# Supplementary material for: Strain-specific genome evolution in Trypanosoma cruzi, the agent of Chagas disease
Source: PLoS Pathog. 2021 Jan 28;17(1):e1009254. doi: 10.1371/journal.ppat.1009254 (PMC7872254; doi:10.1371/journal.ppat.1009254)
Supplement: S3 Table — (XLSX) [file ppat.1009254.s015.xlsx]

## Sheet: Brazil A4
S3 Table. Repetitive sequences characterized in Brazil A4 and Y C6.
Repeats in Brazil A4
Chromosome/contig	Repeat start (bp)	Repeat end (bp)	Direction	Repeat type
TcBrA4_Chr1	16	820	+	Simple_repeat:(GGTTA)n
TcBrA4_Chr1	826	959	-	Satellite
TcBrA4_Chr1	986	1390	-	Satellite
TcBrA4_Chr1	1104	2709	-	LINE/I
TcBrA4_Chr1	2831	3942	+	LTR/Gypsy
TcBrA4_Chr1	3741	4251	+	LINE/Penelope
TcBrA4_Chr1	3816	6739	-	Satellite
TcBrA4_Chr1	7241	9212	+	Unknown
TcBrA4_Chr1	9312	9351	+	Simple_repeat:(GGCGGT)n
TcBrA4_Chr1	9724	9740	+	Low_complexity:A-rich
TcBrA4_Chr1	9741	9766	+	Simple_repeat:(AAC)n
TcBrA4_Chr1	9767	9821	+	Low_complexity:A-rich
TcBrA4_Chr1	10725	10740	+	Unknown
TcBrA4_Chr1	10741	11507	+	LTR/Viper
TcBrA4_Chr1	11510	11535	+	Simple_repeat:(GT)n
TcBrA4_Chr1	11535	11604	+	Simple_repeat:(TTT)n
TcBrA4_Chr1	11856	11888	+	Low_complexity:A-rich
TcBrA4_Chr1	11899	11950	+	Simple_repeat:(T)n
TcBrA4_Chr1	12039	14178	-	LINE/R2-NeSL
TcBrA4_Chr1	14257	16224	-	DNA/PIF-Harbinger
TcBrA4_Chr1	16086	17968	+	Unknown
TcBrA4_Chr1	17954	19422	-	LINE/R2-NeSL
TcBrA4_Chr1	19414	29567	-	Unknown
TcBrA4_Chr1	29603	29850	+	Unknown
TcBrA4_Chr1	29958	30081	+	Unknown
TcBrA4_Chr1	30066	30108	-	Unknown
TcBrA4_Chr1	30104	31360	-	Unknown
TcBrA4_Chr1	30757	32742	-	LINE/I
TcBrA4_Chr1	32745	33007	-	LINE/I
TcBrA4_Chr1	33009	33256	-	LINE/I
TcBrA4_Chr1	33257	33504	-	Unknown
TcBrA4_Chr1	33505	33908	-	LINE/I
TcBrA4_Chr1	33909	34425	-	Unknown
TcBrA4_Chr1	34436	34524	+	Simple_repeat:(TTA)n
TcBrA4_Chr1	34674	34716	+	Simple_repeat:(TTTTTTA)n
TcBrA4_Chr1	34775	34791	+	Simple_repeat:(TA)n
TcBrA4_Chr1	34965	35194	+	LTR/Viper
TcBrA4_Chr1	35195	35409	+	LTR
TcBrA4_Chr1	35410	35438	+	Simple_repeat:(TTTA)n
TcBrA4_Chr1	35445	35496	+	LTR
TcBrA4_Chr1	35517	35557	+	Simple_repeat:(TTAT)n
TcBrA4_Chr1	35558	35619	+	Simple_repeat:(ATT)n
TcBrA4_Chr1	35737	35760	+	Simple_repeat:(T)n
TcBrA4_Chr1	35978	36052	+	Simple_repeat:(TTTTTG)n
TcBrA4_Chr1	44137	44166	+	Simple_repeat:(TTTTG)n
TcBrA4_Chr1	44267	44287	+	Simple_repeat:(T)n
TcBrA4_Chr1	44379	44409	+	Simple_repeat:(T)n
TcBrA4_Chr1	44505	44521	+	Simple_repeat:(TA)n
TcBrA4_Chr1	45183	45247	+	Low_complexity:GA-rich
TcBrA4_Chr1	45248	45273	+	Simple_repeat:(AAAC)n
TcBrA4_Chr1	45274	45321	+	Low_complexity:GA-rich
TcBrA4_Chr1	45513	45531	+	Simple_repeat:(A)n
TcBrA4_Chr1	45562	45585	+	Simple_repeat:(TTG)n
TcBrA4_Chr1	47671	47695	+	Simple_repeat:(TTAT)n
TcBrA4_Chr1	48781	48802	+	Simple_repeat:(A)n
TcBrA4_Chr1	49601	49624	+	Simple_repeat:(TGTT)n
TcBrA4_Chr1	51066	51129	+	Simple_repeat:(TTTTGT)n
TcBrA4_Chr1	51318	51353	+	Simple_repeat:(CTCT)n
TcBrA4_Chr1	51752	51816	+	Simple_repeat:(CAGCGA)n
TcBrA4_Chr1	51966	51987	+	Simple_repeat:(AGG)n
TcBrA4_Chr1	52340	52370	+	Simple_repeat:(TTATGA)n
TcBrA4_Chr1	53912	53934	+	Simple_repeat:(TTAT)n
TcBrA4_Chr1	54099	54119	+	Simple_repeat:(TA)n
TcBrA4_Chr1	54224	54261	+	Simple_repeat:(GTT)n
TcBrA4_Chr1	54344	54365	+	Simple_repeat:(T)n
TcBrA4_Chr1	54836	54857	+	Simple_repeat:(AT)n
TcBrA4_Chr1	55119	55157	+	Simple_repeat:(TTG)n
TcBrA4_Chr1	56583	56646	+	Simple_repeat:(TTTTGT)n
TcBrA4_Chr1	56835	56870	+	Simple_repeat:(CT)n
TcBrA4_Chr1	56938	56992	+	Simple_repeat:(T)n
TcBrA4_Chr1	57034	57052	+	Simple_repeat:(T)n
TcBrA4_Chr1	57128	57181	+	Simple_repeat:(T)n
TcBrA4_Chr1	57412	57468	+	Unknown
TcBrA4_Chr1	57565	57599	+	Simple_repeat:(T)n
TcBrA4_Chr1	57797	57824	+	Simple_repeat:(T)n
TcBrA4_Chr1	57887	57906	+	Simple_repeat:(AG)n
TcBrA4_Chr1	59125	59150	+	Simple_repeat:(T)n
TcBrA4_Chr1	59378	59412	+	Simple_repeat:(TTTTTG)n
TcBrA4_Chr1	60475	60506	+	Simple_repeat:(T)n
TcBrA4_Chr1	61370	61412	+	Simple_repeat:(TT)n
TcBrA4_Chr1	66435	66483	+	Simple_repeat:(T)n
TcBrA4_Chr1	66484	66511	+	Simple_repeat:(TTTCTTT)n
TcBrA4_Chr1	67133	67161	+	Simple_repeat:(T)n
TcBrA4_Chr1	68809	68855	+	Simple_repeat:(T)n
TcBrA4_Chr1	68947	68998	+	Simple_repeat:(TC)n
TcBrA4_Chr1	69076	69099	+	Simple_repeat:(T)n
TcBrA4_Chr1	70351	70411	+	Simple_repeat:(CTTT)n
TcBrA4_Chr1	71554	71572	+	Simple_repeat:(TGT)n
TcBrA4_Chr1	71594	71615	+	Simple_repeat:(T)n
TcBrA4_Chr1	71617	71634	+	Simple_repeat:(GT)n
TcBrA4_Chr1	72101	72124	+	Simple_repeat:(TTTG)n
TcBrA4_Chr1	73685	73746	+	Simple_repeat:(TG)n
TcBrA4_Chr1	73756	73775	+	Simple_repeat:(TA)n
TcBrA4_Chr1	74657	74685	+	Simple_repeat:(A)n
TcBrA4_Chr1	74780	74804	+	Simple_repeat:(TTGT)n
TcBrA4_Chr1	74838	74856	+	Simple_repeat:(AC)n
TcBrA4_Chr1	74890	74964	+	Simple_repeat:(T)n
TcBrA4_Chr1	75111	75131	+	Simple_repeat:(T)n
TcBrA4_Chr1	75361	75393	+	Simple_repeat:(T)n
TcBrA4_Chr1	75506	75916	+	DNA/PIF-Harbinger
TcBrA4_Chr1	75538	75963	-	Unknown
TcBrA4_Chr1	75684	75974	+	Unknown
TcBrA4_Chr1	77155	77193	+	Simple_repeat:(ATTTG)n
TcBrA4_Chr1	77252	77369	+	Low_complexity:GA-rich
TcBrA4_Chr1	77572	77590	+	Simple_repeat:(T)n
TcBrA4_Chr1	81686	81702	+	Simple_repeat:(TG)n
TcBrA4_Chr1	81707	81723	+	Simple_repeat:(G)n
TcBrA4_Chr1	82540	82566	+	Simple_repeat:(CT)n
TcBrA4_Chr1	82779	82801	+	Simple_repeat:(CA)n
TcBrA4_Chr1	84444	84462	+	Simple_repeat:(TG)n
TcBrA4_Chr1	89141	89182	+	Simple_repeat:(CAACAG)n
TcBrA4_Chr1	89879	89917	+	Low_complexity:A-rich
TcBrA4_Chr1	90027	90058	+	Simple_repeat:(T)n
TcBrA4_Chr1	91645	91712	+	Low_complexity:G-rich
TcBrA4_Chr1	91936	92005	+	Simple_repeat:(TT)n
TcBrA4_Chr1	92039	92055	+	Simple_repeat:(T)n
TcBrA4_Chr1	92079	92098	+	Simple_repeat:(TTA)n
TcBrA4_Chr1	93123	93145	+	Simple_repeat:(TC)n
TcBrA4_Chr1	95557	95591	+	Simple_repeat:(TTTA)n
TcBrA4_Chr1	96270	96322	+	Simple_repeat:(GTTATT)n
TcBrA4_Chr1	96300	96335	+	Simple_repeat:(TTG)n
TcBrA4_Chr1	101997	102013	+	Simple_repeat:(T)n
TcBrA4_Chr1	102190	102210	+	Simple_repeat:(TG)n
TcBrA4_Chr1	102309	102361	+	Simple_repeat:(T)n
TcBrA4_Chr1	102417	102452	+	Simple_repeat:(T)n
TcBrA4_Chr1	102679	102769	+	Simple_repeat:(TGT)n
TcBrA4_Chr1	105382	105413	+	Simple_repeat:(CCA)n
TcBrA4_Chr1	105656	105696	+	Simple_repeat:(TTA)n
TcBrA4_Chr1	107096	114448	-	Unknown
TcBrA4_Chr1	112495	115020	+	Unknown
TcBrA4_Chr1	114419	115335	-	LINE/I
TcBrA4_Chr1	114454	118575	-	Satellite
TcBrA4_Chr1	117231	120952	+	Unknown
TcBrA4_Chr1	120388	124508	-	Satellite
TcBrA4_Chr1	123164	126888	+	Unknown
TcBrA4_Chr1	126326	130455	-	Satellite
TcBrA4_Chr1	129150	132788	+	Unknown
TcBrA4_Chr1	132237	134834	-	Satellite
TcBrA4_Chr1	134936	138191	-	Satellite
TcBrA4_Chr1	136836	140575	+	Unknown
TcBrA4_Chr1	140010	144184	-	Satellite
TcBrA4_Chr1	142839	146563	+	Unknown
TcBrA4_Chr1	146001	150213	-	Satellite
TcBrA4_Chr1	148863	152597	+	Unknown
TcBrA4_Chr1	152034	156188	-	Satellite
TcBrA4_Chr1	154840	157727	+	Unknown
TcBrA4_Chr1	157761	158008	+	Unknown
TcBrA4_Chr1	158116	158203	+	Unknown
TcBrA4_Chr1	158224	158266	-	Unknown
TcBrA4_Chr1	158262	159520	-	Unknown
TcBrA4_Chr1	158920	160900	-	LINE/I
TcBrA4_Chr1	160903	161165	-	LINE/I
TcBrA4_Chr1	161167	161651	-	LINE/I
TcBrA4_Chr1	161415	179650	-	Unknown
TcBrA4_Chr1	179541	180054	-	LINE/I
TcBrA4_Chr1	180055	180535	-	Unknown
TcBrA4_Chr1	181147	181216	+	Low_complexity:GA-rich
TcBrA4_Chr1	181230	181261	+	Simple_repeat:(T)n
TcBrA4_Chr1	181273	181332	+	Simple_repeat:(CTTCTTT)n
TcBrA4_Chr1	181585	181604	+	Simple_repeat:(A)n
TcBrA4_Chr1	181748	181775	+	Low_complexity:A-rich
TcBrA4_Chr1	181955	181992	+	Low_complexity:GA-rich
TcBrA4_Chr1	181976	182013	+	Simple_repeat:(AT)n
TcBrA4_Chr1	182141	182172	+	Low_complexity:GA-rich
TcBrA4_Chr1	182265	182292	+	Simple_repeat:(TTTTG)n
TcBrA4_Chr1	182293	182315	+	Simple_repeat:(TG)n
TcBrA4_Chr1	182325	182345	+	Simple_repeat:(TA)n
TcBrA4_Chr1	182752	182783	+	Simple_repeat:(CGT)n
TcBrA4_Chr1	183954	183976	+	Simple_repeat:(AAT)n
TcBrA4_Chr1	184080	184104	+	Simple_repeat:(T)n
TcBrA4_Chr1	184288	184314	-	DNA/CMC-EnSpm
TcBrA4_Chr1	184315	184470	+	DNA/Zisupton
TcBrA4_Chr1	184471	184604	-	DNA/CMC-EnSpm
TcBrA4_Chr1	184695	184732	+	Simple_repeat:(GGCAGC)n
TcBrA4_Chr1	184781	184819	+	Low_complexity:GA-rich
TcBrA4_Chr1	184930	184974	+	Low_complexity:A-rich
TcBrA4_Chr1	185009	185048	+	Simple_repeat:(CA)n
TcBrA4_Chr1	185135	185162	+	Simple_repeat:(AC)n
TcBrA4_Chr1	185185	185209	+	Simple_repeat:(A)n
TcBrA4_Chr1	185269	185286	+	Simple_repeat:(AC)n
TcBrA4_Chr1	185298	185316	+	Simple_repeat:(TG)n
TcBrA4_Chr1	185402	185428	+	Simple_repeat:(GCA)n
TcBrA4_Chr1	185427	185459	+	Simple_repeat:(CAAAAA)n
TcBrA4_Chr1	185499	185529	+	Simple_repeat:(A)n
TcBrA4_Chr1	185617	185644	+	Simple_repeat:(TG)n
TcBrA4_Chr1	185673	185732	+	Simple_repeat:(T)n
TcBrA4_Chr1	185884	185923	+	Simple_repeat:(T)n
TcBrA4_Chr1	186122	186145	+	Simple_repeat:(ATA)n
TcBrA4_Chr1	187383	187411	+	Simple_repeat:(A)n
TcBrA4_Chr1	187441	187466	+	Simple_repeat:(TG)n
TcBrA4_Chr1	187467	187642	-	LINE/L1
TcBrA4_Chr1	187696	187722	+	Simple_repeat:(CCT)n
TcBrA4_Chr1	187782	187960	+	Simple_repeat:(ACAC)n
TcBrA4_Chr1	188212	188245	+	Simple_repeat:(T)n
TcBrA4_Chr1	196607	196628	+	Simple_repeat:(GTT)n
TcBrA4_Chr1	198931	198964	+	Simple_repeat:(AC)n
TcBrA4_Chr1	199124	199146	+	Simple_repeat:(T)n
TcBrA4_Chr1	199147	199213	+	Simple_repeat:(ATGAA)n
TcBrA4_Chr1	199233	199686	+	Simple_repeat:(CACA)n
TcBrA4_Chr1	199738	199764	+	Low_complexity:A-rich
TcBrA4_Chr1	199764	199799	+	Simple_repeat:(ATTTT)n
TcBrA4_Chr1	200184	200245	+	Simple_repeat:(TTGTTT)n
TcBrA4_Chr1	202962	202987	+	Simple_repeat:(TTG)n
TcBrA4_Chr1	203091	203158	+	Low_complexity:GA-rich
TcBrA4_Chr1	203133	203159	+	Simple_repeat:(A)n
TcBrA4_Chr1	204764	205199	+	Unknown
TcBrA4_Chr1	206185	206664	+	Unknown
TcBrA4_Chr1	207731	207756	+	Simple_repeat:(GTT)n
TcBrA4_Chr1	207802	207839	+	Simple_repeat:(CACCT)n
TcBrA4_Chr1	208679	208700	+	Simple_repeat:(AACA)n
TcBrA4_Chr1	208701	208718	+	Low_complexity:GA-rich
TcBrA4_Chr1	211550	211575	+	Simple_repeat:(GTT)n
TcBrA4_Chr1	211621	211658	+	Simple_repeat:(CACCT)n
TcBrA4_Chr1	214747	214781	+	Simple_repeat:(AACAT)n
TcBrA4_Chr1	214869	214894	+	Simple_repeat:(TTTGT)n
TcBrA4_Chr1	215944	215974	+	Low_complexity:A-rich
TcBrA4_Chr1	216028	216049	+	Simple_repeat:(A)n
TcBrA4_Chr1	216072	216104	+	Simple_repeat:(A)n
TcBrA4_Chr1	216252	216296	+	Low_complexity:A-rich
TcBrA4_Chr1	216255	216294	+	Low_complexity:GA-rich
TcBrA4_Chr1	216362	216397	+	Low_complexity:A-rich
TcBrA4_Chr1	216576	216610	+	Low_complexity:A-rich
TcBrA4_Chr1	216688	216724	+	Low_complexity:A-rich
TcBrA4_Chr1	216760	216783	+	Simple_repeat:(AACA)n
TcBrA4_Chr1	216785	216817	+	Simple_repeat:(GGGT)n
TcBrA4_Chr1	217195	217225	+	Simple_repeat:(A)n
TcBrA4_Chr1	217468	217506	+	Simple_repeat:(CTA)n
TcBrA4_Chr1	217676	217715	+	Simple_repeat:(TTG)n
TcBrA4_Chr1	217928	217973	+	Simple_repeat:(GCT)n
TcBrA4_Chr1	218341	218367	+	Simple_repeat:(CCA)n
TcBrA4_Chr1	218437	218483	+	Simple_repeat:(ATG)n
TcBrA4_Chr1	219314	219335	+	Simple_repeat:(GCT)n
TcBrA4_Chr1	223017	223052	+	Simple_repeat:(A)n
TcBrA4_Chr1	223330	223356	+	Simple_repeat:(TTG)n
TcBrA4_Chr1	223357	223382	+	Simple_repeat:(TTT)n
TcBrA4_Chr1	223371	223396	+	Simple_repeat:(TC)n
TcBrA4_Chr1	223716	223790	+	Low_complexity:GA-rich
TcBrA4_Chr1	226525	226613	+	Low_complexity:A-rich
TcBrA4_Chr1	227336	227403	+	Low_complexity:A-rich
TcBrA4_Chr1	227447	227471	+	Simple_repeat:(A)n
TcBrA4_Chr1	227472	227490	+	Low_complexity:A-rich
TcBrA4_Chr1	227551	227570	+	Simple_repeat:(AAT)n
TcBrA4_Chr1	229834	229870	+	Simple_repeat:(CCTTCTT)n
TcBrA4_Chr1	231336	231364	+	Low_complexity:A-rich
TcBrA4_Chr1	235791	235813	+	Simple_repeat:(AT)n
TcBrA4_Chr1	236372	236400	+	Simple_repeat:(ACAA)n
TcBrA4_Chr1	236844	236876	+	Simple_repeat:(TGGCGG)n
TcBrA4_Chr1	237896	237923	+	Simple_repeat:(A)n
TcBrA4_Chr1	239826	239852	+	Low_complexity:A-rich
TcBrA4_Chr1	240846	240869	+	Simple_repeat:(GCG)n
TcBrA4_Chr1	243170	243245	+	Low_complexity:A-rich
TcBrA4_Chr1	243302	243721	+	Unknown
TcBrA4_Chr1	244756	244781	+	Simple_repeat:(AT)n
TcBrA4_Chr1	246180	246201	+	Simple_repeat:(T)n
TcBrA4_Chr1	246743	246779	+	Simple_repeat:(TC)n
TcBrA4_Chr1	246824	246873	+	Low_complexity:A-rich
TcBrA4_Chr1	247018	247050	+	Simple_repeat:(TTCT)n
TcBrA4_Chr1	249494	249535	+	Simple_repeat:(T)n
TcBrA4_Chr1	249536	249541	+	Simple_repeat:(TTTTGTT)n
TcBrA4_Chr1	250810	250848	+	Simple_repeat:(TATATA)n
TcBrA4_Chr1	250854	250880	+	Simple_repeat:(TTA)n
TcBrA4_Chr1	251186	251267	+	Simple_repeat:(ATT)n
TcBrA4_Chr1	251573	251606	+	Simple_repeat:(TTTG)n
TcBrA4_Chr1	251828	251868	+	Low_complexity:A-rich
TcBrA4_Chr1	252027	252048	+	Simple_repeat:(A)n
TcBrA4_Chr1	252123	252162	+	Simple_repeat:(T)n
TcBrA4_Chr1	252362	252378	+	Simple_repeat:(AT)n
TcBrA4_Chr1	253715	253736	+	Simple_repeat:(AAAT)n
TcBrA4_Chr1	253772	253790	+	Simple_repeat:(TA)n
TcBrA4_Chr1	253793	253897	-	LTR/Viper
TcBrA4_Chr1	253820	254322	-	LTR/Viper
TcBrA4_Chr1	254323	254351	+	Simple_repeat:(AAT)n
TcBrA4_Chr1	254361	254429	-	LTR/Viper
TcBrA4_Chr1	254576	254587	+	Simple_repeat:(AACAA)n
TcBrA4_Chr1	254588	254620	+	Low_complexity:A-rich
TcBrA4_Chr1	254621	254626	+	Simple_repeat:(AACAA)n
TcBrA4_Chr1	254832	255268	+	LTR/Viper
TcBrA4_Chr1	255269	256811	+	LTR/Viper
TcBrA4_Chr1	256807	259186	+	LTR/Viper
TcBrA4_Chr1	259187	259271	+	LINE/CRE
TcBrA4_Chr1	259272	259300	+	LTR/Viper
TcBrA4_Chr1	259333	260237	+	LINE/I
TcBrA4_Chr1	259430	265782	+	Unknown
TcBrA4_Chr1	265868	267439	-	DNA/PIF-Harbinger
TcBrA4_Chr1	267440	267878	+	LTR/Viper
TcBrA4_Chr1	267879	269026	+	LTR/Viper
TcBrA4_Chr1	269029	270054	-	LTR/Viper
TcBrA4_Chr1	270054	270439	-	LTR/Viper
TcBrA4_Chr1	270629	271023	+	LTR/Viper
TcBrA4_Chr1	271019	273457	+	LTR/Viper
TcBrA4_Chr1	273388	273471	+	LINE/CRE
TcBrA4_Chr1	273532	274431	+	LINE/I
TcBrA4_Chr1	273628	279968	+	Unknown
TcBrA4_Chr1	280054	281624	-	DNA/PIF-Harbinger
TcBrA4_Chr1	281625	282063	+	LTR/Viper
TcBrA4_Chr1	282064	283602	+	LTR/Viper
TcBrA4_Chr1	283598	285973	+	LTR/Viper
TcBrA4_Chr1	285974	286058	+	LINE/CRE
TcBrA4_Chr1	286059	286087	+	LTR/Viper
TcBrA4_Chr1	286120	287025	+	LINE/I
TcBrA4_Chr1	286217	292568	+	Unknown
TcBrA4_Chr1	292654	294348	-	DNA/PIF-Harbinger
TcBrA4_Chr1	294349	299940	+	Unknown
TcBrA4_Chr1	300050	301745	-	DNA/PIF-Harbinger
TcBrA4_Chr1	301746	302309	+	Unknown
TcBrA4_Chr1	301894	306307	+	LINE/I
TcBrA4_Chr1	307348	308257	-	Unknown
TcBrA4_Chr1	308972	309011	+	Simple_repeat:(TTTGTTG)n
TcBrA4_Chr1	310776	310927	-	Unknown
TcBrA4_Chr1	311171	311494	-	Unknown
TcBrA4_Chr1	311753	312924	-	Unknown
TcBrA4_Chr1	313019	313122	-	Unknown
TcBrA4_Chr1	313207	313232	+	Simple_repeat:(T)n
TcBrA4_Chr1	313762	313788	+	Low_complexity:G-rich
TcBrA4_Chr1	313873	313906	+	Simple_repeat:(TTTGT)n
TcBrA4_Chr1	314118	314158	+	Simple_repeat:(TTGG)n
TcBrA4_Chr1	314169	316913	-	Unknown
TcBrA4_Chr1	317026	317171	-	LINE/I
TcBrA4_Chr1	317139	317631	+	Unknown
TcBrA4_Chr1	317748	319646	-	LINE/I
TcBrA4_Chr1	319656	320125	-	Unknown
TcBrA4_Chr1	320093	320238	+	LINE/I
TcBrA4_Chr1	320351	337754	+	Unknown
TcBrA4_Chr1	338222	338249	+	Low_complexity:A-rich
TcBrA4_Chr1	338568	338588	+	Simple_repeat:(AG)n
TcBrA4_Chr1	338611	338663	+	Simple_repeat:(ACAC)n
TcBrA4_Chr1	338918	338947	+	Simple_repeat:(TTTTG)n
TcBrA4_Chr1	339009	339028	+	Simple_repeat:(CA)n
TcBrA4_Chr1	339156	339180	+	Simple_repeat:(T)n
TcBrA4_Chr1	339191	339231	+	Simple_repeat:(GTTT)n
TcBrA4_Chr1	339872	339889	+	Simple_repeat:(AG)n
TcBrA4_Chr1	340070	340101	+	Simple_repeat:(AC)n
TcBrA4_Chr1	340106	340126	+	Simple_repeat:(G)n
TcBrA4_Chr1	340249	340297	+	Simple_repeat:(TTCTT)n
TcBrA4_Chr1	340341	340360	+	Simple_repeat:(ACCC)n
TcBrA4_Chr1	340540	340557	+	Simple_repeat:(CT)n
TcBrA4_Chr1	341173	341227	-	DNA
TcBrA4_Chr1	341309	341325	+	Simple_repeat:(T)n
TcBrA4_Chr1	341325	341343	+	Simple_repeat:(TG)n
TcBrA4_Chr1	341571	341601	+	Simple_repeat:(AC)n
TcBrA4_Chr1	341615	341641	+	Simple_repeat:(GGAG)n
TcBrA4_Chr1	341899	341945	+	Low_complexity:A-rich
TcBrA4_Chr1	342126	342159	+	Simple_repeat:(CA)n
TcBrA4_Chr1	342166	342182	+	Simple_repeat:(A)n
TcBrA4_Chr1	342334	342354	+	Simple_repeat:(A)n
TcBrA4_Chr1	342469	342510	+	Low_complexity:A-rich
TcBrA4_Chr1	342540	342628	+	Low_complexity:A-rich
TcBrA4_Chr1	342599	342644	+	Simple_repeat:(TAA)n
TcBrA4_Chr1	342714	342745	+	Simple_repeat:(A)n
TcBrA4_Chr1	342764	342799	+	Simple_repeat:(CCCCT)n
TcBrA4_Chr1	342925	342947	+	Simple_repeat:(CA)n
TcBrA4_Chr1	342998	343033	+	Low_complexity:GA-rich
TcBrA4_Chr1	344733	344773	+	Simple_repeat:(T)n
TcBrA4_Chr1	344838	344866	+	Simple_repeat:(TAAA)n
TcBrA4_Chr1	344983	345039	+	Low_complexity:GA-rich
TcBrA4_Chr1	345127	345154	+	Simple_repeat:(A)n
TcBrA4_Chr1	345264	345286	+	Simple_repeat:(TA)n
TcBrA4_Chr1	346666	346693	+	Simple_repeat:(CA)n
TcBrA4_Chr1	346693	346721	+	Low_complexity:A-rich
TcBrA4_Chr1	346884	346909	+	Simple_repeat:(A)n
TcBrA4_Chr1	347038	347087	+	Low_complexity:A-rich
TcBrA4_Chr1	349512	349534	+	Simple_repeat:(A)n
TcBrA4_Chr1	350050	350089	+	Simple_repeat:(ATC)n
TcBrA4_Chr1	352589	352613	+	Simple_repeat:(A)n
TcBrA4_Chr1	354509	354539	+	Simple_repeat:(A)n
TcBrA4_Chr1	354699	354730	+	Simple_repeat:(ACAA)n
TcBrA4_Chr1	354746	354767	+	Simple_repeat:(T)n
TcBrA4_Chr1	354880	354901	+	Simple_repeat:(ATC)n
TcBrA4_Chr1	355201	355229	+	Simple_repeat:(TGG)n
TcBrA4_Chr1	355394	355428	+	Simple_repeat:(GGT)n
TcBrA4_Chr1	355451	355473	+	Simple_repeat:(GGT)n
TcBrA4_Chr1	355487	355526	+	Simple_repeat:(GGTGGC)n
TcBrA4_Chr1	356843	356875	+	Low_complexity:A-rich
TcBrA4_Chr1	357656	357717	+	Low_complexity:A-rich
TcBrA4_Chr1	357810	357864	+	Low_complexity:A-rich
TcBrA4_Chr1	360146	360167	+	Simple_repeat:(T)n
TcBrA4_Chr1	360309	360372	+	Simple_repeat:(AATAA)n
TcBrA4_Chr1	360569	360601	+	Simple_repeat:(A)n
TcBrA4_Chr1	360724	360755	+	Low_complexity:G-rich
TcBrA4_Chr1	360802	361268	+	Simple_repeat:(CATA)n
TcBrA4_Chr1	361289	361315	+	Simple_repeat:(GT)n
TcBrA4_Chr1	361375	361408	+	Simple_repeat:(ATAT)n
TcBrA4_Chr1	362412	362428	+	Simple_repeat:(AGC)n
TcBrA4_Chr1	363964	363986	+	Simple_repeat:(AGGT)n
TcBrA4_Chr1	364013	364054	+	Simple_repeat:(TGTGTA)n
TcBrA4_Chr1	364182	364209	+	Simple_repeat:(A)n
TcBrA4_Chr1	365188	365208	+	Simple_repeat:(TA)n
TcBrA4_Chr1	365324	365437	-	LINE/L1
TcBrA4_Chr1	365485	365508	+	Simple_repeat:(TTAT)n
TcBrA4_Chr1	365509	365527	+	Simple_repeat:(TG)n
TcBrA4_Chr1	365664	365701	+	Simple_repeat:(TCCCTC)n
TcBrA4_Chr1	367764	367782	+	Simple_repeat:(CT)n
TcBrA4_Chr1	367980	368006	+	Simple_repeat:(ACAA)n
TcBrA4_Chr1	369284	369337	+	Simple_repeat:(ACAC)n
TcBrA4_Chr1	369480	369486	+	Simple_repeat:(CTTTT)n
TcBrA4_Chr1	369487	369521	+	Simple_repeat:(T)n
TcBrA4_Chr1	369563	369597	+	Simple_repeat:(GTTTTT)n
TcBrA4_Chr1	371424	371451	+	Simple_repeat:(A)n
TcBrA4_Chr1	371565	371595	+	Simple_repeat:(AC)n
TcBrA4_Chr1	373180	373199	+	Simple_repeat:(A)n
TcBrA4_Chr1	373239	373255	+	Simple_repeat:(AC)n
TcBrA4_Chr1	373255	373277	+	Simple_repeat:(A)n
TcBrA4_Chr1	373423	373490	+	Low_complexity:A-rich
TcBrA4_Chr1	373496	373526	+	Simple_repeat:(TTCCC)n
TcBrA4_Chr1	374605	374661	+	Low_complexity:A-rich
TcBrA4_Chr1	374777	374795	+	Simple_repeat:(T)n
TcBrA4_Chr1	375426	375451	+	Simple_repeat:(CCA)n
TcBrA4_Chr1	375830	375860	+	Simple_repeat:(A)n
TcBrA4_Chr1	375893	375919	+	Simple_repeat:(ACAC)n
TcBrA4_Chr1	378114	378133	+	Simple_repeat:(A)n
TcBrA4_Chr1	378158	378186	+	Simple_repeat:(ACAA)n
TcBrA4_Chr1	378469	378504	+	Low_complexity:A-rich
TcBrA4_Chr1	378505	378524	+	Simple_repeat:(G)n
TcBrA4_Chr1	378641	378661	+	Simple_repeat:(AC)n
TcBrA4_Chr1	378661	378684	+	Simple_repeat:(AG)n
TcBrA4_Chr1	378698	378760	+	Low_complexity:A-rich
TcBrA4_Chr1	378807	378891	+	Low_complexity:A-rich
TcBrA4_Chr1	379100	379127	+	Low_complexity:A-rich
TcBrA4_Chr1	379338	379356	+	Simple_repeat:(A)n
TcBrA4_Chr1	379435	379474	+	Simple_repeat:(CA)n
TcBrA4_Chr1	379544	379581	+	Simple_repeat:(A)n
TcBrA4_Chr1	379701	379733	+	Simple_repeat:(AC)n
TcBrA4_Chr1	380033	380063	+	Simple_repeat:(TTGTT)n
TcBrA4_Chr1	382197	382332	+	DNA/CMC-EnSpm
TcBrA4_Chr1	382427	382455	+	Simple_repeat:(AC)n
TcBrA4_Chr1	383096	383137	+	Low_complexity:A-rich
TcBrA4_Chr1	383200	383218	+	Simple_repeat:(TC)n
TcBrA4_Chr1	383326	383404	+	Low_complexity:A-rich
TcBrA4_Chr1	383446	383465	+	Simple_repeat:(AC)n
TcBrA4_Chr1	384086	384145	+	Simple_repeat:(A)n
TcBrA4_Chr1	384157	384226	+	Low_complexity:GA-rich
TcBrA4_Chr1	384253	384284	+	Low_complexity:A-rich
TcBrA4_Chr1	384340	384368	+	Simple_repeat:(A)n
TcBrA4_Chr1	384644	384730	+	Simple_repeat:(TT)n
TcBrA4_Chr1	385067	385129	-	Unknown
TcBrA4_Chr1	386615	386643	+	Simple_repeat:(A)n
TcBrA4_Chr1	386910	386949	+	Low_complexity:A-rich
TcBrA4_Chr1	387045	387075	+	Simple_repeat:(TC)n
TcBrA4_Chr1	387386	387452	+	Simple_repeat:(TTCCT)n
TcBrA4_Chr1	387474	387511	+	Simple_repeat:(TACA)n
TcBrA4_Chr1	387691	387732	+	Simple_repeat:(TCTT)n
TcBrA4_Chr1	387825	387841	+	Simple_repeat:(GT)n
TcBrA4_Chr1	387930	387986	+	Simple_repeat:(CTTT)n
TcBrA4_Chr1	388109	388116	+	Simple_repeat:(GCAC)n
TcBrA4_Chr1	388117	388145	+	Simple_repeat:(AC)n
TcBrA4_Chr1	388146	388152	+	Simple_repeat:(GCAC)n
TcBrA4_Chr1	389758	389789	+	Low_complexity:A-rich
TcBrA4_Chr1	390647	390668	+	Simple_repeat:(AAT)n
TcBrA4_Chr1	391378	391416	+	Low_complexity:A-rich
TcBrA4_Chr1	391481	391510	+	Simple_repeat:(A)n
TcBrA4_Chr1	391576	391596	+	Simple_repeat:(CCA)n
TcBrA4_Chr1	392614	392660	+	Low_complexity:A-rich
TcBrA4_Chr1	392694	392746	+	Simple_repeat:(TTTTC)n
TcBrA4_Chr1	397050	397070	+	Simple_repeat:(ATT)n
TcBrA4_Chr1	397264	397283	+	Simple_repeat:(TTG)n
TcBrA4_Chr1	397302	397318	+	Simple_repeat:(A)n
TcBrA4_Chr1	398057	398148	+	Simple_repeat:(TCC)n
TcBrA4_Chr1	398122	398184	+	Simple_repeat:(GTCATT)n
TcBrA4_Chr1	398149	398169	+	Simple_repeat:(TCG)n
TcBrA4_Chr1	398427	398451	+	Simple_repeat:(TTGT)n
TcBrA4_Chr1	398538	398555	+	Simple_repeat:(A)n
TcBrA4_Chr1	398670	398692	+	Simple_repeat:(A)n
TcBrA4_Chr1	398848	398898	+	Unknown
TcBrA4_Chr1	402114	402134	+	Simple_repeat:(AG)n
TcBrA4_Chr1	403012	403039	+	Low_complexity:GA-rich
TcBrA4_Chr1	403259	403278	+	Simple_repeat:(CA)n
TcBrA4_Chr1	403339	403359	+	Simple_repeat:(AAT)n
TcBrA4_Chr1	403360	403372	+	Simple_repeat:(CAATAA)n
TcBrA4_Chr1	403685	403705	+	Simple_repeat:(TAA)n
TcBrA4_Chr1	405142	405185	+	Simple_repeat:(CGA)n
TcBrA4_Chr1	405238	405269	+	Low_complexity:A-rich
TcBrA4_Chr1	405532	405561	+	Simple_repeat:(TCC)n
TcBrA4_Chr1	408012	408185	+	LINE/L1
TcBrA4_Chr1	408827	408861	+	Simple_repeat:(TTG)n
TcBrA4_Chr1	409511	409536	+	Simple_repeat:(TGT)n
TcBrA4_Chr1	412207	412229	+	Simple_repeat:(T)n
TcBrA4_Chr1	412309	412331	+	Simple_repeat:(A)n
TcBrA4_Chr1	412497	412519	+	Simple_repeat:(A)n
TcBrA4_Chr1	412622	412639	+	Simple_repeat:(A)n
TcBrA4_Chr1	412706	412742	+	Simple_repeat:(T)n
TcBrA4_Chr1	413381	413409	+	Low_complexity:A-rich
TcBrA4_Chr1	414638	414655	+	Simple_repeat:(T)n
TcBrA4_Chr1	414972	414999	+	Simple_repeat:(T)n
TcBrA4_Chr1	415098	415133	+	Low_complexity:A-rich
TcBrA4_Chr1	415480	415505	+	Simple_repeat:(GTT)n
TcBrA4_Chr1	415962	418516	+	Unknown
TcBrA4_Chr1	418638	418733	+	Simple_repeat:(TTGTTT)n
TcBrA4_Chr1	418838	418858	+	Simple_repeat:(GT)n
TcBrA4_Chr1	419127	419165	+	Simple_repeat:(CA)n
TcBrA4_Chr1	419165	419194	+	Low_complexity:A-rich
TcBrA4_Chr1	419392	419445	+	Simple_repeat:(TTG)n
TcBrA4_Chr1	419472	419498	+	Simple_repeat:(T)n
TcBrA4_Chr1	419763	419809	+	Simple_repeat:(TCGTCC)n
TcBrA4_Chr1	420665	420700	+	Simple_repeat:(GTGATG)n
TcBrA4_Chr1	421292	421310	+	Simple_repeat:(T)n
TcBrA4_Chr1	422256	422354	+	Low_complexity:GA-rich
TcBrA4_Chr1	422420	422440	+	Simple_repeat:(TTTG)n
TcBrA4_Chr1	423356	423383	+	Low_complexity:A-rich
TcBrA4_Chr1	423413	423433	+	Simple_repeat:(TATT)n
TcBrA4_Chr1	423514	423537	+	Simple_repeat:(A)n
TcBrA4_Chr1	424749	424800	+	Simple_repeat:(ATAA)n
TcBrA4_Chr1	425406	425425	+	Low_complexity:A-rich
TcBrA4_Chr1	425426	425442	+	Simple_repeat:(AAT)n
TcBrA4_Chr1	425612	425665	+	Simple_repeat:(CACA)n
TcBrA4_Chr1	425769	425796	+	Simple_repeat:(AGGG)n
TcBrA4_Chr1	425893	425931	+	Simple_repeat:(A)n
TcBrA4_Chr1	425988	426043	+	Simple_repeat:(TTG)n
TcBrA4_Chr1	426125	426161	+	Simple_repeat:(TTTTG)n
TcBrA4_Chr1	427307	427328	+	Simple_repeat:(T)n
TcBrA4_Chr1	427394	427449	+	Low_complexity:A-rich
TcBrA4_Chr1	427461	427489	+	Simple_repeat:(TTG)n
TcBrA4_Chr1	427594	427639	+	Simple_repeat:(TATGTAA)n
TcBrA4_Chr1	427640	427703	+	Simple_repeat:(GTAT)n
TcBrA4_Chr1	427681	427704	+	Simple_repeat:(TG)n
TcBrA4_Chr1	427760	427847	+	Low_complexity:G-rich
TcBrA4_Chr1	427967	428013	+	Low_complexity:A-rich
TcBrA4_Chr1	428039	428071	+	Simple_repeat:(T)n
TcBrA4_Chr1	428133	428184	+	Simple_repeat:(T)n
TcBrA4_Chr1	428314	428455	+	Simple_repeat:(TTTT)n
TcBrA4_Chr1	428498	428533	+	Simple_repeat:(TTTTG)n
TcBrA4_Chr1	428590	428639	+	Simple_repeat:(TTTTG)n
TcBrA4_Chr1	428815	428876	+	Simple_repeat:(GCGGTG)n
TcBrA4_Chr1	429717	429734	+	Simple_repeat:(A)n
TcBrA4_Chr1	429751	429823	+	Low_complexity:A-rich
TcBrA4_Chr1	430063	430106	+	Low_complexity:A-rich
TcBrA4_Chr1	430111	430134	+	Simple_repeat:(CAT)n
TcBrA4_Chr1	430166	430194	+	Simple_repeat:(TTTTG)n
TcBrA4_Chr1	437392	437426	+	Low_complexity:A-rich
TcBrA4_Chr1	439433	439454	+	Simple_repeat:(GCG)n
TcBrA4_Chr1	440037	440074	+	Low_complexity:A-rich
TcBrA4_Chr1	440369	440389	+	Simple_repeat:(A)n
TcBrA4_Chr1	440768	440848	+	Simple_repeat:(AAT)n
TcBrA4_Chr1	440849	440857	+	Simple_repeat:(CAATAA)n
TcBrA4_Chr1	440986	441014	+	Simple_repeat:(AAAG)n
TcBrA4_Chr1	441040	441165	+	Simple_repeat:(TTT)n
TcBrA4_Chr1	441243	441266	+	Simple_repeat:(A)n
TcBrA4_Chr1	441296	441321	+	Simple_repeat:(T)n
TcBrA4_Chr1	444749	444779	+	Simple_repeat:(TA)n
TcBrA4_Chr1	446043	446081	+	Low_complexity:GA-rich
TcBrA4_Chr1	446374	446395	+	Simple_repeat:(AT)n
TcBrA4_Chr1	447636	447673	+	Low_complexity:GA-rich
TcBrA4_Chr1	449239	449268	+	Simple_repeat:(AAT)n
TcBrA4_Chr1	450482	450536	+	Simple_repeat:(AATA)n
TcBrA4_Chr1	451266	451741	+	LTR/Viper
TcBrA4_Chr1	453707	453792	+	Simple_repeat:(TTTTT)n
TcBrA4_Chr1	454578	454601	+	Simple_repeat:(AG)n
TcBrA4_Chr1	455225	455247	+	Simple_repeat:(T)n
TcBrA4_Chr1	456267	458016	+	LTR/Viper
TcBrA4_Chr1	458005	458347	+	LTR/Viper
TcBrA4_Chr1	458331	460997	+	LTR/Viper
TcBrA4_Chr1	460998	461779	+	LTR/Viper
TcBrA4_Chr1	461780	462016	+	Unknown
TcBrA4_Chr1	462022	462836	-	LINE/I
TcBrA4_Chr1	462832	467560	+	LINE/I
TcBrA4_Chr1	467566	467802	-	Unknown
TcBrA4_Chr1	467803	468578	-	LTR/Viper
TcBrA4_Chr1	468579	471240	-	LTR/Viper
TcBrA4_Chr1	471224	471556	-	LTR/Viper
TcBrA4_Chr1	471557	473289	-	LTR/Viper
TcBrA4_Chr1	473653	473684	+	Simple_repeat:(T)n
TcBrA4_Chr1	473694	473737	+	Simple_repeat:(TAT)n
TcBrA4_Chr1	477231	477258	+	Simple_repeat:(AAT)n
TcBrA4_Chr1	478722	478754	+	Simple_repeat:(TA)n
TcBrA4_Chr1	479278	479314	+	Simple_repeat:(TTTTG)n
TcBrA4_Chr1	479315	479324	+	Simple_repeat:(TTGT)n
TcBrA4_Chr1	479380	479409	+	Simple_repeat:(T)n
TcBrA4_Chr1	480762	480826	+	Low_complexity:GA-rich
TcBrA4_Chr1	483059	483112	+	Low_complexity:A-rich
TcBrA4_Chr1	483134	483609	+	LTR/Viper
TcBrA4_Chr1	485559	485621	+	Simple_repeat:(TTTT)n
TcBrA4_Chr1	488770	488798	+	Simple_repeat:(CACA)n
TcBrA4_Chr1	488828	489237	+	Unknown
TcBrA4_Chr1	488948	493244	+	Satellite
TcBrA4_Chr1	493245	496486	-	LTR/Gypsy
TcBrA4_Chr1	496487	499471	+	Satellite
TcBrA4_Chr1	499421	499539	+	Unknown
TcBrA4_Chr1	499729	503834	+	Satellite
TcBrA4_Chr1	503820	504035	+	Satellite
TcBrA4_Chr1	503844	504077	+	Unknown
TcBrA4_Chr1	504286	515171	+	Unknown
TcBrA4_Chr1	513172	513753	-	LINE/R2-Dualen
TcBrA4_Chr1	513754	517380	-	DNA/PIF-Harbinger
TcBrA4_Chr1	517379	517636	-	LINE/I
TcBrA4_Chr1	517635	518581	-	DNA/PIF-Harbinger
TcBrA4_Chr1	518238	520309	+	Satellite
TcBrA4_Chr1	518534	521577	-	LTR/Gypsy
TcBrA4_Chr1	519291	524637	+	LINE/I
TcBrA4_Chr1	524037	525073	-	Unknown
TcBrA4_Chr1	524643	528529	+	Unknown
TcBrA4_Chr1	527439	528976	+	Satellite
TcBrA4_Chr1	528954	530478	+	Satellite
TcBrA4_Chr1	530493	532512	-	DNA/hAT-Tip100
TcBrA4_Chr1	532513	533555	+	Unknown
TcBrA4_Chr1	532868	533639	+	Satellite
TcBrA4_Chr1	533640	534620	+	Unknown
TcBrA4_Chr1	534621	535641	+	Satellite
TcBrA4_Chr1	535050	537281	+	Unknown
TcBrA4_Chr1	537300	537855	+	Unknown
TcBrA4_Chr1	537622	544762	+	Satellite
TcBrA4_Chr1	542919	545002	+	LTR/Viper
TcBrA4_Chr1	545003	551370	-	DNA/MULE-MuDR
TcBrA4_Chr1	551371	554513	+	Unknown
TcBrA4_Chr1	551846	554882	+	Satellite
TcBrA4_Chr1	553044	564612	+	LTR/Viper
TcBrA4_Chr1	564613	569617	+	LTR
TcBrA4_Chr1	569618	572071	-	Unknown
TcBrA4_Chr1	571976	572134	+	Unknown
TcBrA4_Chr1	572053	577280	+	Satellite
TcBrA4_Chr1	577266	578579	-	Unknown
TcBrA4_Chr1	578690	579888	+	Unknown
TcBrA4_Chr1	579818	580536	+	Satellite
TcBrA4_Chr1	580513	580612	+	Satellite
TcBrA4_Chr1	580799	581065	-	LTR/Viper
TcBrA4_Chr1	581363	581386	+	Simple_repeat:(TAA)n
TcBrA4_Chr1	581477	581570	+	Simple_repeat:(AATAA)n
TcBrA4_Chr1	581865	582242	-	LTR/Viper
TcBrA4_Chr1	582257	582449	+	LTR
TcBrA4_Chr1	582262	583278	+	LTR/Viper
TcBrA4_Chr1	583265	586691	+	LTR
TcBrA4_Chr1	586692	589165	-	Unknown
TcBrA4_Chr1	589066	590466	+	Unknown
TcBrA4_Chr1	590467	591162	+	Satellite
TcBrA4_Chr1	591163	591544	+	Unknown
TcBrA4_Chr1	591719	592496	+	LTR/Copia
TcBrA4_Chr1	591827	605197	+	Unknown
TcBrA4_Chr1	603153	605600	+	LINE/I
TcBrA4_Chr1	605592	605806	+	LINE/I
TcBrA4_Chr1	606253	606398	+	LINE/I
TcBrA4_Chr1	606634	607229	-	Satellite
TcBrA4_Chr1	607060	610945	+	LTR/Gypsy
TcBrA4_Chr1	610312	612206	-	Satellite
TcBrA4_Chr1	611416	618719	+	DNA/MULE-MuDR
TcBrA4_Chr1	618735	622704	-	LINE/I
TcBrA4_Chr1	622050	625359	-	Satellite
TcBrA4_Chr1	625360	625488	-	Unknown
TcBrA4_Chr1	625489	627740	-	Satellite
TcBrA4_Chr1	626677	627880	+	Unknown
TcBrA4_Chr1	627747	627909	+	LINE/Penelope
TcBrA4_Chr1	628098	628258	+	Unknown
TcBrA4_Chr1	628099	628282	-	Unknown
TcBrA4_Chr1	628668	628697	+	Low_complexity:A-rich
TcBrA4_Chr1	629485	629501	+	Simple_repeat:(TTA)n
TcBrA4_Chr1	629952	629973	+	Simple_repeat:(A)n
TcBrA4_Chr1	629974	629995	+	Low_complexity:A-rich
TcBrA4_Chr1	630008	630033	+	Simple_repeat:(AT)n
TcBrA4_Chr1	630119	630557	-	LTR/Viper
TcBrA4_Chr1	630686	630707	+	Simple_repeat:(AT)n
TcBrA4_Chr1	630973	631826	+	LINE/I
TcBrA4_Chr1	631793	631830	+	Unknown
TcBrA4_Chr1	631881	631932	+	Simple_repeat:(TTA)n
TcBrA4_Chr1	634878	634901	+	Simple_repeat:(T)n
TcBrA4_Chr1	636048	636124	+	Simple_repeat:(GTT)n
TcBrA4_Chr1	636118	636169	+	Simple_repeat:(TTA)n
TcBrA4_Chr1	636846	636872	+	Simple_repeat:(CA)n
TcBrA4_Chr1	637927	638012	+	Simple_repeat:(TTTTA)n
TcBrA4_Chr1	639957	639987	+	Simple_repeat:(TTTA)n
TcBrA4_Chr1	640006	640061	+	Simple_repeat:(T)n
TcBrA4_Chr1	640516	640543	+	Simple_repeat:(AAT)n
TcBrA4_Chr1	640961	640990	+	Simple_repeat:(T)n
TcBrA4_Chr1	641605	641636	+	Simple_repeat:(ATTT)n
TcBrA4_Chr1	641826	641845	+	Simple_repeat:(C)n
TcBrA4_Chr1	642136	642160	+	Simple_repeat:(AT)n
TcBrA4_Chr1	644225	644265	+	Simple_repeat:(TGTGTC)n
TcBrA4_Chr1	644567	644636	+	Low_complexity:GA-rich
TcBrA4_Chr1	645128	645170	+	Simple_repeat:(TTTCT)n
TcBrA4_Chr1	645399	645427	+	Simple_repeat:(TA)n
TcBrA4_Chr1	646675	646696	+	Simple_repeat:(AT)n
TcBrA4_Chr1	647838	650676	+	LTR/Viper
TcBrA4_Chr1	650677	651411	+	Unknown
TcBrA4_Chr1	650785	651718	+	Satellite
TcBrA4_Chr1	651086	652641	-	Unknown
TcBrA4_Chr1	651711	653597	-	LTR/Gypsy
TcBrA4_Chr1	653598	653653	+	Simple_repeat:(AT)n
TcBrA4_Chr1	653654	653845	-	LTR/Gypsy
TcBrA4_Chr1	653752	653941	+	Satellite
TcBrA4_Chr1	654086	654996	+	Unknown
TcBrA4_Chr1	654912	655016	-	Satellite
TcBrA4_Chr1	655123	657017	+	LTR/Gypsy
TcBrA4_Chr1	656384	657246	-	Satellite
TcBrA4_Chr1	657231	657386	-	Satellite
TcBrA4_Chr1	657341	660185	-	LTR/Viper
TcBrA4_Chr1	660599	660632	+	Simple_repeat:(AATAA)n
TcBrA4_Chr1	661326	661347	+	Simple_repeat:(TA)n
TcBrA4_Chr1	662598	662628	+	Simple_repeat:(TA)n
TcBrA4_Chr1	663391	663460	+	Simple_repeat:(TT)n
TcBrA4_Chr1	663730	663803	+	Simple_repeat:(GAGACA)n
TcBrA4_Chr1	665307	665355	+	Low_complexity:GA-rich
TcBrA4_Chr1	665611	665629	+	Simple_repeat:(T)n
TcBrA4_Chr1	666780	666815	+	Simple_repeat:(TAAA)n
TcBrA4_Chr1	669084	669127	+	Low_complexity:A-rich
TcBrA4_Chr1	669268	669296	+	Simple_repeat:(AT)n
TcBrA4_Chr1	672145	672177	+	Low_complexity:A-rich
TcBrA4_Chr1	673327	673381	+	Low_complexity:GA-rich
TcBrA4_Chr1	676062	676095	+	Low_complexity:A-rich
TcBrA4_Chr1	676194	676235	+	Low_complexity:GA-rich
TcBrA4_Chr1	679969	679987	+	Simple_repeat:(AAT)n
TcBrA4_Chr1	685276	685305	+	Simple_repeat:(AT)n
TcBrA4_Chr1	688978	689008	+	Simple_repeat:(ACA)n
TcBrA4_Chr1	691477	691503	+	Simple_repeat:(AG)n
TcBrA4_Chr1	694362	694398	+	Simple_repeat:(AAAAT)n
TcBrA4_Chr1	698147	698180	+	Low_complexity:A-rich
TcBrA4_Chr1	700825	700957	+	Low_complexity:A-rich
TcBrA4_Chr1	701005	701058	+	Low_complexity:A-rich
TcBrA4_Chr1	701504	701556	+	Simple_repeat:(TT)n
TcBrA4_Chr1	703122	703144	+	Simple_repeat:(ATTT)n
TcBrA4_Chr1	703185	703201	+	Simple_repeat:(TA)n
TcBrA4_Chr1	705826	705844	+	Simple_repeat:(AT)n
TcBrA4_Chr1	709358	709372	+	Low_complexity:A-rich
TcBrA4_Chr1	709373	709390	+	Simple_repeat:(GA)n
TcBrA4_Chr1	709391	709411	+	Low_complexity:A-rich
TcBrA4_Chr1	709412	709441	+	Simple_repeat:(A)n
TcBrA4_Chr1	709442	709469	+	Low_complexity:A-rich
TcBrA4_Chr1	709494	709545	+	Low_complexity:A-rich
TcBrA4_Chr1	713723	713741	+	Simple_repeat:(A)n
TcBrA4_Chr1	713909	713940	+	Simple_repeat:(CA)n
TcBrA4_Chr1	715622	715677	+	Low_complexity:GA-rich
TcBrA4_Chr1	716625	716690	+	Simple_repeat:(ACAA)n
TcBrA4_Chr1	716657	716691	+	Low_complexity:A-rich
TcBrA4_Chr1	717597	717641	+	Low_complexity:A-rich
TcBrA4_Chr1	721738	721758	+	Simple_repeat:(ATT)n
TcBrA4_Chr1	722876	722887	+	Low_complexity:A-rich
TcBrA4_Chr1	722888	722954	+	Simple_repeat:(ACAA)n
TcBrA4_Chr1	723228	723279	+	Low_complexity:A-rich
TcBrA4_Chr1	725829	725870	+	Simple_repeat:(AATA)n
TcBrA4_Chr1	725966	725992	+	Simple_repeat:(TTAT)n
TcBrA4_Chr1	729150	729172	+	Simple_repeat:(A)n
TcBrA4_Chr1	732625	732644	+	Simple_repeat:(CA)n
TcBrA4_Chr1	732644	732663	+	Simple_repeat:(A)n
TcBrA4_Chr1	733336	733365	+	Simple_repeat:(AAAT)n
TcBrA4_Chr1	733476	733501	+	Simple_repeat:(A)n
TcBrA4_Chr1	736998	737016	+	Simple_repeat:(TA)n
TcBrA4_Chr1	737295	737327	+	Low_complexity:A-rich
TcBrA4_Chr1	741417	741474	+	Low_complexity:GA-rich
TcBrA4_Chr1	741779	741796	+	Simple_repeat:(A)n
TcBrA4_Chr1	742268	742308	+	Low_complexity:A-rich
TcBrA4_Chr1	742669	742696	+	Simple_repeat:(TTTA)n
TcBrA4_Chr1	743020	743055	+	Simple_repeat:(T)n
TcBrA4_Chr1	743056	743093	+	Simple_repeat:(CTTT)n
TcBrA4_Chr1	743094	743134	+	Simple_repeat:(CT)n
TcBrA4_Chr1	743135	743155	+	Simple_repeat:(CTTT)n
TcBrA4_Chr1	743498	743668	-	DNA/Zisupton
TcBrA4_Chr1	744330	744395	+	Low_complexity:GA-rich
TcBrA4_Chr1	744582	744612	+	Simple_repeat:(T)n
TcBrA4_Chr1	744696	744744	+	Simple_repeat:(CA)n
TcBrA4_Chr1	744875	744904	+	Low_complexity:A-rich
TcBrA4_Chr1	744976	744999	+	Simple_repeat:(A)n
TcBrA4_Chr1	745371	745436	+	Simple_repeat:(TTT)n
TcBrA4_Chr1	745776	745850	+	Simple_repeat:(TGC)n
TcBrA4_Chr1	746334	746362	+	Simple_repeat:(TGC)n
TcBrA4_Chr1	746431	746488	+	Low_complexity:A-rich
TcBrA4_Chr1	746547	746564	+	Simple_repeat:(A)n
TcBrA4_Chr1	747367	747429	+	Low_complexity:A-rich
TcBrA4_Chr1	747585	747671	+	Simple_repeat:(T)n
TcBrA4_Chr1	747978	748034	+	Simple_repeat:(TTTT)n
TcBrA4_Chr1	748070	748105	+	Simple_repeat:(TCTCC)n
TcBrA4_Chr1	748105	748128	+	Simple_repeat:(T)n
TcBrA4_Chr1	748471	748505	+	Low_complexity:A-rich
TcBrA4_Chr1	748855	749075	+	DNA/CMC-EnSpm
TcBrA4_Chr1	749118	749140	+	Simple_repeat:(T)n
TcBrA4_Chr1	749287	749307	+	Simple_repeat:(T)n
TcBrA4_Chr1	749429	749520	+	Low_complexity:GA-rich
TcBrA4_Chr1	749545	749567	+	Simple_repeat:(CA)n
TcBrA4_Chr1	750427	750454	+	Simple_repeat:(CT)n
TcBrA4_Chr1	752196	752212	+	Simple_repeat:(A)n
TcBrA4_Chr1	752394	752433	+	Simple_repeat:(CCAC)n
TcBrA4_Chr1	752547	752565	+	Simple_repeat:(AT)n
TcBrA4_Chr1	753003	753047	+	Simple_repeat:(T)n
TcBrA4_Chr1	753339	753377	+	Simple_repeat:(AC)n
TcBrA4_Chr1	754100	754150	+	Simple_repeat:(TTTTTA)n
TcBrA4_Chr1	754229	754304	+	Simple_repeat:(AT)n
TcBrA4_Chr1	754594	754646	+	Low_complexity:A-rich
TcBrA4_Chr1	754712	754749	+	Simple_repeat:(T)n
TcBrA4_Chr1	756913	756937	+	Simple_repeat:(A)n
TcBrA4_Chr1	762445	762464	+	Simple_repeat:(A)n
TcBrA4_Chr1	762692	762733	+	Low_complexity:A-rich
TcBrA4_Chr1	763044	763080	+	Simple_repeat:(CTT)n
TcBrA4_Chr1	763159	763213	+	Simple_repeat:(T)n
TcBrA4_Chr1	763241	763258	+	Simple_repeat:(A)n
TcBrA4_Chr1	763472	763505	+	Simple_repeat:(TGT)n
TcBrA4_Chr1	763546	763589	+	Simple_repeat:(ATAT)n
TcBrA4_Chr1	763802	763825	+	Simple_repeat:(A)n
TcBrA4_Chr1	764548	764580	+	Simple_repeat:(CAACAA)n
TcBrA4_Chr1	764703	764750	+	Low_complexity:A-rich
TcBrA4_Chr1	764826	764865	+	LINE/L2
TcBrA4_Chr1	764919	764970	+	Low_complexity:A-rich
TcBrA4_Chr1	765161	765195	+	Simple_repeat:(TTTTTG)n
TcBrA4_Chr1	765298	765512	+	Simple_repeat:(TT)n
TcBrA4_Chr1	766174	766245	+	Simple_repeat:(GCTGCT)n
TcBrA4_Chr1	766604	766649	+	Simple_repeat:(TCTT)n
TcBrA4_Chr1	766952	766997	+	Simple_repeat:(T)n
TcBrA4_Chr1	768702	768764	+	Low_complexity:GA-rich
TcBrA4_Chr1	769769	769785	+	Simple_repeat:(AAC)n
TcBrA4_Chr1	769786	769816	+	Simple_repeat:(AC)n
TcBrA4_Chr1	769817	769843	+	Simple_repeat:(AAC)n
TcBrA4_Chr1	770727	770770	+	Low_complexity:A-rich
TcBrA4_Chr1	771489	771528	+	Low_complexity:A-rich
TcBrA4_Chr1	771919	771960	+	Low_complexity:A-rich
TcBrA4_Chr1	772023	772087	+	Simple_repeat:(AT)n
TcBrA4_Chr1	772129	772163	+	Simple_repeat:(CA)n
TcBrA4_Chr1	772645	772662	+	Simple_repeat:(CA)n
TcBrA4_Chr1	772996	773042	+	Low_complexity:GA-rich
TcBrA4_Chr1	773290	773318	+	Simple_repeat:(CA)n
TcBrA4_Chr1	773610	773639	+	Simple_repeat:(TTCTTT)n
TcBrA4_Chr1	773880	773903	+	Simple_repeat:(T)n
TcBrA4_Chr1	773904	773974	+	Low_complexity:GA-rich
TcBrA4_Chr1	774008	774032	+	Simple_repeat:(T)n
TcBrA4_Chr1	774184	774233	+	Simple_repeat:(AGAC)n
TcBrA4_Chr1	774283	774367	+	Low_complexity:GA-rich
TcBrA4_Chr1	774414	774452	+	Simple_repeat:(A)n
TcBrA4_Chr1	774626	774685	+	LINE/Penelope
TcBrA4_Chr1	776018	776041	+	Simple_repeat:(A)n
TcBrA4_Chr1	776092	776134	+	Simple_repeat:(CCCACA)n
TcBrA4_Chr1	776246	776292	+	Simple_repeat:(CA)n
TcBrA4_Chr1	776764	776841	+	Low_complexity:A-rich
TcBrA4_Chr1	777465	777490	+	Simple_repeat:(A)n
TcBrA4_Chr1	777634	777653	+	Simple_repeat:(GGT)n
TcBrA4_Chr1	778747	778791	+	Low_complexity:GA-rich
TcBrA4_Chr1	778863	778924	+	Low_complexity:A-rich
TcBrA4_Chr1	783212	783250	+	Simple_repeat:(TTT)n
TcBrA4_Chr1	783717	783745	+	Simple_repeat:(GTGC)n
TcBrA4_Chr1	788253	788271	+	Simple_repeat:(A)n
TcBrA4_Chr1	789485	789538	+	Simple_repeat:(AACAA)n
TcBrA4_Chr1	790212	790231	+	Simple_repeat:(A)n
TcBrA4_Chr1	791012	791135	-	DNA/MULE-MuDR
TcBrA4_Chr1	791757	791822	+	Simple_repeat:(TGC)n
TcBrA4_Chr1	793079	793108	+	Low_complexity:A-rich
TcBrA4_Chr1	793181	793665	-	LTR/Viper
TcBrA4_Chr1	794145	794164	+	Simple_repeat:(A)n
TcBrA4_Chr1	796374	796401	+	Simple_repeat:(T)n
TcBrA4_Chr1	796427	796460	+	Simple_repeat:(GTT)n
TcBrA4_Chr1	797731	797761	+	Low_complexity:A-rich
TcBrA4_Chr1	797872	798217	+	Unknown
TcBrA4_Chr1	799635	799678	+	Simple_repeat:(T)n
TcBrA4_Chr1	800083	800170	+	Low_complexity:A-rich
TcBrA4_Chr1	800602	800623	+	Simple_repeat:(AAAT)n
TcBrA4_Chr1	800670	800698	+	Simple_repeat:(AAT)n
TcBrA4_Chr1	802951	802972	+	Simple_repeat:(TA)n
TcBrA4_Chr1	803049	803068	+	Simple_repeat:(TA)n
TcBrA4_Chr1	803619	803649	+	Simple_repeat:(T)n
TcBrA4_Chr1	803784	803801	+	Simple_repeat:(TA)n
TcBrA4_Chr1	804352	804418	+	Simple_repeat:(TTTTTA)n
TcBrA4_Chr1	804523	804572	+	Simple_repeat:(TAA)n
TcBrA4_Chr1	807810	807854	+	Low_complexity:A-rich
TcBrA4_Chr1	809224	809261	+	Simple_repeat:(AT)n
TcBrA4_Chr1	809320	809363	+	Low_complexity:GA-rich
TcBrA4_Chr1	809420	809488	+	Low_complexity:A-rich
TcBrA4_Chr1	809554	809601	+	Low_complexity:A-rich
TcBrA4_Chr1	809807	809845	+	Low_complexity:GA-rich
TcBrA4_Chr1	810301	810393	+	Low_complexity:GA-rich
TcBrA4_Chr1	810670	810688	+	Simple_repeat:(AT)n
TcBrA4_Chr1	810919	810965	+	Simple_repeat:(T)n
TcBrA4_Chr1	810996	811043	+	Simple_repeat:(TG)n
TcBrA4_Chr1	811126	811152	+	Simple_repeat:(T)n
TcBrA4_Chr1	811248	811277	+	Simple_repeat:(TA)n
TcBrA4_Chr1	811467	811485	+	Simple_repeat:(T)n
TcBrA4_Chr1	811915	811947	+	Low_complexity:A-rich
TcBrA4_Chr1	811999	812080	+	Simple_repeat:(TT)n
TcBrA4_Chr1	812083	812109	+	Simple_repeat:(CACG)n
TcBrA4_Chr1	812370	812427	+	Simple_repeat:(T)n
TcBrA4_Chr1	813812	813838	+	Simple_repeat:(T)n
TcBrA4_Chr1	816083	816140	+	Simple_repeat:(TTAT)n
TcBrA4_Chr1	816167	816201	+	Low_complexity:A-rich
TcBrA4_Chr1	816577	816615	+	Simple_repeat:(TTTTG)n
TcBrA4_Chr1	816717	816846	-	Unknown
TcBrA4_Chr1	816939	816959	+	Simple_repeat:(TA)n
TcBrA4_Chr1	817113	817134	+	Simple_repeat:(TTC)n
TcBrA4_Chr1	817135	817144	+	Simple_repeat:(TTTCTT)n
TcBrA4_Chr1	817286	817312	+	Simple_repeat:(T)n
TcBrA4_Chr1	817337	817361	+	Simple_repeat:(T)n
TcBrA4_Chr1	817962	817986	+	Simple_repeat:(ATT)n
TcBrA4_Chr1	818084	818118	+	Simple_repeat:(AT)n
TcBrA4_Chr1	818149	818170	+	Simple_repeat:(T)n
TcBrA4_Chr1	818258	818324	+	Simple_repeat:(GT)n
TcBrA4_Chr1	818965	819004	+	Simple_repeat:(TAT)n
TcBrA4_Chr1	819016	819429	-	Unknown
TcBrA4_Chr1	819827	819895	+	Simple_repeat:(TTTT)n
TcBrA4_Chr1	819930	819980	+	Simple_repeat:(GTGT)n
TcBrA4_Chr1	819981	820004	+	Simple_repeat:(TG)n
TcBrA4_Chr1	822157	822208	+	Low_complexity:A-rich
TcBrA4_Chr1	822380	822428	+	Simple_repeat:(T)n
TcBrA4_Chr1	826151	826169	+	Simple_repeat:(A)n
TcBrA4_Chr1	826560	826608	+	Simple_repeat:(TT)n
TcBrA4_Chr1	827928	827990	+	Simple_repeat:(TTTTAT)n
TcBrA4_Chr1	828074	828095	+	Simple_repeat:(T)n
TcBrA4_Chr1	828378	828407	+	Low_complexity:A-rich
TcBrA4_Chr1	828430	828477	+	Simple_repeat:(TG)n
TcBrA4_Chr1	828530	828611	+	Simple_repeat:(ATTT)n
TcBrA4_Chr1	829924	829956	+	Simple_repeat:(AGCAGT)n
TcBrA4_Chr1	831668	831693	+	Simple_repeat:(TA)n
TcBrA4_Chr1	834579	834638	+	Simple_repeat:(TTTTA)n
TcBrA4_Chr1	835979	836022	+	Simple_repeat:(TT)n
TcBrA4_Chr1	838528	838572	+	Simple_repeat:(T)n
TcBrA4_Chr1	838656	838782	-	LINE/I
TcBrA4_Chr1	843271	843287	+	Simple_repeat:(TA)n
TcBrA4_Chr1	843425	843450	+	Simple_repeat:(TG)n
TcBrA4_Chr1	844488	844513	+	Simple_repeat:(TTA)n
TcBrA4_Chr1	851367	851404	+	Simple_repeat:(TG)n
TcBrA4_Chr1	851587	851610	+	Simple_repeat:(TTCT)n
TcBrA4_Chr1	851650	851690	+	Low_complexity:A-rich
TcBrA4_Chr1	853186	853230	+	Simple_repeat:(T)n
TcBrA4_Chr1	853334	853351	+	Simple_repeat:(TTG)n
TcBrA4_Chr1	853431	853458	+	Simple_repeat:(A)n
TcBrA4_Chr1	853623	853653	+	Simple_repeat:(T)n
TcBrA4_Chr1	857389	857429	+	Simple_repeat:(TTTTTG)n
TcBrA4_Chr1	857577	857597	+	Simple_repeat:(T)n
TcBrA4_Chr1	861492	861521	+	Simple_repeat:(AT)n
TcBrA4_Chr1	861580	861663	+	Simple_repeat:(TTT)n
TcBrA4_Chr1	861912	861961	+	Simple_repeat:(TCTCTG)n
TcBrA4_Chr1	862337	862373	+	Simple_repeat:(GTGGTT)n
TcBrA4_Chr1	862607	862629	+	Simple_repeat:(T)n
TcBrA4_Chr1	862748	862770	+	Simple_repeat:(A)n
TcBrA4_Chr1	864544	864642	+	Simple_repeat:(TCTTTT)n
TcBrA4_Chr1	866212	866251	+	Simple_repeat:(T)n
TcBrA4_Chr1	866904	866944	+	Simple_repeat:(T)n
TcBrA4_Chr1	869072	869103	+	Simple_repeat:(T)n
TcBrA4_Chr1	871342	871438	+	Simple_repeat:(GCAG)n
TcBrA4_Chr1	874472	874528	+	Low_complexity:A-rich
TcBrA4_Chr1	877306	877341	+	Simple_repeat:(TTCGTT)n
TcBrA4_Chr1	878223	878289	+	Simple_repeat:(TGTT)n
TcBrA4_Chr1	878316	878353	+	Simple_repeat:(AT)n
TcBrA4_Chr1	881073	881119	+	Low_complexity:A-rich
TcBrA4_Chr1	881197	881753	+	LTR/Viper
TcBrA4_Chr1	881931	881959	+	Simple_repeat:(T)n
TcBrA4_Chr1	884774	884804	+	Simple_repeat:(T)n
TcBrA4_Chr1	887257	887275	+	Simple_repeat:(TG)n
TcBrA4_Chr1	887310	887335	+	Simple_repeat:(T)n
TcBrA4_Chr1	888674	888708	+	Simple_repeat:(TTCTTT)n
TcBrA4_Chr1	888751	888780	+	Simple_repeat:(CT)n
TcBrA4_Chr1	890315	890410	+	Simple_repeat:(TT)n
TcBrA4_Chr1	893035	893061	+	Simple_repeat:(TTCTT)n
TcBrA4_Chr1	893729	894174	+	LTR/Viper
TcBrA4_Chr1	896303	896321	+	Simple_repeat:(TAA)n
TcBrA4_Chr1	896455	896484	+	Simple_repeat:(TTTTTA)n
TcBrA4_Chr1	896572	896613	+	Simple_repeat:(T)n
TcBrA4_Chr1	919103	919120	+	Simple_repeat:(TA)n
TcBrA4_Chr1	919668	919691	+	Simple_repeat:(GTT)n
TcBrA4_Chr1	919692	919736	+	Simple_repeat:(GA)n
TcBrA4_Chr1	920173	920233	+	Simple_repeat:(TTTTGT)n
TcBrA4_Chr1	921217	921243	+	Simple_repeat:(T)n
TcBrA4_Chr1	921318	921353	+	Simple_repeat:(TTTTC)n
TcBrA4_Chr1	921439	921466	+	Simple_repeat:(AT)n
TcBrA4_Chr1	921619	921664	+	Low_complexity:A-rich
TcBrA4_Chr1	940325	940366	+	Simple_repeat:(TTATTT)n
TcBrA4_Chr1	940755	940779	+	Simple_repeat:(TTAT)n
TcBrA4_Chr1	940810	940856	+	Simple_repeat:(TTTTGT)n
TcBrA4_Chr1	940954	941000	+	Low_complexity:A-rich
TcBrA4_Chr1	941031	941058	+	Simple_repeat:(TTTAT)n
TcBrA4_Chr1	941395	941412	+	Simple_repeat:(TA)n
TcBrA4_Chr1	941412	941431	+	Simple_repeat:(AG)n
TcBrA4_Chr1	941732	941759	+	Simple_repeat:(T)n
TcBrA4_Chr1	942021	942060	+	Simple_repeat:(T)n
TcBrA4_Chr1	942061	942074	+	Simple_repeat:(TTG)n
TcBrA4_Chr1	956486	956507	+	Simple_repeat:(TG)n
TcBrA4_Chr1	956670	956693	+	Simple_repeat:(TA)n
TcBrA4_Chr1	956717	956813	+	Simple_repeat:(TTTT)n
TcBrA4_Chr1	957071	957106	+	Simple_repeat:(TATT)n
TcBrA4_Chr1	957418	957465	+	Simple_repeat:(TATG)n
TcBrA4_Chr1	957586	957616	+	Simple_repeat:(TTA)n
TcBrA4_Chr1	958041	958070	+	Simple_repeat:(GT)n
TcBrA4_Chr1	959480	959541	+	Low_complexity:A-rich
TcBrA4_Chr1	959648	959679	+	Simple_repeat:(TA)n
TcBrA4_Chr1	959789	959856	+	Simple_repeat:(T)n
TcBrA4_Chr1	959927	959960	+	Simple_repeat:(TTT)n
TcBrA4_Chr1	963253	963341	+	Simple_repeat:(TTT)n
TcBrA4_Chr1	965817	965843	+	Simple_repeat:(TTTG)n
TcBrA4_Chr1	966173	966205	+	Simple_repeat:(T)n
TcBrA4_Chr1	966380	968616	+	LINE/I
TcBrA4_Chr1	968066	968788	+	LINE/DRE
TcBrA4_Chr1	968640	968681	+	LTR/Viper
TcBrA4_Chr1	968682	969449	+	LTR/Copia
TcBrA4_Chr1	968791	970162	+	LINE/L1-Tx1
TcBrA4_Chr1	969198	975951	-	Unknown
TcBrA4_Chr1	976132	976162	+	Simple_repeat:(TTTTC)n
TcBrA4_Chr1	976446	976477	+	Low_complexity:GA-rich
TcBrA4_Chr1	977653	977678	+	Simple_repeat:(TGA)n
TcBrA4_Chr1	977679	977719	+	Simple_repeat:(TTG)n
TcBrA4_Chr1	977690	977730	+	Simple_repeat:(TTGT)n
TcBrA4_Chr1	977760	977783	+	Simple_repeat:(TA)n
TcBrA4_Chr1	981903	981910	+	Simple_repeat:(TTTG)n
TcBrA4_Chr1	981911	981944	+	Simple_repeat:(TTTGTG)n
TcBrA4_Chr1	984368	984387	+	Simple_repeat:(GT)n
TcBrA4_Chr1	984674	984702	+	Simple_repeat:(TGT)n
TcBrA4_Chr1	986167	986193	+	Simple_repeat:(TCTC)n
TcBrA4_Chr1	986428	986471	+	Simple_repeat:(TTGT)n
TcBrA4_Chr1	986586	986899	-	Unknown
TcBrA4_Chr1	993387	993406	+	Simple_repeat:(TGT)n
TcBrA4_Chr1	993892	993922	+	Simple_repeat:(ATTT)n
TcBrA4_Chr1	997408	997427	+	Simple_repeat:(TGT)n
TcBrA4_Chr1	997907	997937	+	Simple_repeat:(ATTT)n
TcBrA4_Chr1	1001389	1001407	+	Simple_repeat:(TGT)n
TcBrA4_Chr1	1001891	1001919	+	Simple_repeat:(TTAT)n
TcBrA4_Chr1	1006147	1006173	+	Simple_repeat:(TA)n
TcBrA4_Chr1	1006480	1006506	+	Simple_repeat:(T)n
TcBrA4_Chr1	1008126	1008160	+	Simple_repeat:(AGAG)n
TcBrA4_Chr1	1008372	1008412	+	Simple_repeat:(TTGTT)n
TcBrA4_Chr1	1008667	1008701	+	Unknown
TcBrA4_Chr1	1008676	1008719	+	DNA
TcBrA4_Chr1	1008977	1009011	+	Simple_repeat:(T)n
TcBrA4_Chr1	1009158	1009181	+	Simple_repeat:(T)n
TcBrA4_Chr1	1009230	1009265	+	Simple_repeat:(GA)n
TcBrA4_Chr1	1009523	1009562	+	Low_complexity:A-rich
TcBrA4_Chr1	1010935	1010965	+	Simple_repeat:(T)n
TcBrA4_Chr1	1011015	1011051	+	Simple_repeat:(ATA)n
TcBrA4_Chr1	1012349	1012376	+	Simple_repeat:(TTG)n
TcBrA4_Chr1	1012377	1012389	+	Simple_repeat:(TTATTA)n
TcBrA4_Chr1	1012390	1012410	+	Simple_repeat:(TTA)n
TcBrA4_Chr1	1012889	1012913	+	Simple_repeat:(T)n
TcBrA4_Chr1	1015061	1015084	+	Simple_repeat:(AT)n
TcBrA4_Chr1	1016205	1016233	+	Simple_repeat:(T)n
TcBrA4_Chr1	1016432	1016454	+	Simple_repeat:(TTG)n
TcBrA4_Chr1	1016852	1016874	+	Simple_repeat:(A)n
TcBrA4_Chr1	1017154	1017308	+	Unknown
TcBrA4_Chr1	1017177	1017697	+	LTR/Viper
TcBrA4_Chr1	1017389	1017735	+	LINE/I
TcBrA4_Chr1	1018195	1018286	-	LINE/I
TcBrA4_Chr1	1018262	1018389	-	Unknown
TcBrA4_Chr1	1018277	1018785	-	LINE/I
TcBrA4_Chr1	1018920	1019005	+	LTR/Viper
TcBrA4_Chr1	1018995	1019122	-	LTR/Viper
TcBrA4_Chr1	1019120	1019387	+	LTR/Viper
TcBrA4_Chr1	1020703	1020732	+	Simple_repeat:(A)n
TcBrA4_Chr1	1020867	1020902	+	Simple_repeat:(CGTTTT)n
TcBrA4_Chr1	1021187	1021204	+	Simple_repeat:(T)n
TcBrA4_Chr1	1022385	1022410	+	Simple_repeat:(GAA)n
TcBrA4_Chr1	1023764	1023794	+	Simple_repeat:(AGAGGA)n
TcBrA4_Chr1	1024122	1024160	+	Simple_repeat:(TTAT)n
TcBrA4_Chr1	1026670	1026713	+	Simple_repeat:(TTATTG)n
TcBrA4_Chr1	1026714	1026732	+	Simple_repeat:(TTGTTT)n
TcBrA4_Chr1	1026790	1026824	+	Simple_repeat:(T)n
TcBrA4_Chr1	1035829	1035877	+	Simple_repeat:(AT)n
TcBrA4_Chr1	1036021	1036143	+	Simple_repeat:(TTT)n
TcBrA4_Chr1	1036240	1036256	+	Simple_repeat:(AT)n
TcBrA4_Chr1	1036336	1036883	+	LTR/Viper
TcBrA4_Chr1	1037040	1037071	+	Simple_repeat:(GT)n
TcBrA4_Chr1	1038565	1038582	+	Simple_repeat:(TG)n
TcBrA4_Chr1	1038708	1038749	+	Simple_repeat:(T)n
TcBrA4_Chr1	1038750	1038755	+	Simple_repeat:(TTTATT)n
TcBrA4_Chr1	1046483	1046525	+	Low_complexity:A-rich
TcBrA4_Chr1	1046582	1046615	+	Simple_repeat:(TTTA)n
TcBrA4_Chr1	1049376	1049404	+	Simple_repeat:(T)n
TcBrA4_Chr1	1049435	1049456	+	Simple_repeat:(GT)n
TcBrA4_Chr1	1049709	1049787	+	DNA
TcBrA4_Chr1	1050653	1050700	+	Simple_repeat:(TTTTTG)n
TcBrA4_Chr1	1050849	1050891	+	Low_complexity:A-rich
TcBrA4_Chr1	1054029	1054059	+	Simple_repeat:(TG)n
TcBrA4_Chr1	1054249	1054284	+	Simple_repeat:(T)n
TcBrA4_Chr1	1054396	1054423	+	Simple_repeat:(TG)n
TcBrA4_Chr1	1054754	1054827	+	Simple_repeat:(TTG)n
TcBrA4_Chr1	1055047	1055095	+	Low_complexity:A-rich
TcBrA4_Chr1	1059570	1059608	+	Simple_repeat:(CTCTT)n
TcBrA4_Chr1	1059816	1060298	+	DNA/CMC-EnSpm
TcBrA4_Chr1	1060299	1060328	+	Simple_repeat:(TG)n
TcBrA4_Chr1	1060329	1061202	+	DNA/CMC-EnSpm
TcBrA4_Chr1	1061203	1061234	+	Simple_repeat:(TG)n
TcBrA4_Chr1	1061235	1062102	+	DNA/CMC-EnSpm
TcBrA4_Chr1	1062103	1062132	+	Simple_repeat:(TG)n
TcBrA4_Chr1	1062133	1063924	+	DNA/CMC-EnSpm
TcBrA4_Chr1	1063925	1063956	+	Simple_repeat:(TG)n
TcBrA4_Chr1	1063957	1064828	+	DNA/CMC-EnSpm
TcBrA4_Chr1	1064829	1064858	+	Simple_repeat:(TG)n
TcBrA4_Chr1	1064859	1065730	+	DNA/CMC-EnSpm
TcBrA4_Chr1	1065731	1065762	+	Simple_repeat:(TG)n
TcBrA4_Chr1	1065763	1066634	+	DNA/CMC-EnSpm
TcBrA4_Chr1	1066635	1066666	+	Simple_repeat:(TG)n
TcBrA4_Chr1	1066667	1067538	+	DNA/CMC-EnSpm
TcBrA4_Chr1	1067539	1067570	+	Simple_repeat:(TG)n
TcBrA4_Chr1	1067571	1068442	+	DNA/CMC-EnSpm
TcBrA4_Chr1	1068443	1068474	+	Simple_repeat:(TG)n
TcBrA4_Chr1	1068475	1069346	+	DNA/CMC-EnSpm
TcBrA4_Chr1	1069347	1069378	+	Simple_repeat:(TG)n
TcBrA4_Chr1	1069379	1070250	+	DNA/CMC-EnSpm
TcBrA4_Chr1	1070251	1070282	+	Simple_repeat:(TG)n
TcBrA4_Chr1	1070283	1071154	+	DNA/CMC-EnSpm
TcBrA4_Chr1	1071155	1071186	+	Simple_repeat:(TG)n
TcBrA4_Chr1	1071187	1072057	+	DNA/CMC-EnSpm
TcBrA4_Chr1	1072058	1072087	+	Simple_repeat:(TG)n
TcBrA4_Chr1	1072088	1072960	+	DNA/CMC-EnSpm
TcBrA4_Chr1	1072961	1072989	+	Simple_repeat:(TG)n
TcBrA4_Chr1	1072990	1073859	+	DNA/CMC-EnSpm
TcBrA4_Chr1	1073860	1073889	+	Simple_repeat:(TG)n
TcBrA4_Chr1	1073890	1074486	+	DNA/CMC-EnSpm
TcBrA4_Chr1	1074587	1075430	+	DNA/CMC-EnSpm
TcBrA4_Chr1	1075431	1075460	+	Simple_repeat:(TG)n
TcBrA4_Chr1	1075461	1076327	+	DNA/CMC-EnSpm
TcBrA4_Chr1	1076328	1076357	+	Simple_repeat:(TG)n
TcBrA4_Chr1	1076358	1077230	+	DNA/CMC-EnSpm
TcBrA4_Chr1	1077231	1077260	+	Simple_repeat:(TG)n
TcBrA4_Chr1	1077261	1078130	+	DNA/CMC-EnSpm
TcBrA4_Chr1	1078131	1078161	+	Simple_repeat:(TG)n
TcBrA4_Chr1	1078162	1079057	+	DNA/CMC-EnSpm
TcBrA4_Chr1	1079058	1079091	+	Simple_repeat:(TG)n
TcBrA4_Chr1	1079092	1079964	+	DNA/CMC-EnSpm
TcBrA4_Chr1	1079965	1079996	+	Simple_repeat:(TG)n
TcBrA4_Chr1	1079997	1080868	+	DNA/CMC-EnSpm
TcBrA4_Chr1	1080869	1080900	+	Simple_repeat:(TG)n
TcBrA4_Chr1	1080901	1081772	+	DNA/CMC-EnSpm
TcBrA4_Chr1	1081773	1081802	+	Simple_repeat:(TG)n
TcBrA4_Chr1	1081803	1082674	+	DNA/CMC-EnSpm
TcBrA4_Chr1	1082675	1082704	+	Simple_repeat:(TG)n
TcBrA4_Chr1	1082705	1083576	+	DNA/CMC-EnSpm
TcBrA4_Chr1	1083577	1083606	+	Simple_repeat:(TG)n
TcBrA4_Chr1	1083607	1084478	+	DNA/CMC-EnSpm
TcBrA4_Chr1	1084479	1084508	+	Simple_repeat:(TG)n
TcBrA4_Chr1	1084509	1085380	+	DNA/CMC-EnSpm
TcBrA4_Chr1	1085381	1085410	+	Simple_repeat:(TG)n
TcBrA4_Chr1	1085411	1087190	+	DNA/CMC-EnSpm
TcBrA4_Chr1	1087191	1087220	+	Simple_repeat:(TG)n
TcBrA4_Chr1	1087221	1088999	+	DNA/CMC-EnSpm
TcBrA4_Chr1	1089000	1089031	+	Simple_repeat:(TG)n
TcBrA4_Chr1	1089032	1089906	+	DNA/CMC-EnSpm
TcBrA4_Chr1	1089907	1089941	+	Simple_repeat:(TG)n
TcBrA4_Chr1	1089942	1091300	+	DNA/CMC-EnSpm
TcBrA4_Chr1	1091289	1091376	-	LTR/Viper
TcBrA4_Chr1	1091396	1091722	-	Satellite
TcBrA4_Chr1	1091457	1092278	+	Unknown
TcBrA4_Chr1	1091723	1091763	-	Unknown
TcBrA4_Chr1	1092296	1092545	+	LTR/Gypsy
TcBrA4_Chr1	1092349	1093680	+	Unknown
TcBrA4_Chr1	1093367	1094606	-	Satellite
TcBrA4_Chr1	1094596	1094671	-	Satellite
TcBrA4_Chr1	1094646	1095660	-	Satellite
TcBrA4_Chr1	1095678	1095926	+	LTR/Gypsy
TcBrA4_Chr1	1095731	1097062	+	Unknown
TcBrA4_Chr1	1096749	1097988	-	Satellite
TcBrA4_Chr1	1097978	1098053	-	Satellite
TcBrA4_Chr1	1098028	1099046	-	Satellite
TcBrA4_Chr1	1099038	1099281	-	LTR/Viper
TcBrA4_Chr1	1099117	1100449	+	Unknown
TcBrA4_Chr1	1100136	1101376	-	Satellite
TcBrA4_Chr1	1101491	1101523	+	Low_complexity:A-rich
TcBrA4_Chr1	1102975	1103002	+	Simple_repeat:(CAAA)n
TcBrA4_Chr1	1103015	1103044	+	Simple_repeat:(AAT)n
TcBrA4_Chr1	1105216	1105290	+	Low_complexity:A-rich
TcBrA4_Chr1	1106477	1106498	+	Simple_repeat:(T)n
TcBrA4_Chr1	1106551	1106570	+	Simple_repeat:(CT)n
TcBrA4_Chr1	1106715	1106750	+	Low_complexity:A-rich
TcBrA4_Chr1	1108513	1108559	+	Low_complexity:A-rich
TcBrA4_Chr1	1108675	1108711	-	DNA/Zisupton
TcBrA4_Chr1	1108679	1108744	+	LINE/L2
TcBrA4_Chr1	1114822	1114844	+	Simple_repeat:(TGT)n
TcBrA4_Chr1	1114851	1114893	+	Simple_repeat:(AAAT)n
TcBrA4_Chr1	1116210	1116243	+	Simple_repeat:(AGGG)n
TcBrA4_Chr1	1119242	1119264	+	Simple_repeat:(A)n
TcBrA4_Chr1	1124649	1124667	+	Simple_repeat:(CA)n
TcBrA4_Chr1	1124852	1124875	+	Simple_repeat:(A)n
TcBrA4_Chr1	1125021	1125045	+	Simple_repeat:(CCCT)n
TcBrA4_Chr1	1125046	1125078	+	Simple_repeat:(A)n
TcBrA4_Chr1	1126571	1126629	+	Low_complexity:A-rich
TcBrA4_Chr1	1127547	1127574	+	Simple_repeat:(A)n
TcBrA4_Chr1	1127895	1127926	+	Simple_repeat:(TTA)n
TcBrA4_Chr1	1130037	1130079	+	Low_complexity:A-rich
TcBrA4_Chr1	1130182	1130217	+	Low_complexity:A-rich
TcBrA4_Chr1	1130530	1130550	+	Simple_repeat:(AAT)n
TcBrA4_Chr1	1132159	1132194	+	Simple_repeat:(AAC)n
TcBrA4_Chr1	1132218	1132251	+	Low_complexity:A-rich
TcBrA4_Chr1	1135127	1135144	+	Simple_repeat:(AT)n
TcBrA4_Chr1	1135145	1135342	-	LTR/Viper
TcBrA4_Chr1	1135343	1135374	+	Simple_repeat:(AT)n
TcBrA4_Chr1	1135375	1135488	-	LTR/Viper
TcBrA4_Chr1	1136479	1136549	+	Low_complexity:A-rich
TcBrA4_Chr1	1136911	1137330	+	Simple_repeat:(ATC)n
TcBrA4_Chr1	1138636	1138684	+	Low_complexity:A-rich
TcBrA4_Chr1	1138902	1138923	+	Simple_repeat:(AAC)n
TcBrA4_Chr1	1139072	1139129	+	Low_complexity:A-rich
TcBrA4_Chr1	1139181	1139236	+	Simple_repeat:(TTCCC)n
TcBrA4_Chr1	1140120	1140170	+	Simple_repeat:(AT)n
TcBrA4_Chr1	1140170	1140205	+	Low_complexity:A-rich
TcBrA4_Chr1	1140347	1140443	-	LINE/L1
TcBrA4_Chr1	1140589	1140625	+	Simple_repeat:(ATTTTG)n
TcBrA4_Chr1	1141349	1141393	+	Low_complexity:A-rich
TcBrA4_Chr1	1141626	1141688	+	Low_complexity:GA-rich
TcBrA4_Chr1	1142296	1142313	+	Simple_repeat:(AT)n
TcBrA4_Chr1	1143219	1143257	+	Simple_repeat:(GTGTGT)n
TcBrA4_Chr1	1143364	1143406	+	Simple_repeat:(TTTCCTC)n
TcBrA4_Chr1	1146768	1146803	+	Simple_repeat:(TGC)n
TcBrA4_Chr1	1147347	1147398	+	Low_complexity:A-rich
TcBrA4_Chr1	1147915	1147926	+	Low_complexity:A-rich
TcBrA4_Chr1	1147927	1147948	+	Simple_repeat:(A)n
TcBrA4_Chr1	1147959	1147969	+	Simple_repeat:(ACACA)n
TcBrA4_Chr1	1148003	1148032	+	Simple_repeat:(CA)n
TcBrA4_Chr1	1148046	1148202	-	LINE/R1
TcBrA4_Chr1	1148469	1148494	+	Simple_repeat:(CA)n
TcBrA4_Chr1	1150145	1150162	+	Simple_repeat:(AT)n
TcBrA4_Chr1	1151570	1151663	+	Low_complexity:GA-rich
TcBrA4_Chr1	1154671	1154698	+	Low_complexity:GA-rich
TcBrA4_Chr1	1155027	1155049	+	Simple_repeat:(TCC)n
TcBrA4_Chr1	1156068	1156112	+	Simple_repeat:(AAT)n
TcBrA4_Chr1	1157854	1158402	+	Unknown
TcBrA4_Chr1	1158584	1158632	+	Simple_repeat:(TTTTTCC)n
TcBrA4_Chr1	1159067	1159086	+	Simple_repeat:(T)n
TcBrA4_Chr1	1159279	1159296	+	Simple_repeat:(T)n
TcBrA4_Chr1	1159297	1159332	+	Low_complexity:A-rich
TcBrA4_Chr1	1159490	1159509	+	Simple_repeat:(A)n
TcBrA4_Chr1	1160058	1160259	-	LINE/I
TcBrA4_Chr1	1160665	1160719	+	Simple_repeat:(A)n
TcBrA4_Chr1	1160779	1160821	+	Simple_repeat:(AACA)n
TcBrA4_Chr1	1161001	1161067	+	Low_complexity:A-rich
TcBrA4_Chr1	1162344	1162457	+	Low_complexity:GA-rich
TcBrA4_Chr1	1164859	1164881	+	Simple_repeat:(T)n
TcBrA4_Chr1	1164969	1165361	+	LINE/I-Jockey
TcBrA4_Chr1	1166132	1166328	-	LINE/I
TcBrA4_Chr1	1166177	1167933	+	LINE/I-Jockey
TcBrA4_Chr1	1168786	1170537	+	LINE/I-Jockey
TcBrA4_Chr1	1170685	1171164	+	Unknown
TcBrA4_Chr1	1171624	1171657	+	Simple_repeat:(T)n
TcBrA4_Chr1	1171765	1171786	+	Simple_repeat:(TTG)n
TcBrA4_Chr1	1171997	1172032	+	Low_complexity:A-rich
TcBrA4_Chr1	1173540	1173574	+	Simple_repeat:(TCTCTT)n
TcBrA4_Chr1	1173897	1173938	+	Simple_repeat:(CA)n
TcBrA4_Chr1	1177322	1177337	+	Low_complexity:A-rich
TcBrA4_Chr1	1177338	1177427	+	Simple_repeat:(ACA)n
TcBrA4_Chr1	1177430	1192333	+	Unknown
TcBrA4_Chr1	1192320	1216676	+	Unknown
TcBrA4_Chr1	1218347	1218370	+	Simple_repeat:(AAT)n
TcBrA4_Chr1	1220117	1220184	+	Simple_repeat:(AT)n
TcBrA4_Chr1	1220345	1220396	+	Simple_repeat:(AAT)n
TcBrA4_Chr1	1222404	1222448	+	Low_complexity:A-rich
TcBrA4_Chr1	1222583	1225165	-	LTR/Viper
TcBrA4_Chr1	1225152	1226014	-	LTR/Viper
TcBrA4_Chr1	1226006	1226823	-	LTR/Viper
TcBrA4_Chr1	1227133	1227144	+	LTR/Viper
TcBrA4_Chr1	1227145	1227289	+	Unknown
TcBrA4_Chr1	1227290	1231552	+	LTR/Viper
TcBrA4_Chr1	1231984	1232013	+	Simple_repeat:(T)n
TcBrA4_Chr1	1233790	1233811	+	Simple_repeat:(AAT)n
TcBrA4_Chr1	1233830	1233866	+	Simple_repeat:(T)n
TcBrA4_Chr1	1233892	1233955	+	Simple_repeat:(GTTTTT)n
TcBrA4_Chr1	1236356	1236434	+	Simple_repeat:(ATT)n
TcBrA4_Chr1	1237753	1237805	+	Low_complexity:A-rich
TcBrA4_Chr1	1237874	1237909	+	Simple_repeat:(TTTTTC)n
TcBrA4_Chr1	1237994	1238014	+	Simple_repeat:(AAT)n
TcBrA4_Chr1	1238984	1239012	+	Simple_repeat:(GT)n
TcBrA4_Chr1	1239001	1239051	+	Simple_repeat:(TGT)n
TcBrA4_Chr1	1239116	1239134	+	Simple_repeat:(AT)n
TcBrA4_Chr1	1240850	1240880	+	Simple_repeat:(A)n
TcBrA4_Chr1	1240922	1240944	+	Simple_repeat:(A)n
TcBrA4_Chr1	1241028	1241053	+	Simple_repeat:(CTTT)n
TcBrA4_Chr1	1241054	1241091	+	Simple_repeat:(T)n
TcBrA4_Chr1	1241092	1241107	+	Simple_repeat:(CTTT)n
TcBrA4_Chr1	1241196	1241229	+	Simple_repeat:(TTG)n
TcBrA4_Chr1	1241231	1241269	+	Simple_repeat:(GTGAC)n
TcBrA4_Chr1	1241558	1241584	+	Simple_repeat:(A)n
TcBrA4_Chr1	1241978	1242006	+	Low_complexity:GA-rich
TcBrA4_Chr1	1242499	1242536	+	Simple_repeat:(TC)n
TcBrA4_Chr1	1242829	1242855	+	Simple_repeat:(T)n
TcBrA4_Chr1	1243059	1243129	+	Simple_repeat:(TGT)n
TcBrA4_Chr1	1245449	1245970	+	LTR/Viper
TcBrA4_Chr1	1245835	1245915	+	Satellite
TcBrA4_Chr1	1245916	1245979	+	Unknown
TcBrA4_Chr1	1246036	1246083	+	Simple_repeat:(AATAAC)n
TcBrA4_Chr1	1246185	1246205	+	Simple_repeat:(CTT)n
TcBrA4_Chr1	1246264	1246323	+	Simple_repeat:(T)n
TcBrA4_Chr1	1248174	1248198	+	Simple_repeat:(TAT)n
TcBrA4_Chr1	1251234	1251263	+	Simple_repeat:(T)n
TcBrA4_Chr1	1252913	1252980	+	Simple_repeat:(CATCAT)n
TcBrA4_Chr1	1253048	1253071	+	Simple_repeat:(CCA)n
TcBrA4_Chr1	1254730	1254752	+	Simple_repeat:(TG)n
TcBrA4_Chr1	1255786	1255847	+	Simple_repeat:(TGCCGC)n
TcBrA4_Chr1	1255923	1255965	+	Simple_repeat:(T)n
TcBrA4_Chr1	1256813	1256866	+	Simple_repeat:(G)n
TcBrA4_Chr1	1256900	1256999	+	Simple_repeat:(T)n
TcBrA4_Chr1	1257918	1257979	+	Simple_repeat:(TGCCGC)n
TcBrA4_Chr1	1258063	1258091	+	Simple_repeat:(TTATT)n
TcBrA4_Chr1	1258092	1258103	+	Simple_repeat:(TTATTTT)n
TcBrA4_Chr1	1260538	1260564	+	Simple_repeat:(T)n
TcBrA4_Chr1	1260565	1260583	+	Simple_repeat:(G)n
TcBrA4_Chr1	1260716	1260755	+	Simple_repeat:(TGTTTT)n
TcBrA4_Chr1	1261071	1261166	-	rRNA
TcBrA4_Chr1	1261167	1261188	+	Simple_repeat:(TG)n
TcBrA4_Chr1	1267869	1267888	+	Simple_repeat:(TG)n
TcBrA4_Chr1	1269361	1269389	+	Simple_repeat:(AC)n
TcBrA4_Chr1	1272270	1272346	+	Simple_repeat:(ATG)n
TcBrA4_Chr1	1272689	1272718	+	Simple_repeat:(A)n
TcBrA4_Chr1	1275052	1275140	+	Simple_repeat:(ACG)n
TcBrA4_Chr1	1275730	1275762	+	Simple_repeat:(T)n
TcBrA4_Chr1	1277124	1277193	+	Low_complexity:GA-rich
TcBrA4_Chr1	1277377	1277414	+	Simple_repeat:(CTTTT)n
TcBrA4_Chr1	1277502	1277529	+	Simple_repeat:(TGTTT)n
TcBrA4_Chr1	1277530	1277549	+	Simple_repeat:(TG)n
TcBrA4_Chr1	1277550	1277580	+	Simple_repeat:(TGTTT)n
TcBrA4_Chr1	1277664	1277704	+	Low_complexity:GA-rich
TcBrA4_Chr1	1281163	1281195	+	Simple_repeat:(GA)n
TcBrA4_Chr1	1281633	1281666	+	Simple_repeat:(T)n
TcBrA4_Chr1	1281687	1281723	+	Simple_repeat:(TTTC)n
TcBrA4_Chr1	1283545	1283586	+	Simple_repeat:(TTGT)n
TcBrA4_Chr1	1283620	1283689	+	Simple_repeat:(TTTTTC)n
TcBrA4_Chr1	1283814	1283860	+	Simple_repeat:(T)n
TcBrA4_Chr1	1284991	1285024	+	Simple_repeat:(GTAT)n
TcBrA4_Chr1	1286416	1286433	+	Simple_repeat:(TG)n
TcBrA4_Chr1	1286434	1286447	+	Low_complexity:G-rich
TcBrA4_Chr1	1286483	1286520	+	Simple_repeat:(T)n
TcBrA4_Chr1	1286589	1286625	+	Simple_repeat:(T)n
TcBrA4_Chr1	1288832	1288866	+	Simple_repeat:(T)n
TcBrA4_Chr1	1288943	1288963	+	Simple_repeat:(AG)n
TcBrA4_Chr1	1289716	1289733	+	Simple_repeat:(T)n
TcBrA4_Chr1	1290047	1290090	+	Simple_repeat:(TTTTTA)n
TcBrA4_Chr1	1292136	1292163	+	Simple_repeat:(T)n
TcBrA4_Chr1	1292725	1292794	+	Simple_repeat:(TTTG)n
TcBrA4_Chr1	1292900	1292957	+	Simple_repeat:(TTT)n
TcBrA4_Chr1	1297750	1297773	+	Simple_repeat:(AT)n
TcBrA4_Chr1	1297806	1297824	+	Simple_repeat:(T)n
TcBrA4_Chr1	1297966	1298804	+	LTR/Viper
TcBrA4_Chr1	1298796	1299644	+	LTR/Viper
TcBrA4_Chr1	1299645	1302207	+	LTR/Viper
TcBrA4_Chr1	1302062	1302250	+	Satellite
TcBrA4_Chr1	1306713	1306737	+	Simple_repeat:(A)n
TcBrA4_Chr1	1306854	1306910	+	Simple_repeat:(TTTT)n
TcBrA4_Chr1	1308521	1308556	+	Simple_repeat:(T)n
TcBrA4_Chr1	1311182	1311200	+	Unknown
TcBrA4_Chr1	1311201	1311535	+	LTR/Viper
TcBrA4_Chr1	1311521	1311666	+	LTR/Viper
TcBrA4_Chr1	1311741	1311775	+	Simple_repeat:(T)n
TcBrA4_Chr1	1312277	1312325	+	Simple_repeat:(TTATT)n
TcBrA4_Chr1	1312786	1312812	+	Simple_repeat:(TTTC)n
TcBrA4_Chr1	1313566	1313585	+	Simple_repeat:(T)n
TcBrA4_Chr1	1313637	1313680	+	Simple_repeat:(TTTTATT)n
TcBrA4_Chr1	1313765	1313792	+	Simple_repeat:(TGTT)n
TcBrA4_Chr1	1314472	1314663	-	LINE/L1
TcBrA4_Chr1	1315044	1315084	+	Simple_repeat:(GGCGGT)n
TcBrA4_Chr1	1315461	1315477	+	Low_complexity:A-rich
TcBrA4_Chr1	1315478	1315509	+	Simple_repeat:(AAC)n
TcBrA4_Chr1	1315510	1315566	+	Low_complexity:A-rich
TcBrA4_Chr1	1316469	1316484	+	Unknown
TcBrA4_Chr1	1316485	1317252	+	LTR/Viper
TcBrA4_Chr1	1317255	1317280	+	Simple_repeat:(GT)n
TcBrA4_Chr1	1317280	1317350	+	Simple_repeat:(TTT)n
TcBrA4_Chr1	1317351	1317361	+	Simple_repeat:(TTTC)n
TcBrA4_Chr1	1317603	1317636	+	Low_complexity:A-rich
TcBrA4_Chr1	1317647	1317699	+	Simple_repeat:(T)n
TcBrA4_Chr1	1317788	1319752	-	LINE/R2-NeSL
TcBrA4_Chr1	1322042	1322088	+	Simple_repeat:(TTA)n
TcBrA4_Chr1	1322088	1322122	+	Simple_repeat:(TG)n
TcBrA4_Chr1	1323926	1323970	+	Simple_repeat:(T)n
TcBrA4_Chr1	1324031	1324047	+	Simple_repeat:(T)n
TcBrA4_Chr1	1324074	1324109	+	Simple_repeat:(AC)n
TcBrA4_Chr1	1328019	1328039	+	Simple_repeat:(A)n
TcBrA4_Chr1	1328206	1328249	+	Simple_repeat:(AT)n
TcBrA4_Chr1	1329952	1330006	+	Simple_repeat:(TTT)n
TcBrA4_Chr1	1330109	1330155	+	Simple_repeat:(T)n
TcBrA4_Chr1	1330216	1330244	+	Simple_repeat:(ATTT)n
TcBrA4_Chr1	1331069	1331601	+	Unknown
TcBrA4_Chr1	1334007	1334055	+	Simple_repeat:(ATG)n
TcBrA4_Chr1	1335279	1335290	-	Unknown
TcBrA4_Chr1	1335291	1335389	-	LINE/I
TcBrA4_Chr1	1335305	1335408	+	Unknown
TcBrA4_Chr1	1335528	1335573	+	Simple_repeat:(TTTG)n
TcBrA4_Chr1	1335574	1335592	+	Simple_repeat:(TG)n
TcBrA4_Chr1	1337996	1338023	+	Simple_repeat:(GAAAA)n
TcBrA4_Chr1	1338082	1338107	+	Simple_repeat:(T)n
TcBrA4_Chr1	1338609	1338629	+	Simple_repeat:(TTAT)n
TcBrA4_Chr1	1339083	1339109	+	Simple_repeat:(T)n
TcBrA4_Chr1	1339200	1339218	+	Simple_repeat:(T)n
TcBrA4_Chr1	1339300	1339335	+	Simple_repeat:(T)n
TcBrA4_Chr1	1339337	1339349	+	Low_complexity:A-rich
TcBrA4_Chr1	1339350	1339377	+	Simple_repeat:(AAC)n
TcBrA4_Chr1	1339378	1339396	+	Low_complexity:A-rich
TcBrA4_Chr1	1339469	1339507	+	Simple_repeat:(TA)n
TcBrA4_Chr1	1339583	1339610	+	Simple_repeat:(ATCT)n
TcBrA4_Chr1	1343715	1343753	+	Simple_repeat:(TGCGTG)n
TcBrA4_Chr1	1343789	1343807	+	Simple_repeat:(A)n
TcBrA4_Chr1	1343886	1343927	+	Simple_repeat:(T)n
TcBrA4_Chr1	1344080	1344113	+	Low_complexity:A-rich
TcBrA4_Chr1	1344195	1344230	+	Simple_repeat:(TATT)n
TcBrA4_Chr1	1345276	1345318	+	Simple_repeat:(TTTTTCA)n
TcBrA4_Chr1	1345542	1345615	+	Simple_repeat:(TTTT)n
TcBrA4_Chr1	1345667	1345697	+	Simple_repeat:(TTTTAT)n
TcBrA4_Chr1	1347412	1347471	+	Low_complexity:A-rich
TcBrA4_Chr1	1347553	1347874	-	Unknown
TcBrA4_Chr1	1347558	1348008	+	LINE/R1
TcBrA4_Chr1	1348137	1348151	+	Simple_repeat:(GTGTTT)n
TcBrA4_Chr1	1348152	1348180	+	Simple_repeat:(T)n
TcBrA4_Chr1	1348181	1348206	+	Simple_repeat:(GTGTTT)n
TcBrA4_Chr1	1348282	1348315	+	Low_complexity:A-rich
TcBrA4_Chr1	1361912	1361950	+	Simple_repeat:(T)n
TcBrA4_Chr1	1364407	1365309	+	rRNA
TcBrA4_Chr1	1365273	1367892	-	LTR/Viper
TcBrA4_Chr1	1367879	1369544	-	LTR/Viper
TcBrA4_Chr1	1369543	1369597	+	rRNA
TcBrA4_Chr1	1369620	1369698	+	rRNA
TcBrA4_Chr1	1369802	1370131	-	LINE/R1
TcBrA4_Chr1	1369944	1370247	+	Unknown
TcBrA4_Chr1	1370529	1370563	+	Simple_repeat:(AAAC)n
TcBrA4_Chr1	1371672	1371726	+	Simple_repeat:(TATGTG)n
TcBrA4_Chr1	1372002	1372033	+	Simple_repeat:(AACAA)n
TcBrA4_Chr1	1374865	1374889	+	Simple_repeat:(T)n
TcBrA4_Chr1	1375138	1375171	+	Low_complexity:A-rich
TcBrA4_Chr1	1375196	1375275	+	Low_complexity:A-rich
TcBrA4_Chr1	1375704	1375729	+	Simple_repeat:(CTTTT)n
TcBrA4_Chr1	1375784	1375857	+	Low_complexity:A-rich
TcBrA4_Chr1	1375825	1375905	+	Low_complexity:GA-rich
TcBrA4_Chr1	1377764	1377781	+	Low_complexity:A-rich
TcBrA4_Chr1	1377782	1377821	+	Simple_repeat:(ACA)n
TcBrA4_Chr1	1377822	1377864	+	Low_complexity:A-rich
TcBrA4_Chr1	1378003	1378060	+	Simple_repeat:(CAA)n
TcBrA4_Chr1	1378130	1378173	+	Low_complexity:A-rich
TcBrA4_Chr1	1378484	1378508	+	Simple_repeat:(AC)n
TcBrA4_Chr1	1380852	1380921	+	Simple_repeat:(AC)n
TcBrA4_Chr1	1381824	1381856	+	Simple_repeat:(A)n
TcBrA4_Chr1	1381878	1381941	+	Low_complexity:GA-rich
TcBrA4_Chr1	1382130	1382158	+	Simple_repeat:(A)n
TcBrA4_Chr1	1382397	1382440	+	Simple_repeat:(TTATTAT)n
TcBrA4_Chr1	1382501	1382604	-	LINE/L1
TcBrA4_Chr1	1382747	1382777	+	Simple_repeat:(T)n
TcBrA4_Chr1	1383083	1383108	+	Simple_repeat:(A)n
TcBrA4_Chr1	1383416	1383468	+	Low_complexity:A-rich
TcBrA4_Chr1	1383557	1383654	+	Low_complexity:A-rich
TcBrA4_Chr1	1385275	1385306	+	Simple_repeat:(TTG)n
TcBrA4_Chr1	1385546	1385581	+	Low_complexity:GA-rich
TcBrA4_Chr1	1388657	1388684	+	Simple_repeat:(AC)n
TcBrA4_Chr1	1391351	1391389	+	Simple_repeat:(CCA)n
TcBrA4_Chr1	1394559	1394597	+	Low_complexity:A-rich
TcBrA4_Chr1	1394752	1394778	+	Simple_repeat:(TCA)n
TcBrA4_Chr1	1397438	1397505	+	Low_complexity:GA-rich
TcBrA4_Chr1	1397555	1397578	+	Simple_repeat:(A)n
TcBrA4_Chr1	1398205	1398256	+	Low_complexity:A-rich
TcBrA4_Chr1	1402568	1402594	+	Simple_repeat:(T)n
TcBrA4_Chr1	1402600	1402638	+	Low_complexity:A-rich
TcBrA4_Chr1	1405312	1405334	+	Simple_repeat:(GGA)n
TcBrA4_Chr1	1405335	1405383	+	Simple_repeat:(CGGTGG)n
TcBrA4_Chr1	1407224	1407244	+	Simple_repeat:(AT)n
TcBrA4_Chr1	1408342	1408364	+	Simple_repeat:(AATA)n
TcBrA4_Chr1	1411708	1411728	+	Simple_repeat:(AC)n
TcBrA4_Chr1	1414430	1414465	+	Low_complexity:A-rich
TcBrA4_Chr1	1414651	1414671	+	Simple_repeat:(A)n
TcBrA4_Chr1	1414761	1414899	+	LINE/L1
TcBrA4_Chr1	1414940	1415001	+	Simple_repeat:(CA)n
TcBrA4_Chr1	1415016	1415036	+	Simple_repeat:(A)n
TcBrA4_Chr1	1415192	1415223	+	Simple_repeat:(TGTG)n
TcBrA4_Chr1	1416258	1416289	+	Low_complexity:A-rich
TcBrA4_Chr1	1416419	1416471	+	Simple_repeat:(AAC)n
TcBrA4_Chr1	1417084	1418968	-	Unknown
TcBrA4_Chr1	1418827	1420802	+	DNA/PIF-Harbinger
TcBrA4_Chr1	1420881	1423020	+	LINE/R2-NeSL
TcBrA4_Chr1	1423007	1424875	-	Unknown
TcBrA4_Chr1	1424737	1425930	+	DNA/PIF-Harbinger
TcBrA4_Chr1	1426032	1426065	+	Low_complexity:A-rich
TcBrA4_Chr1	1426250	1426268	+	Simple_repeat:(A)n
TcBrA4_Chr1	1426344	1426491	+	LINE/L1
TcBrA4_Chr1	1426532	1426593	+	Simple_repeat:(CA)n
TcBrA4_Chr1	1426608	1426627	+	Simple_repeat:(A)n
TcBrA4_Chr1	1426784	1426815	+	Simple_repeat:(TGTG)n
TcBrA4_Chr1	1427849	1427880	+	Low_complexity:A-rich
TcBrA4_Chr1	1428010	1428062	+	Simple_repeat:(AAC)n
TcBrA4_Chr1	1428672	1430549	-	Unknown
TcBrA4_Chr1	1430408	1432378	+	DNA/PIF-Harbinger
TcBrA4_Chr1	1432457	1434590	+	LINE/R2-NeSL
TcBrA4_Chr1	1434577	1436458	-	Unknown
TcBrA4_Chr1	1436320	1438288	+	DNA/PIF-Harbinger
TcBrA4_Chr1	1438367	1440506	+	LINE/R2-NeSL
TcBrA4_Chr1	1440594	1440644	+	Low_complexity:A-rich
TcBrA4_Chr1	1440939	1441008	+	Low_complexity:A-rich
TcBrA4_Chr1	1441008	1441033	+	Simple_repeat:(AC)n
TcBrA4_Chr1	1441035	1441801	-	LTR/Viper
TcBrA4_Chr1	1441674	1441817	-	Unknown
TcBrA4_Chr1	1441897	1441950	+	Simple_repeat:(TCCTCC)n
TcBrA4_Chr1	1442716	1442770	+	Simple_repeat:(TTTT)n
TcBrA4_Chr1	1442771	1442796	+	Simple_repeat:(TTG)n
TcBrA4_Chr1	1442797	1442813	+	Simple_repeat:(TTTT)n
TcBrA4_Chr1	1443190	1443230	+	Simple_repeat:(CCGCCA)n
TcBrA4_Chr1	1443609	1443799	+	LINE/L1
TcBrA4_Chr1	1444477	1444504	+	Simple_repeat:(AACA)n
TcBrA4_Chr1	1444589	1444648	+	Low_complexity:A-rich
TcBrA4_Chr1	1444684	1444702	+	Simple_repeat:(A)n
TcBrA4_Chr1	1445459	1445489	+	Simple_repeat:(AAGA)n
TcBrA4_Chr1	1445950	1445996	+	Low_complexity:A-rich
TcBrA4_Chr1	1446502	1446537	+	Simple_repeat:(A)n
TcBrA4_Chr1	1446613	1446758	-	LTR/Viper
TcBrA4_Chr1	1446744	1447078	-	LTR/Viper
TcBrA4_Chr1	1446924	1447097	-	Unknown
TcBrA4_Chr1	1449724	1449760	+	Low_complexity:A-rich
TcBrA4_Chr1	1451364	1451424	+	Low_complexity:A-rich
TcBrA4_Chr1	1451533	1451557	+	Simple_repeat:(T)n
TcBrA4_Chr1	1456952	1456987	+	Simple_repeat:(TG)n
TcBrA4_Chr1	1457014	1457031	+	Simple_repeat:(A)n
TcBrA4_Chr1	1457092	1457136	+	Low_complexity:A-rich
TcBrA4_Chr1	1458938	1458972	+	Simple_repeat:(AC)n
TcBrA4_Chr1	1458972	1459018	+	Simple_repeat:(AAT)n
TcBrA4_Chr1	1467213	1467233	+	Simple_repeat:(AT)n
TcBrA4_Chr1	1467361	1467392	+	Simple_repeat:(TTTC)n
TcBrA4_Chr1	1467393	1467424	+	Simple_repeat:(T)n
TcBrA4_Chr1	1467425	1467433	+	Simple_repeat:(TTTC)n
TcBrA4_Chr1	1467538	1467580	+	Low_complexity:A-rich
TcBrA4_Chr1	1467934	1467971	+	Simple_repeat:(GCA)n
TcBrA4_Chr1	1469446	1469475	+	Low_complexity:A-rich
TcBrA4_Chr1	1471108	1471126	+	Simple_repeat:(A)n
TcBrA4_Chr1	1471191	1471243	+	Simple_repeat:(AC)n
TcBrA4_Chr1	1471419	1471462	+	Simple_repeat:(TTTTTT)n
TcBrA4_Chr1	1471498	1471523	+	Simple_repeat:(A)n
TcBrA4_Chr1	1471524	1471541	+	Simple_repeat:(GAAAAA)n
TcBrA4_Chr1	1475368	1475449	+	Simple_repeat:(TGATGC)n
TcBrA4_Chr1	1475490	1475514	+	Simple_repeat:(TCC)n
TcBrA4_Chr1	1478156	1478172	+	Simple_repeat:(A)n
TcBrA4_Chr1	1478336	1478367	+	Simple_repeat:(AAT)n
TcBrA4_Chr1	1478393	1478417	+	Simple_repeat:(A)n
TcBrA4_Chr1	1478803	1478876	+	Simple_repeat:(TTTGTT)n
TcBrA4_Chr1	1480222	1480320	+	Simple_repeat:(TTTTTC)n
TcBrA4_Chr1	1480365	1480391	+	Simple_repeat:(AC)n
TcBrA4_Chr1	1480469	1480497	+	Simple_repeat:(CATG)n
TcBrA4_Chr1	1483414	1483438	+	Simple_repeat:(T)n
TcBrA4_Chr1	1483526	1483558	+	Low_complexity:A-rich
TcBrA4_Chr1	1485646	1485674	+	Simple_repeat:(AAT)n
TcBrA4_Chr1	1485882	1485908	+	Low_complexity:A-rich
TcBrA4_Chr1	1487511	1487666	+	Unknown
TcBrA4_Chr1	1488543	1488582	+	Low_complexity:A-rich
TcBrA4_Chr1	1488677	1488762	+	Simple_repeat:(TTCGTT)n
TcBrA4_Chr1	1490570	1490598	+	Simple_repeat:(T)n
TcBrA4_Chr1	1490766	1490785	+	Simple_repeat:(TA)n
TcBrA4_Chr1	1492732	1492754	+	Simple_repeat:(TG)n
TcBrA4_Chr1	1492757	1492779	+	Simple_repeat:(GA)n
TcBrA4_Chr1	1495277	1495302	+	Simple_repeat:(AT)n
TcBrA4_Chr1	1495382	1495398	+	Simple_repeat:(T)n
TcBrA4_Chr1	1496097	1496137	+	Simple_repeat:(TTTTTA)n
TcBrA4_Chr1	1496229	1496262	+	Simple_repeat:(ACA)n
TcBrA4_Chr1	1496303	1496340	+	Low_complexity:A-rich
TcBrA4_Chr1	1496434	1496460	+	Simple_repeat:(TG)n
TcBrA4_Chr1	1496461	1496484	+	Simple_repeat:(TATGTG)n
TcBrA4_Chr1	1496545	1496615	+	Simple_repeat:(T)n
TcBrA4_Chr1	1496629	1496692	+	Low_complexity:A-rich
TcBrA4_Chr1	1496744	1496803	+	Low_complexity:A-rich
TcBrA4_Chr1	1496897	1496916	+	Simple_repeat:(T)n
TcBrA4_Chr1	1498761	1498815	+	Low_complexity:GA-rich
TcBrA4_Chr1	1503871	1503902	+	Simple_repeat:(TGT)n
TcBrA4_Chr1	1504650	1504678	+	Simple_repeat:(AT)n
TcBrA4_Chr1	1504760	1504797	+	Low_complexity:A-rich
TcBrA4_Chr1	1505049	1505072	+	Simple_repeat:(AT)n
TcBrA4_Chr1	1506583	1506620	+	Simple_repeat:(TCA)n
TcBrA4_Chr1	1507273	1507342	+	Simple_repeat:(TG)n
TcBrA4_Chr1	1508863	1508973	-	DNA/CMC-EnSpm
TcBrA4_Chr1	1509233	1509276	+	Simple_repeat:(TTT)n
TcBrA4_Chr1	1510747	1510823	+	Low_complexity:A-rich
TcBrA4_Chr1	1511337	1511365	+	Simple_repeat:(TGTG)n
TcBrA4_Chr1	1511390	1511413	+	Simple_repeat:(AAAT)n
TcBrA4_Chr1	1511437	1511467	+	Simple_repeat:(A)n
TcBrA4_Chr1	1511766	1511809	+	Simple_repeat:(GTTT)n
TcBrA4_Chr1	1511951	1512034	+	Simple_repeat:(TTTT)n
TcBrA4_Chr1	1516505	1516537	+	Simple_repeat:(CT)n
TcBrA4_Chr1	1516583	1516713	+	Simple_repeat:(TTCTT)n
TcBrA4_Chr1	1517222	1517247	+	Simple_repeat:(CCT)n
TcBrA4_Chr1	1519795	1519832	+	Low_complexity:GA-rich
TcBrA4_Chr1	1519882	1519909	+	Simple_repeat:(TTTTAT)n
TcBrA4_Chr1	1519967	1520083	+	Low_complexity:A-rich
TcBrA4_Chr1	1520142	1520169	+	Low_complexity:A-rich
TcBrA4_Chr1	1522263	1522296	+	Simple_repeat:(A)n
TcBrA4_Chr1	1522425	1522468	+	Simple_repeat:(TA)n
TcBrA4_Chr1	1522590	1522653	+	Low_complexity:A-rich
TcBrA4_Chr1	1522983	1523020	+	Simple_repeat:(T)n
TcBrA4_Chr1	1523082	1523109	+	Simple_repeat:(AT)n
TcBrA4_Chr1	1523109	1523129	+	Simple_repeat:(AG)n
TcBrA4_Chr1	1523201	1523231	+	Simple_repeat:(AAT)n
TcBrA4_Chr1	1524361	1524388	+	Simple_repeat:(AAAT)n
TcBrA4_Chr1	1524493	1524513	+	Simple_repeat:(A)n
TcBrA4_Chr1	1525525	1525549	+	Simple_repeat:(TCC)n
TcBrA4_Chr1	1525576	1525606	+	Simple_repeat:(A)n
TcBrA4_Chr1	1525731	1525762	+	Simple_repeat:(ATAA)n
TcBrA4_Chr1	1527108	1527196	+	Simple_repeat:(TTGTTG)n
TcBrA4_Chr1	1527486	1527504	+	Simple_repeat:(T)n
TcBrA4_Chr1	1528320	1528367	+	Simple_repeat:(GTAGTA)n
TcBrA4_Chr1	1529385	1529441	+	Simple_repeat:(GAT)n
TcBrA4_Chr1	1529718	1529778	+	Low_complexity:A-rich
TcBrA4_Chr1	1532776	1532794	+	Simple_repeat:(AC)n
TcBrA4_Chr1	1533923	1533959	+	Simple_repeat:(AAT)n
TcBrA4_Chr1	1534269	1534301	+	Simple_repeat:(CTC)n
TcBrA4_Chr1	1535110	1535166	+	Low_complexity:A-rich
TcBrA4_Chr1	1535426	1535447	+	Simple_repeat:(AT)n
TcBrA4_Chr1	1538110	1538144	+	Low_complexity:A-rich
TcBrA4_Chr1	1538207	1538235	+	Simple_repeat:(CAAA)n
TcBrA4_Chr1	1538341	1538364	+	Simple_repeat:(TAA)n
TcBrA4_Chr1	1538570	1538589	+	Simple_repeat:(CA)n
TcBrA4_Chr1	1538605	1538630	+	Simple_repeat:(A)n
TcBrA4_Chr1	1538979	1539000	+	Simple_repeat:(C)n
TcBrA4_Chr1	1539001	1539031	+	Simple_repeat:(A)n
TcBrA4_Chr1	1539152	1539194	+	Simple_repeat:(ACA)n
TcBrA4_Chr1	1539366	1539437	+	Low_complexity:GA-rich
TcBrA4_Chr1	1540369	1540388	+	Simple_repeat:(TA)n
TcBrA4_Chr1	1540444	1540465	+	Simple_repeat:(A)n
TcBrA4_Chr1	1540500	1540563	+	Low_complexity:GA-rich
TcBrA4_Chr1	1543496	1543513	+	Simple_repeat:(A)n
TcBrA4_Chr1	1543697	1543720	+	Simple_repeat:(T)n
TcBrA4_Chr1	1543840	1543861	+	Simple_repeat:(AAAC)n
TcBrA4_Chr1	1543893	1543999	+	Low_complexity:A-rich
TcBrA4_Chr1	1544056	1544257	-	Unknown
TcBrA4_Chr1	1544057	1544283	+	LTR/Viper
TcBrA4_Chr1	1544285	1544318	+	Low_complexity:A-rich
TcBrA4_Chr1	1544892	1544915	+	Simple_repeat:(A)n
TcBrA4_Chr1	1545087	1545131	+	Simple_repeat:(T)n
TcBrA4_Chr1	1550058	1550085	+	Simple_repeat:(A)n
TcBrA4_Chr1	1550367	1550515	-	Unknown
TcBrA4_Chr1	1550495	1550641	+	LINE/I
TcBrA4_Chr1	1550656	1550687	+	Simple_repeat:(A)n
TcBrA4_Chr1	1550768	1550805	+	Low_complexity:A-rich
TcBrA4_Chr1	1550961	1551034	+	Low_complexity:A-rich
TcBrA4_Chr1	1551277	1551308	+	Simple_repeat:(TTG)n
TcBrA4_Chr1	1551400	1551412	+	Low_complexity:A-rich
TcBrA4_Chr1	1551413	1551437	+	Simple_repeat:(AAT)n
TcBrA4_Chr1	1551438	1551456	+	Low_complexity:A-rich
TcBrA4_Chr1	1551636	1551668	+	Simple_repeat:(TA)n
TcBrA4_Chr1	1554375	1554445	+	Low_complexity:A-rich
TcBrA4_Chr1	1554429	1554469	+	Simple_repeat:(ACAGAG)n
TcBrA4_Chr1	1554470	1554488	+	Simple_repeat:(AG)n
TcBrA4_Chr1	1554489	1554503	+	Simple_repeat:(ACAGAG)n
TcBrA4_Chr1	1554577	1554600	+	Simple_repeat:(AAGA)n
TcBrA4_Chr1	1554708	1554744	+	Simple_repeat:(T)n
TcBrA4_Chr1	1554818	1554850	+	Simple_repeat:(ACA)n
TcBrA4_Chr1	1554854	1554897	+	Low_complexity:A-rich
TcBrA4_Chr1	1557812	1557854	+	Simple_repeat:(TAA)n
TcBrA4_Chr1	1557868	1557896	+	Simple_repeat:(CA)n
TcBrA4_Chr1	1558601	1558625	+	Simple_repeat:(A)n
TcBrA4_Chr1	1558760	1558792	+	Simple_repeat:(AAT)n
TcBrA4_Chr1	1559057	1559100	+	Low_complexity:A-rich
TcBrA4_Chr1	1559217	1559247	+	Simple_repeat:(GT)n
TcBrA4_Chr1	1559407	1559444	+	Simple_repeat:(TA)n
TcBrA4_Chr1	1559586	1559661	+	Simple_repeat:(TTT)n
TcBrA4_Chr1	1559932	1559955	+	Simple_repeat:(CGG)n
TcBrA4_Chr1	1561652	1561673	+	Simple_repeat:(AT)n
TcBrA4_Chr1	1561699	1561724	+	Simple_repeat:(AAAG)n
TcBrA4_Chr1	1562842	1562907	+	Low_complexity:GA-rich
TcBrA4_Chr1	1562987	1563012	+	Simple_repeat:(A)n
TcBrA4_Chr1	1564145	1564170	+	Simple_repeat:(CCAC)n
TcBrA4_Chr1	1564461	1564925	-	LINE/R1
TcBrA4_Chr1	1564945	1564981	+	Simple_repeat:(AATAT)n
TcBrA4_Chr1	1565999	1566044	+	Simple_repeat:(TGCTGT)n
TcBrA4_Chr1	1569281	1569305	+	Simple_repeat:(GAT)n
TcBrA4_Chr1	1569467	1569486	+	Simple_repeat:(CA)n
TcBrA4_Chr1	1569486	1569511	+	Simple_repeat:(A)n
TcBrA4_Chr1	1569647	1569683	+	Simple_repeat:(T)n
TcBrA4_Chr1	1569792	1569862	+	Low_complexity:A-rich
TcBrA4_Chr1	1570424	1570442	+	Simple_repeat:(A)n
TcBrA4_Chr1	1570458	1570474	+	Simple_repeat:(AT)n
TcBrA4_Chr1	1570486	1570533	+	Simple_repeat:(TTCTT)n
TcBrA4_Chr1	1571785	1571824	+	Low_complexity:A-rich
TcBrA4_Chr1	1579990	1580074	-	LTR/Viper
TcBrA4_Chr1	1579999	1581568	-	Satellite
TcBrA4_Chr1	1581552	1581821	-	LINE/I
TcBrA4_Chr1	1585128	1585186	+	Simple_repeat:(TCTTCC)n
TcBrA4_Chr1	1587952	1587996	+	Simple_repeat:(AT)n
TcBrA4_Chr1	1588082	1588130	+	Simple_repeat:(T)n
TcBrA4_Chr1	1589823	1589849	+	Simple_repeat:(CTC)n
TcBrA4_Chr1	1593161	1593189	+	Simple_repeat:(AC)n
TcBrA4_Chr1	1593672	1593720	+	Low_complexity:A-rich
TcBrA4_Chr1	1596311	1596350	+	Low_complexity:A-rich
TcBrA4_Chr1	1596514	1596566	+	Simple_repeat:(TTG)n
TcBrA4_Chr1	1599742	1599778	+	Low_complexity:A-rich
TcBrA4_Chr1	1600242	1600276	+	Simple_repeat:(A)n
TcBrA4_Chr1	1607444	1607467	+	Simple_repeat:(A)n
TcBrA4_Chr1	1607563	1607582	+	Simple_repeat:(A)n
TcBrA4_Chr1	1608672	1608701	+	Simple_repeat:(A)n
TcBrA4_Chr1	1608811	1608862	+	Simple_repeat:(TTTCT)n
TcBrA4_Chr1	1611355	1611401	+	Low_complexity:A-rich
TcBrA4_Chr1	1611416	1611446	+	Simple_repeat:(AAT)n
TcBrA4_Chr1	1613905	1613949	+	Low_complexity:A-rich
TcBrA4_Chr1	1614020	1614076	+	Simple_repeat:(TATATA)n
TcBrA4_Chr1	1614176	1614239	+	Low_complexity:A-rich
TcBrA4_Chr1	1614360	1614376	+	Simple_repeat:(TA)n
TcBrA4_Chr1	1616117	1616163	+	Simple_repeat:(TTT)n
TcBrA4_Chr1	1617602	1617620	+	Simple_repeat:(TGG)n
TcBrA4_Chr1	1619190	1619229	+	Simple_repeat:(TTGTT)n
TcBrA4_Chr1	1621108	1621158	-	Unknown
TcBrA4_Chr1	1621895	1621919	+	Simple_repeat:(A)n
TcBrA4_Chr1	1622120	1622184	+	Low_complexity:A-rich
TcBrA4_Chr1	1622340	1622362	+	Simple_repeat:(T)n
TcBrA4_Chr1	1623413	1623430	+	Simple_repeat:(GA)n
TcBrA4_Chr1	1623494	1623532	+	Simple_repeat:(TTAT)n
TcBrA4_Chr1	1629067	1629096	+	Simple_repeat:(TAAA)n
TcBrA4_Chr1	1629275	1629299	+	Simple_repeat:(TTAT)n
TcBrA4_Chr1	1629303	1629336	+	Simple_repeat:(T)n
TcBrA4_Chr1	1630652	1633166	+	LTR/Viper
TcBrA4_Chr1	1633155	1635054	+	LTR/Viper
TcBrA4_Chr1	1635342	1635362	+	Simple_repeat:(A)n
TcBrA4_Chr1	1635463	1635490	+	Simple_repeat:(TGT)n
TcBrA4_Chr1	1635620	1635636	+	Simple_repeat:(T)n
TcBrA4_Chr1	1637315	1637376	+	Low_complexity:A-rich
TcBrA4_Chr1	1637561	1637593	+	Simple_repeat:(TATCAT)n
TcBrA4_Chr1	1640533	1640552	+	Simple_repeat:(A)n
TcBrA4_Chr1	1640628	1640672	+	Simple_repeat:(TA)n
TcBrA4_Chr1	1641099	1641129	+	Simple_repeat:(ATA)n
TcBrA4_Chr1	1642462	1642500	+	Simple_repeat:(AACAAA)n
TcBrA4_Chr1	1642544	1642596	+	Simple_repeat:(TATT)n
TcBrA4_Chr1	1642657	1642694	+	Low_complexity:A-rich
TcBrA4_Chr1	1642846	1642876	+	Simple_repeat:(AT)n
TcBrA4_Chr1	1644815	1644831	+	Low_complexity:A-rich
TcBrA4_Chr1	1644832	1644855	+	Simple_repeat:(A)n
TcBrA4_Chr1	1646393	1646429	+	Simple_repeat:(AAT)n
TcBrA4_Chr1	1648694	1648720	+	Simple_repeat:(TGC)n
TcBrA4_Chr1	1649053	1649074	+	Simple_repeat:(TTTG)n
TcBrA4_Chr1	1650009	1650042	+	Low_complexity:A-rich
TcBrA4_Chr1	1650187	1650216	+	Simple_repeat:(TA)n
TcBrA4_Chr1	1651346	1651377	+	Simple_repeat:(GCT)n
TcBrA4_Chr1	1651925	1652019	+	DNA/MULE-MuDR
TcBrA4_Chr1	1652745	1652776	+	Simple_repeat:(A)n
TcBrA4_Chr1	1653807	1653832	+	Simple_repeat:(TCTTT)n
TcBrA4_Chr1	1655185	1655256	+	Low_complexity:A-rich
TcBrA4_Chr1	1656730	1656765	+	Simple_repeat:(TC)n
TcBrA4_Chr1	1656902	1657004	+	Low_complexity:GA-rich
TcBrA4_Chr1	1657406	1657436	+	Simple_repeat:(CTCTT)n
TcBrA4_Chr1	1657658	1657710	+	Low_complexity:GA-rich
TcBrA4_Chr1	1657930	1657955	+	Simple_repeat:(ATTT)n
TcBrA4_Chr1	1658068	1658129	+	Low_complexity:A-rich
TcBrA4_Chr1	1658490	1658513	+	Simple_repeat:(CACA)n
TcBrA4_Chr1	1658603	1658643	+	Low_complexity:A-rich
TcBrA4_Chr1	1658829	1658847	+	Simple_repeat:(T)n
TcBrA4_Chr1	1658848	1658887	+	Low_complexity:GA-rich
TcBrA4_Chr1	1659073	1659104	+	Simple_repeat:(CAAA)n
TcBrA4_Chr1	1659156	1659200	+	Simple_repeat:(ATTTTTA)n
TcBrA4_Chr1	1659498	1659593	+	Low_complexity:A-rich
TcBrA4_Chr1	1660409	1660461	+	Simple_repeat:(CATA)n
TcBrA4_Chr1	1662575	1662605	+	Low_complexity:A-rich
TcBrA4_Chr1	1664079	1664111	+	Low_complexity:A-rich
TcBrA4_Chr1	1664211	1664271	+	Low_complexity:GA-rich
TcBrA4_Chr1	1664363	1664390	+	Simple_repeat:(AT)n
TcBrA4_Chr1	1667937	1667959	+	Simple_repeat:(A)n
TcBrA4_Chr1	1668091	1668107	+	Simple_repeat:(A)n
TcBrA4_Chr1	1669384	1669400	+	Simple_repeat:(TTA)n
TcBrA4_Chr1	1669423	1669441	+	Simple_repeat:(AC)n
TcBrA4_Chr1	1674028	1674059	+	Simple_repeat:(CAA)n
TcBrA4_Chr1	1675960	1676005	+	Low_complexity:GA-rich
TcBrA4_Chr1	1676027	1676072	+	Simple_repeat:(AGACAA)n
TcBrA4_Chr1	1676237	1676262	+	Simple_repeat:(AAT)n
TcBrA4_Chr1	1676386	1676412	+	Simple_repeat:(TATA)n
TcBrA4_Chr1	1677200	1677265	+	Low_complexity:A-rich
TcBrA4_Chr1	1677286	1677337	+	Simple_repeat:(T)n
TcBrA4_Chr1	1678248	1678268	+	Simple_repeat:(A)n
TcBrA4_Chr1	1681172	1681212	+	Low_complexity:A-rich
TcBrA4_Chr1	1681239	1681383	-	DNA/MULE-MuDR
TcBrA4_Chr1	1681465	1681488	+	Simple_repeat:(ACAA)n
TcBrA4_Chr1	1683252	1683288	+	Simple_repeat:(AAAAT)n
TcBrA4_Chr1	1683449	1683483	+	Simple_repeat:(T)n
TcBrA4_Chr1	1683549	1683588	+	Simple_repeat:(CTTTCT)n
TcBrA4_Chr1	1684056	1684080	+	Simple_repeat:(CCA)n
TcBrA4_Chr1	1685790	1685823	+	Low_complexity:A-rich
TcBrA4_Chr1	1685881	1685938	+	Low_complexity:A-rich
TcBrA4_Chr1	1686666	1686687	+	Simple_repeat:(CATC)n
TcBrA4_Chr1	1686710	1686740	+	Simple_repeat:(CA)n
TcBrA4_Chr1	1686812	1686864	+	Low_complexity:A-rich
TcBrA4_Chr1	1686920	1686974	+	Simple_repeat:(CAA)n
TcBrA4_Chr1	1687043	1687104	+	Low_complexity:A-rich
TcBrA4_Chr1	1691838	1691894	+	Low_complexity:A-rich
TcBrA4_Chr1	1692082	1692103	+	Simple_repeat:(CA)n
TcBrA4_Chr1	1692146	1692183	+	Simple_repeat:(AAAAAT)n
TcBrA4_Chr1	1692242	1692306	+	Simple_repeat:(AAC)n
TcBrA4_Chr1	1692462	1692495	+	Simple_repeat:(AG)n
TcBrA4_Chr1	1692530	1692565	+	Low_complexity:A-rich
TcBrA4_Chr1	1693944	1693960	+	Simple_repeat:(A)n
TcBrA4_Chr1	1694158	1694217	+	Low_complexity:A-rich
TcBrA4_Chr1	1694372	1694393	+	Simple_repeat:(CA)n
TcBrA4_Chr1	1694456	1694502	+	Low_complexity:A-rich
TcBrA4_Chr1	1694663	1694687	+	Simple_repeat:(A)n
TcBrA4_Chr1	1696005	1696024	+	Simple_repeat:(AAT)n
TcBrA4_Chr1	1696292	1696361	+	Simple_repeat:(TAG)n
TcBrA4_Chr1	1696576	1696613	+	Simple_repeat:(AAAAAT)n
TcBrA4_Chr1	1696690	1697112	-	Unknown
TcBrA4_Chr1	1696700	1698104	-	LTR/Viper
TcBrA4_Chr1	1698105	1698915	-	Unknown
TcBrA4_Chr1	1698912	1699602	-	Unknown
TcBrA4_Chr1	1699603	1702154	-	LTR/Viper
TcBrA4_Chr1	1701409	1702563	-	Satellite
TcBrA4_Chr1	1702445	1704512	-	LTR/Viper
TcBrA4_Chr1	1704504	1706970	-	LTR/Viper
TcBrA4_Chr1	1708055	1708090	+	Low_complexity:A-rich
TcBrA4_Chr1	1708221	1708246	+	Simple_repeat:(C)n
TcBrA4_Chr1	1709331	1709353	+	Simple_repeat:(A)n
TcBrA4_Chr1	1709413	1709489	+	Simple_repeat:(ACA)n
TcBrA4_Chr1	1709548	1709642	+	Simple_repeat:(TATA)n
TcBrA4_Chr1	1709727	1709741	+	Simple_repeat:(CTCTTT)n
TcBrA4_Chr1	1709742	1709884	+	Simple_repeat:(TT)n
TcBrA4_Chr1	1709993	1710019	+	Simple_repeat:(ATGT)n
TcBrA4_Chr1	1710322	1710339	+	Simple_repeat:(TG)n
TcBrA4_Chr1	1710495	1710527	+	Simple_repeat:(A)n
TcBrA4_Chr1	1711166	1711187	+	Simple_repeat:(TGT)n
TcBrA4_Chr1	1712047	1712082	+	Simple_repeat:(ATG)n
TcBrA4_Chr1	1712551	1712589	+	Simple_repeat:(TTG)n
TcBrA4_Chr1	1712690	1712757	+	Simple_repeat:(TGC)n
TcBrA4_Chr1	1714022	1714054	+	Simple_repeat:(AT)n
TcBrA4_Chr1	1714215	1714270	+	Simple_repeat:(TTTTC)n
TcBrA4_Chr1	1714341	1714371	+	Simple_repeat:(CTCCCC)n
TcBrA4_Chr1	1714390	1714419	+	Simple_repeat:(T)n
TcBrA4_Chr1	1714459	1714523	+	Simple_repeat:(CTCCCC)n
TcBrA4_Chr1	1714613	1714638	+	Simple_repeat:(TTAT)n
TcBrA4_Chr1	1714846	1714872	+	Simple_repeat:(CA)n
TcBrA4_Chr1	1714904	1714928	+	Simple_repeat:(TATT)n
TcBrA4_Chr1	1715089	1715106	+	Simple_repeat:(TG)n
TcBrA4_Chr1	1715527	1715551	+	Simple_repeat:(CAAAA)n
TcBrA4_Chr1	1715831	1715860	+	Simple_repeat:(TTTA)n
TcBrA4_Chr1	1715861	1715882	+	Simple_repeat:(TTT)n
TcBrA4_Chr1	1715954	1715976	+	Simple_repeat:(T)n
TcBrA4_Chr1	1716110	1716126	+	Simple_repeat:(T)n
TcBrA4_Chr1	1716341	1716366	+	Simple_repeat:(T)n
TcBrA4_Chr1	1716604	1716641	+	Low_complexity:A-rich
TcBrA4_Chr1	1716759	1716783	+	Simple_repeat:(A)n
TcBrA4_Chr1	1716806	1716841	+	Simple_repeat:(AT)n
TcBrA4_Chr1	1717112	1717153	+	DNA/Zisupton
TcBrA4_Chr1	1718320	1719776	-	LTR/Viper
TcBrA4_Chr1	1719777	1720577	-	Unknown
TcBrA4_Chr1	1720625	1721263	-	Unknown
TcBrA4_Chr1	1721264	1723841	-	LTR/Viper
TcBrA4_Chr1	1723095	1724250	-	Satellite
TcBrA4_Chr1	1724132	1726209	-	LTR/Viper
TcBrA4_Chr1	1726201	1728686	-	LTR/Viper
TcBrA4_Chr1	1728567	1728705	-	Unknown
TcBrA4_Chr1	1731364	1731393	+	Simple_repeat:(ACAT)n
TcBrA4_Chr1	1732334	1732380	+	Low_complexity:A-rich
TcBrA4_Chr1	1732665	1732711	+	Low_complexity:A-rich
TcBrA4_Chr1	1732761	1732784	+	Simple_repeat:(TTC)n
TcBrA4_Chr1	1732978	1733003	+	Simple_repeat:(TAT)n
TcBrA4_Chr1	1735123	1735148	+	Simple_repeat:(AC)n
TcBrA4_Chr1	1735191	1735255	+	Low_complexity:A-rich
TcBrA4_Chr1	1735224	1735276	+	Simple_repeat:(AATAA)n
TcBrA4_Chr1	1735464	1735518	+	Simple_repeat:(AATAAC)n
TcBrA4_Chr1	1735549	1735605	+	Simple_repeat:(AT)n
TcBrA4_Chr1	1735659	1735701	+	Low_complexity:GA-rich
TcBrA4_Chr1	1735719	1735743	+	Simple_repeat:(AC)n
TcBrA4_Chr1	1736172	1736250	+	Simple_repeat:(ATAT)n
TcBrA4_Chr1	1736282	1736315	+	Simple_repeat:(TCTT)n
TcBrA4_Chr1	1736595	1736641	+	Low_complexity:A-rich
TcBrA4_Chr1	1736666	1736683	+	Simple_repeat:(A)n
TcBrA4_Chr1	1738163	1738251	+	Low_complexity:A-rich
TcBrA4_Chr1	1740644	1740667	+	Simple_repeat:(AT)n
TcBrA4_Chr1	1740763	1740804	+	Low_complexity:A-rich
TcBrA4_Chr1	1741013	1741043	+	Simple_repeat:(TGTGTG)n
TcBrA4_Chr1	1741552	1741622	+	Simple_repeat:(AAC)n
TcBrA4_Chr1	1742605	1742626	+	Simple_repeat:(AAT)n
TcBrA4_Chr1	1742724	1742768	+	Low_complexity:A-rich
TcBrA4_Chr1	1742818	1742857	+	Low_complexity:A-rich
TcBrA4_Chr1	1744203	1744219	+	Simple_repeat:(AAC)n
TcBrA4_Chr1	1749389	1749424	+	Simple_repeat:(T)n
TcBrA4_Chr1	1750844	1750895	+	Low_complexity:A-rich
TcBrA4_Chr1	1750996	1751016	+	Simple_repeat:(T)n
TcBrA4_Chr1	1752063	1752087	+	Simple_repeat:(AATA)n
TcBrA4_Chr1	1752203	1752242	+	Low_complexity:A-rich
TcBrA4_Chr1	1752266	1752289	+	Simple_repeat:(A)n
TcBrA4_Chr1	1752483	1752506	+	Simple_repeat:(A)n
TcBrA4_Chr1	1752684	1752723	+	Low_complexity:A-rich
TcBrA4_Chr1	1752845	1752872	+	Simple_repeat:(ATA)n
TcBrA4_Chr1	1752975	1753019	+	Simple_repeat:(A)n
TcBrA4_Chr1	1753098	1753121	+	Simple_repeat:(TAA)n
TcBrA4_Chr1	1754042	1754063	+	Simple_repeat:(CAA)n
TcBrA4_Chr1	1754063	1754079	+	Simple_repeat:(ATA)n
TcBrA4_Chr1	1757972	1758015	+	Simple_repeat:(TC)n
TcBrA4_Chr1	1758516	1758542	+	Simple_repeat:(TA)n
TcBrA4_Chr1	1759833	1759855	+	Low_complexity:A-rich
TcBrA4_Chr1	1759856	1759888	+	Simple_repeat:(ATATAA)n
TcBrA4_Chr1	1764525	1764602	+	Low_complexity:A-rich
TcBrA4_Chr1	1765326	1765364	+	Simple_repeat:(TCT)n
TcBrA4_Chr1	1766578	1766599	+	Simple_repeat:(A)n
TcBrA4_Chr1	1766614	1766657	+	Simple_repeat:(AAT)n
TcBrA4_Chr1	1767898	1767960	+	Simple_repeat:(AATA)n
TcBrA4_Chr1	1768328	1768356	+	Simple_repeat:(T)n
TcBrA4_Chr1	1768357	1768362	+	Simple_repeat:(TTCT)n
TcBrA4_Chr1	1768473	1768497	+	Simple_repeat:(AC)n
TcBrA4_Chr1	1769047	1769074	+	Simple_repeat:(CA)n
TcBrA4_Chr1	1769152	1769165	+	Low_complexity:A-rich
TcBrA4_Chr1	1769166	1769189	+	Simple_repeat:(AT)n
TcBrA4_Chr1	1769190	1769202	+	Low_complexity:A-rich
TcBrA4_Chr1	1769344	1769395	+	Low_complexity:A-rich
TcBrA4_Chr1	1769460	1769482	+	Simple_repeat:(TTG)n
TcBrA4_Chr1	1770642	1770748	+	Low_complexity:A-rich
TcBrA4_Chr1	1772958	1773011	+	Low_complexity:A-rich
TcBrA4_Chr1	1773796	1773899	+	Low_complexity:A-rich
TcBrA4_Chr1	1774170	1774188	+	Simple_repeat:(TG)n
TcBrA4_Chr1	1774888	1774916	+	Simple_repeat:(AAC)n
TcBrA4_Chr1	1777159	1777236	+	Low_complexity:A-rich
TcBrA4_Chr1	1777374	1777423	+	Simple_repeat:(TTA)n
TcBrA4_Chr1	1777607	1777678	+	Low_complexity:GA-rich
TcBrA4_Chr1	1779626	1782541	+	LINE/I
TcBrA4_Chr1	1781927	1782982	-	Unknown
TcBrA4_Chr1	1782603	1784959	+	Unknown
TcBrA4_Chr1	1784375	1785465	-	Unknown
TcBrA4_Chr1	1785096	1785856	+	Unknown
TcBrA4_Chr1	1785179	1786679	+	Satellite
TcBrA4_Chr1	1786637	1788663	+	Unknown
TcBrA4_Chr1	1788150	1788834	+	LINE/Jockey
TcBrA4_Chr1	1788302	1789412	-	Unknown
TcBrA4_Chr1	1788839	1792963	+	Unknown
TcBrA4_Chr1	1792281	1793375	-	Unknown
TcBrA4_Chr1	1793005	1793767	+	Unknown
TcBrA4_Chr1	1793089	1794590	+	Satellite
TcBrA4_Chr1	1794548	1797775	+	Unknown
TcBrA4_Chr1	1797240	1798730	-	Unknown
TcBrA4_Chr1	1798726	1800991	-	LINE/I
TcBrA4_Chr1	1800323	1801092	-	Unknown
TcBrA4_Chr1	1800976	1802598	-	LTR/Copia
TcBrA4_Chr1	1802602	1804481	-	LTR/Viper
TcBrA4_Chr1	1804482	1809991	-	LTR/Viper
TcBrA4_Chr1	1806676	1813601	-	Satellite
TcBrA4_Chr1	1813163	1813900	-	Unknown
TcBrA4_Chr1	1813531	1814621	+	Unknown
TcBrA4_Chr1	1813942	1818037	-	Unknown
TcBrA4_Chr1	1817475	1818570	+	Unknown
TcBrA4_Chr1	1818212	1821123	-	Unknown
TcBrA4_Chr1	1819604	1820876	+	LINE/I
TcBrA4_Chr1	1820877	1822622	-	DNA/CMC-EnSpm
TcBrA4_Chr1	1822263	1822819	+	LTR/Copia
TcBrA4_Chr1	1822287	1822423	+	LINE/Jockey
TcBrA4_Chr1	1822424	1822812	+	Unknown
TcBrA4_Chr1	1822470	1823586	-	Unknown
TcBrA4_Chr1	1822813	1823007	+	LINE/Jockey
TcBrA4_Chr1	1823012	1827033	+	Unknown
TcBrA4_Chr1	1826449	1827538	-	Unknown
TcBrA4_Chr1	1827128	1827628	+	LINE/L1-Tx1
TcBrA4_Chr1	1827184	1828008	+	Unknown
TcBrA4_Chr1	1828032	1828809	+	Unknown
TcBrA4_Chr1	1828609	1828839	-	Unknown
TcBrA4_Chr1	1828815	1839714	+	Unknown
TcBrA4_Chr1	1837687	1840116	+	LINE/I
TcBrA4_Chr1	1840108	1840803	+	Unknown
TcBrA4_Chr1	1840204	1846758	+	LINE/I
TcBrA4_Chr1	1846335	1852166	+	Unknown
TcBrA4_Chr1	1852155	1853113	+	Satellite
TcBrA4_Chr1	1853076	1853192	+	LTR/Viper
TcBrA4_Chr1	1853193	1853458	+	LINE/I
TcBrA4_Chr1	1853457	1854924	+	LINE/I
TcBrA4_Chr1	1854925	1857412	+	LTR/Viper
TcBrA4_Chr1	1857404	1859475	+	LTR/Viper
TcBrA4_Chr1	1859353	1859765	+	Satellite
TcBrA4_Chr1	1859766	1862308	+	LTR/Viper
TcBrA4_Chr1	1862309	1862944	+	Unknown
TcBrA4_Chr1	1862945	1863394	+	Satellite
TcBrA4_Chr1	1862992	1863798	+	Unknown
TcBrA4_Chr1	1863799	1865200	+	LTR/Viper
TcBrA4_Chr1	1865221	1865308	+	Unknown
TcBrA4_Chr1	1865836	1865854	+	Simple_repeat:(A)n
TcBrA4_Chr1	1866855	1866908	+	Simple_repeat:(TTGT)n
TcBrA4_Chr1	1867332	1867377	+	Low_complexity:A-rich
TcBrA4_Chr1	1869039	1869076	+	Simple_repeat:(CA)n
TcBrA4_Chr1	1869076	1869098	+	Simple_repeat:(A)n
TcBrA4_Chr1	1869155	1869192	+	Simple_repeat:(TAA)n
TcBrA4_Chr1	1871213	1871244	+	Simple_repeat:(CA)n
TcBrA4_Chr1	1871245	1871278	+	Low_complexity:GA-rich
TcBrA4_Chr1	1873063	1873094	+	Simple_repeat:(TACA)n
TcBrA4_Chr1	1873112	1873172	+	Simple_repeat:(TTTTTC)n
TcBrA4_Chr1	1873194	1873238	+	Simple_repeat:(CT)n
TcBrA4_Chr1	1873265	1873304	+	Simple_repeat:(ACA)n
TcBrA4_Chr1	1874971	1875008	+	Low_complexity:A-rich
TcBrA4_Chr1	1877796	1877812	+	Simple_repeat:(A)n
TcBrA4_Chr1	1880868	1880914	+	Simple_repeat:(AAC)n
TcBrA4_Chr1	1881024	1881050	+	Simple_repeat:(AC)n
TcBrA4_Chr1	1882197	1882226	+	Simple_repeat:(A)n
TcBrA4_Chr1	1882350	1882391	+	Simple_repeat:(CA)n
TcBrA4_Chr1	1886757	1886775	+	Simple_repeat:(GT)n
TcBrA4_Chr1	1886939	1886964	+	Simple_repeat:(CA)n
TcBrA4_Chr1	1887050	1887103	+	Unknown
TcBrA4_Chr1	1887086	1887208	+	Unknown
TcBrA4_Chr1	1894815	1894873	+	Low_complexity:A-rich
TcBrA4_Chr1	1894982	1895016	+	Simple_repeat:(ACAC)n
TcBrA4_Chr1	1899058	1899656	-	LTR/Viper
TcBrA4_Chr1	1899657	1899675	+	Simple_repeat:(TAA)n
TcBrA4_Chr1	1900272	1900308	+	Simple_repeat:(CAAAA)n
TcBrA4_Chr1	1900368	1900386	+	Simple_repeat:(A)n
TcBrA4_Chr1	1901480	1901539	+	Low_complexity:A-rich
TcBrA4_Chr1	1901518	1901559	+	Simple_repeat:(ACA)n
TcBrA4_Chr1	1901957	1902001	+	Low_complexity:A-rich
TcBrA4_Chr1	1905252	1905306	+	Simple_repeat:(CAA)n
TcBrA4_Chr1	1905453	1905511	+	Low_complexity:A-rich
TcBrA4_Chr1	1905717	1905728	+	Simple_repeat:(TTT)n
TcBrA4_Chr1	1905729	1905767	+	Simple_repeat:(TTTTTC)n
TcBrA4_Chr1	1905768	1905783	+	Simple_repeat:(TTT)n
TcBrA4_Chr1	1905892	1905941	+	Simple_repeat:(CCATGCCAC)n
TcBrA4_Chr1	1906448	1906477	+	Simple_repeat:(CAC)n
TcBrA4_Chr1	1906465	1906574	+	Low_complexity:A-rich
TcBrA4_Chr1	1907410	1907454	+	Simple_repeat:(CA)n
TcBrA4_Chr1	1908656	1908830	+	Low_complexity:A-rich
TcBrA4_Chr1	1908831	1908891	+	Simple_repeat:(T)n
TcBrA4_Chr1	1909118	1909154	+	Simple_repeat:(TT)n
TcBrA4_Chr1	1909207	1909267	+	Simple_repeat:(TTT)n
TcBrA4_Chr1	1909548	1909587	+	Simple_repeat:(ATAACAC)n
TcBrA4_Chr1	1909616	1909678	+	Low_complexity:A-rich
TcBrA4_Chr1	1909742	1909778	+	Low_complexity:A-rich
TcBrA4_Chr1	1909980	1910049	+	Low_complexity:A-rich
TcBrA4_Chr1	1910195	1910241	+	Low_complexity:A-rich
TcBrA4_Chr1	1910289	1910312	+	Simple_repeat:(C)n
TcBrA4_Chr1	1910355	1910376	+	Simple_repeat:(A)n
TcBrA4_Chr1	1910405	1910424	+	Simple_repeat:(A)n
TcBrA4_Chr1	1910425	1910504	+	Low_complexity:A-rich
TcBrA4_Chr1	1910545	1910573	+	Simple_repeat:(A)n
TcBrA4_Chr1	1910608	1910654	+	Low_complexity:A-rich
TcBrA4_Chr1	1910729	1910747	+	Simple_repeat:(CAT)n
TcBrA4_Chr1	1910766	1910792	+	Simple_repeat:(CCCTT)n
TcBrA4_Chr1	1910813	1910867	+	Simple_repeat:(TCTTTT)n
TcBrA4_Chr1	1911188	1911289	+	Simple_repeat:(TTTT)n
TcBrA4_Chr1	1911563	1911658	+	Simple_repeat:(AACATA)n
TcBrA4_Chr1	1911807	1911833	+	Simple_repeat:(T)n
TcBrA4_Chr1	1911833	1911865	+	Simple_repeat:(TCC)n
TcBrA4_Chr1	1912965	1913011	+	Low_complexity:A-rich
TcBrA4_Chr1	1916539	1916577	+	Simple_repeat:(AC)n
TcBrA4_Chr1	1916632	1916766	+	Unknown
TcBrA4_Chr1	1917742	1917813	+	Low_complexity:A-rich
TcBrA4_Chr1	1917913	1917942	+	Low_complexity:A-rich
TcBrA4_Chr1	1918084	1918156	+	Simple_repeat:(TTTT)n
TcBrA4_Chr1	1918326	1918374	+	DNA/Zisupton
TcBrA4_Chr1	1918451	1918493	+	Simple_repeat:(CACACA)n
TcBrA4_Chr1	1918736	1918790	+	Simple_repeat:(CTCCTT)n
TcBrA4_Chr1	1918937	1919092	-	DNA/MULE-MuDR
TcBrA4_Chr1	1920297	1920333	+	Simple_repeat:(TAAA)n
TcBrA4_Chr1	1920528	1920583	+	Low_complexity:A-rich
TcBrA4_Chr1	1920613	1920633	+	Simple_repeat:(GA)n
TcBrA4_Chr1	1920842	1920880	+	Low_complexity:A-rich
TcBrA4_Chr1	1922807	1922844	+	Low_complexity:A-rich
TcBrA4_Chr1	1924910	1924934	+	Simple_repeat:(AGAAA)n
[truncated: 41,575 more rows]

## Sheet: Y C6
S3 Table. Repetitive sequences characterized in Brazil A4 and Y C6.
Repeats in Y C6
Chromosome/contig	Repeat start (bp)	Repeat end (bp)	Direction	Repeat type
TcYC6_Chr1	1	7931	-	Unknown
TcYC6_Chr1	4523	8816	-	LINE/I
TcYC6_Chr1	8367	11462	-	Satellite
TcYC6_Chr1	8872	12371	-	Unknown
TcYC6_Chr1	12345	17599		LINE/I
TcYC6_Chr1	15844	17850	-	LINE/R1
TcYC6_Chr1	16934	19808	+	Unknown
TcYC6_Chr1	18692	22641	-	Satellite
TcYC6_Chr1	21359	22851	-	Unknown
TcYC6_Chr1	22846	22922	+	Unknown
TcYC6_Chr1	22947	23023	-	Satellite
TcYC6_Chr1	22967	25338	-	Unknown
TcYC6_Chr1	24989	27227	-	Satellite
TcYC6_Chr1	25981	30873	-	LINE/I
TcYC6_Chr1	29282	41667	+	LINE/R2-Dualen
TcYC6_Chr1	37157	42312	+	Unknown
TcYC6_Chr1	42313	42401	+	LINE/R2-Dualen
TcYC6_Chr1	42402	46008	+	Unknown
TcYC6_Chr1	43377	46855	-	Unknown
TcYC6_Chr1	46829	52082	-	LINE/I
TcYC6_Chr1	50327	52335	-	LINE/R1
TcYC6_Chr1	51417	53271	+	Unknown
TcYC6_Chr1	52432	54191	-	LINE/I
TcYC6_Chr1	53093	57051	-	Satellite
TcYC6_Chr1	55778	57261	-	Unknown
TcYC6_Chr1	57256	57332	+	Unknown
TcYC6_Chr1	57357	57433	-	Satellite
TcYC6_Chr1	57377	59703	-	Unknown
TcYC6_Chr1	59163	61628	-	Satellite
TcYC6_Chr1	60384	65279	-	LINE/I
TcYC6_Chr1	63689	76075	+	LINE/R2-Dualen
TcYC6_Chr1	71564	76720	+	Unknown
TcYC6_Chr1	76721	76809	+	LINE/R2-Dualen
TcYC6_Chr1	76810	80444	+	Unknown
TcYC6_Chr1	77789	81293	-	Unknown
TcYC6_Chr1	81270	86528	-	LINE/I
TcYC6_Chr1	83022	99172	+	Unknown
TcYC6_Chr1	99173	100540	-	DNA/PIF-Harbinger
TcYC6_Chr1	100574	101102	-	Satellite
TcYC6_Chr1	100999	101773	+	Unknown
TcYC6_Chr1	101093	101895	-	LINE/R1
TcYC6_Chr1	101305	105661	-	Satellite
TcYC6_Chr1	103267	107470	-	Unknown
TcYC6_Chr1	105438	110532	+	Unknown
TcYC6_Chr1	108097	115114	-	LINE/I
TcYC6_Chr1	113262	117646	+	LINE/Penelope
TcYC6_Chr1	115647	123983	+	LINE/R2-Dualen
TcYC6_Chr1	123956	124050	+	LINE/R2-Dualen
TcYC6_Chr1	124051	127607	+	Unknown
TcYC6_Chr1	128517	128589	+	Simple_repeat: (TTTC)n
TcYC6_Chr1	129426	129468	+	Simple_repeat: (T)n
TcYC6_Chr1	130707	130742	+	Simple_repeat: (A)n
TcYC6_Chr1	130782	130807	+	Simple_repeat: (T)n
TcYC6_Chr1	131295	131316	+	Simple_repeat: (A)n
TcYC6_Chr1	131316	131378	+	Simple_repeat: (ATTTG)n
TcYC6_Chr1	131395	131409	+	Simple_repeat: (ATT)n
TcYC6_Chr1	131410	131439	+	Simple_repeat: (T)n
TcYC6_Chr1	131440	131476	+	Simple_repeat: (ATT)n
TcYC6_Chr1	131795	131837	+	Simple_repeat: (GTTTTT)n
TcYC6_Chr1	133920	133972	+	Simple_repeat: (TT)n
TcYC6_Chr1	134736	134772	+	Low_complexity: GA-rich
TcYC6_Chr1	136210	136250	+	Simple_repeat: (TTA)n
TcYC6_Chr1	136275	136296	+	Simple_repeat: (TGTT)n
TcYC6_Chr1	136424	136446	+	Simple_repeat: (T)n
TcYC6_Chr1	136447	136474	+	Simple_repeat: (TTTG)n
TcYC6_Chr1	137264	137336	+	Simple_repeat: (TTGT)n
TcYC6_Chr1	137450	137528	+	Simple_repeat: (TTATTT)n
TcYC6_Chr1	138421	138457	+	Simple_repeat: (TTTG)n
TcYC6_Chr1	138569	138595	+	Simple_repeat: (AAT)n
TcYC6_Chr1	139069	139232	+	DNA/CMC-EnSpm
TcYC6_Chr1	139233	139276	+	Simple_repeat: (TTA)n
TcYC6_Chr1	139277	139296	+	DNA/CMC-EnSpm
TcYC6_Chr1	139422	139480	+	Simple_repeat: (TTT)n
TcYC6_Chr1	139519	139545	+	Simple_repeat: (AC)n
TcYC6_Chr1	139551	139624	+	Low_complexity: A-rich
TcYC6_Chr1	139629	139678	+	Simple_repeat: (TTTG)n
TcYC6_Chr1	139679	139712	+	Simple_repeat: (T)n
TcYC6_Chr1	139816	139892	-	DNA/CMC-EnSpm
TcYC6_Chr1	139849	139898	+	DNA/CMC-EnSpm
TcYC6_Chr1	139933	139960	+	Simple_repeat: (A)n
TcYC6_Chr1	139974	140049	+	Low_complexity: A-rich
TcYC6_Chr1	140051	140146	-	LINE/L1
TcYC6_Chr1	140195	140221	+	Simple_repeat: (TA)n
TcYC6_Chr1	144403	144450	+	Simple_repeat: (T)n
TcYC6_Chr1	144526	144547	+	Simple_repeat: (AAGG)n
TcYC6_Chr1	144542	144586	+	Low_complexity: A-rich
TcYC6_Chr1	145033	145057	+	Simple_repeat: (CACAGC)n
TcYC6_Chr1	145393	145420	+	Simple_repeat: (T)n
TcYC6_Chr1	145425	145481	+	Low_complexity: GA-rich
TcYC6_Chr1	145566	145598	+	Simple_repeat: (TA)n
TcYC6_Chr1	145739	145819	+	Simple_repeat: (TT)n
TcYC6_Chr1	145879	145915	+	Simple_repeat: (AAAC)n
TcYC6_Chr1	145908	145930	+	Simple_repeat: (AAT)n
TcYC6_Chr1	145963	146014	+	Low_complexity: GA-rich
TcYC6_Chr1	146264	146303	+	Simple_repeat: (ACAC)n
TcYC6_Chr1	146359	146380	+	Simple_repeat: (A)n
TcYC6_Chr1	146381	146415	+	Simple_repeat: (ATTT)n
TcYC6_Chr1	146487	146503	+	Simple_repeat: (A)n
TcYC6_Chr1	146592	146616	+	Simple_repeat: (TTTG)n
TcYC6_Chr1	146657	146685	+	Simple_repeat: (TTA)n
TcYC6_Chr1	146697	146713	+	Simple_repeat: (TTAT)n
TcYC6_Chr1	146714	146796	+	Simple_repeat: (TATTGTA)n
TcYC6_Chr1	146797	146806	+	Simple_repeat: (TTAT)n
TcYC6_Chr1	146861	146890	+	Simple_repeat: (AT)n
TcYC6_Chr1	146963	146995	+	Simple_repeat: (ATA)n
TcYC6_Chr1	147026	147113	-	LINE/I
TcYC6_Chr1	147187	147259	-	LINE/I
TcYC6_Chr1	147269	147425	+	Simple_repeat: (ATATAT)n
TcYC6_Chr1	147452	147473	+	Simple_repeat: (T)n
TcYC6_Chr1	147627	147681	+	Simple_repeat: (CTCC)n
TcYC6_Chr1	147659	147699	+	Simple_repeat: (CCTG)n
TcYC6_Chr1	147713	147739	+	Simple_repeat: (ATGA)n
TcYC6_Chr1	147788	147820	+	Low_complexity: A-rich
TcYC6_Chr1	147822	147858	+	Simple_repeat: (TTAA)n
TcYC6_Chr1	147862	147892	+	Simple_repeat: (T)n
TcYC6_Chr1	147912	147940	+	Simple_repeat: (A)n
TcYC6_Chr1	148032	148085	+	Simple_repeat: (TTGTTA)n
TcYC6_Chr1	148114	148137	+	Simple_repeat: (A)n
TcYC6_Chr1	148194	148231	+	Simple_repeat: (T)n
TcYC6_Chr1	148383	148425	+	Simple_repeat: (T)n
TcYC6_Chr1	148426	148439	+	Simple_repeat: (TTGTGT)n
TcYC6_Chr1	148589	148613	+	Simple_repeat: (T)n
TcYC6_Chr1	148626	148660	+	Simple_repeat: (TTG)n
TcYC6_Chr1	148731	148757	+	Simple_repeat: (A)n
TcYC6_Chr1	148782	148804	+	Simple_repeat: (GAGT)n
TcYC6_Chr1	148826	148913	+	Simple_repeat: (TTGTTG)n
TcYC6_Chr1	149095	149113	+	Simple_repeat: (AC)n
TcYC6_Chr1	149113	149135	+	Simple_repeat: (AG)n
TcYC6_Chr1	149193	149221	+	Simple_repeat: (TTA)n
TcYC6_Chr1	149243	149297	+	Simple_repeat: (TTA)n
TcYC6_Chr1	149337	149381	+	Simple_repeat: (TTCG)n
TcYC6_Chr1	149460	149526	+	Low_complexity: A-rich
TcYC6_Chr1	149519	149555	+	Low_complexity: GA-rich
TcYC6_Chr1	151418	151525	+	Simple_repeat: (T)n
TcYC6_Chr1	151661	151720	+	Simple_repeat: (TA)n
TcYC6_Chr1	151815	151846	+	Simple_repeat: (TTA)n
TcYC6_Chr1	151907	151950	+	Low_complexity: GA-rich
TcYC6_Chr1	152106	152130	+	Simple_repeat: (GAGG)n
TcYC6_Chr1	152174	152195	+	Simple_repeat: (TTG)n
TcYC6_Chr1	153004	153021	+	Simple_repeat: (A)n
TcYC6_Chr1	153038	153081	+	Simple_repeat: (TGT)n
TcYC6_Chr1	153462	153491	+	Simple_repeat: (AAT)n
TcYC6_Chr1	153555	153611	+	Simple_repeat: (AAC)n
TcYC6_Chr1	154150	154213	+	Simple_repeat: (CTT)n
TcYC6_Chr1	156268	156294	+	Simple_repeat: (ATA)n
TcYC6_Chr1	156401	156484	+	Simple_repeat: (TTTC)n
TcYC6_Chr1	156462	156532	+	Simple_repeat: (TTT)n
TcYC6_Chr1	156563	156586	+	Simple_repeat: (TA)n
TcYC6_Chr1	156683	156699	+	Simple_repeat: (TA)n
TcYC6_Chr1	158840	158866	+	Simple_repeat: (CAA)n
TcYC6_Chr1	159413	159446	+	Simple_repeat: (TATACA)n
TcYC6_Chr1	159447	159477	+	Simple_repeat: (TATA)n
TcYC6_Chr1	159506	159538	+	Simple_repeat: (ATTGTT)n
TcYC6_Chr1	159583	159617	+	Simple_repeat: (AT)n
TcYC6_Chr1	159909	159925	+	Simple_repeat: (T)n
TcYC6_Chr1	159943	159968	+	Simple_repeat: (CT)n
TcYC6_Chr1	160050	160101	+	Simple_repeat: (T)n
TcYC6_Chr1	161825	161864	+	Low_complexity: G-rich
TcYC6_Chr1	162009	162043	+	Simple_repeat: (TTG)n
TcYC6_Chr1	162739	162780	+	Simple_repeat: (GTTTT)n
TcYC6_Chr1	162818	162851	+	Simple_repeat: (T)n
TcYC6_Chr1	162914	162954	+	Low_complexity: GA-rich
TcYC6_Chr1	164190	164231	+	Simple_repeat: (TTTTG)n
TcYC6_Chr1	164274	164305	+	Simple_repeat: (T)n
TcYC6_Chr1	164419	164450	+	Simple_repeat: (TTA)n
TcYC6_Chr1	164449	164486	+	Simple_repeat: (TTTC)n
TcYC6_Chr1	165467	165503	+	Low_complexity: A-rich
TcYC6_Chr1	165562	165601	+	Simple_repeat: (T)n
TcYC6_Chr1	165720	165759	+	Low_complexity: A-rich
TcYC6_Chr1	165786	165824	+	Low_complexity: GA-rich
TcYC6_Chr1	165904	165927	+	Simple_repeat: (TC)n
TcYC6_Chr1	165978	165995	+	Simple_repeat: (T)n
TcYC6_Chr1	166016	166056	+	Simple_repeat: (ATGT)n
TcYC6_Chr1	166109	166134	+	Simple_repeat: (TTA)n
TcYC6_Chr1	166172	166254	+	Simple_repeat: (TTTA)n
TcYC6_Chr1	168737	168790	+	Simple_repeat: (ATATAT)n
TcYC6_Chr1	168820	168847	+	Simple_repeat: (GA)n
TcYC6_Chr1	168977	169019	+	Low_complexity: A-rich
TcYC6_Chr1	169140	169217	+	Simple_repeat: (TTTTT)n
TcYC6_Chr1	169239	169257	+	Simple_repeat: (TC)n
TcYC6_Chr1	169384	169414	+	Simple_repeat: (T)n
TcYC6_Chr1	169461	169499	+	Low_complexity: GA-rich
TcYC6_Chr1	171063	171103	+	Simple_repeat: (AT)n
TcYC6_Chr1	171269	171293	+	Simple_repeat: (T)n
TcYC6_Chr1	171294	171300	+	Simple_repeat: (TCTTT)n
TcYC6_Chr1	173752	173775	+	Simple_repeat: (A)n
TcYC6_Chr1	173865	173900	+	Low_complexity: GA-rich
TcYC6_Chr1	173927	173953	+	Simple_repeat: (CA)n
TcYC6_Chr1	173955	173990	+	Simple_repeat: (AT)n
TcYC6_Chr1	174108	174144	+	Simple_repeat: (T)n
TcYC6_Chr1	174201	174312	+	Simple_repeat: (TTG)n
TcYC6_Chr1	174369	174406	+	Low_complexity: GA-rich
TcYC6_Chr1	174474	174633	-	DNA/CMC-EnSpm
TcYC6_Chr1	174834	174854	+	Simple_repeat: (AG)n
TcYC6_Chr1	174962	174981	+	Simple_repeat: (GCA)n
TcYC6_Chr1	177512	177544	+	Simple_repeat: (TATAGA)n
TcYC6_Chr1	178048	178074	+	Simple_repeat: (CAG)n
TcYC6_Chr1	179061	179090	+	Simple_repeat: (GCA)n
TcYC6_Chr1	179697	179719	+	Simple_repeat: (TTA)n
TcYC6_Chr1	179947	179996	+	Low_complexity: A-rich
TcYC6_Chr1	181491	181552	-	DNA/Ginger
TcYC6_Chr1	181500	181604	+	rRNA
TcYC6_Chr1	181657	181695	+	Simple_repeat: (TTT)n
TcYC6_Chr1	181737	181777	+	Simple_repeat: (T)n
TcYC6_Chr1	181818	181842	+	Simple_repeat: (TG)n
TcYC6_Chr1	181997	182057	+	Simple_repeat: (ATA)n
TcYC6_Chr1	182160	182231	+	Simple_repeat: (T)n
TcYC6_Chr1	182358	182388	+	Simple_repeat: (GA)n
TcYC6_Chr1	182471	182562	+	Simple_repeat: (TTTG)n
TcYC6_Chr1	182577	182606	+	Simple_repeat: (A)n
TcYC6_Chr1	182788	182847	-	Unknown
TcYC6_Chr1	182901	182938	+	Simple_repeat: (AC)n
TcYC6_Chr1	184740	184776	+	Simple_repeat: (T)n
TcYC6_Chr1	184886	184912	+	Simple_repeat: (TGT)n
TcYC6_Chr1	184939	184962	+	Simple_repeat: (CA)n
TcYC6_Chr1	184985	185019	+	Simple_repeat: (T)n
TcYC6_Chr1	185060	185091	+	Simple_repeat: (GTT)n
TcYC6_Chr1	185157	185192	+	Simple_repeat: (TTAT)n
TcYC6_Chr1	185212	185248	+	Simple_repeat: (AT)n
TcYC6_Chr1	185401	185420	+	Simple_repeat: (TC)n
TcYC6_Chr1	185954	185963	+	Simple_repeat: (CAG)n
TcYC6_Chr1	185964	186016	+	Simple_repeat: (AAC)n
TcYC6_Chr1	186017	186039	+	Simple_repeat: (CAG)n
TcYC6_Chr1	186258	186296	+	Simple_repeat: (CAG)n
TcYC6_Chr1	187053	187083	+	Low_complexity: GA-rich
TcYC6_Chr1	187095	187121	+	Simple_repeat: (TG)n
TcYC6_Chr1	187131	187191	+	Simple_repeat: (TCTT)n
TcYC6_Chr1	187444	187482	+	Simple_repeat: (GTT)n
TcYC6_Chr1	190381	190425	+	Low_complexity: GA-rich
TcYC6_Chr1	190478	190551	+	Simple_repeat: (TT)n
TcYC6_Chr1	190666	190692	+	Simple_repeat: (T)n
TcYC6_Chr1	190928	190949	+	Simple_repeat: (CTC)n
TcYC6_Chr1	191406	191442	+	Simple_repeat: (TTG)n
TcYC6_Chr1	191662	191687	+	Simple_repeat: (A)n
TcYC6_Chr1	192221	192255	+	Simple_repeat: (CAGCAA)n
TcYC6_Chr1	193576	193602	+	Simple_repeat: (AGG)n
TcYC6_Chr1	194196	194216	+	Simple_repeat: (A)n
TcYC6_Chr1	194321	194410	+	Low_complexity: GA-rich
TcYC6_Chr1	194434	194474	+	Simple_repeat: (GGTTGT)n
TcYC6_Chr1	194965	195034	+	Simple_repeat: (T)n
TcYC6_Chr1	195462	195480	+	Simple_repeat: (TGT)n
TcYC6_Chr1	195601	195708	+	Low_complexity: GA-rich
TcYC6_Chr1	195742	195773	+	Simple_repeat: (GGGAGC)n
TcYC6_Chr1	195827	195851	+	Simple_repeat: (GT)n
TcYC6_Chr1	198620	198749	+	Low_complexity: A-rich
TcYC6_Chr1	198679	198715	+	Low_complexity: GA-rich
TcYC6_Chr1	198772	198796	+	Simple_repeat: (TG)n
TcYC6_Chr1	198876	198921	+	Low_complexity: A-rich
TcYC6_Chr1	199039	199098	+	DNA/CMC-EnSpm
TcYC6_Chr1	199146	199163	+	Simple_repeat: (AG)n
TcYC6_Chr1	199178	199229	-	RC/Helitron
TcYC6_Chr1	199276	199339	+	Simple_repeat: (TA)n
TcYC6_Chr1	199340	199371	+	Simple_repeat: (ATA)n
TcYC6_Chr1	199580	199616	+	Simple_repeat: (TTG)n
TcYC6_Chr1	199656	199687	+	Simple_repeat: (CTTTT)n
TcYC6_Chr1	199771	199798	+	Simple_repeat: (TG)n
TcYC6_Chr1	199922	199948	+	Simple_repeat: (T)n
TcYC6_Chr1	200009	200041	+	Simple_repeat: (TTCTT)n
TcYC6_Chr1	200166	200198	+	Low_complexity: G-rich
TcYC6_Chr1	200296	200363	+	Simple_repeat: (GT)n
TcYC6_Chr1	200434	200470	+	Simple_repeat: (T)n
TcYC6_Chr1	200674	200699	+	Simple_repeat: (TTTCTT)n
TcYC6_Chr1	200700	200731	+	Simple_repeat: (TC)n
TcYC6_Chr1	200732	200758	+	Simple_repeat: (TTTCTT)n
TcYC6_Chr1	200762	200820	-	Unknown
TcYC6_Chr1	200771	200831	+	Unknown
TcYC6_Chr1	200882	200906	+	Simple_repeat: (TG)n
TcYC6_Chr1	200928	200962	+	Simple_repeat: (T)n
TcYC6_Chr1	201561	201610	+	Simple_repeat: (GTTTTT)n
TcYC6_Chr1	202848	202943	+	Simple_repeat: (T)n
TcYC6_Chr1	203047	203076	+	Simple_repeat: (T)n
TcYC6_Chr1	203177	203239	+	Low_complexity: GA-rich
TcYC6_Chr1	203274	203295	+	Simple_repeat: (T)n
TcYC6_Chr1	203357	203392	+	Simple_repeat: (T)n
TcYC6_Chr1	203541	203572	+	Simple_repeat: (CAC)n
TcYC6_Chr1	203642	203681	+	Simple_repeat: (CTC)n
TcYC6_Chr1	206222	206267	+	Simple_repeat: (TTTG)n
TcYC6_Chr1	206284	206300	+	Simple_repeat: (TT)n
TcYC6_Chr1	207263	207294	+	Simple_repeat: (TC)n
TcYC6_Chr1	207297	207328	+	Simple_repeat: (TGTT)n
TcYC6_Chr1	207889	207956	+	Simple_repeat: (ATTTTTT)n
TcYC6_Chr1	208077	208096	+	Simple_repeat: (GT)n
TcYC6_Chr1	208871	208895	+	Simple_repeat: (GGAA)n
TcYC6_Chr1	209023	209180	-	LINE/L1
TcYC6_Chr1	210583	210599	+	Simple_repeat: (TA)n
TcYC6_Chr1	210662	210696	+	Simple_repeat: (TGTATGTG)n
TcYC6_Chr1	211355	211383	+	Simple_repeat: (GTA)n
TcYC6_Chr1	211639	211681	+	Low_complexity: GA-rich
TcYC6_Chr1	214591	214627	+	Simple_repeat: (AGT)n
TcYC6_Chr1	214629	214654	+	Simple_repeat: (TGA)n
TcYC6_Chr1	214715	214764	+	Simple_repeat: (TTTATT)n
TcYC6_Chr1	214802	214823	+	Simple_repeat: (TTAT)n
TcYC6_Chr1	214917	215085	+	DNA/MULE-MuDR
TcYC6_Chr1	214919	215106	+	DNA/Maverick
TcYC6_Chr1	215168	215212	+	Simple_repeat: (T)n
TcYC6_Chr1	215327	215351	+	Simple_repeat: (AT)n
TcYC6_Chr1	215352	215390	+	Low_complexity: A-rich
TcYC6_Chr1	215464	215484	+	Simple_repeat: (ATT)n
TcYC6_Chr1	217210	217267	+	Low_complexity: GA-rich
TcYC6_Chr1	217269	217300	+	Simple_repeat: (TAT)n
TcYC6_Chr1	217305	217372	+	Low_complexity: GA-rich
TcYC6_Chr1	217391	217409	+	Simple_repeat: (GTT)n
TcYC6_Chr1	217410	217449	+	Simple_repeat: (TTGT)n
TcYC6_Chr1	217545	217592	-	LINE/L2
TcYC6_Chr1	217553	217597	+	LINE/L2
TcYC6_Chr1	217598	217613	+	rRNA
TcYC6_Chr1	217694	217711	+	Simple_repeat: (TTA)n
TcYC6_Chr1	217909	217931	+	Simple_repeat: (AT)n
TcYC6_Chr1	217932	217943	+	Simple_repeat: (ATTT)n
TcYC6_Chr1	218008	218030	+	Simple_repeat: (GTTG)n
TcYC6_Chr1	218073	218093	+	Simple_repeat: (T)n
TcYC6_Chr1	218096	218129	+	Simple_repeat: (GT)n
TcYC6_Chr1	218220	218304	+	Simple_repeat: (TA)n
TcYC6_Chr1	218425	218454	+	Simple_repeat: (TTG)n
TcYC6_Chr1	218455	218470	+	Simple_repeat: (TTTGT)n
TcYC6_Chr1	218594	218628	+	Low_complexity: GA-rich
TcYC6_Chr1	218727	218783	+	Simple_repeat: (TGTGT)n
TcYC6_Chr1	218784	218796	+	Simple_repeat: (GTGT)n
TcYC6_Chr1	218838	218872	+	Simple_repeat: (TGT)n
TcYC6_Chr1	218966	219006	+	Simple_repeat: (TC)n
TcYC6_Chr1	218992	219027	+	Simple_repeat: (T)n
TcYC6_Chr1	219162	219188	+	Simple_repeat: (AC)n
TcYC6_Chr1	219789	219814	+	Simple_repeat: (TTA)n
TcYC6_Chr1	220092	220127	+	Simple_repeat: (CAA)n
TcYC6_Chr1	221390	221415	+	Simple_repeat: (TG)n
TcYC6_Chr1	221530	221554	+	Simple_repeat: (T)n
TcYC6_Chr1	221635	221662	+	Simple_repeat: (GT)n
TcYC6_Chr1	221842	221893	+	Simple_repeat: (TGTT)n
TcYC6_Chr1	221969	221986	+	Simple_repeat: (GAG)n
TcYC6_Chr1	222070	222125	-	DNA/Ginger
TcYC6_Chr1	222126	222174	-	DNA/CMC-EnSpm
TcYC6_Chr1	222233	222258	+	Simple_repeat: (T)n
TcYC6_Chr1	222444	222488	+	Simple_repeat: (T)n
TcYC6_Chr1	222513	222537	+	Simple_repeat: (TTATT)n
TcYC6_Chr1	222614	222647	+	Simple_repeat: (TTTCCC)n
TcYC6_Chr1	222632	222695	+	Simple_repeat: (TTTCTT)n
TcYC6_Chr1	222696	222710	+	Simple_repeat: (CTTTT)n
TcYC6_Chr1	222854	222885	+	Simple_repeat: (AG)n
TcYC6_Chr1	222971	223010	+	Simple_repeat: (ATAC)n
TcYC6_Chr1	223017	223049	+	Simple_repeat: (TG)n
TcYC6_Chr1	223113	223169	+	Simple_repeat: (GA)n
TcYC6_Chr1	223169	223193	+	Simple_repeat: (AC)n
TcYC6_Chr1	223257	223277	+	Low_complexity: GA-rich
TcYC6_Chr1	223278	223339	+	Low_complexity: A-rich
TcYC6_Chr1	223368	223412	+	rRNA
TcYC6_Chr1	223369	223426	+	LINE/L2
TcYC6_Chr1	223440	223561	-	DNA/CMC-EnSpm
TcYC6_Chr1	223639	223675	+	Simple_repeat: (TCTTC)n
TcYC6_Chr1	223740	223786	+	Low_complexity: A-rich
TcYC6_Chr1	223822	223864	+	Simple_repeat: (TT)n
TcYC6_Chr1	223867	223912	+	Low_complexity: A-rich
TcYC6_Chr1	224103	224133	+	Simple_repeat: (T)n
TcYC6_Chr1	224168	224191	+	Simple_repeat: (ATT)n
TcYC6_Chr1	224228	224252	+	Simple_repeat: (TTA)n
TcYC6_Chr1	225938	226031	-	rRNA
TcYC6_Chr1	226032	226061	+	Simple_repeat: (TATT)n
TcYC6_Chr1	226150	226229	+	Simple_repeat: (TTGT)n
TcYC6_Chr1	226245	226286	+	Simple_repeat: (AT)n
TcYC6_Chr1	226379	226395	+	Simple_repeat: (TG)n
TcYC6_Chr1	226418	226464	+	Low_complexity: A-rich
TcYC6_Chr1	226552	226613	+	Simple_repeat: (TGT)n
TcYC6_Chr1	226621	226651	+	Simple_repeat: (AGAC)n
TcYC6_Chr1	226811	226829	+	Simple_repeat: (AC)n
TcYC6_Chr1	226850	226885	+	Simple_repeat: (T)n
TcYC6_Chr1	226932	226973	+	Simple_repeat: (TTTTTCT)n
TcYC6_Chr1	226994	227011	+	Simple_repeat: (ATT)n
TcYC6_Chr1	227072	227116	+	Simple_repeat: (T)n
TcYC6_Chr1	227144	227162	+	Simple_repeat: (CA)n
TcYC6_Chr1	227197	227294	+	Simple_repeat: (TGTTTG)n
TcYC6_Chr1	227264	227302	+	Simple_repeat: (TTGTT)n
TcYC6_Chr1	227506	227540	+	Low_complexity: GA-rich
TcYC6_Chr1	227649	227683	+	Simple_repeat: (TGTT)n
TcYC6_Chr1	227708	227772	+	Simple_repeat: (TTTATA)n
TcYC6_Chr1	227745	227775	+	Simple_repeat: (TATT)n
TcYC6_Chr1	227809	227831	+	Simple_repeat: (A)n
TcYC6_Chr1	227869	227907	+	Simple_repeat: (T)n
TcYC6_Chr1	227997	228059	+	Low_complexity: A-rich
TcYC6_Chr1	228184	228297	+	Simple_repeat: (TTTT)n
TcYC6_Chr1	228448	228540	+	Low_complexity: A-rich
TcYC6_Chr1	230775	230816	+	Simple_repeat: (AAC)n
TcYC6_Chr1	231203	231229	+	Simple_repeat: (T)n
TcYC6_Chr1	231243	231267	+	Simple_repeat: (TGTTT)n
TcYC6_Chr1	231370	231397	+	Simple_repeat: (TAT)n
TcYC6_Chr1	231724	231756	+	Simple_repeat: (GTTT)n
TcYC6_Chr1	231781	231801	+	Simple_repeat: (TC)n
TcYC6_Chr1	231887	231925	+	Low_complexity: A-rich
TcYC6_Chr1	231938	231973	+	Simple_repeat: (T)n
TcYC6_Chr1	232071	232162	+	Low_complexity: GA-rich
TcYC6_Chr1	232966	232994	+	Simple_repeat: (CAA)n
TcYC6_Chr1	233559	234227	-	DNA/PIF-Harbinger
TcYC6_Chr1	234251	234277	+	Simple_repeat: (AGGA)n
TcYC6_Chr1	234379	234423	+	Simple_repeat: (ATT)n
TcYC6_Chr1	234407	234425	+	Simple_repeat: (TTG)n
TcYC6_Chr1	234541	234582	+	Simple_repeat: (TTGTTT)n
TcYC6_Chr1	234630	234677	+	Low_complexity: G-rich
TcYC6_Chr1	234724	234759	+	Low_complexity: A-rich
TcYC6_Chr1	234821	234849	+	Simple_repeat: (ATAATAT)n
TcYC6_Chr1	234856	234894	+	Simple_repeat: (GT)n
TcYC6_Chr1	234895	234925	+	Simple_repeat: (T)n
TcYC6_Chr1	234926	234940	+	Simple_repeat: (GT)n
TcYC6_Chr1	234982	235011	+	Simple_repeat: (TTA)n
TcYC6_Chr1	235052	235070	+	Simple_repeat: (T)n
TcYC6_Chr1	235072	235098	+	Simple_repeat: (GT)n
TcYC6_Chr1	235169	235189	+	Simple_repeat: (TTGT)n
TcYC6_Chr1	235562	235823	+	LINE/I
TcYC6_Chr1	235913	235939	+	Simple_repeat: (TGTA)n
TcYC6_Chr1	235979	236004	+	Simple_repeat: (T)n
TcYC6_Chr1	236123	236153	+	Simple_repeat: (TA)n
TcYC6_Chr1	236233	236259	+	Simple_repeat: (ACT)n
TcYC6_Chr1	236260	236271	+	Simple_repeat: (ACTGCT)n
TcYC6_Chr1	237999	238031	+	Simple_repeat: (TGTT)n
TcYC6_Chr1	238043	238069	+	Simple_repeat: (TG)n
TcYC6_Chr1	238149	238186	+	Low_complexity: GA-rich
TcYC6_Chr1	238864	238888	+	Simple_repeat: (GAG)n
TcYC6_Chr1	243508	243546	+	Low_complexity: GA-rich
TcYC6_Chr1	243623	243640	+	Simple_repeat: (AC)n
TcYC6_Chr1	243801	243850	+	Simple_repeat: (T)n
TcYC6_Chr1	244188	244209	+	Simple_repeat: (TAT)n
TcYC6_Chr1	244242	244279	+	Simple_repeat: (T)n
TcYC6_Chr1	244385	244419	+	Simple_repeat: (AT)n
TcYC6_Chr1	246385	246445	+	Simple_repeat: (GCT)n
TcYC6_Chr1	251326	251350	+	Simple_repeat: (TA)n
TcYC6_Chr1	251711	251741	+	Simple_repeat: (AGAT)n
TcYC6_Chr1	252978	253093	+	LTR/Gypsy
TcYC6_Chr1	253737	253806	+	Low_complexity: GA-rich
TcYC6_Chr1	254056	254083	+	Simple_repeat: (GA)n
TcYC6_Chr1	254279	254320	+	Simple_repeat: (TTCT)n
TcYC6_Chr1	254484	254505	+	Simple_repeat: (T)n
TcYC6_Chr1	254772	254815	+	Simple_repeat: (TTGT)n
TcYC6_Chr1	254816	254838	+	Simple_repeat: (TG)n
TcYC6_Chr1	254929	254945	+	Simple_repeat: (A)n
TcYC6_Chr1	256945	257023	+	Simple_repeat: (TGTT)n
TcYC6_Chr1	257063	257108	+	Simple_repeat: (TTTTTG)n
TcYC6_Chr1	257119	257140	+	Simple_repeat: (TGG)n
TcYC6_Chr1	258545	258563	+	Simple_repeat: (AT)n
TcYC6_Chr1	258578	258702	+	Simple_repeat: (TTTG)n
TcYC6_Chr1	261684	261722	+	Simple_repeat: (TATG)n
TcYC6_Chr1	261835	261856	+	Simple_repeat: (T)n
TcYC6_Chr1	262078	262119	+	Simple_repeat: (TTA)n
TcYC6_Chr1	262260	262299	+	Simple_repeat: (TTG)n
TcYC6_Chr1	262351	262381	+	Simple_repeat: (TC)n
TcYC6_Chr1	262720	262755	+	Low_complexity: G-rich
TcYC6_Chr1	263428	263457	+	Simple_repeat: (TATAAT)n
TcYC6_Chr1	263556	263592	+	Simple_repeat: (AC)n
TcYC6_Chr1	263625	263669	+	Simple_repeat: (AAATAAA)n
TcYC6_Chr1	263673	263704	+	Low_complexity: GA-rich
TcYC6_Chr1	263807	263838	+	Simple_repeat: (AGAG)n
TcYC6_Chr1	263875	263948	+	Low_complexity: A-rich
TcYC6_Chr1	266522	266544	+	Simple_repeat: (TTTA)n
TcYC6_Chr1	266588	266615	+	Simple_repeat: (T)n
TcYC6_Chr1	266726	266734	+	Simple_repeat: (TTTTT)n
TcYC6_Chr1	266735	266804	+	Simple_repeat: (TTGTT)n
TcYC6_Chr1	266907	266928	+	Simple_repeat: (AT)n
TcYC6_Chr1	267060	267092	+	Simple_repeat: (AGG)n
TcYC6_Chr1	267136	267160	+	Simple_repeat: (T)n
TcYC6_Chr1	267161	267181	+	Simple_repeat: (G)n
TcYC6_Chr1	267192	267214	+	Simple_repeat: (TAT)n
TcYC6_Chr1	267315	267345	+	Simple_repeat: (TTTA)n
TcYC6_Chr1	267442	267477	+	Simple_repeat: (ATATGT)n
TcYC6_Chr1	267511	267560	+	Simple_repeat: (TTG)n
TcYC6_Chr1	267551	267648	+	Simple_repeat: (TGTGTG)n
TcYC6_Chr1	267733	267782	+	Simple_repeat: (TTTCTC)n
TcYC6_Chr1	269545	269605	+	Simple_repeat: (GAGGAT)n
TcYC6_Chr1	270241	270262	+	Simple_repeat: (CAA)n
TcYC6_Chr1	270277	270369	+	Low_complexity: GA-rich
TcYC6_Chr1	271482	271508	+	Simple_repeat: (A)n
TcYC6_Chr1	271639	271668	+	Simple_repeat: (GTGT)n
TcYC6_Chr1	271706	271750	+	Simple_repeat: (T)n
TcYC6_Chr1	271751	271765	+	Simple_repeat: (TTTTC)n
TcYC6_Chr1	271811	271831	+	Simple_repeat: (TA)n
TcYC6_Chr1	271911	271973	+	Simple_repeat: (TTTG)n
TcYC6_Chr1	271970	272013	+	Simple_repeat: (TC)n
TcYC6_Chr1	272028	272057	+	Simple_repeat: (TG)n
TcYC6_Chr1	272072	272098	+	Simple_repeat: (CTT)n
TcYC6_Chr1	272117	272138	+	Simple_repeat: (TG)n
TcYC6_Chr1	272185	272208	+	Simple_repeat: (T)n
TcYC6_Chr1	272441	272508	+	Low_complexity: GA-rich
TcYC6_Chr1	272759	272795	+	Simple_repeat: (CAA)n
TcYC6_Chr1	273559	273584	+	Simple_repeat: (CAA)n
TcYC6_Chr1	274105	274126	+	Simple_repeat: (AT)n
TcYC6_Chr1	274215	274284	+	Simple_repeat: (TA)n
TcYC6_Chr1	274384	274404	+	Simple_repeat: (TG)n
TcYC6_Chr1	275420	275430	+	Simple_repeat: (TTGTTT)n
TcYC6_Chr1	275431	275479	+	Simple_repeat: (TTG)n
TcYC6_Chr1	275631	275665	+	Simple_repeat: (TAT)n
TcYC6_Chr1	276346	276375	+	Simple_repeat: (GA)n
TcYC6_Chr1	276441	276483	+	Simple_repeat: (T)n
TcYC6_Chr1	276483	276509	+	Simple_repeat: (TG)n
TcYC6_Chr1	276539	276565	+	Simple_repeat: (T)n
TcYC6_Chr1	276798	276930	-	DNA/MULE-MuDR
TcYC6_Chr1	276978	276996	+	Simple_repeat: (AG)n
TcYC6_Chr1	277783	277862	+	Simple_repeat: (TGT)n
TcYC6_Chr1	277970	278126	-	rRNA
TcYC6_Chr1	278157	278217	+	Simple_repeat: (T)n
TcYC6_Chr1	281035	281062	+	Simple_repeat: (GT)n
TcYC6_Chr1	281063	281102	+	Simple_repeat: (GTTT)n
TcYC6_Chr1	281103	281133	+	Simple_repeat: (T)n
TcYC6_Chr1	281825	281841	+	Simple_repeat: (GAT)n
TcYC6_Chr1	282470	282511	+	Simple_repeat: (TTATTA)n
TcYC6_Chr1	282512	282519	+	Simple_repeat: (TTT)n
TcYC6_Chr1	282639	282738	-	LTR/Gypsy
TcYC6_Chr1	282880	282907	+	Simple_repeat: (ACC)n
TcYC6_Chr1	282908	282926	+	Simple_repeat: (ACCAAC)n
TcYC6_Chr1	285030	285053	+	Simple_repeat: (GAG)n
TcYC6_Chr1	285267	285290	+	Simple_repeat: (T)n
TcYC6_Chr1	285468	285508	+	Simple_repeat: (GT)n
TcYC6_Chr1	285509	285518	+	Simple_repeat: (GTATGT)n
TcYC6_Chr1	285715	285738	+	Simple_repeat: (TA)n
TcYC6_Chr1	286086	286120	+	Simple_repeat: (CAC)n
TcYC6_Chr1	287436	287460	+	Simple_repeat: (TG)n
TcYC6_Chr1	287550	287586	+	Simple_repeat: (T)n
TcYC6_Chr1	289459	289485	+	Simple_repeat: (GCA)n
TcYC6_Chr1	290357	290405	+	Simple_repeat: (GAAGAA)n
TcYC6_Chr1	290641	290667	+	Simple_repeat: (T)n
TcYC6_Chr1	290685	290707	+	Simple_repeat: (A)n
TcYC6_Chr1	290719	290738	+	Simple_repeat: (TTG)n
TcYC6_Chr1	290810	290847	+	Unknown
TcYC6_Chr1	290859	290901	+	Simple_repeat: (GT)n
TcYC6_Chr1	292596	292638	+	Simple_repeat: (CT)n
TcYC6_Chr1	292689	292718	+	Simple_repeat: (AT)n
TcYC6_Chr1	292790	292832	+	Simple_repeat: (TTG)n
TcYC6_Chr1	294942	294970	+	Simple_repeat: (T)n
TcYC6_Chr1	295112	295137	+	Simple_repeat: (GT)n
TcYC6_Chr1	295146	295178	+	Simple_repeat: (T)n
TcYC6_Chr1	297848	297877	+	Simple_repeat: (TTG)n
TcYC6_Chr1	298047	298092	+	Simple_repeat: (TATT)n
TcYC6_Chr1	298172	298196	+	Simple_repeat: (TGT)n
TcYC6_Chr1	298299	298396	+	DNA/Ginger
TcYC6_Chr1	299610	299646	+	Simple_repeat: (TC)n
TcYC6_Chr1	299647	299675	+	Simple_repeat: (TGTG)n
TcYC6_Chr1	299676	299688	+	Simple_repeat: (TC)n
TcYC6_Chr1	300323	300355	+	Simple_repeat: (TTATTG)n
TcYC6_Chr1	300385	300407	+	Simple_repeat: (T)n
TcYC6_Chr1	300499	300526	+	Simple_repeat: (A)n
TcYC6_Chr1	300597	300629	+	Simple_repeat: (GTT)n
TcYC6_Chr1	301757	301778	+	Simple_repeat: (GAT)n
TcYC6_Chr1	301891	301942	+	Simple_repeat: (GT)n
TcYC6_Chr1	302094	302116	+	Simple_repeat: (ATT)n
TcYC6_Chr1	303330	303422	-	LINE/I
TcYC6_Chr1	303496	303569	-	LINE/I
TcYC6_Chr1	303835	305184	+	Unknown
TcYC6_Chr1	305163	336346	-	Unknown
TcYC6_Chr1	336447	350980	-	Unknown
TcYC6_Chr1	350801	352475	+	Unknown
TcYC6_Chr1	352479	352750	+	LINE/I
TcYC6_Chr1	352750	356352	+	Unknown
TcYC6_Chr1	356363	359649	-	DNA/PIF-Harbinger
TcYC6_Chr1	359725	360327	-	Unknown
TcYC6_Chr1	360097	362127	+	LTR/Viper
TcYC6_Chr1	360423	362417	+	LINE/I
TcYC6_Chr1	360717	364830	+	Unknown
TcYC6_Chr1	364815	365218	-	Unknown
TcYC6_Chr1	365235	365399	-	LINE/Penelope
TcYC6_Chr1	365236	365849	-	Unknown
TcYC6_Chr1	365367	376958	-	LINE/R2-Dualen
TcYC6_Chr1	375188	379971	+	LINE/I
TcYC6_Chr1	379972	380029	+	Simple_repeat: (AT)n
TcYC6_Chr1	380030	380285	+	LINE/I
TcYC6_Chr1	380284	384843	+	LTR/Viper
TcYC6_Chr1	384844	387751	-	DNA/CMC-EnSpm
TcYC6_Chr1	387300	388361	+	Unknown
TcYC6_Chr1	388346	388749	-	Unknown
TcYC6_Chr1	388766	388930	-	LINE/Penelope
TcYC6_Chr1	388767	389380	-	Unknown
TcYC6_Chr1	388898	400489	-	LINE/R2-Dualen
TcYC6_Chr1	398720	403521	+	LINE/I
TcYC6_Chr1	403522	403565	+	Simple_repeat: (AT)n
TcYC6_Chr1	403566	403821	+	LINE/I
TcYC6_Chr1	403820	408342	+	LTR/Viper
TcYC6_Chr1	408343	408376	+	Unknown
TcYC6_Chr1	408377	411286	-	DNA/CMC-EnSpm
TcYC6_Chr1	410833	411896	+	Unknown
TcYC6_Chr1	411885	418582	-	DNA/PIF-Harbinger
TcYC6_Chr1	418583	429668	-	Unknown
TcYC6_Chr1	429352	432547	+	Unknown
TcYC6_Chr1	432605	432966	+	Unknown
TcYC6_Chr1	432699	433273	+	Satellite
TcYC6_Chr1	433269	435127	-	Unknown
TcYC6_Chr1	435122	435779	-	Unknown
TcYC6_Chr1	435281	436273	-	LTR/Gypsy
TcYC6_Chr1	436267	436424	-	Unknown
TcYC6_Chr1	436493	437514	-	LINE/L1-Tx1
TcYC6_Chr1	437109	438901	+	Unknown
TcYC6_Chr1	438888	444712	-	Unknown
TcYC6_Chr1	443204	445022	-	Satellite
TcYC6_Chr1	444750	445124	-	Unknown
TcYC6_Chr1	445174	448265	-	Unknown
TcYC6_Chr1	448268	448298	+	Simple_repeat: (CA)n
TcYC6_Chr1	448299	464584	+	Unknown
TcYC6_Chr1	462585	465861	+	DNA/PIF-Harbinger
TcYC6_Chr1	465850	467342	-	Unknown
TcYC6_Chr1	467194	468787	-	Satellite
TcYC6_Chr1	468700	470330	-	LTR/Gypsy
TcYC6_Chr1	469558	472373	-	Unknown
TcYC6_Chr1	472374	472404	+	Simple_repeat: (CTCCCTC)n
TcYC6_Chr1	472405	476659	-	Unknown
TcYC6_Chr1	476660	477795	-	LTR/Viper
TcYC6_Chr1	477796	478509	-	Unknown
TcYC6_Chr1	478510	478901	-	LTR/Gypsy
TcYC6_Chr1	478902	483344	-	Unknown
TcYC6_Chr1	483345	487916	-	LTR/Viper
TcYC6_Chr1	487917	488026	+	Unknown
TcYC6_Chr1	488027	491330	-	DNA/Academ-1
TcYC6_Chr1	490547	491517	+	Unknown
TcYC6_Chr1	491518	492512	-	Unknown
TcYC6_Chr1	492513	498496	+	Unknown
TcYC6_Chr1	498058	498641	+	LTR/ERV4
TcYC6_Chr1	498642	501278	+	Unknown
TcYC6_Chr1	501259	503470	-	Unknown
TcYC6_Chr1	502961	504495	-	LINE/L1-Tx1
TcYC6_Chr1	504123	505052	-	Unknown
TcYC6_Chr1	504244	505668	-	LTR/Copia
TcYC6_Chr1	504606	506241	-	LTR/Gypsy
TcYC6_Chr1	505477	511946	-	Unknown
TcYC6_Chr1	512196	512613	+	Unknown
TcYC6_Chr1	512342	518362	-	Unknown
TcYC6_Chr1	518363	519337	+	Simple_repeat
TcYC6_Chr1	519338	519992	-	Unknown
TcYC6_Chr1	519499	520105	+	Simple_repeat
TcYC6_Chr1	519572	521371	-	LINE/I
TcYC6_Chr1	520001	525458	+	Unknown
TcYC6_Chr1	525219	525287	+	LINE/I
TcYC6_Chr1	525288	526928	+	DNA/Ginger
TcYC6_Chr1	526929	532097	+	Unknown
TcYC6_Chr1	528685	532991	-	Unknown
TcYC6_Chr1	532992	533097	+	LTR/ERV4
TcYC6_Chr1	533098	534000	-	DNA/PIF-Harbinger
TcYC6_Chr1	533632	540533	+	Unknown
TcYC6_Chr1	540535	540576	+	Simple_repeat: (TG)n
TcYC6_Chr1	540577	540838	+	Unknown
TcYC6_Chr1	540839	540892	+	LTR/ERV4
TcYC6_Chr1	541245	541371	+	Unknown
TcYC6_Chr1	541277	542090	-	Unknown
TcYC6_Chr1	541935	542313	+	Unknown
TcYC6_Chr1	542623	542680	+	Simple_repeat: (AACAAC)n
TcYC6_Chr1	542870	543166	-	LTR/Copia
TcYC6_Chr1	542904	548079	+	Unknown
TcYC6_Chr1	548080	548110	+	Simple_repeat: (GGAGGAG)n
TcYC6_Chr1	548111	548636	+	Unknown
TcYC6_Chr1	548624	549013	+	LTR/Gypsy
TcYC6_Chr1	549014	549721	+	Unknown
TcYC6_Chr1	549722	550867	+	LTR/Viper
TcYC6_Chr1	550868	555784	+	Unknown
TcYC6_Chr1	555785	555809	+	Simple_repeat: (GT)n
TcYC6_Chr1	555810	558010	+	Unknown
TcYC6_Chr1	557257	558891	+	LTR/Gypsy
TcYC6_Chr1	558804	560395	+	Satellite
TcYC6_Chr1	560247	561743	+	Unknown
TcYC6_Chr1	561732	568423	-	DNA/PIF-Harbinger
TcYC6_Chr1	568424	579305	-	Unknown
TcYC6_Chr1	579306	579336	+	Simple_repeat: (GT)n
TcYC6_Chr1	579337	582430	+	Unknown
TcYC6_Chr1	582480	582849	+	Unknown
TcYC6_Chr1	582582	584411	+	Satellite
TcYC6_Chr1	582887	584924	+	Unknown
TcYC6_Chr1	585388	585410	+	Simple_repeat: (AAC)n
TcYC6_Chr1	585462	585516	+	Low_complexity: A-rich
TcYC6_Chr1	585587	585607	+	Simple_repeat: (AT)n
TcYC6_Chr1	585612	585636	+	Simple_repeat: (TG)n
TcYC6_Chr1	585684	585755	+	Low_complexity: A-rich
TcYC6_Chr1	585879	585934	+	Low_complexity: A-rich
TcYC6_Chr1	586009	586098	+	Simple_repeat: (A)n
TcYC6_Chr1	586111	586141	+	Simple_repeat: (AAT)n
TcYC6_Chr1	586189	586228	+	Simple_repeat: (AT)n
TcYC6_Chr1	586285	586323	+	Simple_repeat: (TAA)n
TcYC6_Chr1	587515	587547	+	Low_complexity: A-rich
TcYC6_Chr1	587659	587676	+	Simple_repeat: (AT)n
TcYC6_Chr1	587705	587811	+	Simple_repeat: (TGTA)n
TcYC6_Chr1	587830	587966	-	LINE/I
TcYC6_Chr1	587969	588561	-	LTR/Viper
TcYC6_Chr1	588700	588718	+	Simple_repeat: (T)n
TcYC6_Chr1	591238	591442	-	DNA/CMC-EnSpm
TcYC6_Chr1	591338	591471	+	DNA/MULE-MuDR
TcYC6_Chr1	591359	591474	+	DNA/CMC-EnSpm
TcYC6_Chr1	591606	591639	+	Simple_repeat: (AT)n
TcYC6_Chr1	591833	591917	-	LINE/I
TcYC6_Chr1	592531	592574	+	Simple_repeat: (CTC)n
TcYC6_Chr1	593223	593268	+	Simple_repeat: (TGT)n
TcYC6_Chr1	595490	595519	+	Simple_repeat: (TTG)n
TcYC6_Chr1	600537	600565	+	Simple_repeat: (CCA)n
TcYC6_Chr1	600762	600786	+	Simple_repeat: (TCT)n
TcYC6_Chr1	601689	601725	+	Simple_repeat: (GCT)n
TcYC6_Chr1	602027	602064	+	Simple_repeat: (CTTTTG)n
TcYC6_Chr1	603739	603847	+	rRNA
TcYC6_Chr1	603952	603973	+	Simple_repeat: (T)n
TcYC6_Chr1	603993	604020	+	Simple_repeat: (C)n
TcYC6_Chr1	604021	604036	+	Simple_repeat: (TCC)n
TcYC6_Chr1	604127	604148	+	Simple_repeat: (TTA)n
TcYC6_Chr1	604177	604218	+	Simple_repeat: (T)n
TcYC6_Chr1	606747	606774	+	Low_complexity: GA-rich
TcYC6_Chr1	606768	606815	+	Low_complexity: A-rich
TcYC6_Chr1	606848	606866	+	Simple_repeat: (AG)n
TcYC6_Chr1	606922	606960	+	Simple_repeat: (AT)n
TcYC6_Chr1	607724	607754	+	Simple_repeat: (A)n
TcYC6_Chr1	607800	607827	+	Simple_repeat: (A)n
TcYC6_Chr1	608222	608250	+	Simple_repeat: (TGT)n
TcYC6_Chr1	608251	608258	+	Simple_repeat: (CTG)n
TcYC6_Chr1	608847	608918	+	Simple_repeat: (ACA)n
TcYC6_Chr1	608973	608995	+	Simple_repeat: (TA)n
TcYC6_Chr1	609064	609128	+	Low_complexity: A-rich
TcYC6_Chr1	610830	610862	+	Simple_repeat: (CTT)n
TcYC6_Chr1	611504	611592	+	DNA/CMC-EnSpm
TcYC6_Chr1	611610	611683	+	Low_complexity: A-rich
TcYC6_Chr1	611720	611782	+	Simple_repeat: (AC)n
TcYC6_Chr1	611859	611961	+	Simple_repeat: (ATAA)n
TcYC6_Chr1	611967	612026	+	Simple_repeat: (AT)n
TcYC6_Chr1	612151	612215	+	Low_complexity: A-rich
TcYC6_Chr1	626595	626623	+	Simple_repeat: (CACAGA)n
TcYC6_Chr1	626752	626786	+	Simple_repeat: (AAT)n
TcYC6_Chr1	626852	626868	+	Simple_repeat: (AC)n
TcYC6_Chr1	626868	626890	+	Simple_repeat: (AG)n
TcYC6_Chr1	627105	627121	+	Simple_repeat: (AG)n
TcYC6_Chr1	627121	627144	+	Simple_repeat: (AAC)n
TcYC6_Chr1	627485	627513	+	Simple_repeat: (TCT)n
TcYC6_Chr1	627881	627906	+	Simple_repeat: (A)n
TcYC6_Chr1	630714	630733	+	Simple_repeat: (TAA)n
TcYC6_Chr1	630761	630792	+	Simple_repeat: (A)n
TcYC6_Chr1	630820	630847	+	Simple_repeat: (TA)n
TcYC6_Chr1	631940	631960	+	Simple_repeat: (CTG)n
TcYC6_Chr1	633452	633475	+	Simple_repeat: (AAC)n
TcYC6_Chr1	633536	633566	+	Simple_repeat: (TATAAA)n
TcYC6_Chr1	633726	633769	+	Low_complexity: GA-rich
TcYC6_Chr1	635152	635185	+	Low_complexity: A-rich
TcYC6_Chr1	635192	635225	+	Simple_repeat: (CA)n
TcYC6_Chr1	635351	635400	+	Simple_repeat: (ATATAT)n
TcYC6_Chr1	635472	635519	-	DNA/CMC-EnSpm
TcYC6_Chr1	636228	636246	+	Simple_repeat: (GT)n
TcYC6_Chr1	636340	636364	+	Simple_repeat: (A)n
TcYC6_Chr1	637000	637027	+	Simple_repeat: (A)n
TcYC6_Chr1	637096	637147	+	Simple_repeat: (CAA)n
TcYC6_Chr1	637177	637233	+	Simple_repeat: (AT)n
TcYC6_Chr1	637340	637361	+	Simple_repeat: (A)n
TcYC6_Chr1	638034	638079	+	Simple_repeat: (CCG)n
TcYC6_Chr1	638532	638577	+	Simple_repeat: (CCTCTG)n
TcYC6_Chr1	638805	638833	+	Simple_repeat: (CA)n
TcYC6_Chr1	638904	638947	+	Simple_repeat: (AATAA)n
TcYC6_Chr1	638965	639019	+	Simple_repeat: (AT)n
TcYC6_Chr1	639061	639093	+	Simple_repeat: (A)n
TcYC6_Chr1	639213	639352	+	Low_complexity: GA-rich
TcYC6_Chr1	639310	639367	+	Simple_repeat: (ACAC)n
TcYC6_Chr1	639438	639455	+	Simple_repeat: (T)n
TcYC6_Chr1	639639	639663	+	Simple_repeat: (ATAC)n
TcYC6_Chr1	639668	639710	+	Simple_repeat: (AATAA)n
TcYC6_Chr1	639757	639784	+	Simple_repeat: (TTCT)n
TcYC6_Chr1	639785	639814	+	Simple_repeat: (TCTCCC)n
TcYC6_Chr1	639921	639951	+	Simple_repeat: (CA)n
TcYC6_Chr1	639969	639985	+	Simple_repeat: (AT)n
TcYC6_Chr1	640047	640073	+	Simple_repeat: (TTA)n
TcYC6_Chr1	640390	640420	+	Simple_repeat: (CTG)n
TcYC6_Chr1	641262	641295	+	Simple_repeat: (ACCAAC)n
TcYC6_Chr1	641389	641416	+	Simple_repeat: (GAT)n
TcYC6_Chr1	641575	641604	+	Simple_repeat: (AATA)n
TcYC6_Chr1	641668	641701	+	Simple_repeat: (AAATA)n
TcYC6_Chr1	641757	641799	+	Simple_repeat: (TTGT)n
TcYC6_Chr1	641826	641858	+	Simple_repeat: (A)n
TcYC6_Chr1	641921	641947	+	Simple_repeat: (AG)n
TcYC6_Chr1	641967	641995	+	Simple_repeat: (AGT)n
TcYC6_Chr1	642012	642043	+	Simple_repeat: (ACAT)n
TcYC6_Chr1	642044	642076	+	Simple_repeat: (A)n
TcYC6_Chr1	642128	642252	+	Simple_repeat: (TA)n
TcYC6_Chr1	642269	642313	+	Simple_repeat: (CTC)n
TcYC6_Chr1	642342	642371	+	Simple_repeat: (TTCT)n
TcYC6_Chr1	642423	642449	+	Simple_repeat: (ATT)n
TcYC6_Chr1	642571	642600	+	Simple_repeat: (AAAAG)n
TcYC6_Chr1	642717	642748	+	Simple_repeat: (GT)n
TcYC6_Chr1	647816	647882	+	Low_complexity: A-rich
TcYC6_Chr1	648057	648091	+	Simple_repeat: (AC)n
TcYC6_Chr1	648115	648186	+	Low_complexity: A-rich
TcYC6_Chr1	648315	648336	+	Simple_repeat: (A)n
TcYC6_Chr1	648420	648775	-	LTR/Pao
TcYC6_Chr1	648777	649021	-	LTR/Pao
TcYC6_Chr1	649170	649228	+	Low_complexity: A-rich
TcYC6_Chr1	649312	649667	-	LTR/Pao
TcYC6_Chr1	649669	649895	-	LTR/Pao
TcYC6_Chr1	649897	650123	-	LTR/Pao
TcYC6_Chr1	650125	650351	-	LTR/Pao
TcYC6_Chr1	650353	650579	-	LTR/Pao
TcYC6_Chr1	650581	650807	-	LTR/Pao
TcYC6_Chr1	650809	651035	-	LTR/Pao
TcYC6_Chr1	651037	651263	-	LTR/Pao
TcYC6_Chr1	651265	651491	-	LTR/Pao
TcYC6_Chr1	651493	651719	-	LTR/Pao
TcYC6_Chr1	651721	651947	-	LTR/Pao
TcYC6_Chr1	651949	652175	-	LTR/Pao
TcYC6_Chr1	652177	652403	-	LTR/Pao
TcYC6_Chr1	652405	652631	-	LTR/Pao
TcYC6_Chr1	652633	652859	-	LTR/Pao
TcYC6_Chr1	652861	653087	-	LTR/Pao
TcYC6_Chr1	653089	653315	-	LTR/Pao
TcYC6_Chr1	653317	653543	-	LTR/Pao
TcYC6_Chr1	653545	653771	-	LTR/Pao
TcYC6_Chr1	653773	653999	-	LTR/Pao
TcYC6_Chr1	654001	654227	-	LTR/Pao
TcYC6_Chr1	654229	654455	-	LTR/Pao
TcYC6_Chr1	654457	654683	-	LTR/Pao
TcYC6_Chr1	654685	654911	-	LTR/Pao
TcYC6_Chr1	654913	655139	-	LTR/Pao
TcYC6_Chr1	655141	655367	-	LTR/Pao
TcYC6_Chr1	655369	655595	-	LTR/Pao
TcYC6_Chr1	655597	655823	-	LTR/Pao
TcYC6_Chr1	655825	656069	-	LTR/Pao
TcYC6_Chr1	656218	656281	+	Low_complexity: A-rich
TcYC6_Chr1	656366	656739	-	LTR/Pao
TcYC6_Chr1	656764	656799	+	Simple_repeat: (TAA)n
TcYC6_Chr1	656884	656911	+	Simple_repeat: (T)n
TcYC6_Chr1	657032	657059	+	Simple_repeat: (AT)n
TcYC6_Chr1	657788	657811	+	Simple_repeat: (TAA)n
TcYC6_Chr1	657842	657883	+	Low_complexity: A-rich
TcYC6_Chr1	658026	658077	+	Low_complexity: A-rich
TcYC6_Chr1	658237	658280	+	Simple_repeat: (CT)n
TcYC6_Chr1	658414	658434	+	Simple_repeat: (TC)n
TcYC6_Chr1	658434	658450	+	Simple_repeat: (T)n
TcYC6_Chr1	658602	658627	+	Simple_repeat: (AAT)n
TcYC6_Chr1	658697	658769	+	Low_complexity: A-rich
TcYC6_Chr1	659425	659474	+	Simple_repeat: (TTG)n
TcYC6_Chr1	659529	659547	+	Simple_repeat: (A)n
TcYC6_Chr1	660578	660630	+	Simple_repeat: (TTG)n
TcYC6_Chr1	660682	660701	+	Simple_repeat: (GT)n
TcYC6_Chr1	660854	660887	+	Simple_repeat: (AG)n
TcYC6_Chr1	661015	661052	+	Simple_repeat: (T)n
TcYC6_Chr1	661513	661549	+	Low_complexity: A-rich
TcYC6_Chr1	661593	661646	+	Simple_repeat: (CTTTT)n
TcYC6_Chr1	661804	661830	+	Simple_repeat: (TCCTT)n
TcYC6_Chr1	662441	662469	+	Simple_repeat: (A)n
TcYC6_Chr1	662470	662515	+	Low_complexity: A-rich
TcYC6_Chr1	662624	662655	+	Simple_repeat: (A)n
TcYC6_Chr1	662832	662942	+	Low_complexity: A-rich
TcYC6_Chr1	663810	663835	+	Simple_repeat: (TGT)n
TcYC6_Chr1	666259	666285	+	Simple_repeat: (T)n
TcYC6_Chr1	666286	666291	+	Simple_repeat: (TATTT)n
TcYC6_Chr1	666319	666353	+	Simple_repeat: (TATATA)n
TcYC6_Chr1	666446	666491	+	Low_complexity: A-rich
TcYC6_Chr1	666619	666641	+	Simple_repeat: (AG)n
TcYC6_Chr1	666667	666694	+	Simple_repeat: (TCC)n
TcYC6_Chr1	666811	666845	+	Simple_repeat: (CTTGTT)n
TcYC6_Chr1	668724	668737	+	Simple_repeat: (ACAAA)n
TcYC6_Chr1	668738	668766	+	Simple_repeat: (A)n
TcYC6_Chr1	668908	668943	+	Low_complexity: A-rich
TcYC6_Chr1	669128	669177	+	Simple_repeat: (CTCTTTC)n
TcYC6_Chr1	669854	694076	-	Unknown
TcYC6_Chr1	694077	694111	+	Simple_repeat: (T)n
TcYC6_Chr1	694112	698995	-	LINE/I
TcYC6_Chr1	698995	705980	-	Unknown
TcYC6_Chr1	706302	706323	+	Simple_repeat: (A)n
TcYC6_Chr1	707692	707711	+	Simple_repeat: (A)n
TcYC6_Chr1	707713	707737	+	Simple_repeat: (TA)n
TcYC6_Chr1	707881	707900	+	Simple_repeat: (TA)n
TcYC6_Chr1	707998	708023	+	Simple_repeat: (AT)n
TcYC6_Chr1	708025	708048	+	Simple_repeat: (TGTA)n
TcYC6_Chr1	708108	708187	+	Simple_repeat: (CTT)n
TcYC6_Chr1	708163	708188	+	Simple_repeat: (T)n
TcYC6_Chr1	708408	708439	+	Simple_repeat: (T)n
TcYC6_Chr1	708475	708534	+	Simple_repeat: (TCTTTTT)n
TcYC6_Chr1	708617	708673	+	Simple_repeat: (TT)n
TcYC6_Chr1	708779	708813	+	Simple_repeat: (TCTTCC)n
TcYC6_Chr1	708882	708908	+	Simple_repeat: (T)n
TcYC6_Chr1	708909	708924	+	Simple_repeat: (TTTC)n
TcYC6_Chr1	709531	709586	+	Simple_repeat: (TGCTGT)n
TcYC6_Chr1	709776	709836	+	Simple_repeat: (CTG)n
TcYC6_Chr1	710174	710253	+	Simple_repeat: (ATT)n
TcYC6_Chr1	712483	712499	+	Simple_repeat: (T)n
TcYC6_Chr1	712499	712538	+	Simple_repeat: (TA)n
TcYC6_Chr1	712576	712600	+	Low_complexity: GA-rich
TcYC6_Chr1	712601	712628	+	Low_complexity: A-rich
TcYC6_Chr1	712629	712653	+	Low_complexity: GA-rich
TcYC6_Chr1	712701	712732	+	Simple_repeat: (CAA)n
TcYC6_Chr1	717294	717331	+	Simple_repeat: (GGT)n
TcYC6_Chr1	723073	723201	+	Low_complexity: GA-rich
TcYC6_Chr1	723236	723264	+	Simple_repeat: (ACAA)n
TcYC6_Chr1	724300	724385	+	Low_complexity: A-rich
TcYC6_Chr1	725673	725832	+	LINE/I
TcYC6_Chr1	725883	726564	-	Unknown
TcYC6_Chr1	726565	731138	+	LTR/Viper
TcYC6_Chr1	731139	736300	+	Unknown
TcYC6_Chr1	735599	737243	+	LINE/L1-Tx1
TcYC6_Chr1	736418	738634	+	Unknown
TcYC6_Chr1	738643	738704	+	Simple_repeat: (TGA)n
TcYC6_Chr1	738705	738985	+	Unknown
TcYC6_Chr1	738986	739689	+	DNA/CMC-EnSpm
TcYC6_Chr1	739690	740867	+	Unknown
TcYC6_Chr1	739892	745442	-	Unknown
TcYC6_Chr1	744805	746007	+	Unknown
TcYC6_Chr1	746008	746040	+	Simple_repeat: (GAA)n
TcYC6_Chr1	746041	746989	+	Unknown
TcYC6_Chr1	746990	750338	-	DNA/Academ-1
TcYC6_Chr1	750339	750524	+	Unknown
TcYC6_Chr1	750525	751470	+	LINE/DRE
TcYC6_Chr1	751471	752076	+	Unknown
TcYC6_Chr1	752077	752799	+	LTR/Viper
TcYC6_Chr1	752800	757566	+	Unknown
TcYC6_Chr1	757244	757664	-	Unknown
TcYC6_Chr1	757940	758706	-	DNA/Kolobok-T2
TcYC6_Chr1	758485	758576	-	Unknown
TcYC6_Chr1	758577	759876	+	DNA/CMC-EnSpm
TcYC6_Chr1	759356	759942	+	Unknown
TcYC6_Chr1	759845	759922	+	LINE/I
TcYC6_Chr1	759923	760540	+	LTR/Viper
TcYC6_Chr1	760011	767302	-	Unknown
TcYC6_Chr1	760541	760604	+	LINE/I
TcYC6_Chr1	766979	767424	+	LINE/I
TcYC6_Chr1	767374	767736	-	DNA/PIF-Harbinger
TcYC6_Chr1	767590	767756	-	LINE/R1
TcYC6_Chr1	768179	769085	+	LINE
TcYC6_Chr1	768448	769140	+	Unknown
TcYC6_Chr1	769141	771325	+	LTR/Viper
TcYC6_Chr1	769668	772624	-	Unknown
TcYC6_Chr1	773032	773081	+	Simple_repeat: (TACTGC)n
TcYC6_Chr1	773686	773728	+	Simple_repeat: (TTTTCTT)n
TcYC6_Chr1	774038	774055	+	Simple_repeat: (T)n
TcYC6_Chr1	774086	774124	+	Simple_repeat: (TTTTG)n
TcYC6_Chr1	774207	774660	+	Unknown
TcYC6_Chr1	774661	775802	+	LTR/Gypsy
TcYC6_Chr1	775803	779171	-	DNA/Academ-1
TcYC6_Chr1	775863	778576	+	Unknown
TcYC6_Chr1	778764	779223	+	Unknown
TcYC6_Chr1	779321	779938	-	DNA/PIF-Harbinger
TcYC6_Chr1	779558	782086	+	Unknown
TcYC6_Chr1	782074	782957	-	Unknown
TcYC6_Chr1	782515	783946	-	Satellite
TcYC6_Chr1	783843	790256	-	Unknown
TcYC6_Chr1	790254	790987	-	Unknown
TcYC6_Chr1	790578	790714	+	Unknown
TcYC6_Chr1	790715	790838	-	LINE/I
TcYC6_Chr1	790839	791667	+	DNA/Kolobok-T2
TcYC6_Chr1	791250	791866	+	DNA/PIF-Harbinger
TcYC6_Chr1	791668	791758	-	Unknown
TcYC6_Chr1	791965	792290	+	Unknown
TcYC6_Chr1	792013	796766	-	LINE/I
TcYC6_Chr1	794459	797480	-	DNA/Academ-1
TcYC6_Chr1	797481	799757	+	Unknown
TcYC6_Chr1	799200	799304	+	LTR/Viper
TcYC6_Chr1	799305	799820	+	Unknown
TcYC6_Chr1	799821	799852	+	Simple_repeat: (TG)n
TcYC6_Chr1	799853	799993	+	LTR/Viper
TcYC6_Chr1	799994	804703	+	Unknown
TcYC6_Chr1	804484	805816	-	Unknown
TcYC6_Chr1	804752	806118	+	Unknown
TcYC6_Chr1	806119	806156	+	Simple_repeat: (CACCACCGC)n
TcYC6_Chr1	806157	811520	+	Unknown
TcYC6_Chr1	809523	813134	-	Unknown
TcYC6_Chr1	812621	813195	+	Unknown
TcYC6_Chr1	813282	813898	-	DNA/PIF-Harbinger
TcYC6_Chr1	813394	813484	+	Unknown
TcYC6_Chr1	813485	814251	-	DNA/Kolobok-T2
TcYC6_Chr1	814032	814124	-	Unknown
TcYC6_Chr1	814125	815441	+	DNA/CMC-EnSpm
TcYC6_Chr1	814938	815611	+	Unknown
TcYC6_Chr1	815415	815489	+	LINE/I
TcYC6_Chr1	815490	816107	+	LTR/Viper
TcYC6_Chr1	816108	816166	+	LINE/I
TcYC6_Chr1	816147	823498	-	Unknown
TcYC6_Chr1	823058	835339	-	Satellite
TcYC6_Chr1	834542	835579	-	Unknown
TcYC6_Chr1	835301	835690	+	Unknown
TcYC6_Chr1	835715	835774	-	Satellite
TcYC6_Chr1	835735	838642	-	Unknown
TcYC6_Chr1	838643	840109	-	LTR/Copia
TcYC6_Chr1	840110	840146	-	Unknown
TcYC6_Chr1	840147	840538	+	Unknown
TcYC6_Chr1	840539	845552	-	Unknown
TcYC6_Chr1	845541	846789	-	Unknown
TcYC6_Chr1	845931	846903	-	Satellite
TcYC6_Chr1	846873	847608	-	DNA/PIF-Harbinger
TcYC6_Chr1	846975	847687	-	Unknown
TcYC6_Chr1	847166	847920	+	Unknown
TcYC6_Chr1	847921	848350	+	DNA/PIF-Harbinger
TcYC6_Chr1	848025	849710	-	Unknown
TcYC6_Chr1	848351	848993	+	Unknown
TcYC6_Chr1	849171	853934	-	LINE/I
TcYC6_Chr1	851630	854641	-	DNA/Academ-1
TcYC6_Chr1	854642	855765	+	Unknown
TcYC6_Chr1	855418	855810	-	Unknown
TcYC6_Chr1	855639	856879	-	LINE/R1
TcYC6_Chr1	856740	857262	+	Unknown
TcYC6_Chr1	857263	860610	-	DNA/Academ-1
TcYC6_Chr1	860611	860691	+	Unknown
TcYC6_Chr1	860910	861716	+	LINE/I
TcYC6_Chr1	861032	861912	+	Unknown
TcYC6_Chr1	862048	862484	+	Unknown
TcYC6_Chr1	862493	862550	+	Low_complexity: A-rich
TcYC6_Chr1	862553	863020	-	LINE/R1
TcYC6_Chr1	862944	864184	+	Unknown
TcYC6_Chr1	864192	865665	+	Unknown
TcYC6_Chr1	865666	865694	+	Simple_repeat: (CTG)n
TcYC6_Chr1	865695	865721	+	Unknown
TcYC6_Chr1	865722	871397	-	Unknown
TcYC6_Chr1	871398	872863	-	LTR/Copia
TcYC6_Chr1	872864	872900	-	Unknown
TcYC6_Chr1	872901	873291	+	Unknown
TcYC6_Chr1	873111	873456	+	DNA/PIF-Harbinger
TcYC6_Chr1	873150	874107	-	LINE/DRE
TcYC6_Chr1	873760	874633	+	Unknown
TcYC6_Chr1	874361	877375	+	DNA/Academ-1
TcYC6_Chr1	874634	874999	-	Unknown
TcYC6_Chr1	875067	879833	+	LINE/I
TcYC6_Chr1	879552	879881	-	Unknown
TcYC6_Chr1	879976	880582	-	DNA/PIF-Harbinger
TcYC6_Chr1	880088	880169	+	Unknown
TcYC6_Chr1	880170	880621	-	DNA/Kolobok-T2
TcYC6_Chr1	880622	880653	-	DNA/PIF-Harbinger
TcYC6_Chr1	880654	880686	+	Simple_repeat: (T)n
TcYC6_Chr1	880687	880795	+	Unknown
TcYC6_Chr1	880746	881236	-	Unknown
TcYC6_Chr1	880796	880975	-	DNA/Kolobok-T2
TcYC6_Chr1	880976	907863	+	Unknown
TcYC6_Chr1	880976	881247	-	DNA/PIF-Harbinger
TcYC6_Chr1	904444	909028	-	Unknown
TcYC6_Chr1	908385	909235	+	Unknown
TcYC6_Chr1	909236	910162	+	LINE/DRE
TcYC6_Chr1	910163	911651	+	Unknown
TcYC6_Chr1	911652	911676	+	Simple_repeat: (CT)n
TcYC6_Chr1	911677	916847	+	Unknown
TcYC6_Chr1	913431	918006	-	Unknown
TcYC6_Chr1	917369	919147	+	Unknown
TcYC6_Chr1	918174	918833	-	Unknown
TcYC6_Chr1	918834	919251	-	DNA/PIF-Harbinger
TcYC6_Chr1	919252	920006	-	Unknown
TcYC6_Chr1	919485	920190	+	Unknown
TcYC6_Chr1	919564	920292	+	DNA/PIF-Harbinger
TcYC6_Chr1	920301	926728	+	Unknown
TcYC6_Chr1	926729	927123	-	Unknown
TcYC6_Chr1	927124	927160	+	Unknown
TcYC6_Chr1	927161	928494	+	LTR/Copia
TcYC6_Chr1	928001	929661	+	Unknown
TcYC6_Chr1	928676	931262	-	Unknown
TcYC6_Chr1	931246	932116	-	Unknown
TcYC6_Chr1	931854	932527	+	Unknown
TcYC6_Chr1	932511	932706	-	Unknown
TcYC6_Chr1	932542	932728	-	LTR/Gypsy
TcYC6_Chr1	932750	932788	+	Simple_repeat: (CAG)n
TcYC6_Chr1	932791	933184	-	Unknown
TcYC6_Chr1	933643	933676	+	Low_complexity: A-rich
TcYC6_Chr1	934301	934321	+	Simple_repeat: (TAG)n
TcYC6_Chr1	935922	938115	-	LTR/Viper
TcYC6_Chr1	937684	938170	-	Unknown
TcYC6_Chr1	938150	939474	-	Unknown
TcYC6_Chr1	939459	940185	-	Unknown
TcYC6_Chr1	939877	940234	+	Unknown
TcYC6_Chr1	940024	940556	-	LINE/I
TcYC6_Chr1	940282	949148	-	Unknown
TcYC6_Chr1	948825	949280	+	LINE/I
TcYC6_Chr1	949220	949581	-	DNA/PIF-Harbinger
TcYC6_Chr1	950258	950388	+	Unknown
TcYC6_Chr1	950389	951267	+	LINE
TcYC6_Chr1	951268	951320	+	Unknown
TcYC6_Chr1	951321	953511	+	LTR/Viper
TcYC6_Chr1	956139	956166	+	Simple_repeat: (TTTTG)n
TcYC6_Chr1	956255	958194	+	Unknown
TcYC6_Chr1	957787	961782	+	Satellite
TcYC6_Chr1	960808	964198	+	Unknown
TcYC6_Chr1	961802	965851	+	Satellite
TcYC6_Chr1	965541	968500	+	Unknown
TcYC6_Chr1	968501	969052	-	Unknown
TcYC6_Chr1	969053	969088	+	Unknown
TcYC6_Chr1	969093	969131	+	Simple_repeat: (ACCGCCACC)n
TcYC6_Chr1	969147	971200	+	Unknown
TcYC6_Chr1	970216	975742	-	Unknown
TcYC6_Chr1	975474	976861	+	Unknown
TcYC6_Chr1	976862	980219	-	DNA/Academ-1
TcYC6_Chr1	979611	979995	+	Unknown
TcYC6_Chr1	979996	980616	-	Unknown
TcYC6_Chr1	980432	981365	+	LINE/DRE
TcYC6_Chr1	980617	980925	+	Unknown
TcYC6_Chr1	981099	981221	+	Unknown
TcYC6_Chr1	981222	981614	-	Unknown
TcYC6_Chr1	981615	981651	+	Unknown
TcYC6_Chr1	981652	982994	+	LTR/Copia
TcYC6_Chr1	982492	985841	+	Unknown
TcYC6_Chr1	985823	985937	-	LTR/Viper
TcYC6_Chr1	985938	986846	-	Unknown
TcYC6_Chr1	986847	986902	+	Simple_repeat: (TGGCGGTGG)n
TcYC6_Chr1	986903	988010	-	Unknown
TcYC6_Chr1	987188	988020	+	Simple_repeat
TcYC6_Chr1	987208	988249	+	Unknown
TcYC6_Chr1	988291	988712	+	Unknown
TcYC6_Chr1	988441	993298	-	Unknown
TcYC6_Chr1	993299	994349	-	LINE
TcYC6_Chr1	994350	998623	-	Unknown
TcYC6_Chr1	998122	999196	-	LTR/Copia
TcYC6_Chr1	999212	999324	-	LTR/Copia
TcYC6_Chr1	999226	999370	-	Unknown
TcYC6_Chr1	999371	999960	+	Unknown
TcYC6_Chr1	999630	1000453	+	LINE/R1
TcYC6_Chr1	1000454	1000770	-	Unknown
TcYC6_Chr1	1000771	1003796	+	DNA/Academ-1
TcYC6_Chr1	1001483	1005728	+	LINE/I
TcYC6_Chr1	1005729	1005974	-	LINE/I
TcYC6_Chr1	1005888	1006260	-	DNA/PIF-Harbinger
TcYC6_Chr1	1005930	1006369	-	Unknown
TcYC6_Chr1	1005975	1006257	+	LINE/I
TcYC6_Chr1	1006156	1006674	+	Unknown
TcYC6_Chr1	1006676	1006707	+	Simple_repeat: (AGAAAA)n
TcYC6_Chr1	1006859	1007911	+	Unknown
TcYC6_Chr1	1007912	1010083	+	LTR/Viper
TcYC6_Chr1	1008432	1011376	-	Unknown
TcYC6_Chr1	1011785	1011813	+	Simple_repeat: (CTA)n
TcYC6_Chr1	1012879	1013114	-	Unknown
TcYC6_Chr1	1012914	1014693	+	Unknown
TcYC6_Chr1	1014712	1014902	+	Unknown
TcYC6_Chr1	1015531	1015556	+	Simple_repeat: (T)n
TcYC6_Chr1	1016199	1016218	+	Simple_repeat: (T)n
TcYC6_Chr1	1016378	1016400	+	Simple_repeat: (TTA)n
TcYC6_Chr1	1016637	1016656	+	Simple_repeat: (TG)n
TcYC6_Chr1	1016736	1016758	+	Simple_repeat: (TTA)n
TcYC6_Chr1	1017091	1017115	+	Simple_repeat: (AG)n
TcYC6_Chr1	1018298	1018342	+	Simple_repeat: (GTC)n
TcYC6_Chr1	1019014	1019043	+	Simple_repeat: (CAC)n
TcYC6_Chr1	1019131	1019150	+	Simple_repeat: (T)n
TcYC6_Chr1	1019152	1019176	+	Simple_repeat: (CT)n
TcYC6_Chr1	1019246	1019294	+	Low_complexity: A-rich
TcYC6_Chr1	1019568	1019600	+	Simple_repeat: (TTAT)n
TcYC6_Chr1	1019627	1019659	+	Simple_repeat: (TTCT)n
TcYC6_Chr1	1019680	1019704	+	Simple_repeat: (A)n
TcYC6_Chr1	1019851	1019878	+	Simple_repeat: (ATTT)n
TcYC6_Chr1	1019901	1019907	+	Simple_repeat: (TTTTGT)n
TcYC6_Chr1	1019908	1019983	+	Simple_repeat: (TTT)n
TcYC6_Chr1	1019991	1020007	+	Simple_repeat: (GT)n
TcYC6_Chr1	1020111	1020142	+	Simple_repeat: (CA)n
TcYC6_Chr1	1021739	1021755	+	Simple_repeat: (GGT)n
TcYC6_Chr1	1022162	1027092	-	Unknown
TcYC6_Chr1	1026671	1028022	-	Satellite
TcYC6_Chr1	1027610	1028089	-	Unknown
TcYC6_Chr1	1028090	1028810	-	DNA/PIF-Harbinger
TcYC6_Chr1	1028371	1029534	+	Unknown
TcYC6_Chr1	1028811	1028895	-	Unknown
TcYC6_Chr1	1029347	1031417	-	Unknown
TcYC6_Chr1	1030994	1032346	-	Satellite
TcYC6_Chr1	1031877	1032411	-	LINE/I
TcYC6_Chr1	1031939	1032453	-	Unknown
TcYC6_Chr1	1032415	1033138	-	DNA/PIF-Harbinger
TcYC6_Chr1	1032427	1033223	-	Unknown
TcYC6_Chr1	1032699	1033860	+	Unknown
TcYC6_Chr1	1033782	1035745	-	Unknown
TcYC6_Chr1	1035322	1036668	-	Satellite
TcYC6_Chr1	1036261	1036731	-	Unknown
TcYC6_Chr1	1036732	1037453	-	DNA/PIF-Harbinger
TcYC6_Chr1	1037014	1038170	+	Unknown
TcYC6_Chr1	1037454	1037538	-	Unknown
TcYC6_Chr1	1038097	1040053	-	Unknown
TcYC6_Chr1	1039629	1040985	-	Satellite
TcYC6_Chr1	1040523	1041042	-	LINE/I
TcYC6_Chr1	1040578	1041045	-	Unknown
TcYC6_Chr1	1041046	1041766	-	DNA/PIF-Harbinger
TcYC6_Chr1	1041327	1042282	+	Unknown
TcYC6_Chr1	1041767	1041851	-	Unknown
TcYC6_Chr1	1042021	1042439	+	DNA/PIF-Harbinger
TcYC6_Chr1	1042410	1044365	-	Unknown
TcYC6_Chr1	1043944	1045302	-	Satellite
TcYC6_Chr1	1044895	1045362	-	Unknown
TcYC6_Chr1	1045363	1046083	-	DNA/PIF-Harbinger
TcYC6_Chr1	1045644	1046599	+	Unknown
TcYC6_Chr1	1046084	1046168	-	Unknown
TcYC6_Chr1	1046338	1046757	+	DNA/PIF-Harbinger
TcYC6_Chr1	1046457	1048664	-	Unknown
TcYC6_Chr1	1048246	1049767	-	Satellite
TcYC6_Chr1	1048753	1052898	-	Unknown
TcYC6_Chr1	1052289	1056865	-	LTR/Viper
TcYC6_Chr1	1056866	1056962	+	Unknown
TcYC6_Chr1	1056963	1060304	-	DNA/Academ-1
TcYC6_Chr1	1060305	1061237	+	Unknown
TcYC6_Chr1	1060471	1061417	+	Simple_repeat
TcYC6_Chr1	1060657	1061271	-	Unknown
TcYC6_Chr1	1061272	1062595	+	DNA/CMC-EnSpm
TcYC6_Chr1	1062596	1065654	+	Unknown
TcYC6_Chr1	1064831	1066220	-	Unknown
TcYC6_Chr1	1065943	1067274	+	Unknown
TcYC6_Chr1	1067275	1067669	+	LINE
TcYC6_Chr1	1067389	1067723	-	Unknown
TcYC6_Chr1	1067724	1068563	+	Unknown
TcYC6_Chr1	1068268	1069313	-	Unknown
TcYC6_Chr1	1068875	1069388	+	Unknown
TcYC6_Chr1	1069606	1070584	+	Unknown
TcYC6_Chr1	1070432	1070508	+	LINE/I
TcYC6_Chr1	1070509	1074409	+	LTR/Viper
TcYC6_Chr1	1074186	1074887	-	Unknown
TcYC6_Chr1	1074410	1074880	+	Unknown
TcYC6_Chr1	1074888	1075118	+	LTR/Copia
TcYC6_Chr1	1074953	1076193	-	LINE/R1
TcYC6_Chr1	1076026	1081662	+	Unknown
TcYC6_Chr1	1078274	1082413	-	Unknown
TcYC6_Chr1	1082414	1082881	+	Unknown
TcYC6_Chr1	1082882	1083745	-	Unknown
TcYC6_Chr1	1083746	1084129	-	DNA/PIF-Harbinger
TcYC6_Chr1	1083934	1084364	+	Unknown
TcYC6_Chr1	1084365	1084496	-	Unknown
TcYC6_Chr1	1084487	1088241	+	Unknown
TcYC6_Chr1	1088280	1088356	-	Unknown
TcYC6_Chr1	1088351	1088671	+	Unknown
TcYC6_Chr1	1088409	1089738	+	Satellite
TcYC6_Chr1	1089346	1089792	+	Unknown
TcYC6_Chr1	1089793	1089819	+	Simple_repeat: (GT)n
TcYC6_Chr1	1089820	1093123	+	Unknown
TcYC6_Chr1	1092987	1093088	+	LINE/I
TcYC6_Chr1	1093089	1097034	+	LTR/Viper
TcYC6_Chr1	1095844	1096810	+	Unknown
TcYC6_Chr1	1096811	1097755	-	Unknown
TcYC6_Chr1	1097756	1100485	+	Unknown
TcYC6_Chr1	1099497	1105048	-	Unknown
TcYC6_Chr1	1104788	1107411	+	Unknown
TcYC6_Chr1	1106806	1114075	+	LINE/I
TcYC6_Chr1	1113439	1114392	-	Unknown
TcYC6_Chr1	1114393	1117719	+	DNA/Academ-1
TcYC6_Chr1	1117720	1118994	-	Unknown
TcYC6_Chr1	1118995	1119724	-	LTR/Copia
TcYC6_Chr1	1119725	1121982	-	Unknown
TcYC6_Chr1	1120602	1122415	+	LINE/I
TcYC6_Chr1	1121864	1122704	+	Unknown
TcYC6_Chr1	1122705	1123524	-	DNA/Kolobok-T2
TcYC6_Chr1	1123525	1123569	+	LTR/Gypsy
TcYC6_Chr1	1123570	1126288	+	Unknown
TcYC6_Chr1	1125683	1132049	+	LINE/I
TcYC6_Chr1	1131452	1132420	-	LINE/I
TcYC6_Chr1	1132035	1132830	+	LINE/I
TcYC6_Chr1	1132165	1133841	-	Unknown
TcYC6_Chr1	1132831	1132940	-	LTR/Gypsy
TcYC6_Chr1	1133194	1137733	+	Unknown
TcYC6_Chr1	1133996	1139481	-	Unknown
TcYC6_Chr1	1139482	1141135	-	DNA/Ginger
TcYC6_Chr1	1140754	1146557	+	Unknown
TcYC6_Chr1	1141136	1141277	+	DNA/PIF-Harbinger
TcYC6_Chr1	1145572	1146968	-	Unknown
TcYC6_Chr1	1146947	1147621	-	Unknown
TcYC6_Chr1	1147263	1147899	+	Unknown
TcYC6_Chr1	1147570	1147948	-	LTR/ERV4
TcYC6_Chr1	1147612	1147672	-	Unknown
TcYC6_Chr1	1147673	1150693	+	DNA/Academ-1
TcYC6_Chr1	1148381	1152835	+	LINE/I
TcYC6_Chr1	1152775	1153123	-	DNA/PIF-Harbinger
TcYC6_Chr1	1152816	1153177	-	Unknown
TcYC6_Chr1	1153062	1153367	+	Unknown
TcYC6_Chr1	1153956	1158457	+	Unknown
TcYC6_Chr1	1158458	1158702	+	LINE
TcYC6_Chr1	1158703	1158785	+	Unknown
TcYC6_Chr1	1158786	1158830	+	Simple_repeat: (GGAAGT)n
TcYC6_Chr1	1158831	1159587	+	LINE
TcYC6_Chr1	1159457	1159606	-	Unknown
TcYC6_Chr1	1159569	1160044	+	Unknown
TcYC6_Chr1	1159626	1161788	+	LTR/Viper
TcYC6_Chr1	1162471	1163079	+	Unknown
TcYC6_Chr1	1163080	1166424	-	DNA/Academ-1
TcYC6_Chr1	1166425	1166827	+	Unknown
TcYC6_Chr1	1166509	1167123	+	Simple_repeat
TcYC6_Chr1	1166712	1166784	-	Unknown
TcYC6_Chr1	1166785	1167246	-	DNA/Kolobok-T2
TcYC6_Chr1	1167247	1167279	-	Unknown
TcYC6_Chr1	1167280	1167308	+	Simple_repeat: (T)n
TcYC6_Chr1	1167309	1167614	-	DNA/Kolobok-T2
TcYC6_Chr1	1167330	1167484	-	DNA/PIF-Harbinger
TcYC6_Chr1	1167485	1169129	+	DNA/Ginger
TcYC6_Chr1	1167615	1167655	-	Unknown
TcYC6_Chr1	1168465	1176047	+	Unknown
TcYC6_Chr1	1176015	1176217	-	DNA/Kolobok-T2
TcYC6_Chr1	1176054	1176284	-	DNA/PIF-Harbinger
TcYC6_Chr1	1176089	1176520	+	Unknown
TcYC6_Chr1	1176218	1176259	+	LTR/Copia
TcYC6_Chr1	1176640	1179995	+	Unknown
TcYC6_Chr1	1179557	1182510	-	Unknown
TcYC6_Chr1	1181708	1184534	+	Unknown
TcYC6_Chr1	1184660	1184702	+	Simple_repeat: (A)n
TcYC6_Chr1	1184711	1186289	+	Unknown
TcYC6_Chr1	1186290	1189645	-	DNA/Academ-1
TcYC6_Chr1	1189646	1189700	+	Unknown
TcYC6_Chr1	1189795	1190409	-	DNA/PIF-Harbinger
TcYC6_Chr1	1190032	1192477	+	Unknown
TcYC6_Chr1	1192478	1196033	+	LTR/Viper
TcYC6_Chr1	1196034	1196351	+	Unknown
TcYC6_Chr1	1196352	1197267	+	LINE/DRE
TcYC6_Chr1	1197268	1201090	+	Unknown
TcYC6_Chr1	1200938	1201709	-	LTR/Viper
TcYC6_Chr1	1201675	1210350	-	Unknown
TcYC6_Chr1	1201710	1201814	-	LINE/I
TcYC6_Chr1	1210470	1210898	-	Unknown
TcYC6_Chr1	1210731	1210772	-	LTR/Copia
TcYC6_Chr1	1210773	1210970	+	DNA/Kolobok-T2
TcYC6_Chr1	1210938	1223840	-	Unknown
TcYC6_Chr1	1223848	1224675	+	DNA/Kolobok-T2
TcYC6_Chr1	1224580	1224923	+	Unknown
TcYC6_Chr1	1224676	1224773	-	LINE/DRE
TcYC6_Chr1	1224774	1224876	-	Unknown
TcYC6_Chr1	1224861	1225501	-	Unknown
TcYC6_Chr1	1224973	1226761	-	LINE/I
TcYC6_Chr1	1225398	1227633	+	Unknown
TcYC6_Chr1	1227634	1227659	+	Simple_repeat: (AT)n
TcYC6_Chr1	1227660	1227956	+	Unknown
TcYC6_Chr1	1227689	1228196	-	Unknown
TcYC6_Chr1	1227824	1229343	+	LINE/L1-Tx1
TcYC6_Chr1	1228422	1229490	+	LTR/Gypsy
TcYC6_Chr1	1229491	1237330	+	Unknown
TcYC6_Chr1	1237200	1237988	+	LINE/I
TcYC6_Chr1	1237971	1241400	-	Unknown
TcYC6_Chr1	1241138	1241811	+	Unknown
TcYC6_Chr1	1241934	1241975	-	Unknown
TcYC6_Chr1	1241976	1242201	-	LTR/Gypsy
TcYC6_Chr1	1242202	1242582	-	Unknown
TcYC6_Chr1	1242266	1242664	+	Unknown
TcYC6_Chr1	1242435	1242977	+	LINE/Penelope
TcYC6_Chr1	1242960	1243156	-	Unknown
TcYC6_Chr1	1243171	1243382	+	Unknown
TcYC6_Chr1	1243364	1244080	-	LINE/I
TcYC6_Chr1	1243904	1247716	-	Unknown
TcYC6_Chr1	1247302	1248625	-	Satellite
TcYC6_Chr1	1248366	1248656	-	Unknown
TcYC6_Chr1	1248474	1248754	+	Unknown
TcYC6_Chr1	1248799	1251559	-	Unknown
TcYC6_Chr1	1251560	1252550	-	LTR/Viper
TcYC6_Chr1	1252551	1254407	-	Unknown
TcYC6_Chr1	1253571	1256483	-	LINE/DRE
TcYC6_Chr1	1254830	1258193	+	DNA/Academ-1
TcYC6_Chr1	1255426	1258163	-	Unknown
TcYC6_Chr1	1258164	1259498	-	DNA/CMC-EnSpm
TcYC6_Chr1	1259499	1264883	-	Unknown
TcYC6_Chr1	1264884	1266198	-	DNA/CMC-EnSpm
TcYC6_Chr1	1265959	1266736	-	LINE/L1-Tx1
TcYC6_Chr1	1266199	1266360	+	Unknown
TcYC6_Chr1	1267448	1267466	+	Simple_repeat: (AC)n
TcYC6_Chr1	1268981	1271140	-	LTR/Viper
TcYC6_Chr1	1270720	1272738	-	Unknown
TcYC6_Chr1	1272594	1272614	+	DNA/PIF-Harbinger
TcYC6_Chr1	1272615	1273002	-	LINE
TcYC6_Chr1	1272851	1272866	-	Unknown
TcYC6_Chr1	1272867	1273756	-	LINE/DRE
TcYC6_Chr1	1273003	1273161	+	DNA/PIF-Harbinger
TcYC6_Chr1	1273757	1274496	-	Unknown
TcYC6_Chr1	1273950	1275744	-	LINE/I
TcYC6_Chr1	1274374	1276621	+	Unknown
TcYC6_Chr1	1276622	1277351	+	LTR/Copia
TcYC6_Chr1	1277352	1281338	+	Unknown
TcYC6_Chr1	1278612	1281943	-	DNA/Academ-1
TcYC6_Chr1	1280291	1283130	+	LINE/DRE
TcYC6_Chr1	1282795	1284003	-	Unknown
TcYC6_Chr1	1283503	1284289	+	Unknown
TcYC6_Chr1	1284268	1285631	+	Satellite
TcYC6_Chr1	1285220	1288830	+	Unknown
TcYC6_Chr1	1288831	1289373	+	LTR/Viper
TcYC6_Chr1	1289374	1290365	+	Unknown
TcYC6_Chr1	1290348	1293667	+	Unknown
TcYC6_Chr1	1293668	1293731	+	LINE/Ambal
TcYC6_Chr1	1293732	1293978	+	LTR/Viper
TcYC6_Chr1	1293890	1294723	-	DNA/Kolobok-T2
TcYC6_Chr1	1293979	1294005	+	LINE/Ambal
TcYC6_Chr1	1294724	1297482	+	Unknown
TcYC6_Chr1	1296878	1302648	+	LINE/I
TcYC6_Chr1	1302649	1303634	-	LTR/Gypsy
TcYC6_Chr1	1303474	1304231	+	Unknown
TcYC6_Chr1	1303635	1304054	+	LINE/I
TcYC6_Chr1	1303708	1304300	-	Unknown
TcYC6_Chr1	1304302	1304386	-	Unknown
TcYC6_Chr1	1304387	1307391	+	DNA/Academ-1
TcYC6_Chr1	1305094	1309282	+	LINE/I
TcYC6_Chr1	1307427	1309663	+	Unknown
TcYC6_Chr1	1308679	1310415	-	Unknown
TcYC6_Chr1	1310287	1311527	+	LINE/R1
TcYC6_Chr1	1311381	1312530	-	Unknown
TcYC6_Chr1	1311401	1312824	+	Unknown
TcYC6_Chr1	1312539	1312880	-	Unknown
TcYC6_Chr1	1312607	1314386	-	LINE/I
TcYC6_Chr1	1313023	1321753	+	Unknown
TcYC6_Chr1	1321754	1321781	+	Simple_repeat: (TG)n
TcYC6_Chr1	1321782	1322099	+	Unknown
TcYC6_Chr1	1321817	1322465	-	Unknown
TcYC6_Chr1	1322090	1322806	+	Unknown
TcYC6_Chr1	1322785	1324183	+	Unknown
TcYC6_Chr1	1323198	1328067	-	Unknown
TcYC6_Chr1	1328068	1328114	+	Simple_repeat: (T)n
TcYC6_Chr1	1328115	1329033	-	Unknown
TcYC6_Chr1	1328510	1328651	-	DNA/PIF-Harbinger
TcYC6_Chr1	1328652	1330299	+	DNA/Ginger
TcYC6_Chr1	1330300	1335470	+	Unknown
TcYC6_Chr1	1335471	1336386	+	LINE/DRE
TcYC6_Chr1	1336387	1337932	+	Unknown
TcYC6_Chr1	1337933	1341500	+	LTR/Viper
TcYC6_Chr1	1340893	1341277	+	Unknown
TcYC6_Chr1	1341278	1341914	-	Unknown
TcYC6_Chr1	1341715	1342631	+	LINE/DRE
TcYC6_Chr1	1341915	1342229	+	Unknown
TcYC6_Chr1	1342297	1351062	+	Unknown
TcYC6_Chr1	1350415	1356891	+	LINE/I
TcYC6_Chr1	1356227	1356957	-	LINE/I
TcYC6_Chr1	1356958	1357820	+	Unknown
TcYC6_Chr1	1357273	1357605	-	Unknown
TcYC6_Chr1	1357606	1361510	-	LTR/Viper
TcYC6_Chr1	1361417	1362001	-	Satellite
TcYC6_Chr1	1361511	1361687	-	Unknown
TcYC6_Chr1	1361852	1362113	-	Unknown
TcYC6_Chr1	1362114	1364247	-	Satellite
TcYC6_Chr1	1364248	1367563	-	Unknown
TcYC6_Chr1	1367539	1367876	-	LTR/Copia
TcYC6_Chr1	1367577	1368308	+	DNA/PIF-Harbinger
TcYC6_Chr1	1367890	1369112	-	Unknown
TcYC6_Chr1	1368309	1368421	+	Unknown
TcYC6_Chr1	1368574	1370391	-	LINE/I
TcYC6_Chr1	1369007	1371616	+	Unknown
TcYC6_Chr1	1371324	1371654	-	Unknown
TcYC6_Chr1	1372320	1373222	+	LINE
TcYC6_Chr1	1372592	1373204	+	Unknown
TcYC6_Chr1	1373205	1376821	+	LTR/Viper
TcYC6_Chr1	1376182	1376902	+	Simple_repeat
TcYC6_Chr1	1376408	1379350	+	Unknown
TcYC6_Chr1	1379366	1380103	+	LINE/I
TcYC6_Chr1	1380110	1380438	-	Unknown
TcYC6_Chr1	1380539	1383243	+	LINE/I
TcYC6_Chr1	1382936	1383506	+	Unknown
TcYC6_Chr1	1383507	1384012	+	LINE/L1-Tx1
TcYC6_Chr1	1384013	1389752	+	Unknown
TcYC6_Chr1	1387753	1391497	-	Unknown
TcYC6_Chr1	1391498	1392245	+	LTR/Viper
TcYC6_Chr1	1392212	1393083	+	Unknown
TcYC6_Chr1	1392246	1392576	-	Unknown
TcYC6_Chr1	1392367	1393090	+	LINE/DRE
TcYC6_Chr1	1393010	1393111	+	LINE/I
TcYC6_Chr1	1393112	1393748	+	LTR/Viper
TcYC6_Chr1	1393749	1395686	+	LINE/I
TcYC6_Chr1	1395056	1398682	+	Unknown
TcYC6_Chr1	1397702	1400797	-	Unknown
TcYC6_Chr1	1400798	1404738	-	LTR/Viper
TcYC6_Chr1	1404704	1405634	-	Unknown
TcYC6_Chr1	1404739	1404841	-	LINE/I
TcYC6_Chr1	1405597	1405735	-	LTR/Copia
TcYC6_Chr1	1405618	1413599	-	Unknown
TcYC6_Chr1	1413600	1414511	+	Unknown
TcYC6_Chr1	1414512	1414753	-	Unknown
TcYC6_Chr1	1414754	1419293	+	Unknown
TcYC6_Chr1	1419294	1421049	-	Unknown
TcYC6_Chr1	1421024	1424687	+	Unknown
TcYC6_Chr1	1424091	1424886	-	LINE/I
TcYC6_Chr1	1424749	1425685	-	Unknown
TcYC6_Chr1	1425648	1426359	-	LTR/Gypsy
TcYC6_Chr1	1425669	1430881	-	Unknown
TcYC6_Chr1	1430642	1436186	+	Unknown
TcYC6_Chr1	1435205	1437546	-	Unknown
TcYC6_Chr1	1437547	1438467	-	LINE/DRE
TcYC6_Chr1	1438468	1439341	-	Unknown
TcYC6_Chr1	1438718	1442237	-	LTR/Viper
TcYC6_Chr1	1442146	1442729	-	Satellite
TcYC6_Chr1	1442238	1442414	-	Unknown
TcYC6_Chr1	1442580	1444554	-	Unknown
TcYC6_Chr1	1442848	1444977	-	Satellite
TcYC6_Chr1	1444622	1448801	-	Unknown
TcYC6_Chr1	1448802	1449787	-	LINE/DRE
TcYC6_Chr1	1449788	1450665	-	Unknown
TcYC6_Chr1	1450035	1453579	-	LTR/Viper
TcYC6_Chr1	1453580	1455891	-	Unknown
TcYC6_Chr1	1455082	1457952	-	LINE/DRE
TcYC6_Chr1	1456295	1459332	+	DNA/Academ-1
TcYC6_Chr1	1457005	1461787	+	LINE/I
TcYC6_Chr1	1461237	1462671	+	Unknown
TcYC6_Chr1	1461924	1462057	+	LINE/DRE
TcYC6_Chr1	1462058	1462853	-	DNA/Kolobok-T2
TcYC6_Chr1	1462101	1462722	-	Unknown
TcYC6_Chr1	1462723	1464033	+	DNA/CMC-EnSpm
TcYC6_Chr1	1464034	1465307	+	Unknown
TcYC6_Chr1	1464858	1467813	-	Unknown
TcYC6_Chr1	1467011	1469924	+	Unknown
TcYC6_Chr1	1469751	1469965	+	LTR/Copia
TcYC6_Chr1	1469795	1471783	+	LINE
TcYC6_Chr1	1469966	1470041	+	LINE/I
TcYC6_Chr1	1471314	1471858	+	Unknown
TcYC6_Chr1	1471768	1471827	+	LINE/I
TcYC6_Chr1	1471828	1472430	+	LTR/Viper
TcYC6_Chr1	1471912	1472556	-	Unknown
TcYC6_Chr1	1472431	1472488	+	LINE/I
TcYC6_Chr1	1472541	1474984	-	Unknown
TcYC6_Chr1	1474985	1476306	-	DNA/CMC-EnSpm
TcYC6_Chr1	1476137	1477122	+	Simple_repeat
TcYC6_Chr1	1476307	1476974	-	Unknown
TcYC6_Chr1	1476937	1477177	-	LTR/Viper
TcYC6_Chr1	1476993	1477546	-	LTR/ERV4
TcYC6_Chr1	1477271	1481815	+	Unknown
TcYC6_Chr1	1477547	1477904	-	Unknown
TcYC6_Chr1	1478075	1487224	-	Unknown
TcYC6_Chr1	1486909	1487356	+	LINE/I
TcYC6_Chr1	1487296	1487507	-	DNA/PIF-Harbinger
TcYC6_Chr1	1487508	1487705	+	DNA/Ginger
TcYC6_Chr1	1488208	1488268	+	Simple_repeat: (AGC)n
TcYC6_Chr1	1488593	1489523	+	LINE
TcYC6_Chr1	1488888	1490827	+	Unknown
TcYC6_Chr1	1490816	1492812	+	Unknown
TcYC6_Chr1	1492815	1493160	-	Unknown
TcYC6_Chr1	1493161	1493478	+	LTR/Copia
TcYC6_Chr1	1493479	1495978	+	Unknown
TcYC6_Chr1	1495373	1501147	+	LINE/I
TcYC6_Chr1	1501148	1502153	-	LINE/I
TcYC6_Chr1	1501964	1502725	+	Unknown
TcYC6_Chr1	1502154	1502539	+	LINE/I
TcYC6_Chr1	1502279	1502780	+	Simple_repeat
TcYC6_Chr1	1502508	1502877	-	LTR/Viper
TcYC6_Chr1	1502878	1505398	+	DNA/Academ-1
TcYC6_Chr1	1503474	1507533	-	Unknown
TcYC6_Chr1	1507186	1507663	+	Unknown
TcYC6_Chr1	1508652	1508683	+	Simple_repeat: (AGC)n
TcYC6_Chr1	1509094	1512046	+	Unknown
TcYC6_Chr1	1510391	1512571	-	LTR/Viper
TcYC6_Chr1	1512476	1513063	-	Satellite
TcYC6_Chr1	1512572	1512749	-	Unknown
TcYC6_Chr1	1512914	1513181	-	Unknown
TcYC6_Chr1	1513182	1515317	-	Satellite
TcYC6_Chr1	1515318	1519132	-	Unknown
TcYC6_Chr1	1519133	1520121	-	LINE/DRE
TcYC6_Chr1	1520122	1522772	-	Unknown
TcYC6_Chr1	1522779	1523053	-	LINE/I
TcYC6_Chr1	1523054	1529862	-	Unknown
TcYC6_Chr1	1529583	1534591	+	LINE/I
TcYC6_Chr1	1530176	1535344	-	Unknown
TcYC6_Chr1	1535046	1545886	+	Unknown
TcYC6_Chr1	1545887	1549811	+	LTR/Viper
TcYC6_Chr1	1549812	1550425	+	Unknown
TcYC6_Chr1	1550426	1550595	+	DNA/PIF-Harbinger
TcYC6_Chr1	1551232	1557444	+	Unknown
TcYC6_Chr1	1553690	1558250	-	Unknown
TcYC6_Chr1	1557599	1558421	+	Unknown
TcYC6_Chr1	1558422	1559386	+	LINE/DRE
TcYC6_Chr1	1559065	1559450	-	DNA/PIF-Harbinger
TcYC6_Chr1	1559822	1561221	+	Unknown
TcYC6_Chr1	1561222	1563799	-	DNA/Academ-1
TcYC6_Chr1	1563800	1564584	+	Unknown
TcYC6_Chr1	1564043	1564988	+	LINE/DRE
TcYC6_Chr1	1564250	1564851	-	Unknown
TcYC6_Chr1	1564852	1566176	+	DNA/CMC-EnSpm
TcYC6_Chr1	1566177	1571582	+	Unknown
TcYC6_Chr1	1567850	1572396	-	Unknown
TcYC6_Chr1	1571739	1575210	+	Unknown
TcYC6_Chr1	1574782	1576959	+	LTR/Viper
TcYC6_Chr1	1578577	1578605	+	Simple_repeat: (CTG)n
TcYC6_Chr1	1579583	1579757	-	Unknown
TcYC6_Chr1	1579758	1581875	+	DNA/PIF-Harbinger
TcYC6_Chr1	1581876	1584756	+	Unknown
TcYC6_Chr1	1584727	1588027	+	Unknown
TcYC6_Chr1	1587895	1587997	+	LINE/I
TcYC6_Chr1	1587998	1591551	+	LTR/Viper
TcYC6_Chr1	1591552	1592359	+	Unknown
TcYC6_Chr1	1591811	1591911	+	LINE/DRE
TcYC6_Chr1	1591912	1592747	-	DNA/Kolobok-T2
TcYC6_Chr1	1592748	1599099	+	Unknown
TcYC6_Chr1	1598931	1599064	+	LINE/I
TcYC6_Chr1	1599065	1599700	+	LTR/Viper
TcYC6_Chr1	1599161	1602789	-	Unknown
TcYC6_Chr1	1599701	1599760	+	LINE/I
TcYC6_Chr1	1602764	1608275	+	Unknown
TcYC6_Chr1	1604524	1609070	-	Unknown
TcYC6_Chr1	1608428	1610903	+	Unknown
TcYC6_Chr1	1610904	1611476	-	Unknown
TcYC6_Chr1	1611477	1612611	+	Unknown
TcYC6_Chr1	1611624	1616895	-	Unknown
TcYC6_Chr1	1616896	1616925	+	Simple_repeat: (TTTTTAT)n
TcYC6_Chr1	1616926	1617205	-	Unknown
TcYC6_Chr1	1617013	1617384	+	Unknown
TcYC6_Chr1	1617385	1617440	+	Simple_repeat: (CAC)n
TcYC6_Chr1	1617441	1618366	+	Unknown
TcYC6_Chr1	1618367	1621904	+	LTR/Viper
TcYC6_Chr1	1621678	1622299	-	Unknown
TcYC6_Chr1	1621905	1621958	+	Unknown
TcYC6_Chr1	1622285	1626545	+	Unknown
TcYC6_Chr1	1626546	1631082	-	Unknown
TcYC6_Chr1	1631083	1631324	+	Unknown
TcYC6_Chr1	1631325	1632086	-	Unknown
TcYC6_Chr1	1632087	1633397	+	DNA/CMC-EnSpm
TcYC6_Chr1	1632220	1632955	+	Unknown
TcYC6_Chr1	1632942	1639153	+	Unknown
TcYC6_Chr1	1639019	1639080	+	LINE/I
TcYC6_Chr1	1639081	1639701	+	LTR/Viper
TcYC6_Chr1	1639166	1643229	-	Unknown
TcYC6_Chr1	1639702	1639753	+	LINE/I
TcYC6_Chr1	1643230	1643264	+	LINE/DRE
TcYC6_Chr1	1643265	1643295	+	Simple_repeat: (CTG)n
TcYC6_Chr1	1643304	1643621	+	LINE/DRE
TcYC6_Chr1	1643622	1643653	+	Simple_repeat: (TG)n
TcYC6_Chr1	1643654	1645138	+	LINE/DRE
TcYC6_Chr1	1644320	1646646	+	Unknown
TcYC6_Chr1	1646647	1650209	+	LTR/Viper
TcYC6_Chr1	1650043	1650593	-	DNA/PIF-Harbinger
TcYC6_Chr1	1650594	1651395	-	DNA/Kolobok-T2
TcYC6_Chr1	1651396	1656316	+	Unknown
TcYC6_Chr1	1656317	1658515	+	LTR/Viper
TcYC6_Chr1	1660115	1660158	+	Simple_repeat: (CTG)n
TcYC6_Chr1	1660980	1662411	+	Unknown
TcYC6_Chr1	1662399	1662475	+	LINE/I
TcYC6_Chr1	1662476	1663247	+	LTR/Viper
TcYC6_Chr1	1663095	1666652	-	Unknown
TcYC6_Chr1	1666653	1666687	+	LINE/DRE
TcYC6_Chr1	1666688	1666718	+	Simple_repeat: (CTG)n
TcYC6_Chr1	1666727	1667044	+	LINE/DRE
TcYC6_Chr1	1667045	1667074	+	Simple_repeat: (TG)n
TcYC6_Chr1	1667075	1668559	+	LINE/DRE
TcYC6_Chr1	1667741	1670067	+	Unknown
TcYC6_Chr1	1670068	1673629	+	LTR/Viper
TcYC6_Chr1	1673463	1674013	-	DNA/PIF-Harbinger
TcYC6_Chr1	1674014	1674815	-	DNA/Kolobok-T2
TcYC6_Chr1	1674816	1679746	+	Unknown
TcYC6_Chr1	1679747	1681944	+	LTR/Viper
TcYC6_Chr1	1683543	1683586	+	Simple_repeat: (CTG)n
TcYC6_Chr1	1684408	1685902	+	Unknown
TcYC6_Chr1	1685903	1686675	+	LTR/Viper
TcYC6_Chr1	1686523	1698363	-	Unknown
TcYC6_Chr1	1698013	1698408	+	Simple_repeat
TcYC6_Chr1	1698471	1699410	-	LTR/Viper
TcYC6_Chr1	1698771	1703310	+	Unknown
TcYC6_Chr1	1699565	1707016	-	Unknown
TcYC6_Chr1	1706666	1707061	+	Simple_repeat
TcYC6_Chr1	1707124	1708063	-	LTR/Viper
TcYC6_Chr1	1707424	1711965	+	Unknown
TcYC6_Chr1	1708218	1717917	-	Unknown
TcYC6_Chr1	1717597	1718045	+	LINE/I
TcYC6_Chr1	1717826	1718071	-	LINE/I
TcYC6_Chr1	1717970	1718124	-	Unknown
TcYC6_Chr1	1717987	1718348	-	DNA/PIF-Harbinger
TcYC6_Chr1	1718028	1718381	+	Unknown
TcYC6_Chr1	1718423	1718511	+	LINE
TcYC6_Chr1	1718512	1719192	+	DNA/Ginger
TcYC6_Chr1	1718706	1719195	+	Unknown
TcYC6_Chr1	1719202	1729528	+	Unknown
TcYC6_Chr1	1729387	1729507	+	LINE/I
TcYC6_Chr1	1729508	1733419	+	LTR/Viper
TcYC6_Chr1	1733205	1734046	-	Unknown
TcYC6_Chr1	1733388	1740608	-	LINE/I
TcYC6_Chr1	1733420	1733730	+	Unknown
TcYC6_Chr1	1740004	1741402	-	Unknown
TcYC6_Chr1	1741503	1742673	-	LINE
TcYC6_Chr1	1742677	1743239	-	Unknown
TcYC6_Chr1	1743240	1744353	+	Unknown
TcYC6_Chr1	1743971	1744624	-	LINE/L1-Tx1
TcYC6_Chr1	1744354	1744379	-	Unknown
TcYC6_Chr1	1744967	1745538	-	Unknown
TcYC6_Chr1	1745591	1751000	-	Unknown
TcYC6_Chr1	1751001	1752297	-	DNA/CMC-EnSpm
TcYC6_Chr1	1752298	1753103	-	Unknown
TcYC6_Chr1	1752638	1753280	-	LINE/DRE
TcYC6_Chr1	1752977	1753286	+	Unknown
TcYC6_Chr1	1753287	1756618	+	DNA/Academ-1
TcYC6_Chr1	1753879	1756583	-	Unknown
TcYC6_Chr1	1756584	1757876	-	DNA/CMC-EnSpm
TcYC6_Chr1	1757877	1760317	-	Unknown
TcYC6_Chr1	1758947	1760751	+	LINE/I
TcYC6_Chr1	1760672	1761057	-	Unknown
TcYC6_Chr1	1760754	1761396	+	LINE/DRE
TcYC6_Chr1	1760931	1761607	+	Unknown
TcYC6_Chr1	1761015	1761802	+	Simple_repeat
TcYC6_Chr1	1761522	1763215	+	LTR/Copia
TcYC6_Chr1	1763216	1763268	+	Unknown
TcYC6_Chr1	1763269	1766603	-	DNA/Academ-1
TcYC6_Chr1	1766604	1767514	+	Unknown
TcYC6_Chr1	1766894	1767686	+	Simple_repeat
TcYC6_Chr1	1767401	1767531	-	DNA/PIF-Harbinger
TcYC6_Chr1	1767532	1769670	+	DNA/PIF-Harbinger
TcYC6_Chr1	1769671	1772559	+	Unknown
TcYC6_Chr1	1772529	1774108	+	Unknown
TcYC6_Chr1	1773583	1775647	+	LINE/L1-Tx1
TcYC6_Chr1	1774673	1775797	+	LTR/Gypsy
TcYC6_Chr1	1775798	1780306	+	Unknown
TcYC6_Chr1	1780295	1780837	+	Unknown
TcYC6_Chr1	1780862	1781501	+	LINE/L1-Tx1
TcYC6_Chr1	1781085	1781127	+	Unknown
TcYC6_Chr1	1781128	1782247	-	Unknown
TcYC6_Chr1	1782248	1782810	+	Unknown
TcYC6_Chr1	1782814	1784181	+	LINE
TcYC6_Chr1	1783705	1789569	+	Unknown
TcYC6_Chr1	1789151	1791307	+	LTR/Viper
TcYC6_Chr1	1791993	1794513	+	Unknown
TcYC6_Chr1	1792590	1795939	-	DNA/Academ-1
TcYC6_Chr1	1795940	1796006	+	Unknown
TcYC6_Chr1	1796356	1797199	+	LINE
TcYC6_Chr1	1796549	1801824	+	Unknown
TcYC6_Chr1	1801825	1802368	+	LTR/ERV4
TcYC6_Chr1	1802184	1802424	+	LTR/Viper
TcYC6_Chr1	1802239	1803206	+	Simple_repeat
TcYC6_Chr1	1802387	1803053	+	Unknown
TcYC6_Chr1	1803054	1804376	+	DNA/CMC-EnSpm
TcYC6_Chr1	1804377	1806825	+	Unknown
TcYC6_Chr1	1806810	1807459	+	Unknown
TcYC6_Chr1	1806878	1806937	-	LINE/I
TcYC6_Chr1	1806938	1807554	-	LTR/Viper
TcYC6_Chr1	1807555	1808086	-	Unknown
TcYC6_Chr1	1807555	1807604	-	LINE/I
TcYC6_Chr1	1807592	1809579	-	LINE
TcYC6_Chr1	1809334	1809409	-	LINE/I
TcYC6_Chr1	1809410	1809621	+	Unknown
TcYC6_Chr1	1809450	1812424	-	Unknown
TcYC6_Chr1	1811586	1814571	+	Unknown
TcYC6_Chr1	1814125	1816517	-	Unknown
TcYC6_Chr1	1816518	1817491	-	LINE/DRE
TcYC6_Chr1	1817492	1818159	-	Unknown
TcYC6_Chr1	1817628	1822390	-	LINE/I
TcYC6_Chr1	1821447	1822506	+	LINE/DRE
TcYC6_Chr1	1822468	1827753	+	Unknown
TcYC6_Chr1	1827486	1827904	-	Unknown
TcYC6_Chr1	1827946	1828192	-	Unknown
TcYC6_Chr1	1828193	1828978	-	DNA/Kolobok-T2
TcYC6_Chr1	1828979	1830424	+	Unknown
TcYC6_Chr1	1830425	1833751	-	DNA/Academ-1
TcYC6_Chr1	1832893	1834130	+	LTR/Viper
TcYC6_Chr1	1833858	1834359	+	Simple_repeat
TcYC6_Chr1	1833913	1834672	-	Unknown
TcYC6_Chr1	1834099	1834511	-	LINE/I
TcYC6_Chr1	1834512	1835497	+	LTR/Gypsy
TcYC6_Chr1	1835498	1841314	-	LINE/I
TcYC6_Chr1	1840666	1844201	-	Unknown
TcYC6_Chr1	1844202	1844792	-	LTR/ERV4
TcYC6_Chr1	1844793	1849380	-	Unknown
TcYC6_Chr1	1849381	1850697	-	DNA/CMC-EnSpm
TcYC6_Chr1	1850698	1850769	+	Unknown
TcYC6_Chr1	1850738	1852048	-	Unknown
TcYC6_Chr1	1852021	1856010	-	Unknown
TcYC6_Chr1	1856007	1856978	+	Simple_repeat
TcYC6_Chr1	1856979	1857774	-	Unknown
TcYC6_Chr1	1857141	1861680	+	Unknown
TcYC6_Chr1	1857927	1864792	-	Unknown
TcYC6_Chr1	1864793	1865737	+	Unknown
TcYC6_Chr1	1865738	1865979	-	Unknown
TcYC6_Chr1	1865980	1870510	+	Unknown
TcYC6_Chr1	1870511	1872183	-	Unknown
TcYC6_Chr1	1872184	1873517	-	DNA/CMC-EnSpm
TcYC6_Chr1	1873381	1876275	-	LINE/DRE
TcYC6_Chr1	1873518	1874208	-	Unknown
TcYC6_Chr1	1874628	1877966	+	DNA/Academ-1
TcYC6_Chr1	1875222	1878613	-	Unknown
TcYC6_Chr1	1878599	1884570	+	Unknown
TcYC6_Chr1	1883588	1885889	-	Unknown
TcYC6_Chr1	1885879	1886640	-	Unknown
TcYC6_Chr1	1886641	1886700	-	LTR/Viper
TcYC6_Chr1	1886701	1886741	+	Simple_repeat: (GTGGTCGTT)n
TcYC6_Chr1	1886742	1886882	-	Unknown
TcYC6_Chr1	1886883	1887014	-	LTR/Viper
TcYC6_Chr1	1887015	1890368	+	DNA/Academ-1
TcYC6_Chr1	1887603	1890335	-	Unknown
TcYC6_Chr1	1890336	1891700	-	DNA/CMC-EnSpm
TcYC6_Chr1	1891564	1893683	-	LINE/DRE
TcYC6_Chr1	1891701	1892392	-	Unknown
TcYC6_Chr1	1892818	1896351	-	LTR/Viper
TcYC6_Chr1	1896352	1896946	-	Unknown
TcYC6_Chr1	1896396	1898372	-	LINE
TcYC6_Chr1	1897773	1897994	+	DNA/PIF-Harbinger
TcYC6_Chr1	1897995	1898533	+	Unknown
TcYC6_Chr1	1898249	1899079	+	LINE/R1
TcYC6_Chr1	1898421	1900016	-	Unknown
TcYC6_Chr1	1899080	1899216	-	LINE/DRE
TcYC6_Chr1	1899370	1903908	+	Unknown
TcYC6_Chr1	1900174	1911329	-	Unknown
TcYC6_Chr1	1911305	1912312	-	DNA/CMC-EnSpm
TcYC6_Chr1	1912177	1913101	-	LINE/DRE
TcYC6_Chr1	1912313	1912905	+	Unknown
TcYC6_Chr1	1912572	1913325	-	Unknown
TcYC6_Chr1	1913326	1916671	+	DNA/Academ-1
TcYC6_Chr1	1916672	1917057	-	Unknown
TcYC6_Chr1	1917018	1919967	-	LTR/Viper
TcYC6_Chr1	1919968	1922281	-	Unknown
TcYC6_Chr1	1921470	1924339	-	LINE/DRE
TcYC6_Chr1	1922685	1925718	+	DNA/Academ-1
TcYC6_Chr1	1923394	1928164	+	LINE/I
TcYC6_Chr1	1927623	1929043	+	Unknown
TcYC6_Chr1	1928301	1928434	+	LINE/DRE
TcYC6_Chr1	1928435	1929225	-	DNA/Kolobok-T2
TcYC6_Chr1	1928478	1929094	-	Unknown
TcYC6_Chr1	1929095	1930399	+	DNA/CMC-EnSpm
TcYC6_Chr1	1930400	1931642	+	Unknown
TcYC6_Chr1	1931196	1934184	-	Unknown
TcYC6_Chr1	1933346	1934589	+	Unknown
TcYC6_Chr1	1934590	1934629	+	Simple_repeat: (T)n
TcYC6_Chr1	1934630	1936560	+	Unknown
TcYC6_Chr1	1936186	1938179	+	LINE
TcYC6_Chr1	1937579	1941523	+	Unknown
TcYC6_Chr1	1940926	1940983	-	LINE/I
TcYC6_Chr1	1940984	1941612	-	LTR/Viper
TcYC6_Chr1	1941613	1941673	-	LINE/I
TcYC6_Chr1	1941633	1941660	-	Unknown
TcYC6_Chr1	1941661	1942392	-	LINE
TcYC6_Chr1	1942393	1943158	-	Unknown
TcYC6_Chr1	1943159	1943196	+	Simple_repeat: (AAT)n
TcYC6_Chr1	1943197	1946705	-	Unknown
TcYC6_Chr1	1946706	1947995	-	DNA/CMC-EnSpm
TcYC6_Chr1	1947867	1948687	+	DNA/Kolobok-T2
TcYC6_Chr1	1947996	1948618	+	Unknown
TcYC6_Chr1	1948057	1948624	-	Unknown
TcYC6_Chr1	1948625	1952512	-	LTR/Viper
TcYC6_Chr1	1948688	1948828	-	LINE/DRE
TcYC6_Chr1	1951906	1952621	-	LINE/I
TcYC6_Chr1	1952478	1960372	-	Unknown
TcYC6_Chr1	1960373	1961687	-	DNA/CMC-EnSpm
TcYC6_Chr1	1961688	1967124	+	Unknown
TcYC6_Chr1	1961688	1961813	-	Unknown
TcYC6_Chr1	1966138	1973593	-	Unknown
TcYC6_Chr1	1973594	1973911	-	LTR/Copia
TcYC6_Chr1	1973912	1974257	+	Unknown
TcYC6_Chr1	1974260	1976225	-	Unknown
TcYC6_Chr1	1976214	1978156	-	Unknown
TcYC6_Chr1	1977524	1978416	-	LINE
TcYC6_Chr1	1978847	1979044	-	DNA/Ginger
TcYC6_Chr1	1979045	1979255	+	DNA/PIF-Harbinger
TcYC6_Chr1	1979205	1979642	-	LINE/I
TcYC6_Chr1	1979327	1988462	+	Unknown
TcYC6_Chr1	1984731	1989266	-	Unknown
TcYC6_Chr1	1988633	1988990	+	Unknown
TcYC6_Chr1	1988991	1989544	+	LTR/ERV4
TcYC6_Chr1	1989360	1989600	+	LTR/Viper
TcYC6_Chr1	1989415	1990399	+	Simple_repeat
TcYC6_Chr1	1989563	1990229	+	Unknown
TcYC6_Chr1	1990230	1991562	+	DNA/CMC-EnSpm
TcYC6_Chr1	1991563	1992746	+	Unknown
TcYC6_Chr1	1991767	1993980	-	Unknown
TcYC6_Chr1	1992150	1996325	-	LINE/I
TcYC6_Chr1	1994005	1997029	-	DNA/Academ-1
TcYC6_Chr1	1995383	1998243	+	LINE/DRE
TcYC6_Chr1	1997433	1999740	+	Unknown
TcYC6_Chr1	1999741	2001053	+	Satellite
TcYC6_Chr1	2001054	2004435	+	Unknown
TcYC6_Chr1	2004274	2004820	+	LTR/Viper
TcYC6_Chr1	2004340	2007123	+	DNA/PIF-Harbinger
TcYC6_Chr1	2006572	2007038	+	Unknown
TcYC6_Chr1	2007039	2007385	-	Unknown
TcYC6_Chr1	2007386	2007550	+	Unknown
TcYC6_Chr1	2007926	2008145	+	Unknown
TcYC6_Chr1	2008146	2008180	+	Simple_repeat: (CAGCAA)n
TcYC6_Chr1	2008181	2016080	+	Unknown
TcYC6_Chr1	2016053	2016156	-	Unknown
TcYC6_Chr1	2016157	2017443	+	DNA/CMC-EnSpm
TcYC6_Chr1	2017444	2026861	+	Unknown
TcYC6_Chr1	2026862	2030795	+	LTR/Viper
TcYC6_Chr1	2030796	2031580	+	Unknown
TcYC6_Chr1	2032218	2038420	+	Unknown
TcYC6_Chr1	2034685	2039210	-	Unknown
TcYC6_Chr1	2038802	2039264	+	Unknown
TcYC6_Chr1	2039247	2039587	-	Unknown
TcYC6_Chr1	2039632	2045379	+	Unknown
TcYC6_Chr1	2044687	2045453	-	LTR/Viper
TcYC6_Chr1	2045367	2045944	-	Satellite
TcYC6_Chr1	2045454	2045630	-	Unknown
TcYC6_Chr1	2045795	2046056	-	Unknown
TcYC6_Chr1	2046057	2048190	-	Satellite
TcYC6_Chr1	2048191	2050392	-	Unknown
TcYC6_Chr1	2050393	2051699	-	DNA/CMC-EnSpm
TcYC6_Chr1	2051568	2051962	+	LINE/Penelope
TcYC6_Chr1	2051700	2051740	-	Unknown
TcYC6_Chr1	2051941	2055594	-	Satellite
TcYC6_Chr1	2054313	2058299	-	Unknown
TcYC6_Chr1	2058300	2062877	-	LTR/Viper
TcYC6_Chr1	2062878	2063082	+	Unknown
TcYC6_Chr1	2063079	2066110	-	Unknown
TcYC6_Chr1	2065645	2066285	-	LINE/DRE
TcYC6_Chr1	2066287	2069627	+	DNA/Academ-1
TcYC6_Chr1	2066870	2069595	-	Unknown
TcYC6_Chr1	2069596	2070920	-	DNA/CMC-EnSpm
TcYC6_Chr1	2070716	2071545	-	Unknown
TcYC6_Chr1	2070921	2071550	+	Unknown
TcYC6_Chr1	2071546	2075478	-	LTR/Viper
TcYC6_Chr1	2075479	2075716	-	Unknown
TcYC6_Chr1	2075819	2076508	+	Unknown
TcYC6_Chr1	2076509	2077800	+	DNA/CMC-EnSpm
TcYC6_Chr1	2077801	2080663	+	Unknown
TcYC6_Chr1	2080633	2082212	+	Unknown
TcYC6_Chr1	2081687	2083758	+	LINE/L1-Tx1
TcYC6_Chr1	2082762	2083908	+	LTR/Gypsy
TcYC6_Chr1	2083909	2089309	+	Unknown
TcYC6_Chr1	2088828	2088930	-	Unknown
TcYC6_Chr1	2088931	2089713	-	DNA/Kolobok-T2
TcYC6_Chr1	2089419	2091354	+	Unknown
TcYC6_Chr1	2089714	2089758	+	LTR/Gypsy
TcYC6_Chr1	2091355	2094901	+	LTR/Viper
TcYC6_Chr1	2094902	2094975	+	Unknown
TcYC6_Chr1	2094990	2095609	+	Simple_repeat
TcYC6_Chr1	2095198	2095256	-	Unknown
TcYC6_Chr1	2095257	2095980	+	Unknown
TcYC6_Chr1	2095981	2097297	+	DNA/CMC-EnSpm
TcYC6_Chr1	2096141	2096366	-	Unknown
TcYC6_Chr1	2096821	2102516	+	Unknown
TcYC6_Chr1	2102482	2103227	-	DNA/Kolobok-T2
TcYC6_Chr1	2102932	2104875	+	Unknown
TcYC6_Chr1	2103228	2103272	+	LTR/Gypsy
TcYC6_Chr1	2104876	2108420	+	LTR/Viper
TcYC6_Chr1	2108421	2108494	+	Unknown
TcYC6_Chr1	2108509	2109128	+	Simple_repeat
TcYC6_Chr1	2108717	2108775	-	Unknown
TcYC6_Chr1	2108776	2109499	+	Unknown
TcYC6_Chr1	2109500	2110816	+	DNA/CMC-EnSpm
TcYC6_Chr1	2109660	2109885	-	Unknown
TcYC6_Chr1	2110340	2116038	+	Unknown
TcYC6_Chr1	2116004	2116749	-	DNA/Kolobok-T2
TcYC6_Chr1	2116454	2118396	+	Unknown
TcYC6_Chr1	2116750	2116794	+	LTR/Gypsy
TcYC6_Chr1	2118397	2121938	+	LTR/Viper
TcYC6_Chr1	2121939	2122012	+	Unknown
TcYC6_Chr1	2122027	2122646	+	Simple_repeat
TcYC6_Chr1	2122235	2122293	-	Unknown
TcYC6_Chr1	2122294	2123017	+	Unknown
TcYC6_Chr1	2123018	2124331	+	DNA/CMC-EnSpm
TcYC6_Chr1	2123178	2123403	-	Unknown
TcYC6_Chr1	2123858	2127624	+	Unknown
TcYC6_Chr1	2127059	2127769	-	LINE/I
TcYC6_Chr1	2127298	2129868	-	LTR/Gypsy
TcYC6_Chr1	2128155	2132028	-	Unknown
TcYC6_Chr1	2132646	2132781	+	Simple_repeat
TcYC6_Chr1	2132676	2133623	-	Unknown
TcYC6_Chr1	2133124	2133788	-	LINE/L1-Tx1
TcYC6_Chr1	2133805	2133867	-	Unknown
TcYC6_Chr1	2133868	2137218	+	DNA/Academ-1
TcYC6_Chr1	2137219	2139168	-	Unknown
TcYC6_Chr1	2138506	2138823	-	LTR/Copia
TcYC6_Chr1	2138824	2139172	+	Unknown
TcYC6_Chr1	2139152	2142468	-	Unknown
TcYC6_Chr1	2141963	2143541	-	LINE/L1-Tx1
TcYC6_Chr1	2143190	2143304	+	Unknown
TcYC6_Chr1	2143305	2144101	+	Simple_repeat
TcYC6_Chr1	2143485	2144925	-	Unknown
TcYC6_Chr1	2144102	2144269	+	Unknown
TcYC6_Chr1	2144387	2146198	-	LINE/I
TcYC6_Chr1	2144820	2147260	+	Unknown
TcYC6_Chr1	2147261	2148589	+	DNA/CMC-EnSpm
TcYC6_Chr1	2148590	2151221	+	Unknown
TcYC6_Chr1	2151078	2151798	-	Unknown
TcYC6_Chr1	2151799	2153140	-	DNA/CMC-EnSpm
TcYC6_Chr1	2153009	2153395	+	LINE/Penelope
TcYC6_Chr1	2153141	2153207	+	Unknown
TcYC6_Chr1	2153374	2156245	-	Satellite
TcYC6_Chr1	2156246	2157216	-	Unknown
TcYC6_Chr1	2157217	2157545	-	Satellite
TcYC6_Chr1	2157346	2159143	-	Unknown
TcYC6_Chr1	2157402	2159353	-	LTR/Viper
TcYC6_Chr1	2157652	2166598	-	Satellite
TcYC6_Chr1	2166581	2167240	-	Satellite
TcYC6_Chr1	2166638	2167283	-	Unknown
TcYC6_Chr1	2167355	2171213	-	Unknown
TcYC6_Chr1	2171214	2171613	+	DNA/PIF-Harbinger
TcYC6_Chr1	2171415	2171951	+	LINE/Penelope
TcYC6_Chr1	2171952	2172063	-	Unknown
TcYC6_Chr1	2172035	2172210	-	Unknown
TcYC6_Chr1	2172185	2172231	-	Unknown
TcYC6_Chr1	2172203	2172246	-	Unknown
TcYC6_Chr1	2172281	2172350	+	Low_complexity: A-rich
TcYC6_Chr1	2172445	2172484	+	Simple_repeat: (AAC)n
TcYC6_Chr1	2173903	2173989	+	Simple_repeat: (TATA)n
TcYC6_Chr1	2173989	2174017	+	Low_complexity: GA-rich
TcYC6_Chr1	2174046	2174069	+	Simple_repeat: (T)n
TcYC6_Chr1	2174154	2174180	+	Simple_repeat: (A)n
TcYC6_Chr1	2174277	2174297	+	Simple_repeat: (TG)n
TcYC6_Chr1	2174508	2174531	+	Simple_repeat: (CCAC)n
TcYC6_Chr1	2174606	2174632	+	Simple_repeat: (AAAC)n
TcYC6_Chr1	2174652	2174672	+	Simple_repeat: (AAAT)n
TcYC6_Chr1	2174672	2174708	+	Simple_repeat: (ACCC)n
TcYC6_Chr1	2174927	2174944	+	Simple_repeat: (TTC)n
TcYC6_Chr1	2174945	2174968	+	Simple_repeat: (T)n
TcYC6_Chr1	2174969	2175011	+	Simple_repeat: (TTC)n
TcYC6_Chr1	2175026	2175056	+	Simple_repeat: (TATT)n
TcYC6_Chr1	2176215	2176242	+	Simple_repeat: (TCC)n
TcYC6_Chr1	2176310	2176389	+	Simple_repeat: (AAC)n
TcYC6_Chr1	2178564	2178638	+	Simple_repeat: (TAA)n
TcYC6_Chr1	2178661	2178714	+	Simple_repeat: (T)n
TcYC6_Chr1	2178784	2178811	+	Simple_repeat: (A)n
TcYC6_Chr1	2178830	2179277	-	LTR/Gypsy
TcYC6_Chr1	2179278	2179310	+	Simple_repeat: (TTA)n
TcYC6_Chr1	2179311	2182357	-	LTR/Gypsy
TcYC6_Chr1	2182358	2182403	+	Simple_repeat: (ATAT)n
TcYC6_Chr1	2182404	2185757	-	LTR/Gypsy
TcYC6_Chr1	2185761	2185787	+	Simple_repeat: (CA)n
TcYC6_Chr1	2185787	2185808	+	Simple_repeat: (A)n
TcYC6_Chr1	2185915	2185927	+	Simple_repeat: (ATA)n
TcYC6_Chr1	2185928	2185962	+	Low_complexity: A-rich
TcYC6_Chr1	2185963	2185985	+	Simple_repeat: (ATA)n
TcYC6_Chr1	2185992	2186093	+	Simple_repeat: (TT)n
TcYC6_Chr1	2186110	2186148	+	Low_complexity: A-rich
TcYC6_Chr1	2186374	2186416	+	Low_complexity: GA-rich
TcYC6_Chr1	2186437	2186471	+	Low_complexity: A-rich
TcYC6_Chr1	2186487	2186524	+	Simple_repeat: (TTTTAT)n
TcYC6_Chr1	2186580	2186610	+	Simple_repeat: (AACA)n
TcYC6_Chr1	2186613	2186637	+	Simple_repeat: (A)n
TcYC6_Chr1	2186667	2186704	+	Simple_repeat: (A)n
TcYC6_Chr1	2186740	2186782	+	Simple_repeat: (TA)n
TcYC6_Chr1	2187667	2187699	+	Simple_repeat: (AAT)n
TcYC6_Chr1	2187764	2187826	+	Simple_repeat: (TGT)n
TcYC6_Chr1	2187875	2187901	+	Simple_repeat: (CT)n
TcYC6_Chr1	2187916	2187944	+	Simple_repeat: (TA)n
TcYC6_Chr1	2188002	2188079	+	Low_complexity: A-rich
TcYC6_Chr1	2188144	2188184	+	Simple_repeat: (GTACACACAC)n
TcYC6_Chr1	2188220	2188271	+	Simple_repeat: (TATG)n
TcYC6_Chr1	2188298	2188327	+	Simple_repeat: (AATA)n
TcYC6_Chr1	2188363	2188416	+	Low_complexity: GA-rich
TcYC6_Chr1	2188424	2188445	+	Simple_repeat: (T)n
TcYC6_Chr1	2188474	2188557	+	Unknown
TcYC6_Chr1	2188574	2188640	+	Low_complexity: GA-rich
TcYC6_Chr1	2188644	2188721	+	Low_complexity: A-rich
TcYC6_Chr1	2188773	2188888	+	Simple_repeat: (TTTT)n
TcYC6_Chr1	2189036	2189079	+	Simple_repeat: (T)n
TcYC6_Chr1	2189099	2189131	+	Simple_repeat: (T)n
TcYC6_Chr1	2189808	2189852	+	Simple_repeat: (ATATAA)n
TcYC6_Chr1	2189886	2189914	+	Low_complexity: A-rich
TcYC6_Chr1	2189973	2189983	+	Simple_repeat: (TCTTTT)n
TcYC6_Chr1	2189984	2190015	+	Simple_repeat: (T)n
TcYC6_Chr1	2190248	2190271	+	Simple_repeat: (A)n
TcYC6_Chr1	2190331	2190368	+	Simple_repeat: (TC)n
TcYC6_Chr1	2190368	2190390	+	Simple_repeat: (TG)n
TcYC6_Chr1	2191228	2191258	+	Simple_repeat: (GT)n
TcYC6_Chr1	2191291	2191325	+	Simple_repeat: (TAT)n
TcYC6_Chr1	2191344	2191369	+	Simple_repeat: (T)n
TcYC6_Chr1	2191456	2191484	+	Simple_repeat: (T)n
TcYC6_Chr1	2192244	2192262	+	Simple_repeat: (TC)n
TcYC6_Chr1	2192262	2192304	+	Simple_repeat: (TA)n
TcYC6_Chr1	2192320	2192342	+	Simple_repeat: (TG)n
TcYC6_Chr1	2192447	2192464	+	Simple_repeat: (AT)n
TcYC6_Chr1	2193690	2193731	+	Low_complexity: A-rich
TcYC6_Chr1	2194051	2194074	+	Simple_repeat: (GTC)n
TcYC6_Chr1	2194413	2194441	+	Simple_repeat: (TTG)n
[truncated: 45,949 more rows]
