# Supplementary material for: Strain-specific genome evolution in Trypanosoma cruzi, the agent of Chagas disease
Source: PLoS Pathog. 2021 Jan 28;17(1):e1009254. doi: 10.1371/journal.ppat.1009254 (PMC7872254; doi:10.1371/journal.ppat.1009254)
Supplement: S5 Table — (XLSX) [file ppat.1009254.s017.xlsx]

## Sheet: Brazil A4
S5 Table. Members of 6 largest gene families in the Brazil A4 and Y C6 genome.
In the Brazil A4 genome
Trans-sialidase			Mucin-associated surface protein (MASP)			Mucin			Surface protease GP63			Retrotransposon hot spot (RHS) protein			Dispersed gene family protein 1 (DGF-1)
Gene_ID	Is pseudogene		Gene_ID	Is pseudogene		Gene_ID	Is pseudogene		Gene_ID	Is pseudogene		Gene_ID	Is pseudogene		Gene_ID	Is pseudogene
TcBrA4_0140160	FALSE		TcBrA4_0175190	TRUE		TcBrA4_0166480	TRUE		TcBrA4_0182220	TRUE		TcBrA4_0160600	TRUE		TcBrA4_0186050	TRUE
TcBrA4_0149000	TRUE		TcBrA4_0177500	TRUE		TcBrA4_0167710	FALSE		TcBrA4_0183070	TRUE		TcBrA4_0160630	TRUE		TcBrA4_0186040	TRUE
TcBrA4_0143500	TRUE		TcBrA4_0170630	FALSE		TcBrA4_0168050	TRUE		TcBrA4_0183060	TRUE		TcBrA4_0156830	FALSE		TcBrA4_0186990	TRUE
TcBrA4_0143520	TRUE		TcBrA4_0175210	TRUE		TcBrA4_0166490	TRUE		TcBrA4_0182950	FALSE		TcBrA4_0158120	TRUE		TcBrA4_0186980	TRUE
TcBrA4_0150820	TRUE		TcBrA4_0177510	TRUE		TcBrA4_0166140	TRUE		TcBrA4_0183120	TRUE		TcBrA4_0158140	TRUE		TcBrA4_0186030	TRUE
TcBrA4_0144770	TRUE		TcBrA4_0177290	FALSE		TcBrA4_0167600	TRUE		TcBrA4_0182980	FALSE		TcBrA4_0160610	TRUE		TcBrA4_0187000	TRUE
TcBrA4_0148990	TRUE		TcBrA4_0179200	TRUE		TcBrA4_0167280	FALSE		TcBrA4_0183090	TRUE		TcBrA4_0158110	TRUE		TcBrA4_0187010	TRUE
TcBrA4_0144750	TRUE		TcBrA4_0170640	FALSE		TcBrA4_0166500	TRUE		TcBrA4_0018330	FALSE		TcBrA4_0160640	TRUE		TcBrA4_0187020	TRUE
TcBrA4_0143490	TRUE		TcBrA4_0179210	TRUE		TcBrA4_0167270	FALSE		TcBrA4_0018590	FALSE		TcBrA4_0158100	TRUE		TcBrA4_0187030	TRUE
TcBrA4_0144760	TRUE		TcBrA4_0175200	TRUE		TcBrA4_0163640	FALSE		TcBrA4_0182960	FALSE		TcBrA4_0160620	TRUE		TcBrA4_0185680	TRUE
TcBrA4_0143510	TRUE		TcBrA4_0177550	TRUE		TcBrA4_0168060	TRUE		TcBrA4_0018360	FALSE		TcBrA4_0158130	TRUE		TcBrA4_0187040	TRUE
TcBrA4_0143480	TRUE		TcBrA4_0177540	TRUE		TcBrA4_0163630	FALSE		TcBrA4_0184580	TRUE		TcBrA4_0002570	FALSE		TcBrA4_0185690	TRUE
TcBrA4_0143460	TRUE		TcBrA4_0177530	TRUE		TcBrA4_0163660	FALSE		TcBrA4_0182970	FALSE		TcBrA4_0160680	TRUE		TcBrA4_0186060	TRUE
TcBrA4_0143470	TRUE		TcBrA4_0177560	TRUE		TcBrA4_0167720	FALSE		TcBrA4_0183100	TRUE		TcBrA4_0160710	TRUE		TcBrA4_0187070	TRUE
TcBrA4_0150830	TRUE		TcBrA4_0177520	TRUE		TcBrA4_0163650	FALSE		TcBrA4_0183110	TRUE		TcBrA4_0157270	TRUE		TcBrA4_0187050	TRUE
TcBrA4_0150810	TRUE		TcBrA4_0170670	FALSE		TcBrA4_0166160	TRUE		TcBrA4_0021060	FALSE		TcBrA4_0160690	TRUE		TcBrA4_0185890	FALSE
TcBrA4_0144790	TRUE		TcBrA4_0170650	FALSE		TcBrA4_0168110	TRUE		TcBrA4_0183170	TRUE		TcBrA4_0158190	TRUE		TcBrA4_0186090	TRUE
TcBrA4_0150890	TRUE		TcBrA4_0175230	TRUE		TcBrA4_0168130	TRUE		TcBrA4_0183220	TRUE		TcBrA4_0160700	TRUE		TcBrA4_0187080	TRUE
TcBrA4_0150070	FALSE		TcBrA4_0170680	FALSE		TcBrA4_0166150	TRUE		TcBrA4_0020850	FALSE		TcBrA4_0157300	TRUE		TcBrA4_0187060	TRUE
TcBrA4_0150880	TRUE		TcBrA4_0170660	FALSE		TcBrA4_0163700	FALSE		TcBrA4_0183180	TRUE		TcBrA4_0158310	TRUE		TcBrA4_0187090	TRUE
TcBrA4_0150870	TRUE		TcBrA4_0177300	FALSE		TcBrA4_0167730	FALSE		TcBrA4_0183200	TRUE		TcBrA4_0157310	TRUE		TcBrA4_0186080	TRUE
TcBrA4_0150900	TRUE		TcBrA4_0175220	TRUE		TcBrA4_0163720	FALSE		TcBrA4_0183160	TRUE		TcBrA4_0157320	TRUE		TcBrA4_0185710	TRUE
TcBrA4_0144810	TRUE		TcBrA4_0170860	FALSE		TcBrA4_0163710	FALSE		TcBrA4_0020980	FALSE		TcBrA4_0156850	FALSE		TcBrA4_0186070	TRUE
TcBrA4_0150910	TRUE		TcBrA4_0179250	TRUE		TcBrA4_0168140	TRUE		TcBrA4_0183230	TRUE		TcBrA4_0160820	TRUE		TcBrA4_0185700	TRUE
TcBrA4_0144800	TRUE		TcBrA4_0179270	TRUE		TcBrA4_0163730	FALSE		TcBrA4_0183210	TRUE		TcBrA4_0158320	TRUE		TcBrA4_0186100	TRUE
TcBrA4_0140280	FALSE		TcBrA4_0175270	TRUE		TcBrA4_0163670	FALSE		TcBrA4_0181910	FALSE		TcBrA4_0160990	TRUE		TcBrA4_0186110	TRUE
TcBrA4_0144950	TRUE		TcBrA4_0177590	TRUE		TcBrA4_0163680	FALSE		TcBrA4_0182250	TRUE		TcBrA4_0156910	FALSE		TcBrA4_0186120	TRUE
TcBrA4_0150120	FALSE		TcBrA4_0177600	TRUE		TcBrA4_0168120	TRUE		TcBrA4_0182260	TRUE		TcBrA4_0157380	TRUE		TcBrA4_0187100	TRUE
TcBrA4_0151130	TRUE		TcBrA4_0170830	FALSE		TcBrA4_0168150	TRUE		TcBrA4_0183190	TRUE		TcBrA4_0161010	TRUE		TcBrA4_0185720	TRUE
TcBrA4_0151110	TRUE		TcBrA4_0178570	FALSE		TcBrA4_0163690	FALSE		TcBrA4_0183240	TRUE		TcBrA4_0158480	TRUE		TcBrA4_0187110	TRUE
TcBrA4_0151100	TRUE		TcBrA4_0170850	FALSE		TcBrA4_0163820	FALSE		TcBrA4_0183470	TRUE		TcBrA4_0161000	TRUE		TcBrA4_0186130	TRUE
TcBrA4_0151120	TRUE		TcBrA4_0177610	TRUE		TcBrA4_0168220	TRUE		TcBrA4_0183380	TRUE		TcBrA4_0160980	TRUE		TcBrA4_0186140	TRUE
TcBrA4_0151180	TRUE		TcBrA4_0179240	TRUE		TcBrA4_0168200	TRUE		TcBrA4_0184740	TRUE		TcBrA4_0157780	FALSE		TcBrA4_0187120	TRUE
TcBrA4_0144970	TRUE		TcBrA4_0170870	FALSE		TcBrA4_0163780	FALSE		TcBrA4_0184690	TRUE		TcBrA4_0156900	FALSE		TcBrA4_0187130	TRUE
TcBrA4_0140290	FALSE		TcBrA4_0179260	TRUE		TcBrA4_0163750	FALSE		TcBrA4_0182300	TRUE		TcBrA4_0160970	TRUE		TcBrA4_0186150	TRUE
TcBrA4_0151170	TRUE		TcBrA4_0175280	TRUE		TcBrA4_0166540	TRUE		TcBrA4_0183420	TRUE		TcBrA4_0161260	TRUE		TcBrA4_0187140	TRUE
TcBrA4_0143620	TRUE		TcBrA4_0170890	FALSE		TcBrA4_0166560	TRUE		TcBrA4_0182320	TRUE		TcBrA4_0158690	TRUE		TcBrA4_0187150	TRUE
TcBrA4_0151150	TRUE		TcBrA4_0170740	FALSE		TcBrA4_0168170	TRUE		TcBrA4_0183400	TRUE		TcBrA4_0158660	TRUE		TcBrA4_0186160	TRUE
TcBrA4_0144980	TRUE		TcBrA4_0174490	TRUE		TcBrA4_0163830	FALSE		TcBrA4_0184700	TRUE		TcBrA4_0161280	TRUE		TcBrA4_0187160	TRUE
TcBrA4_0144960	TRUE		TcBrA4_0170780	FALSE		TcBrA4_0163840	FALSE		TcBrA4_0182280	TRUE		TcBrA4_0161250	TRUE		TcBrA4_0185900	FALSE
TcBrA4_0151160	TRUE		TcBrA4_0170750	FALSE		TcBrA4_0168190	TRUE		TcBrA4_0184730	TRUE		TcBrA4_0161230	TRUE		TcBrA4_0186170	TRUE
TcBrA4_0151140	TRUE		TcBrA4_0170790	FALSE		TcBrA4_0168230	TRUE		TcBrA4_0184750	TRUE		TcBrA4_0161210	TRUE		TcBrA4_0186190	TRUE
TcBrA4_0140300	FALSE		TcBrA4_0170760	FALSE		TcBrA4_0168210	TRUE		TcBrA4_0021860	FALSE		TcBrA4_0158670	TRUE		TcBrA4_0185730	TRUE
TcBrA4_0151190	TRUE		TcBrA4_0179230	TRUE		TcBrA4_0166510	TRUE		TcBrA4_0184760	TRUE		TcBrA4_0161270	TRUE		TcBrA4_0186180	TRUE
TcBrA4_0144990	TRUE		TcBrA4_0170810	FALSE		TcBrA4_0163790	FALSE		TcBrA4_0022100	FALSE		TcBrA4_0158680	TRUE		TcBrA4_0186200	TRUE
TcBrA4_0145000	TRUE		TcBrA4_0170820	FALSE		TcBrA4_0163810	FALSE		TcBrA4_0183480	TRUE		TcBrA4_0161240	TRUE		TcBrA4_0187170	TRUE
TcBrA4_0151260	TRUE		TcBrA4_0170730	FALSE		TcBrA4_0166550	TRUE		TcBrA4_0022120	FALSE		TcBrA4_0161220	TRUE		TcBrA4_0186210	TRUE
TcBrA4_0151210	TRUE		TcBrA4_0170880	FALSE		TcBrA4_0163770	FALSE		TcBrA4_0183460	TRUE		TcBrA4_0161200	TRUE		TcBrA4_0186220	TRUE
TcBrA4_0148620	FALSE		TcBrA4_0178560	FALSE		TcBrA4_0166530	TRUE		TcBrA4_0182270	TRUE		TcBrA4_0157400	TRUE		TcBrA4_0187180	TRUE
TcBrA4_0145050	TRUE		TcBrA4_0170840	FALSE		TcBrA4_0168160	TRUE		TcBrA4_0183430	TRUE		TcBrA4_0157420	TRUE		TcBrA4_0187190	TRUE
TcBrA4_0151250	TRUE		TcBrA4_0170770	FALSE		TcBrA4_0163800	FALSE		TcBrA4_0183390	TRUE		TcBrA4_0157850	FALSE		TcBrA4_0187200	TRUE
TcBrA4_0151240	TRUE		TcBrA4_0170800	FALSE		TcBrA4_0168240	TRUE		TcBrA4_0183350	TRUE		TcBrA4_0157440	TRUE		TcBrA4_0187210	TRUE
TcBrA4_0140310	FALSE		TcBrA4_0177620	TRUE		TcBrA4_0166170	TRUE		TcBrA4_0183440	TRUE		TcBrA4_0158870	TRUE		TcBrA4_0187220	TRUE
TcBrA4_0145010	TRUE		TcBrA4_0175420	TRUE		TcBrA4_0166520	TRUE		TcBrA4_0182310	TRUE		TcBrA4_0161420	TRUE		TcBrA4_0187230	TRUE
TcBrA4_0151220	TRUE		TcBrA4_0174500	TRUE		TcBrA4_0163760	FALSE		TcBrA4_0183450	TRUE		TcBrA4_0158880	TRUE		TcBrA4_0186230	TRUE
TcBrA4_0145020	TRUE		TcBrA4_0171080	FALSE		TcBrA4_0168180	TRUE		TcBrA4_0183370	TRUE		TcBrA4_0158860	TRUE		TcBrA4_0185910	FALSE
TcBrA4_0151230	TRUE		TcBrA4_0178630	FALSE		TcBrA4_0023240	FALSE		TcBrA4_0183410	TRUE		TcBrA4_0161410	TRUE		TcBrA4_0187240	TRUE
TcBrA4_0145040	TRUE		TcBrA4_0171060	FALSE		TcBrA4_0164020	FALSE		TcBrA4_0023120	FALSE		TcBrA4_0161400	TRUE		TcBrA4_0186240	TRUE
TcBrA4_0151200	TRUE		TcBrA4_0179330	TRUE		TcBrA4_0164030	FALSE		TcBrA4_0184720	TRUE		TcBrA4_0158890	TRUE		TcBrA4_0187250	TRUE
TcBrA4_0145030	TRUE		TcBrA4_0171020	FALSE		TcBrA4_0164040	FALSE		TcBrA4_0184710	TRUE		TcBrA4_0158900	TRUE		TcBrA4_0186250	TRUE
TcBrA4_0143640	TRUE		TcBrA4_0171100	FALSE		TcBrA4_0021660	TRUE		TcBrA4_0183360	TRUE		TcBrA4_0161430	TRUE		TcBrA4_0185920	FALSE
TcBrA4_0145140	TRUE		TcBrA4_0179370	TRUE		TcBrA4_0168480	TRUE		TcBrA4_0022270	FALSE		TcBrA4_0161440	TRUE		TcBrA4_0187260	TRUE
TcBrA4_0150150	FALSE		TcBrA4_0171000	FALSE		TcBrA4_0164130	FALSE		TcBrA4_0182290	TRUE		TcBrA4_0158910	TRUE		TcBrA4_0187270	TRUE
TcBrA4_0151380	TRUE		TcBrA4_0179350	TRUE		TcBrA4_0166190	TRUE		TcBrA4_0183500	TRUE		TcBrA4_0158920	TRUE		TcBrA4_0186260	TRUE
TcBrA4_0140390	FALSE		TcBrA4_0179400	TRUE		TcBrA4_0164140	FALSE		TcBrA4_0183490	TRUE		TcBrA4_0158930	TRUE		TcBrA4_0187280	TRUE
TcBrA4_0140370	FALSE		TcBrA4_0170970	FALSE		TcBrA4_0164060	FALSE		TcBrA4_0183510	TRUE		TcBrA4_0158950	TRUE		TcBrA4_0187290	TRUE
TcBrA4_0143630	TRUE		TcBrA4_0175440	TRUE		TcBrA4_0164160	FALSE		TcBrA4_0183520	TRUE		TcBrA4_0158960	TRUE		TcBrA4_0186270	TRUE
TcBrA4_0145150	TRUE		TcBrA4_0179390	TRUE		TcBrA4_0168560	TRUE		TcBrA4_0182330	TRUE		TcBrA4_0158940	TRUE		TcBrA4_0186280	TRUE
TcBrA4_0151360	TRUE		TcBrA4_0170910	FALSE		TcBrA4_0164150	FALSE		TcBrA4_0184770	TRUE		TcBrA4_0161460	TRUE		TcBrA4_0186290	TRUE
TcBrA4_0150140	FALSE		TcBrA4_0175370	TRUE		TcBrA4_0168500	TRUE		TcBrA4_0181970	FALSE		TcBrA4_0161450	TRUE		TcBrA4_0187300	TRUE
TcBrA4_0151370	TRUE		TcBrA4_0179440	TRUE		TcBrA4_0168420	TRUE		TcBrA4_0183540	TRUE		TcBrA4_0157450	TRUE		TcBrA4_0186300	TRUE
TcBrA4_0140420	FALSE		TcBrA4_0175350	TRUE		TcBrA4_0168550	TRUE		TcBrA4_0181960	FALSE		TcBrA4_0161470	TRUE		TcBrA4_0186310	TRUE
TcBrA4_0145130	TRUE		TcBrA4_0170930	FALSE		TcBrA4_0164070	FALSE		TcBrA4_0183550	TRUE		TcBrA4_0158970	TRUE		TcBrA4_0187320	TRUE
TcBrA4_0151390	TRUE		TcBrA4_0170980	FALSE		TcBrA4_0168440	TRUE		TcBrA4_0182350	TRUE		TcBrA4_0161480	TRUE		TcBrA4_0186360	TRUE
TcBrA4_0148630	FALSE		TcBrA4_0179420	TRUE		TcBrA4_0164110	FALSE		TcBrA4_0183560	TRUE		TcBrA4_0161500	TRUE		TcBrA4_0186370	TRUE
TcBrA4_0140430	FALSE		TcBrA4_0175380	TRUE		TcBrA4_0164080	FALSE		TcBrA4_0182380	TRUE		TcBrA4_0161490	TRUE		TcBrA4_0185740	TRUE
TcBrA4_0140400	FALSE		TcBrA4_0177640	TRUE		TcBrA4_0168460	TRUE		TcBrA4_0182360	TRUE		TcBrA4_0161510	TRUE		TcBrA4_0186380	TRUE
TcBrA4_0140380	FALSE		TcBrA4_0171040	FALSE		TcBrA4_0168540	TRUE		TcBrA4_0182370	TRUE		TcBrA4_0161520	TRUE		TcBrA4_0186320	TRUE
TcBrA4_0140410	FALSE		TcBrA4_0170950	FALSE		TcBrA4_0164100	FALSE		TcBrA4_0183570	TRUE		TcBrA4_0161690	TRUE		TcBrA4_0187310	TRUE
TcBrA4_0145330	TRUE		TcBrA4_0178620	FALSE		TcBrA4_0164050	FALSE		TcBrA4_0183740	TRUE		TcBrA4_0161790	TRUE		TcBrA4_0186350	TRUE
TcBrA4_0151540	TRUE		TcBrA4_0171070	FALSE		TcBrA4_0166590	TRUE		TcBrA4_0047980	FALSE		TcBrA4_0159210	TRUE		TcBrA4_0186330	TRUE
TcBrA4_0151530	TRUE		TcBrA4_0179320	TRUE		TcBrA4_0168530	TRUE		TcBrA4_0181990	FALSE		TcBrA4_0161730	TRUE		TcBrA4_0186340	TRUE
TcBrA4_0151550	TRUE		TcBrA4_0175410	TRUE		TcBrA4_0164170	FALSE		TcBrA4_0182400	TRUE		TcBrA4_0161750	TRUE		TcBrA4_0187330	TRUE
TcBrA4_0151560	TRUE		TcBrA4_0171030	FALSE		TcBrA4_0164120	FALSE		TcBrA4_0182390	TRUE		TcBrA4_0161800	TRUE		TcBrA4_0187340	TRUE
TcBrA4_0145370	TRUE		TcBrA4_0175340	TRUE		TcBrA4_0168520	TRUE		TcBrA4_0183750	TRUE		TcBrA4_0159170	TRUE		TcBrA4_0186390	TRUE
TcBrA4_0151670	TRUE		TcBrA4_0179360	TRUE		TcBrA4_0168410	TRUE		TcBrA4_0183760	TRUE		TcBrA4_0161770	TRUE		TcBrA4_0186400	TRUE
TcBrA4_0151660	TRUE		TcBrA4_0175430	TRUE		TcBrA4_0168430	TRUE		TcBrA4_0182000	FALSE		TcBrA4_0159150	TRUE		TcBrA4_0187350	TRUE
TcBrA4_0151770	TRUE		TcBrA4_0171010	FALSE		TcBrA4_0021870	FALSE		TcBrA4_0183770	TRUE		TcBrA4_0159130	TRUE		TcBrA4_0187360	TRUE
TcBrA4_0140510	FALSE		TcBrA4_0170940	FALSE		TcBrA4_0168490	TRUE		TcBrA4_0182410	TRUE		TcBrA4_0159110	TRUE		TcBrA4_0185930	FALSE
TcBrA4_0151570	TRUE		TcBrA4_0179340	TRUE		TcBrA4_0164090	FALSE		TcBrA4_0184810	TRUE		TcBrA4_0159220	TRUE		TcBrA4_0186410	TRUE
TcBrA4_0151790	TRUE		TcBrA4_0179430	TRUE		TcBrA4_0168450	TRUE		TcBrA4_0182420	TRUE		TcBrA4_0161710	TRUE		TcBrA4_0185940	FALSE
TcBrA4_0140530	FALSE		TcBrA4_0170960	FALSE		TcBrA4_0168510	TRUE		TcBrA4_0183780	TRUE		TcBrA4_0159190	TRUE		TcBrA4_0186420	TRUE
TcBrA4_0145400	TRUE		TcBrA4_0179410	TRUE		TcBrA4_0168470	TRUE		TcBrA4_0184820	TRUE		TcBrA4_0161700	TRUE		TcBrA4_0187370	TRUE
TcBrA4_0140600	FALSE		TcBrA4_0171050	FALSE		TcBrA4_0166580	TRUE		TcBrA4_0182430	TRUE		TcBrA4_0159200	TRUE		TcBrA4_0187380	TRUE
TcBrA4_0145530	TRUE		TcBrA4_0175400	TRUE		TcBrA4_0022050	FALSE		TcBrA4_0052040	TRUE		TcBrA4_0159180	TRUE		TcBrA4_0185950	FALSE
TcBrA4_0145440	TRUE		TcBrA4_0179380	TRUE		TcBrA4_0168570	TRUE		TcBrA4_0184830	TRUE		TcBrA4_0161720	TRUE		TcBrA4_0186430	TRUE
TcBrA4_0145420	TRUE		TcBrA4_0175360	TRUE		TcBrA4_0164180	FALSE		TcBrA4_0184840	TRUE		TcBrA4_0161740	TRUE		TcBrA4_0187410	TRUE
TcBrA4_0140580	FALSE		TcBrA4_0177630	TRUE		TcBrA4_0167290	FALSE		TcBrA4_0182440	TRUE		TcBrA4_0161810	TRUE		TcBrA4_0187390	TRUE
TcBrA4_0140570	FALSE		TcBrA4_0179450	TRUE		TcBrA4_0166610	TRUE		TcBrA4_0183790	TRUE		TcBrA4_0161760	TRUE		TcBrA4_0187400	TRUE
TcBrA4_0151920	TRUE		TcBrA4_0171090	FALSE		TcBrA4_0166600	TRUE		TcBrA4_0182460	TRUE		TcBrA4_0159160	TRUE		TcBrA4_0186440	TRUE
TcBrA4_0151690	TRUE		TcBrA4_0170990	FALSE		TcBrA4_0164230	FALSE		TcBrA4_0183810	TRUE		TcBrA4_0159140	TRUE		TcBrA4_0186480	TRUE
TcBrA4_0151900	TRUE		TcBrA4_0170920	FALSE		TcBrA4_0166620	TRUE		TcBrA4_0183820	TRUE		TcBrA4_0159120	TRUE		TcBrA4_0185760	TRUE
TcBrA4_0140610	FALSE		TcBrA4_0174510	TRUE		TcBrA4_0164240	FALSE		TcBrA4_0182450	TRUE		TcBrA4_0159100	TRUE		TcBrA4_0186450	TRUE
TcBrA4_0148640	FALSE		TcBrA4_0175390	TRUE		TcBrA4_0164250	FALSE		TcBrA4_0182480	TRUE		TcBrA4_0161780	TRUE		TcBrA4_0186470	TRUE
TcBrA4_0151650	TRUE		TcBrA4_0174520	TRUE		TcBrA4_0164260	FALSE		TcBrA4_0183840	TRUE		TcBrA4_0161820	TRUE		TcBrA4_0186460	TRUE
TcBrA4_0151640	TRUE		TcBrA4_0171120	FALSE		TcBrA4_0164270	FALSE		TcBrA4_0182470	TRUE		TcBrA4_0159230	TRUE		TcBrA4_0185750	TRUE
TcBrA4_0021430	FALSE		TcBrA4_0171140	FALSE		TcBrA4_0168590	TRUE		TcBrA4_0183800	TRUE		TcBrA4_0161830	TRUE		TcBrA4_0187420	TRUE
TcBrA4_0151620	TRUE		TcBrA4_0174530	TRUE		TcBrA4_0167790	FALSE		TcBrA4_0183830	TRUE		TcBrA4_0161840	TRUE		TcBrA4_0186490	TRUE
TcBrA4_0145480	TRUE		TcBrA4_0171160	FALSE		TcBrA4_0168600	TRUE		TcBrA4_0183850	TRUE		TcBrA4_0159240	TRUE		TcBrA4_0187430	TRUE
TcBrA4_0151890	TRUE		TcBrA4_0171180	FALSE		TcBrA4_0164280	FALSE		TcBrA4_0184860	TRUE		TcBrA4_0161850	TRUE		TcBrA4_0187440	TRUE
TcBrA4_0145430	TRUE		TcBrA4_0179460	TRUE		TcBrA4_0166630	TRUE		TcBrA4_0184850	TRUE		TcBrA4_0161860	TRUE		TcBrA4_0186500	TRUE
TcBrA4_0151580	TRUE		TcBrA4_0171110	FALSE		TcBrA4_0164290	FALSE		TcBrA4_0184870	TRUE		TcBrA4_0161870	TRUE		TcBrA4_0186510	TRUE
TcBrA4_0151780	TRUE		TcBrA4_0171130	FALSE		TcBrA4_0166640	TRUE		TcBrA4_0182490	TRUE		TcBrA4_0157500	TRUE		TcBrA4_0186520	TRUE
TcBrA4_0149160	TRUE		TcBrA4_0171150	FALSE		TcBrA4_0167300	FALSE		TcBrA4_0183860	TRUE		TcBrA4_0161880	TRUE		TcBrA4_0185770	TRUE
TcBrA4_0151850	TRUE		TcBrA4_0171170	FALSE		TcBrA4_0168610	TRUE		TcBrA4_0182500	TRUE		TcBrA4_0157510	TRUE		TcBrA4_0135340	FALSE
TcBrA4_0145340	TRUE		TcBrA4_0179470	TRUE		TcBrA4_0164300	FALSE		TcBrA4_0183870	TRUE		TcBrA4_0161890	TRUE		TcBrA4_0185530	FALSE
TcBrA4_0140630	FALSE		TcBrA4_0171670	FALSE		TcBrA4_0166650	TRUE		TcBrA4_0183890	TRUE		TcBrA4_0159260	TRUE		TcBrA4_0186530	TRUE
TcBrA4_0151630	TRUE		TcBrA4_0175510	TRUE		TcBrA4_0167350	FALSE		TcBrA4_0183880	TRUE		TcBrA4_0159250	TRUE		TcBrA4_0187450	TRUE
TcBrA4_0151870	TRUE		TcBrA4_0175530	TRUE		TcBrA4_0166660	TRUE		TcBrA4_0064300	FALSE		TcBrA4_0157520	TRUE		TcBrA4_0186550	TRUE
TcBrA4_0151700	TRUE		TcBrA4_0171680	FALSE		TcBrA4_0166680	TRUE		TcBrA4_0183900	TRUE		TcBrA4_0157530	TRUE		TcBrA4_0186540	TRUE
TcBrA4_0151720	TRUE		TcBrA4_0175520	TRUE		TcBrA4_0166700	TRUE		TcBrA4_0064280	FALSE		TcBrA4_0157000	FALSE		TcBrA4_0187460	TRUE
TcBrA4_0145360	TRUE		TcBrA4_0171690	FALSE		TcBrA4_0166720	TRUE		TcBrA4_0064240	FALSE		TcBrA4_0161900	TRUE		TcBrA4_0186560	TRUE
TcBrA4_0151830	TRUE		TcBrA4_0171900	FALSE		TcBrA4_0166780	TRUE		TcBrA4_0183920	TRUE		TcBrA4_0157010	FALSE		TcBrA4_0187470	TRUE
TcBrA4_0151740	TRUE		TcBrA4_0179670	TRUE		TcBrA4_0167360	FALSE		TcBrA4_0183910	TRUE		TcBrA4_0159270	TRUE		TcBrA4_0186570	TRUE
TcBrA4_0151810	TRUE		TcBrA4_0171710	FALSE		TcBrA4_0166710	TRUE		TcBrA4_0184890	TRUE		TcBrA4_0161910	TRUE		TcBrA4_0186580	TRUE
TcBrA4_0143670	TRUE		TcBrA4_0174590	TRUE		TcBrA4_0167800	FALSE		TcBrA4_0184880	TRUE		TcBrA4_0159280	TRUE		TcBrA4_0185780	TRUE
TcBrA4_0140540	FALSE		TcBrA4_0175570	TRUE		TcBrA4_0167340	FALSE		TcBrA4_0183930	TRUE		TcBrA4_0161920	TRUE		TcBrA4_0186590	TRUE
TcBrA4_0151760	TRUE		TcBrA4_0179710	TRUE		TcBrA4_0166760	TRUE		TcBrA4_0182510	TRUE		TcBrA4_0159290	TRUE		TcBrA4_0186610	TRUE
TcBrA4_0151600	TRUE		TcBrA4_0178650	FALSE		TcBrA4_0167320	FALSE		TcBrA4_0184900	TRUE		TcBrA4_0161930	TRUE		TcBrA4_0185540	FALSE
TcBrA4_0145470	TRUE		TcBrA4_0179590	TRUE		TcBrA4_0166740	TRUE		TcBrA4_0183940	TRUE		TcBrA4_0159300	TRUE		TcBrA4_0186620	TRUE
TcBrA4_0145380	TRUE		TcBrA4_0178670	FALSE		TcBrA4_0166810	TRUE		TcBrA4_0182520	TRUE		TcBrA4_0161940	TRUE		TcBrA4_0186600	TRUE
TcBrA4_0143690	TRUE		TcBrA4_0179600	TRUE		TcBrA4_0164370	FALSE		TcBrA4_0183950	TRUE		TcBrA4_0161960	TRUE		TcBrA4_0187480	TRUE
TcBrA4_0151820	TRUE		TcBrA4_0175550	TRUE		TcBrA4_0166790	TRUE		TcBrA4_0068550	FALSE		TcBrA4_0159310	TRUE		TcBrA4_0006470	FALSE
TcBrA4_0140550	FALSE		TcBrA4_0171920	FALSE		TcBrA4_0164380	FALSE		TcBrA4_0182010	FALSE		TcBrA4_0161970	TRUE		TcBrA4_0185790	TRUE
TcBrA4_0140520	FALSE		TcBrA4_0171790	FALSE		TcBrA4_0168730	TRUE		TcBrA4_0182530	TRUE		TcBrA4_0161950	TRUE		TcBrA4_0187490	TRUE
TcBrA4_0145410	TRUE		TcBrA4_0171940	FALSE		TcBrA4_0167380	FALSE		TcBrA4_0182550	TRUE		TcBrA4_0159320	TRUE		TcBrA4_0187500	TRUE
TcBrA4_0149170	TRUE		TcBrA4_0177680	TRUE		TcBrA4_0168720	TRUE		TcBrA4_0183960	TRUE		TcBrA4_0161980	TRUE		TcBrA4_0186650	TRUE
TcBrA4_0151680	TRUE		TcBrA4_0171880	FALSE		TcBrA4_0166210	TRUE		TcBrA4_0182540	TRUE		TcBrA4_0157540	TRUE		TcBrA4_0187510	TRUE
TcBrA4_0151730	TRUE		TcBrA4_0179680	TRUE		TcBrA4_0166730	TRUE		TcBrA4_0182020	FALSE		TcBrA4_0159330	TRUE		TcBrA4_0186630	TRUE
TcBrA4_0151910	TRUE		TcBrA4_0179580	TRUE		TcBrA4_0167370	FALSE		TcBrA4_0182030	FALSE		TcBrA4_0161990	TRUE		TcBrA4_0185550	FALSE
TcBrA4_0149150	TRUE		TcBrA4_0179640	TRUE		TcBrA4_0166770	TRUE		TcBrA4_0070450	FALSE		TcBrA4_0162010	TRUE		TcBrA4_0186640	TRUE
TcBrA4_0143680	TRUE		TcBrA4_0175600	TRUE		TcBrA4_0166200	TRUE		TcBrA4_0183970	TRUE		TcBrA4_0162000	TRUE		TcBrA4_0185560	FALSE
TcBrA4_0145460	TRUE		TcBrA4_0179720	TRUE		TcBrA4_0166750	TRUE		TcBrA4_0184910	TRUE		TcBrA4_0157550	TRUE		TcBrA4_0186660	TRUE
TcBrA4_0151610	TRUE		TcBrA4_0171870	FALSE		TcBrA4_0166690	TRUE		TcBrA4_0070930	FALSE		TcBrA4_0157900	FALSE		TcBrA4_0187550	TRUE
TcBrA4_0148650	FALSE		TcBrA4_0179660	TRUE		TcBrA4_0167330	FALSE		TcBrA4_0183980	TRUE		TcBrA4_0159340	TRUE		TcBrA4_0187520	TRUE
TcBrA4_0145450	TRUE		TcBrA4_0171730	FALSE		TcBrA4_0168710	TRUE		TcBrA4_0183990	TRUE		TcBrA4_0162020	TRUE		TcBrA4_0185960	FALSE
TcBrA4_0145500	TRUE		TcBrA4_0177690	TRUE		TcBrA4_0166670	TRUE		TcBrA4_0182560	TRUE		TcBrA4_0157560	TRUE		TcBrA4_0186670	TRUE
TcBrA4_0145390	TRUE		TcBrA4_0171850	FALSE		TcBrA4_0166800	TRUE		TcBrA4_0184010	TRUE		TcBrA4_0162030	TRUE		TcBrA4_0187530	TRUE
TcBrA4_0145350	TRUE		TcBrA4_0179690	TRUE		TcBrA4_0166820	TRUE		TcBrA4_0184920	TRUE		TcBrA4_0159370	TRUE		TcBrA4_0185800	TRUE
TcBrA4_0151840	TRUE		TcBrA4_0175630	TRUE		TcBrA4_0166830	TRUE		TcBrA4_0182040	FALSE		TcBrA4_0159440	TRUE		TcBrA4_0186690	TRUE
TcBrA4_0151590	TRUE		TcBrA4_0175620	TRUE		TcBrA4_0164420	FALSE		TcBrA4_0184000	TRUE		TcBrA4_0159380	TRUE		TcBrA4_0187540	TRUE
TcBrA4_0145510	TRUE		TcBrA4_0171830	FALSE		TcBrA4_0164410	FALSE		TcBrA4_0184020	TRUE		TcBrA4_0162110	TRUE		TcBrA4_0187560	TRUE
TcBrA4_0140620	FALSE		TcBrA4_0177660	TRUE		TcBrA4_0168740	TRUE		TcBrA4_0184030	TRUE		TcBrA4_0162070	TRUE		TcBrA4_0185970	FALSE
TcBrA4_0151860	TRUE		TcBrA4_0177670	TRUE		TcBrA4_0167810	FALSE		TcBrA4_0182050	FALSE		TcBrA4_0162130	TRUE		TcBrA4_0186680	TRUE
TcBrA4_0151710	TRUE		TcBrA4_0179620	TRUE		TcBrA4_0164400	FALSE		TcBrA4_0184940	TRUE		TcBrA4_0159360	TRUE		TcBrA4_0185980	FALSE
TcBrA4_0145490	TRUE		TcBrA4_0175640	TRUE		TcBrA4_0164390	FALSE		TcBrA4_0184980	TRUE		TcBrA4_0159450	TRUE		TcBrA4_0185810	TRUE
TcBrA4_0140640	FALSE		TcBrA4_0179630	TRUE		TcBrA4_0167390	FALSE		TcBrA4_0185000	TRUE		TcBrA4_0162150	TRUE		TcBrA4_0187570	TRUE
TcBrA4_0140560	FALSE		TcBrA4_0175660	TRUE		TcBrA4_0164430	FALSE		TcBrA4_0182060	FALSE		TcBrA4_0162170	TRUE		TcBrA4_0187580	TRUE
TcBrA4_0151800	TRUE		TcBrA4_0171760	FALSE		TcBrA4_0166840	TRUE		TcBrA4_0184950	TRUE		TcBrA4_0162200	TRUE		TcBrA4_0185570	FALSE
TcBrA4_0140590	FALSE		TcBrA4_0175580	TRUE		TcBrA4_0164440	FALSE		TcBrA4_0184970	TRUE		TcBrA4_0162190	TRUE		TcBrA4_0186730	TRUE
TcBrA4_0151750	TRUE		TcBrA4_0171720	FALSE		TcBrA4_0164450	FALSE		TcBrA4_0184990	TRUE		TcBrA4_0162090	TRUE		TcBrA4_0186710	TRUE
TcBrA4_0145520	TRUE		TcBrA4_0171810	FALSE		TcBrA4_0164470	FALSE		TcBrA4_0184960	TRUE		TcBrA4_0157570	TRUE		TcBrA4_0185820	TRUE
TcBrA4_0145540	TRUE		TcBrA4_0175560	TRUE		TcBrA4_0166220	TRUE		TcBrA4_0184930	TRUE		TcBrA4_0162100	TRUE		TcBrA4_0186770	TRUE
TcBrA4_0151940	TRUE		TcBrA4_0171700	FALSE		TcBrA4_0164480	FALSE		TcBrA4_0184040	TRUE		TcBrA4_0159410	TRUE		TcBrA4_0186750	TRUE
TcBrA4_0140650	FALSE		TcBrA4_0177700	TRUE		TcBrA4_0167620	TRUE		TcBrA4_0182720	TRUE		TcBrA4_0162050	TRUE		TcBrA4_0187610	TRUE
TcBrA4_0140670	FALSE		TcBrA4_0174600	TRUE		TcBrA4_0164460	FALSE		TcBrA4_0185220	TRUE		TcBrA4_0162080	TRUE		TcBrA4_0186720	TRUE
TcBrA4_0145580	TRUE		TcBrA4_0179700	TRUE		TcBrA4_0168770	TRUE		TcBrA4_0185210	TRUE		TcBrA4_0159390	TRUE		TcBrA4_0187590	TRUE
TcBrA4_0140660	FALSE		TcBrA4_0178640	FALSE		TcBrA4_0168760	TRUE		TcBrA4_0184270	TRUE		TcBrA4_0159430	TRUE		TcBrA4_0186700	TRUE
TcBrA4_0145550	TRUE		TcBrA4_0175540	TRUE		TcBrA4_0168750	TRUE		TcBrA4_0185520	TRUE		TcBrA4_0162060	TRUE		TcBrA4_0186760	TRUE
TcBrA4_0151930	TRUE		TcBrA4_0171910	FALSE		TcBrA4_0168780	TRUE		TcBrA4_0139640	FALSE		TcBrA4_0162040	TRUE		TcBrA4_0186740	TRUE
TcBrA4_0145560	TRUE		TcBrA4_0178660	FALSE		TcBrA4_0167630	TRUE		TcBrA4_0139660	FALSE		TcBrA4_0159400	TRUE		TcBrA4_0187600	TRUE
TcBrA4_0145570	TRUE		TcBrA4_0171930	FALSE		TcBrA4_0164490	FALSE		TcBrA4_0182930	TRUE		TcBrA4_0162120	TRUE		TcBrA4_0186780	TRUE
TcBrA4_0152270	TRUE		TcBrA4_0177320	FALSE		TcBrA4_0164500	FALSE		TcBrA4_0184570	TRUE		TcBrA4_0159420	TRUE		TcBrA4_0186850	TRUE
TcBrA4_0140840	FALSE		TcBrA4_0171780	FALSE		TcBrA4_0164510	FALSE		TcBrA4_0182940	TRUE		TcBrA4_0162140	TRUE		TcBrA4_0186880	TRUE
TcBrA4_0152280	TRUE		TcBrA4_0174610	TRUE		TcBrA4_0164530	FALSE		TcBrA4_0140080	FALSE		TcBrA4_0162160	TRUE		TcBrA4_0186870	TRUE
TcBrA4_0145890	TRUE		TcBrA4_0175610	TRUE		TcBrA4_0164540	FALSE		TcBrA4_0181840	FALSE		TcBrA4_0157020	FALSE		TcBrA4_0185580	FALSE
TcBrA4_0145880	TRUE		TcBrA4_0179650	TRUE		TcBrA4_0164520	FALSE		TcBrA4_0000290	TRUE		TcBrA4_0162180	TRUE		TcBrA4_0186800	TRUE
TcBrA4_0152290	TRUE		TcBrA4_0171860	FALSE		TcBrA4_0168790	TRUE		TcBrA4_0000300	TRUE		TcBrA4_0159350	TRUE		TcBrA4_0187630	TRUE
TcBrA4_0145970	TRUE		TcBrA4_0171890	FALSE		TcBrA4_0168800	TRUE		TcBrA4_0183050	TRUE		TcBrA4_0162210	TRUE		TcBrA4_0185990	FALSE
TcBrA4_0145980	TRUE		TcBrA4_0171840	FALSE		TcBrA4_0166230	TRUE		TcBrA4_0183040	TRUE		TcBrA4_0162220	TRUE		TcBrA4_0186820	TRUE
TcBrA4_0145920	TRUE		TcBrA4_0171800	FALSE		TcBrA4_0164550	FALSE		TcBrA4_0181850	FALSE		TcBrA4_0162230	TRUE		TcBrA4_0186840	TRUE
TcBrA4_0150180	FALSE		TcBrA4_0171820	FALSE		TcBrA4_0168810	TRUE		TcBrA4_0181860	FALSE		TcBrA4_0157910	FALSE		TcBrA4_0186790	TRUE
TcBrA4_0148690	FALSE		TcBrA4_0179610	TRUE		TcBrA4_0166870	TRUE		TcBrA4_0181870	FALSE		TcBrA4_0159460	TRUE		TcBrA4_0186860	TRUE
TcBrA4_0140940	FALSE		TcBrA4_0175590	TRUE		TcBrA4_0167400	FALSE		TcBrA4_0183080	TRUE		TcBrA4_0162240	TRUE		TcBrA4_0186830	TRUE
TcBrA4_0152410	TRUE		TcBrA4_0175650	TRUE		TcBrA4_0166850	TRUE		TcBrA4_0182230	TRUE		TcBrA4_0162260	TRUE		TcBrA4_0186810	TRUE
TcBrA4_0140900	FALSE		TcBrA4_0171770	FALSE		TcBrA4_0166930	TRUE		TcBrA4_0184590	TRUE		TcBrA4_0157030	FALSE		TcBrA4_0185590	FALSE
TcBrA4_0143720	TRUE		TcBrA4_0177650	TRUE		TcBrA4_0166910	TRUE		TcBrA4_0181880	FALSE		TcBrA4_0162250	TRUE		TcBrA4_0187620	TRUE
TcBrA4_0149230	TRUE		TcBrA4_0175670	TRUE		TcBrA4_0166920	TRUE		TcBrA4_0184620	TRUE		TcBrA4_0162460	TRUE		TcBrA4_0187640	TRUE
TcBrA4_0152400	TRUE		TcBrA4_0171750	FALSE		TcBrA4_0166240	TRUE		TcBrA4_0184600	TRUE		TcBrA4_0159870	TRUE		TcBrA4_0053600	TRUE
TcBrA4_0140920	FALSE		TcBrA4_0171740	FALSE		TcBrA4_0166260	TRUE		TcBrA4_0183130	TRUE		TcBrA4_0157640	TRUE		TcBrA4_0185600	FALSE
TcBrA4_0152330	TRUE		TcBrA4_0171960	FALSE		TcBrA4_0164570	FALSE		TcBrA4_0181890	FALSE		TcBrA4_0162800	TRUE		TcBrA4_0187660	TRUE
TcBrA4_0145910	TRUE		TcBrA4_0171950	FALSE		TcBrA4_0167450	FALSE		TcBrA4_0181900	FALSE		TcBrA4_0162780	TRUE		TcBrA4_0185610	FALSE
TcBrA4_0152350	TRUE		TcBrA4_0171980	FALSE		TcBrA4_0167430	FALSE		TcBrA4_0184610	TRUE		TcBrA4_0157120	FALSE		TcBrA4_0187650	TRUE
TcBrA4_0152380	TRUE		TcBrA4_0177730	TRUE		TcBrA4_0167410	FALSE		TcBrA4_0183150	TRUE		TcBrA4_0159860	TRUE		TcBrA4_0185830	TRUE
TcBrA4_0152370	TRUE		TcBrA4_0175680	TRUE		TcBrA4_0166860	TRUE		TcBrA4_0183140	TRUE		TcBrA4_0159880	TRUE		TcBrA4_0187670	TRUE
TcBrA4_0148700	FALSE		TcBrA4_0171990	FALSE		TcBrA4_0166890	TRUE		TcBrA4_0182240	TRUE		TcBrA4_0162790	TRUE		TcBrA4_0187680	TRUE
TcBrA4_0149220	TRUE		TcBrA4_0179760	TRUE		TcBrA4_0166900	TRUE		TcBrA4_0009800	FALSE		TcBrA4_0157130	FALSE		TcBrA4_0186890	TRUE
TcBrA4_0148680	FALSE		TcBrA4_0172000	FALSE		TcBrA4_0166250	TRUE		TcBrA4_0184640	TRUE		TcBrA4_0162810	TRUE		TcBrA4_0186910	TRUE
TcBrA4_0143730	TRUE		TcBrA4_0177720	TRUE		TcBrA4_0166880	TRUE		TcBrA4_0184630	TRUE		TcBrA4_0162990	TRUE		TcBrA4_0185620	FALSE
TcBrA4_0143750	TRUE		TcBrA4_0171970	FALSE		TcBrA4_0167440	FALSE		TcBrA4_0009760	FALSE		TcBrA4_0160060	TRUE		TcBrA4_0186900	TRUE
TcBrA4_0145960	TRUE		TcBrA4_0179770	TRUE		TcBrA4_0164560	FALSE		TcBrA4_0184650	TRUE		TcBrA4_0162950	TRUE		TcBrA4_0185630	FALSE
TcBrA4_0145930	TRUE		TcBrA4_0179750	TRUE		TcBrA4_0167420	FALSE		TcBrA4_0183260	TRUE		TcBrA4_0163040	TRUE		TcBrA4_0187690	TRUE
TcBrA4_0140870	FALSE		TcBrA4_0174620	TRUE		TcBrA4_0164580	FALSE		TcBrA4_0181920	FALSE		TcBrA4_0162970	TRUE		TcBrA4_0187710	TRUE
TcBrA4_0145940	TRUE		TcBrA4_0179780	TRUE		TcBrA4_0164590	FALSE		TcBrA4_0183280	TRUE		TcBrA4_0163030	TRUE		TcBrA4_0186930	TRUE
TcBrA4_0145900	TRUE		TcBrA4_0179800	TRUE		TcBrA4_0164600	FALSE		TcBrA4_0181930	FALSE		TcBrA4_0163020	TRUE		TcBrA4_0186000	FALSE
TcBrA4_0140850	FALSE		TcBrA4_0178700	FALSE		TcBrA4_0168820	TRUE		TcBrA4_0184680	TRUE		TcBrA4_0162980	TRUE		TcBrA4_0186920	TRUE
TcBrA4_0145950	TRUE		TcBrA4_0175710	TRUE		TcBrA4_0164610	FALSE		TcBrA4_0184660	TRUE		TcBrA4_0160050	TRUE		TcBrA4_0186010	FALSE
TcBrA4_0143770	TRUE		TcBrA4_0172040	FALSE		TcBrA4_0168830	TRUE		TcBrA4_0183290	TRUE		TcBrA4_0163010	TRUE		TcBrA4_0187720	TRUE
TcBrA4_0140950	FALSE		TcBrA4_0178690	FALSE		TcBrA4_0168840	TRUE		TcBrA4_0183270	TRUE		TcBrA4_0162940	TRUE		TcBrA4_0187700	TRUE
TcBrA4_0152340	TRUE		TcBrA4_0175700	TRUE		TcBrA4_0166940	TRUE		TcBrA4_0184670	TRUE		TcBrA4_0162960	TRUE		TcBrA4_0185840	TRUE
TcBrA4_0140970	FALSE		TcBrA4_0177760	TRUE		TcBrA4_0052290	FALSE		TcBrA4_0183250	TRUE		TcBrA4_0163000	TRUE		TcBrA4_0187730	TRUE
TcBrA4_0140910	FALSE		TcBrA4_0177770	TRUE		TcBrA4_0166280	TRUE		TcBrA4_0183300	TRUE		TcBrA4_0163310	TRUE		TcBrA4_0185650	FALSE
TcBrA4_0140930	FALSE		TcBrA4_0177750	TRUE		TcBrA4_0166270	TRUE		TcBrA4_0183310	TRUE		TcBrA4_0163320	TRUE		TcBrA4_0185640	FALSE
TcBrA4_0140980	FALSE		TcBrA4_0172060	FALSE		TcBrA4_0166950	TRUE		TcBrA4_0183320	TRUE		TcBrA4_0160330	TRUE		TcBrA4_0119760	FALSE
TcBrA4_0150200	FALSE		TcBrA4_0179810	TRUE		TcBrA4_0167820	FALSE		TcBrA4_0183330	TRUE		TcBrA4_0160360	TRUE		TcBrA4_0119970	FALSE
TcBrA4_0150210	FALSE		TcBrA4_0178710	FALSE		TcBrA4_0168850	TRUE		TcBrA4_0183340	TRUE		TcBrA4_0160340	TRUE		TcBrA4_0117750	FALSE
TcBrA4_0152300	TRUE		TcBrA4_0172050	FALSE		TcBrA4_0166290	TRUE		TcBrA4_0181940	FALSE		TcBrA4_0163330	TRUE		TcBrA4_0117730	FALSE
TcBrA4_0140880	FALSE		TcBrA4_0172070	FALSE		TcBrA4_0166960	TRUE		TcBrA4_0182340	TRUE		TcBrA4_0163350	TRUE		TcBrA4_0119610	FALSE
TcBrA4_0152390	TRUE		TcBrA4_0175720	TRUE		TcBrA4_0164620	FALSE		TcBrA4_0183530	TRUE		TcBrA4_0163370	TRUE		TcBrA4_0117710	FALSE
TcBrA4_0143780	TRUE		TcBrA4_0172080	FALSE		TcBrA4_0168860	TRUE		TcBrA4_0037890	FALSE		TcBrA4_0160350	TRUE		TcBrA4_0119980	FALSE
TcBrA4_0152360	TRUE		TcBrA4_0175730	TRUE		TcBrA4_0166300	TRUE		TcBrA4_0181950	FALSE		TcBrA4_0163360	TRUE		TcBrA4_0119650	FALSE
TcBrA4_0140960	FALSE		TcBrA4_0175740	TRUE		TcBrA4_0168870	TRUE		TcBrA4_0184780	TRUE		TcBrA4_0163340	TRUE		TcBrA4_0119590	FALSE
TcBrA4_0150190	FALSE		TcBrA4_0172090	FALSE		TcBrA4_0166980	TRUE		TcBrA4_0183580	TRUE		TcBrA4_0157710	TRUE		TcBrA4_0119550	FALSE
TcBrA4_0152310	TRUE		TcBrA4_0179820	TRUE		TcBrA4_0164660	FALSE		TcBrA4_0184790	TRUE		TcBrA4_0163400	TRUE		TcBrA4_0117740	FALSE
TcBrA4_0140890	FALSE		TcBrA4_0177800	TRUE		TcBrA4_0168890	TRUE		TcBrA4_0183720	TRUE		TcBrA4_0160460	TRUE		TcBrA4_0119600	FALSE
TcBrA4_0143760	TRUE		TcBrA4_0177810	TRUE		TcBrA4_0166970	TRUE		TcBrA4_0183680	TRUE		TcBrA4_0157180	FALSE		TcBrA4_0117700	FALSE
TcBrA4_0140860	FALSE		TcBrA4_0177790	TRUE		TcBrA4_0168920	TRUE		TcBrA4_0183640	TRUE		TcBrA4_0160440	TRUE		TcBrA4_0186940	TRUE
TcBrA4_0145990	TRUE		TcBrA4_0177780	TRUE		TcBrA4_0164640	FALSE		TcBrA4_0183660	TRUE		TcBrA4_0158050	FALSE		TcBrA4_0185850	TRUE
TcBrA4_0143740	TRUE		TcBrA4_0179830	TRUE		TcBrA4_0167460	FALSE		TcBrA4_0181980	FALSE		TcBrA4_0163390	TRUE		TcBrA4_0185860	TRUE
TcBrA4_0152420	TRUE		TcBrA4_0179840	TRUE		TcBrA4_0166990	TRUE		TcBrA4_0183700	TRUE		TcBrA4_0158040	FALSE		TcBrA4_0186950	TRUE
TcBrA4_0146000	TRUE		TcBrA4_0179880	TRUE		TcBrA4_0164650	FALSE		TcBrA4_0183690	TRUE		TcBrA4_0163430	TRUE		TcBrA4_0185660	FALSE
TcBrA4_0152440	TRUE		TcBrA4_0179860	TRUE		TcBrA4_0168880	TRUE		TcBrA4_0183730	TRUE		TcBrA4_0163410	TRUE		TcBrA4_0187740	TRUE
TcBrA4_0152430	TRUE		TcBrA4_0175750	TRUE		TcBrA4_0168910	TRUE		TcBrA4_0184800	TRUE		TcBrA4_0160430	TRUE		TcBrA4_0185880	TRUE
TcBrA4_0152490	TRUE		TcBrA4_0177820	TRUE		TcBrA4_0168900	TRUE		TcBrA4_0183620	TRUE		TcBrA4_0158030	FALSE		TcBrA4_0186960	TRUE
TcBrA4_0152480	TRUE		TcBrA4_0172130	FALSE		TcBrA4_0167830	FALSE		TcBrA4_0183650	TRUE		TcBrA4_0160420	TRUE		TcBrA4_0186970	TRUE
TcBrA4_0152450	TRUE		TcBrA4_0179890	TRUE		TcBrA4_0164680	FALSE		TcBrA4_0183590	TRUE		TcBrA4_0160450	TRUE		TcBrA4_0186020	FALSE
TcBrA4_0141030	FALSE		TcBrA4_0179870	TRUE		TcBrA4_0164630	FALSE		TcBrA4_0183670	TRUE		TcBrA4_0157720	TRUE		TcBrA4_0187770	TRUE
TcBrA4_0141010	FALSE		TcBrA4_0175760	TRUE		TcBrA4_0164670	FALSE		TcBrA4_0183600	TRUE		TcBrA4_0163420	TRUE		TcBrA4_0187750	TRUE
TcBrA4_0152470	TRUE		TcBrA4_0179850	TRUE		TcBrA4_0164700	FALSE		TcBrA4_0183630	TRUE		TcBrA4_0157730	TRUE		TcBrA4_0187780	TRUE
TcBrA4_0152460	TRUE		TcBrA4_0177830	TRUE		TcBrA4_0164720	FALSE		TcBrA4_0183710	TRUE		TcBrA4_0157740	TRUE		TcBrA4_0187760	TRUE
TcBrA4_0152510	TRUE		TcBrA4_0172120	FALSE		TcBrA4_0168930	TRUE		TcBrA4_0183610	TRUE		TcBrA4_0163560	TRUE		TcBrA4_0185870	TRUE
TcBrA4_0140990	FALSE		TcBrA4_0179900	TRUE		TcBrA4_0164690	FALSE		TcBrA4_0184050	TRUE		TcBrA4_0160530	TRUE		TcBrA4_0185670	FALSE
TcBrA4_0141020	FALSE		TcBrA4_0172150	FALSE		TcBrA4_0167840	FALSE		TcBrA4_0055560	FALSE		TcBrA4_0160540	TRUE
TcBrA4_0141000	FALSE		TcBrA4_0172100	FALSE		TcBrA4_0164710	FALSE		TcBrA4_0182570	TRUE		TcBrA4_0158090	FALSE
TcBrA4_0141040	FALSE		TcBrA4_0172110	FALSE		TcBrA4_0166310	TRUE		TcBrA4_0185030	TRUE		TcBrA4_0160560	TRUE
TcBrA4_0146010	TRUE		TcBrA4_0172140	FALSE		TcBrA4_0167000	TRUE		TcBrA4_0185010	TRUE		TcBrA4_0160580	TRUE
TcBrA4_0152500	TRUE		TcBrA4_0177870	TRUE		TcBrA4_0167860	FALSE		TcBrA4_0185070	TRUE		TcBrA4_0160590	TRUE
TcBrA4_0152520	TRUE		TcBrA4_0180070	TRUE		TcBrA4_0164730	FALSE		TcBrA4_0182580	TRUE		TcBrA4_0158070	FALSE
TcBrA4_0143790	TRUE		TcBrA4_0172440	FALSE		TcBrA4_0168940	TRUE		TcBrA4_0185050	TRUE		TcBrA4_0163570	TRUE
TcBrA4_0143820	TRUE		TcBrA4_0178750	FALSE		TcBrA4_0167850	FALSE		TcBrA4_0185090	TRUE		TcBrA4_0160570	TRUE
TcBrA4_0146110	TRUE		TcBrA4_0177880	TRUE		TcBrA4_0164740	FALSE		TcBrA4_0182070	FALSE		TcBrA4_0163580	TRUE
TcBrA4_0146080	TRUE		TcBrA4_0177890	TRUE		TcBrA4_0164760	FALSE		TcBrA4_0182080	FALSE		TcBrA4_0160550	TRUE
TcBrA4_0146070	TRUE		TcBrA4_0177940	TRUE		TcBrA4_0168950	TRUE		TcBrA4_0185020	TRUE		TcBrA4_0163590	TRUE
TcBrA4_0146120	TRUE		TcBrA4_0177920	TRUE		TcBrA4_0164750	FALSE		TcBrA4_0185060	TRUE		TcBrA4_0157750	TRUE
TcBrA4_0146100	TRUE		TcBrA4_0177900	TRUE		TcBrA4_0168960	TRUE		TcBrA4_0185040	TRUE		TcBrA4_0156840	FALSE
TcBrA4_0146090	TRUE		TcBrA4_0177930	TRUE		TcBrA4_0168970	TRUE		TcBrA4_0185080	TRUE		TcBrA4_0160650	TRUE
TcBrA4_0152690	TRUE		TcBrA4_0177910	TRUE		TcBrA4_0168980	TRUE		TcBrA4_0184070	TRUE		TcBrA4_0158180	TRUE
TcBrA4_0152680	TRUE		TcBrA4_0175800	TRUE		TcBrA4_0164780	FALSE		TcBrA4_0182600	TRUE		TcBrA4_0158170	TRUE
TcBrA4_0146130	TRUE		TcBrA4_0172450	FALSE		TcBrA4_0167010	TRUE		TcBrA4_0184060	TRUE		TcBrA4_0158160	TRUE
TcBrA4_0152700	TRUE		TcBrA4_0172460	FALSE		TcBrA4_0164770	FALSE		TcBrA4_0182990	FALSE		TcBrA4_0160660	TRUE
TcBrA4_0039410	FALSE		TcBrA4_0180090	TRUE		TcBrA4_0167870	FALSE		TcBrA4_0182590	TRUE		TcBrA4_0158150	TRUE
TcBrA4_0152740	TRUE		TcBrA4_0177950	TRUE		TcBrA4_0164800	FALSE		TcBrA4_0087190	TRUE		TcBrA4_0160670	TRUE
TcBrA4_0149250	TRUE		TcBrA4_0178760	FALSE		TcBrA4_0168990	TRUE		TcBrA4_0184090	TRUE		TcBrA4_0160740	TRUE
TcBrA4_0152750	TRUE		TcBrA4_0172470	FALSE		TcBrA4_0164790	FALSE		TcBrA4_0185100	TRUE		TcBrA4_0158220	TRUE
TcBrA4_0152720	TRUE		TcBrA4_0180080	TRUE		TcBrA4_0167020	TRUE		TcBrA4_0182130	FALSE		TcBrA4_0157760	FALSE
TcBrA4_0152730	TRUE		TcBrA4_0175810	TRUE		TcBrA4_0169010	TRUE		TcBrA4_0182620	TRUE		TcBrA4_0160730	TRUE
TcBrA4_0141080	FALSE		TcBrA4_0177990	TRUE		TcBrA4_0169030	TRUE		TcBrA4_0185120	TRUE		TcBrA4_0157290	TRUE
TcBrA4_0152710	TRUE		TcBrA4_0177970	TRUE		TcBrA4_0169000	TRUE		TcBrA4_0182110	FALSE		TcBrA4_0160750	TRUE
TcBrA4_0146140	TRUE		TcBrA4_0178000	TRUE		TcBrA4_0164810	FALSE		TcBrA4_0184100	TRUE		TcBrA4_0158230	TRUE
TcBrA4_0152770	TRUE		TcBrA4_0177980	TRUE		TcBrA4_0169020	TRUE		TcBrA4_0182090	FALSE		TcBrA4_0158210	TRUE
TcBrA4_0152780	TRUE		TcBrA4_0177960	TRUE		TcBrA4_0167470	FALSE		TcBrA4_0182630	TRUE		TcBrA4_0160760	TRUE
TcBrA4_0146150	TRUE		TcBrA4_0172480	FALSE		TcBrA4_0169040	TRUE		TcBrA4_0184080	TRUE		TcBrA4_0158200	TRUE
TcBrA4_0152790	TRUE		TcBrA4_0175820	TRUE		TcBrA4_0169050	TRUE		TcBrA4_0182610	TRUE		TcBrA4_0157280	TRUE
TcBrA4_0041250	FALSE		TcBrA4_0174670	TRUE		TcBrA4_0164820	FALSE		TcBrA4_0185110	TRUE		TcBrA4_0160720	TRUE
TcBrA4_0152800	TRUE		TcBrA4_0172490	FALSE		TcBrA4_0167030	TRUE		TcBrA4_0182120	FALSE		TcBrA4_0160800	TRUE
TcBrA4_0152810	TRUE		TcBrA4_0178010	TRUE		TcBrA4_0164830	FALSE		TcBrA4_0182100	FALSE		TcBrA4_0158240	TRUE
TcBrA4_0141090	FALSE		TcBrA4_0177350	FALSE		TcBrA4_0164840	FALSE		TcBrA4_0184110	TRUE		TcBrA4_0160790	TRUE
TcBrA4_0146160	TRUE		TcBrA4_0172500	FALSE		TcBrA4_0169060	TRUE		TcBrA4_0185170	TRUE		TcBrA4_0158260	TRUE
TcBrA4_0143830	TRUE		TcBrA4_0172510	FALSE		TcBrA4_0169070	TRUE		TcBrA4_0182640	TRUE		TcBrA4_0158250	TRUE
TcBrA4_0152830	TRUE		TcBrA4_0180100	TRUE		TcBrA4_0164850	FALSE		TcBrA4_0185190	TRUE		TcBrA4_0158280	TRUE
TcBrA4_0149270	TRUE		TcBrA4_0177360	FALSE		TcBrA4_0164860	FALSE		TcBrA4_0182140	FALSE		TcBrA4_0160770	TRUE
TcBrA4_0141100	FALSE		TcBrA4_0172520	FALSE		TcBrA4_0169080	TRUE		TcBrA4_0185140	TRUE		TcBrA4_0158300	TRUE
TcBrA4_0152840	TRUE		TcBrA4_0180110	TRUE		TcBrA4_0169090	TRUE		TcBrA4_0184120	TRUE		TcBrA4_0158290	TRUE
TcBrA4_0149260	TRUE		TcBrA4_0172530	FALSE		TcBrA4_0169100	TRUE		TcBrA4_0185160	TRUE		TcBrA4_0160810	TRUE
TcBrA4_0152860	TRUE		TcBrA4_0172540	FALSE		TcBrA4_0169110	TRUE		TcBrA4_0185180	TRUE		TcBrA4_0158270	TRUE
TcBrA4_0150220	FALSE		TcBrA4_0172550	FALSE		TcBrA4_0167480	FALSE		TcBrA4_0185130	TRUE		TcBrA4_0160780	TRUE
TcBrA4_0152850	TRUE		TcBrA4_0175830	TRUE		TcBrA4_0169120	TRUE		TcBrA4_0185150	TRUE		TcBrA4_0157770	FALSE
TcBrA4_0141110	FALSE		TcBrA4_0172560	FALSE		TcBrA4_0164870	FALSE		TcBrA4_0184130	TRUE		TcBrA4_0160830	TRUE
TcBrA4_0146200	TRUE		TcBrA4_0175840	TRUE		TcBrA4_0164880	FALSE		TcBrA4_0182670	TRUE		TcBrA4_0160840	TRUE
TcBrA4_0152880	TRUE		TcBrA4_0178020	TRUE		TcBrA4_0169130	TRUE		TcBrA4_0184150	TRUE		TcBrA4_0156860	FALSE
TcBrA4_0152950	TRUE		TcBrA4_0172570	FALSE		TcBrA4_0169140	TRUE		TcBrA4_0182660	TRUE		TcBrA4_0158330	TRUE
TcBrA4_0152910	TRUE		TcBrA4_0180120	TRUE		TcBrA4_0166320	TRUE		TcBrA4_0182700	TRUE		TcBrA4_0158350	TRUE
TcBrA4_0152930	TRUE		TcBrA4_0172600	FALSE		TcBrA4_0167040	TRUE		TcBrA4_0099210	FALSE		TcBrA4_0157360	TRUE
TcBrA4_0146190	TRUE		TcBrA4_0172590	FALSE		TcBrA4_0164920	FALSE		TcBrA4_0182680	TRUE		TcBrA4_0160860	TRUE
TcBrA4_0152870	TRUE		TcBrA4_0172580	FALSE		TcBrA4_0164900	FALSE		TcBrA4_0184160	TRUE		TcBrA4_0158340	TRUE
TcBrA4_0149280	TRUE		TcBrA4_0175850	TRUE		TcBrA4_0164940	FALSE		TcBrA4_0184140	TRUE		TcBrA4_0158410	TRUE
TcBrA4_0141120	FALSE		TcBrA4_0180130	TRUE		TcBrA4_0164890	FALSE		TcBrA4_0182690	TRUE		TcBrA4_0018840	TRUE
TcBrA4_0146180	TRUE		TcBrA4_0180140	TRUE		TcBrA4_0167880	FALSE		TcBrA4_0184180	TRUE		TcBrA4_0158400	TRUE
TcBrA4_0143840	TRUE		TcBrA4_0174680	TRUE		TcBrA4_0169150	TRUE		TcBrA4_0182650	TRUE		TcBrA4_0160940	TRUE
TcBrA4_0152890	TRUE		TcBrA4_0180150	TRUE		TcBrA4_0164930	FALSE		TcBrA4_0184170	TRUE		TcBrA4_0157370	TRUE
TcBrA4_0152940	TRUE		TcBrA4_0175860	TRUE		TcBrA4_0164910	FALSE		TcBrA4_0184190	TRUE		TcBrA4_0156870	FALSE
TcBrA4_0152900	TRUE		TcBrA4_0175870	TRUE		TcBrA4_0167890	FALSE		TcBrA4_0182710	TRUE		TcBrA4_0158360	TRUE
TcBrA4_0152920	TRUE		TcBrA4_0172610	FALSE		TcBrA4_0167060	TRUE		TcBrA4_0182160	FALSE		TcBrA4_0160920	TRUE
TcBrA4_0146170	TRUE		TcBrA4_0178030	TRUE		TcBrA4_0167640	TRUE		TcBrA4_0185200	TRUE		TcBrA4_0160900	TRUE
TcBrA4_0141350	FALSE		TcBrA4_0175880	TRUE		TcBrA4_0167050	TRUE		TcBrA4_0184200	TRUE		TcBrA4_0158390	TRUE
TcBrA4_0153130	TRUE		TcBrA4_0172620	FALSE		TcBrA4_0167070	TRUE		TcBrA4_0182170	FALSE		TcBrA4_0157340	TRUE
TcBrA4_0146390	TRUE		TcBrA4_0172640	FALSE		TcBrA4_0169170	TRUE		TcBrA4_0182150	FALSE		TcBrA4_0158370	TRUE
TcBrA4_0146430	TRUE		TcBrA4_0180190	TRUE		TcBrA4_0169160	TRUE		TcBrA4_0182180	FALSE		TcBrA4_0157350	TRUE
TcBrA4_0150320	FALSE		TcBrA4_0180170	TRUE		TcBrA4_0165100	FALSE		TcBrA4_0184210	TRUE		TcBrA4_0160850	TRUE
TcBrA4_0146380	TRUE		TcBrA4_0172630	FALSE		TcBrA4_0165120	FALSE		TcBrA4_0184240	TRUE		TcBrA4_0160870	TRUE
TcBrA4_0141400	FALSE		TcBrA4_0178770	FALSE		TcBrA4_0165110	FALSE		TcBrA4_0182730	TRUE		TcBrA4_0157330	TRUE
TcBrA4_0149390	TRUE		TcBrA4_0174690	TRUE		TcBrA4_0165190	FALSE		TcBrA4_0184230	TRUE		TcBrA4_0160950	TRUE
TcBrA4_0153190	TRUE		TcBrA4_0180220	TRUE		TcBrA4_0165170	FALSE		TcBrA4_0184250	TRUE		TcBrA4_0160930	TRUE
TcBrA4_0149400	TRUE		TcBrA4_0180200	TRUE		TcBrA4_0169310	TRUE		TcBrA4_0184220	TRUE		TcBrA4_0160880	TRUE
TcBrA4_0153200	TRUE		TcBrA4_0178040	TRUE		TcBrA4_0165200	FALSE		TcBrA4_0184260	TRUE		TcBrA4_0160910	TRUE
TcBrA4_0146440	TRUE		TcBrA4_0172650	FALSE		TcBrA4_0165180	FALSE		TcBrA4_0184290	TRUE		TcBrA4_0158380	TRUE
TcBrA4_0146370	TRUE		TcBrA4_0180180	TRUE		TcBrA4_0165160	FALSE		TcBrA4_0182750	TRUE		TcBrA4_0160890	TRUE
TcBrA4_0153160	TRUE		TcBrA4_0180160	TRUE		TcBrA4_0165210	FALSE		TcBrA4_0185270	TRUE		TcBrA4_0158430	TRUE
TcBrA4_0143920	TRUE		TcBrA4_0175890	TRUE		TcBrA4_0167180	TRUE		TcBrA4_0184310	TRUE		TcBrA4_0158420	TRUE
TcBrA4_0146400	TRUE		TcBrA4_0180210	TRUE		TcBrA4_0169790	TRUE		TcBrA4_0185240	TRUE		TcBrA4_0158460	TRUE
TcBrA4_0141360	FALSE		TcBrA4_0172660	FALSE		TcBrA4_0167680	TRUE		TcBrA4_0184330	TRUE		TcBrA4_0160960	TRUE
TcBrA4_0143940	TRUE		TcBrA4_0174700	TRUE		TcBrA4_0165660	FALSE		TcBrA4_0185260	TRUE		TcBrA4_0156890	FALSE
TcBrA4_0141390	FALSE		TcBrA4_0175920	TRUE		TcBrA4_0169850	TRUE		TcBrA4_0182190	FALSE		TcBrA4_0158470	TRUE
TcBrA4_0141370	FALSE		TcBrA4_0175900	TRUE		TcBrA4_0169630	TRUE		TcBrA4_0117290	FALSE		TcBrA4_0156880	FALSE
TcBrA4_0146360	TRUE		TcBrA4_0180240	TRUE		TcBrA4_0165640	FALSE		TcBrA4_0182740	TRUE		TcBrA4_0158450	TRUE
TcBrA4_0146450	TRUE		TcBrA4_0180230	TRUE		TcBrA4_0169640	TRUE		TcBrA4_0185230	TRUE		TcBrA4_0158440	TRUE
TcBrA4_0153170	TRUE		TcBrA4_0175910	TRUE		TcBrA4_0169710	TRUE		TcBrA4_0184300	TRUE		TcBrA4_0161110	TRUE
TcBrA4_0153180	TRUE		TcBrA4_0180280	TRUE		TcBrA4_0169560	TRUE		TcBrA4_0185250	TRUE		TcBrA4_0157790	FALSE
TcBrA4_0141410	FALSE		TcBrA4_0180300	TRUE		TcBrA4_0169920	TRUE		TcBrA4_0184320	TRUE		TcBrA4_0161080	TRUE
TcBrA4_0150330	FALSE		TcBrA4_0172670	FALSE		TcBrA4_0166390	TRUE		TcBrA4_0184280	TRUE		TcBrA4_0158530	TRUE
TcBrA4_0146410	TRUE		TcBrA4_0180290	TRUE		TcBrA4_0169620	TRUE		TcBrA4_0184430	TRUE		TcBrA4_0161050	TRUE
TcBrA4_0143950	TRUE		TcBrA4_0175930	TRUE		TcBrA4_0169580	TRUE		TcBrA4_0185430	TRUE		TcBrA4_0158560	TRUE
TcBrA4_0153150	TRUE		TcBrA4_0180250	TRUE		TcBrA4_0169750	TRUE		TcBrA4_0185380	TRUE		TcBrA4_0158490	TRUE
TcBrA4_0141380	FALSE		TcBrA4_0180260	TRUE		TcBrA4_0169900	TRUE		TcBrA4_0185510	TRUE		TcBrA4_0158540	TRUE
TcBrA4_0146420	TRUE		TcBrA4_0174710	TRUE		TcBrA4_0169770	TRUE		TcBrA4_0183020	FALSE		TcBrA4_0161090	TRUE
TcBrA4_0143930	TRUE		TcBrA4_0180270	TRUE		TcBrA4_0165680	FALSE		TcBrA4_0111160	FALSE		TcBrA4_0161100	TRUE
TcBrA4_0153210	TRUE		TcBrA4_0175940	TRUE		TcBrA4_0167200	TRUE		TcBrA4_0185330	TRUE		TcBrA4_0161020	TRUE
TcBrA4_0153220	TRUE		TcBrA4_0180440	TRUE		TcBrA4_0167530	FALSE		TcBrA4_0183010	FALSE		TcBrA4_0158520	TRUE
TcBrA4_0141420	FALSE		TcBrA4_0175960	TRUE		TcBrA4_0169840	TRUE		TcBrA4_0183000	FALSE		TcBrA4_0158500	TRUE
TcBrA4_0153260	TRUE		TcBrA4_0172700	FALSE		TcBrA4_0169540	TRUE		TcBrA4_0111040	FALSE		TcBrA4_0161040	TRUE
TcBrA4_0146460	TRUE		TcBrA4_0180330	TRUE		TcBrA4_0169910	TRUE		TcBrA4_0184480	TRUE		TcBrA4_0161060	TRUE
TcBrA4_0153230	TRUE		TcBrA4_0178070	TRUE		TcBrA4_0169530	TRUE		TcBrA4_0184550	TRUE		TcBrA4_0158550	TRUE
TcBrA4_0153240	TRUE		TcBrA4_0180380	TRUE		TcBrA4_0169820	TRUE		TcBrA4_0182870	TRUE		TcBrA4_0161030	TRUE
TcBrA4_0153250	TRUE		TcBrA4_0172710	FALSE		TcBrA4_0169860	TRUE		TcBrA4_0184530	TRUE		TcBrA4_0158510	TRUE
TcBrA4_0150340	FALSE		TcBrA4_0180360	TRUE		TcBrA4_0169890	TRUE		TcBrA4_0185410	TRUE		TcBrA4_0161070	TRUE
TcBrA4_0146470	TRUE		TcBrA4_0178060	TRUE		TcBrA4_0167190	TRUE		TcBrA4_0184350	TRUE		TcBrA4_0161170	TRUE
TcBrA4_0153270	TRUE		TcBrA4_0180320	TRUE		TcBrA4_0167130	TRUE		TcBrA4_0184510	TRUE		TcBrA4_0161150	TRUE
TcBrA4_0153280	TRUE		TcBrA4_0178050	TRUE		TcBrA4_0169800	TRUE		TcBrA4_0185370	TRUE		TcBrA4_0156930	FALSE
TcBrA4_0146480	TRUE		TcBrA4_0180430	TRUE		TcBrA4_0167170	TRUE		TcBrA4_0183030	FALSE		TcBrA4_0158600	TRUE
TcBrA4_0146490	TRUE		TcBrA4_0180410	TRUE		TcBrA4_0167150	TRUE		TcBrA4_0184400	TRUE		TcBrA4_0157820	FALSE
TcBrA4_0141440	FALSE		TcBrA4_0178790	FALSE		TcBrA4_0169690	TRUE		TcBrA4_0185350	TRUE		TcBrA4_0158570	TRUE
TcBrA4_0153300	TRUE		TcBrA4_0175950	TRUE		TcBrA4_0166360	TRUE		TcBrA4_0185500	TRUE		TcBrA4_0158610	TRUE
TcBrA4_0146500	TRUE		TcBrA4_0175970	TRUE		TcBrA4_0169600	TRUE		TcBrA4_0182780	TRUE		TcBrA4_0161120	TRUE
TcBrA4_0153290	TRUE		TcBrA4_0172690	FALSE		TcBrA4_0169880	TRUE		TcBrA4_0182810	TRUE		TcBrA4_0158590	TRUE
TcBrA4_0143960	TRUE		TcBrA4_0180350	TRUE		TcBrA4_0169780	TRUE		TcBrA4_0184460	TRUE		TcBrA4_0158640	TRUE
TcBrA4_0141430	FALSE		TcBrA4_0180390	TRUE		TcBrA4_0169670	TRUE		TcBrA4_0185480	TRUE		TcBrA4_0161160	TRUE
TcBrA4_0146510	TRUE		TcBrA4_0172680	FALSE		TcBrA4_0165670	FALSE		TcBrA4_0185290	TRUE		TcBrA4_0161140	TRUE
TcBrA4_0153310	TRUE		TcBrA4_0178800	FALSE		TcBrA4_0169680	TRUE		TcBrA4_0184470	TRUE		TcBrA4_0158650	TRUE
TcBrA4_0153320	TRUE		TcBrA4_0180370	TRUE		TcBrA4_0167110	TRUE		TcBrA4_0185460	TRUE		TcBrA4_0156920	FALSE
TcBrA4_0146520	TRUE		TcBrA4_0180340	TRUE		TcBrA4_0165650	FALSE		TcBrA4_0184420	TRUE		TcBrA4_0157390	TRUE
TcBrA4_0143970	TRUE		TcBrA4_0180310	TRUE		TcBrA4_0167140	TRUE		TcBrA4_0184380	TRUE		TcBrA4_0161180	TRUE
TcBrA4_0149410	TRUE		TcBrA4_0178780	FALSE		TcBrA4_0169610	TRUE		TcBrA4_0184490	TRUE		TcBrA4_0161190	TRUE
TcBrA4_0153330	TRUE		TcBrA4_0180420	TRUE		TcBrA4_0165630	FALSE		TcBrA4_0185440	TRUE		TcBrA4_0158630	TRUE
TcBrA4_0146530	TRUE		TcBrA4_0180400	TRUE		TcBrA4_0169660	TRUE		TcBrA4_0184370	TRUE		TcBrA4_0157800	FALSE
TcBrA4_0141460	FALSE		TcBrA4_0174720	TRUE		TcBrA4_0169570	TRUE		TcBrA4_0185420	TRUE		TcBrA4_0157810	FALSE
TcBrA4_0143980	TRUE		TcBrA4_0174730	TRUE		TcBrA4_0169700	TRUE		TcBrA4_0185390	TRUE		TcBrA4_0158620	TRUE
TcBrA4_0146540	TRUE		TcBrA4_0178080	TRUE		TcBrA4_0169520	TRUE		TcBrA4_0185310	TRUE		TcBrA4_0161130	TRUE
TcBrA4_0141480	FALSE		TcBrA4_0180460	TRUE		TcBrA4_0169590	TRUE		TcBrA4_0109600	FALSE		TcBrA4_0158580	TRUE
TcBrA4_0141470	FALSE		TcBrA4_0172730	FALSE		TcBrA4_0169720	TRUE		TcBrA4_0184440	TRUE		TcBrA4_0158700	TRUE
TcBrA4_0141450	FALSE		TcBrA4_0178090	TRUE		TcBrA4_0167540	FALSE		TcBrA4_0185400	TRUE		TcBrA4_0158750	TRUE
TcBrA4_0143990	TRUE		TcBrA4_0175980	TRUE		TcBrA4_0166380	TRUE		TcBrA4_0182830	TRUE		TcBrA4_0158720	TRUE
TcBrA4_0146550	TRUE		TcBrA4_0180450	TRUE		TcBrA4_0169550	TRUE		TcBrA4_0182770	TRUE		TcBrA4_0161290	TRUE
TcBrA4_0049800	FALSE		TcBrA4_0172740	FALSE		TcBrA4_0169740	TRUE		TcBrA4_0110390	FALSE		TcBrA4_0157840	FALSE
TcBrA4_0148750	FALSE		TcBrA4_0180490	TRUE		TcBrA4_0169650	TRUE		TcBrA4_0182840	TRUE		TcBrA4_0161300	TRUE
TcBrA4_0153340	TRUE		TcBrA4_0175990	TRUE		TcBrA4_0169830	TRUE		TcBrA4_0110800	FALSE		TcBrA4_0161320	TRUE
TcBrA4_0150350	FALSE		TcBrA4_0180480	TRUE		TcBrA4_0169760	TRUE		TcBrA4_0184540	TRUE		TcBrA4_0158760	TRUE
TcBrA4_0153360	TRUE		TcBrA4_0180500	TRUE		TcBrA4_0165690	FALSE		TcBrA4_0182860	TRUE		TcBrA4_0158730	TRUE
TcBrA4_0144000	TRUE		TcBrA4_0178810	FALSE		TcBrA4_0169730	TRUE		TcBrA4_0111660	FALSE		TcBrA4_0157410	TRUE
TcBrA4_0153370	TRUE		TcBrA4_0172750	FALSE		TcBrA4_0169870	TRUE		TcBrA4_0111410	FALSE		TcBrA4_0158740	TRUE
TcBrA4_0144010	TRUE		TcBrA4_0180510	TRUE		TcBrA4_0167120	TRUE		TcBrA4_0182800	TRUE		TcBrA4_0161310	TRUE
TcBrA4_0153350	TRUE		TcBrA4_0172760	FALSE		TcBrA4_0169810	TRUE		TcBrA4_0184520	TRUE		TcBrA4_0158710	TRUE
TcBrA4_0153400	TRUE		TcBrA4_0177370	FALSE		TcBrA4_0167520	FALSE		TcBrA4_0182820	TRUE		TcBrA4_0157830	FALSE
TcBrA4_0153420	TRUE		TcBrA4_0176020	TRUE		TcBrA4_0166370	TRUE		TcBrA4_0110860	FALSE		TcBrA4_0161330	TRUE
TcBrA4_0153390	TRUE		TcBrA4_0176000	TRUE		TcBrA4_0167160	TRUE		TcBrA4_0184500	TRUE		TcBrA4_0161350	TRUE
TcBrA4_0153410	TRUE		TcBrA4_0176010	TRUE		TcBrA4_0165760	FALSE		TcBrA4_0185360	TRUE		TcBrA4_0158850	TRUE
TcBrA4_0153380	TRUE		TcBrA4_0176050	TRUE		TcBrA4_0165770	FALSE		TcBrA4_0184340	TRUE		TcBrA4_0158810	TRUE
TcBrA4_0150360	FALSE		TcBrA4_0172770	FALSE		TcBrA4_0168020	FALSE		TcBrA4_0184360	TRUE		TcBrA4_0158830	TRUE
TcBrA4_0149420	TRUE		TcBrA4_0176040	TRUE		TcBrA4_0165820	FALSE		TcBrA4_0184410	TRUE		TcBrA4_0158780	TRUE
TcBrA4_0141490	FALSE		TcBrA4_0176030	TRUE		TcBrA4_0170030	TRUE		TcBrA4_0185340	TRUE		TcBrA4_0157860	FALSE
TcBrA4_0141500	FALSE		TcBrA4_0172810	FALSE		TcBrA4_0165810	FALSE		TcBrA4_0185320	TRUE		TcBrA4_0161380	TRUE
TcBrA4_0144020	TRUE		TcBrA4_0172790	FALSE		TcBrA4_0165780	FALSE		TcBrA4_0182790	TRUE		TcBrA4_0161340	TRUE
TcBrA4_0153440	TRUE		TcBrA4_0176080	TRUE		TcBrA4_0170020	TRUE		TcBrA4_0182760	TRUE		TcBrA4_0161360	TRUE
TcBrA4_0153430	TRUE		TcBrA4_0180520	TRUE		TcBrA4_0165790	FALSE		TcBrA4_0185300	TRUE		TcBrA4_0158800	TRUE
TcBrA4_0141510	FALSE		TcBrA4_0172780	FALSE		TcBrA4_0170040	TRUE		TcBrA4_0184450	TRUE		TcBrA4_0161370	TRUE
TcBrA4_0146570	TRUE		TcBrA4_0176070	TRUE		TcBrA4_0165800	FALSE		TcBrA4_0182200	FALSE		TcBrA4_0161390	TRUE
TcBrA4_0146560	TRUE		TcBrA4_0172800	FALSE		TcBrA4_0166080	FALSE		TcBrA4_0185490	TRUE		TcBrA4_0158840	TRUE
TcBrA4_0153450	TRUE		TcBrA4_0172820	FALSE		TcBrA4_0126230	FALSE		TcBrA4_0108720	FALSE		TcBrA4_0158820	TRUE
TcBrA4_0146580	TRUE		TcBrA4_0178820	FALSE		TcBrA4_0167560	FALSE		TcBrA4_0185470	TRUE		TcBrA4_0158790	TRUE
TcBrA4_0153460	TRUE		TcBrA4_0176060	TRUE		TcBrA4_0166090	FALSE		TcBrA4_0110210	FALSE		TcBrA4_0157430	TRUE
TcBrA4_0146590	TRUE		TcBrA4_0172830	FALSE		TcBrA4_0166100	FALSE		TcBrA4_0182850	TRUE		TcBrA4_0158770	TRUE
TcBrA4_0141520	FALSE		TcBrA4_0178830	FALSE		TcBrA4_0170500	TRUE		TcBrA4_0185280	TRUE		TcBrA4_0161560	TRUE
TcBrA4_0144030	TRUE		TcBrA4_0172840	FALSE		TcBrA4_0167230	TRUE		TcBrA4_0185450	TRUE		TcBrA4_0159090	TRUE
TcBrA4_0146600	TRUE		TcBrA4_0180530	TRUE		TcBrA4_0167570	FALSE		TcBrA4_0184390	TRUE		TcBrA4_0157470	TRUE
TcBrA4_0153480	TRUE		TcBrA4_0172850	FALSE		TcBrA4_0167220	TRUE		TcBrA4_0182890	TRUE		TcBrA4_0161540	TRUE
TcBrA4_0153470	TRUE		TcBrA4_0172870	FALSE		TcBrA4_0167590	FALSE		TcBrA4_0182900	TRUE		TcBrA4_0159060	TRUE
TcBrA4_0149430	TRUE		TcBrA4_0180580	TRUE		TcBrA4_0166120	FALSE		TcBrA4_0182880	TRUE		TcBrA4_0161640	TRUE
TcBrA4_0144040	TRUE		TcBrA4_0174740	TRUE		TcBrA4_0167580	FALSE		TcBrA4_0182910	TRUE		TcBrA4_0159050	TRUE
TcBrA4_0148760	FALSE		TcBrA4_0176090	TRUE		TcBrA4_0170510	TRUE		TcBrA4_0182920	TRUE		TcBrA4_0157880	FALSE
TcBrA4_0141530	FALSE		TcBrA4_0180560	TRUE		TcBrA4_0166110	FALSE		TcBrA4_0184560	TRUE		TcBrA4_0159070	TRUE
TcBrA4_0144050	TRUE		TcBrA4_0180540	TRUE		TcBrA4_0167250	TRUE		TcBrA4_0132300	FALSE		TcBrA4_0156950	FALSE
TcBrA4_0141540	FALSE		TcBrA4_0172860	FALSE		TcBrA4_0170530	TRUE		TcBrA4_0182210	FALSE		TcBrA4_0159010	TRUE
TcBrA4_0153490	TRUE		TcBrA4_0180550	TRUE		TcBrA4_0170520	TRUE					TcBrA4_0156970	FALSE
TcBrA4_0153500	TRUE		TcBrA4_0180570	TRUE		TcBrA4_0166130	FALSE					TcBrA4_0159030	TRUE
TcBrA4_0148770	FALSE		TcBrA4_0177380	FALSE		TcBrA4_0166420	TRUE					TcBrA4_0156990	FALSE
TcBrA4_0141580	FALSE		TcBrA4_0177390	FALSE		TcBrA4_0167240	TRUE					TcBrA4_0161570	TRUE
TcBrA4_0141550	FALSE		TcBrA4_0172880	FALSE		TcBrA4_0166430	TRUE					TcBrA4_0157460	TRUE
TcBrA4_0153550	TRUE		TcBrA4_0178100	TRUE		TcBrA4_0170540	TRUE					TcBrA4_0157490	TRUE
TcBrA4_0146620	TRUE		TcBrA4_0180590	TRUE		TcBrA4_0170550	TRUE					TcBrA4_0158980	TRUE
TcBrA4_0150370	FALSE		TcBrA4_0172900	FALSE		TcBrA4_0167260	TRUE					TcBrA4_0161630	TRUE
TcBrA4_0141590	FALSE		TcBrA4_0176100	TRUE		TcBrA4_0166450	TRUE					TcBrA4_0161610	TRUE
TcBrA4_0141570	FALSE		TcBrA4_0174750	TRUE		TcBrA4_0163600	FALSE					TcBrA4_0158990	TRUE
TcBrA4_0153560	TRUE		TcBrA4_0176110	TRUE		TcBrA4_0163620	FALSE					TcBrA4_0159080	TRUE
TcBrA4_0153540	TRUE		TcBrA4_0172890	FALSE		TcBrA4_0166440	TRUE					TcBrA4_0161670	TRUE
TcBrA4_0146610	TRUE		TcBrA4_0176120	TRUE		TcBrA4_0166470	TRUE					TcBrA4_0161550	TRUE
TcBrA4_0146630	TRUE		TcBrA4_0172910	FALSE		TcBrA4_0163610	FALSE					TcBrA4_0159040	TRUE
TcBrA4_0146640	TRUE		TcBrA4_0172920	FALSE		TcBrA4_0166460	TRUE					TcBrA4_0161530	TRUE
TcBrA4_0141560	FALSE		TcBrA4_0176130	TRUE		TcBrA4_0168100	TRUE					TcBrA4_0157890	FALSE
TcBrA4_0146650	TRUE		TcBrA4_0178110	TRUE		TcBrA4_0168070	TRUE					TcBrA4_0156940	FALSE
TcBrA4_0153590	TRUE		TcBrA4_0070850	TRUE		TcBrA4_0168080	TRUE					TcBrA4_0161660	TRUE
TcBrA4_0153570	TRUE		TcBrA4_0178120	TRUE		TcBrA4_0168090	TRUE					TcBrA4_0159000	TRUE
TcBrA4_0153580	TRUE		TcBrA4_0178840	FALSE		TcBrA4_0163740	FALSE					TcBrA4_0161580	TRUE
TcBrA4_0153600	TRUE		TcBrA4_0178130	TRUE		TcBrA4_0168310	TRUE					TcBrA4_0156960	FALSE
TcBrA4_0146670	TRUE		TcBrA4_0180600	TRUE		TcBrA4_0163880	FALSE					TcBrA4_0159020	TRUE
TcBrA4_0146660	TRUE		TcBrA4_0178140	TRUE		TcBrA4_0164000	FALSE					TcBrA4_0156980	FALSE
TcBrA4_0141600	FALSE		TcBrA4_0180610	TRUE		TcBrA4_0163890	FALSE					TcBrA4_0161650	TRUE
TcBrA4_0153620	TRUE		TcBrA4_0176140	TRUE		TcBrA4_0168260	TRUE					TcBrA4_0161590	TRUE
TcBrA4_0141610	FALSE		TcBrA4_0172940	FALSE		TcBrA4_0163860	FALSE					TcBrA4_0157480	TRUE
TcBrA4_0153610	TRUE		TcBrA4_0180620	TRUE		TcBrA4_0164010	FALSE					TcBrA4_0157870	FALSE
TcBrA4_0149440	TRUE		TcBrA4_0176150	TRUE		TcBrA4_0168380	TRUE					TcBrA4_0161620	TRUE
TcBrA4_0141630	FALSE		TcBrA4_0172930	FALSE		TcBrA4_0167770	FALSE					TcBrA4_0161600	TRUE
TcBrA4_0153660	TRUE		TcBrA4_0180630	TRUE		TcBrA4_0168400	TRUE					TcBrA4_0161680	TRUE
TcBrA4_0150380	FALSE		TcBrA4_0180640	TRUE		TcBrA4_0167750	FALSE					TcBrA4_0157930	FALSE
TcBrA4_0153630	TRUE		TcBrA4_0176160	TRUE		TcBrA4_0163940	FALSE					TcBrA4_0162330	TRUE
TcBrA4_0141640	FALSE		TcBrA4_0178150	TRUE		TcBrA4_0168350	TRUE					TcBrA4_0157040	FALSE
TcBrA4_0146730	TRUE		TcBrA4_0180650	TRUE		TcBrA4_0163850	FALSE					TcBrA4_0162310	TRUE
TcBrA4_0146700	TRUE		TcBrA4_0178160	TRUE		TcBrA4_0163960	FALSE					TcBrA4_0162320	TRUE
TcBrA4_0153670	TRUE		TcBrA4_0178170	TRUE		TcBrA4_0168250	TRUE					TcBrA4_0159490	TRUE
TcBrA4_0146680	TRUE		TcBrA4_0075880	TRUE		TcBrA4_0167610	TRUE					TcBrA4_0162370	TRUE
TcBrA4_0141620	FALSE		TcBrA4_0178260	TRUE		TcBrA4_0163900	FALSE					TcBrA4_0159470	TRUE
TcBrA4_0146720	TRUE		TcBrA4_0178190	TRUE		TcBrA4_0168320	TRUE					TcBrA4_0159530	TRUE
TcBrA4_0153650	TRUE		TcBrA4_0178230	TRUE		TcBrA4_0163990	FALSE					TcBrA4_0162350	TRUE
TcBrA4_0153640	TRUE		TcBrA4_0178210	TRUE		TcBrA4_0168330	TRUE					TcBrA4_0157600	TRUE
TcBrA4_0146710	TRUE		TcBrA4_0178200	TRUE		TcBrA4_0168360	TRUE					TcBrA4_0162450	TRUE
TcBrA4_0146690	TRUE		TcBrA4_0178180	TRUE		TcBrA4_0168340	TRUE					TcBrA4_0162280	TRUE
TcBrA4_0144060	TRUE		TcBrA4_0178220	TRUE		TcBrA4_0166180	TRUE					TcBrA4_0159560	TRUE
TcBrA4_0153680	TRUE		TcBrA4_0178270	TRUE		TcBrA4_0168280	TRUE					TcBrA4_0159520	TRUE
TcBrA4_0146740	TRUE		TcBrA4_0178250	TRUE		TcBrA4_0168390	TRUE					TcBrA4_0159550	TRUE
TcBrA4_0146760	TRUE		TcBrA4_0178240	TRUE		TcBrA4_0166570	TRUE					TcBrA4_0157060	FALSE
TcBrA4_0146750	TRUE		TcBrA4_0180660	TRUE		TcBrA4_0167760	FALSE					TcBrA4_0157590	TRUE
TcBrA4_0146770	TRUE		TcBrA4_0176170	TRUE		TcBrA4_0167740	FALSE					TcBrA4_0159540	TRUE
TcBrA4_0141670	FALSE		TcBrA4_0174760	TRUE		TcBrA4_0168290	TRUE					TcBrA4_0162420	TRUE
TcBrA4_0153730	TRUE		TcBrA4_0176180	TRUE		TcBrA4_0024330	FALSE					TcBrA4_0162400	TRUE
TcBrA4_0153760	TRUE		TcBrA4_0176370	TRUE		TcBrA4_0168370	TRUE					TcBrA4_0157940	FALSE
TcBrA4_0153720	TRUE		TcBrA4_0178340	TRUE		TcBrA4_0167780	FALSE					TcBrA4_0162380	TRUE
TcBrA4_0146790	TRUE		TcBrA4_0181060	TRUE		TcBrA4_0163920	FALSE					TcBrA4_0162440	TRUE
TcBrA4_0153780	TRUE		TcBrA4_0173250	FALSE		TcBrA4_0163950	FALSE					TcBrA4_0159480	TRUE
TcBrA4_0148780	FALSE		TcBrA4_0181090	TRUE		TcBrA4_0168300	TRUE					TcBrA4_0157920	FALSE
TcBrA4_0153710	TRUE		TcBrA4_0173540	FALSE		TcBrA4_0163970	FALSE					TcBrA4_0162300	TRUE
TcBrA4_0153800	TRUE		TcBrA4_0173560	FALSE		TcBrA4_0163930	FALSE					TcBrA4_0162360	TRUE
TcBrA4_0153700	TRUE		TcBrA4_0173550	FALSE		TcBrA4_0163870	FALSE					TcBrA4_0159570	TRUE
TcBrA4_0141680	FALSE		TcBrA4_0176550	TRUE		TcBrA4_0163910	FALSE					TcBrA4_0162340	TRUE
TcBrA4_0141660	FALSE		TcBrA4_0181460	TRUE		TcBrA4_0163980	FALSE					TcBrA4_0159510	TRUE
TcBrA4_0146780	TRUE		TcBrA4_0179090	FALSE		TcBrA4_0168270	TRUE					TcBrA4_0157580	TRUE
TcBrA4_0146800	TRUE		TcBrA4_0181470	TRUE		TcBrA4_0164220	FALSE					TcBrA4_0157050	FALSE
TcBrA4_0146820	TRUE		TcBrA4_0173710	FALSE		TcBrA4_0168580	TRUE					TcBrA4_0162430	TRUE
TcBrA4_0146810	TRUE		TcBrA4_0176690	TRUE		TcBrA4_0164200	FALSE					TcBrA4_0162290	TRUE
TcBrA4_0144070	TRUE		TcBrA4_0176680	TRUE		TcBrA4_0164210	FALSE					TcBrA4_0162390	TRUE
TcBrA4_0153790	TRUE		TcBrA4_0181700	TRUE		TcBrA4_0164190	FALSE					TcBrA4_0162270	TRUE
TcBrA4_0150390	FALSE		TcBrA4_0175100	TRUE		TcBrA4_0168650	TRUE					TcBrA4_0058820	FALSE
TcBrA4_0153810	TRUE		TcBrA4_0174370	FALSE		TcBrA4_0168690	TRUE					TcBrA4_0162410	TRUE
TcBrA4_0153770	TRUE		TcBrA4_0174350	FALSE		TcBrA4_0164350	FALSE					TcBrA4_0159500	TRUE
TcBrA4_0153750	TRUE		TcBrA4_0174330	FALSE		TcBrA4_0168620	TRUE					TcBrA4_0159580	TRUE
TcBrA4_0153690	TRUE		TcBrA4_0177160	TRUE		TcBrA4_0164340	FALSE					TcBrA4_0159620	TRUE
TcBrA4_0141690	FALSE		TcBrA4_0175080	TRUE		TcBrA4_0168630	TRUE					TcBrA4_0159600	TRUE
TcBrA4_0153740	TRUE		TcBrA4_0177180	TRUE		TcBrA4_0168700	TRUE					TcBrA4_0157620	TRUE
TcBrA4_0141650	FALSE		TcBrA4_0177170	TRUE		TcBrA4_0164360	FALSE					TcBrA4_0162480	TRUE
TcBrA4_0146830	TRUE		TcBrA4_0174340	FALSE		TcBrA4_0168680	TRUE					TcBrA4_0159590	TRUE
TcBrA4_0146850	TRUE		TcBrA4_0175090	TRUE		TcBrA4_0164320	FALSE					TcBrA4_0159630	TRUE
TcBrA4_0141700	FALSE		TcBrA4_0174360	FALSE		TcBrA4_0168660	TRUE					TcBrA4_0157610	TRUE
TcBrA4_0146840	TRUE		TcBrA4_0178450	TRUE		TcBrA4_0164310	FALSE					TcBrA4_0159610	TRUE
TcBrA4_0146860	TRUE		TcBrA4_0181720	TRUE		TcBrA4_0043390	FALSE					TcBrA4_0162470	TRUE
TcBrA4_0144080	TRUE		TcBrA4_0181710	TRUE		TcBrA4_0168670	TRUE					TcBrA4_0159640	TRUE
TcBrA4_0144090	TRUE		TcBrA4_0178460	TRUE		TcBrA4_0167310	FALSE					TcBrA4_0157950	FALSE
TcBrA4_0065990	FALSE		TcBrA4_0178500	TRUE		TcBrA4_0168640	TRUE					TcBrA4_0162490	TRUE
TcBrA4_0153820	TRUE		TcBrA4_0178530	TRUE		TcBrA4_0164330	FALSE					TcBrA4_0159660	TRUE
TcBrA4_0153830	TRUE		TcBrA4_0178540	TRUE		TcBrA4_0169180	TRUE					TcBrA4_0162510	TRUE
TcBrA4_0153840	TRUE		TcBrA4_0178470	TRUE		TcBrA4_0167900	FALSE					TcBrA4_0159680	TRUE
TcBrA4_0149460	TRUE		TcBrA4_0178510	TRUE		TcBrA4_0164950	FALSE					TcBrA4_0159690	TRUE
TcBrA4_0149450	TRUE		TcBrA4_0178490	TRUE		TcBrA4_0164970	FALSE					TcBrA4_0162500	TRUE
TcBrA4_0146870	TRUE		TcBrA4_0178520	TRUE		TcBrA4_0167910	FALSE					TcBrA4_0159650	TRUE
TcBrA4_0146880	TRUE		TcBrA4_0178480	TRUE		TcBrA4_0169190	TRUE					TcBrA4_0162520	TRUE
TcBrA4_0141720	FALSE		TcBrA4_0177200	TRUE		TcBrA4_0164960	FALSE					TcBrA4_0157630	TRUE
TcBrA4_0065920	FALSE		TcBrA4_0177240	TRUE		TcBrA4_0164990	FALSE					TcBrA4_0159670	TRUE
TcBrA4_0146890	TRUE		TcBrA4_0177210	TRUE		TcBrA4_0164980	FALSE					TcBrA4_0162550	TRUE
TcBrA4_0141730	FALSE		TcBrA4_0177230	TRUE		TcBrA4_0169210	TRUE					TcBrA4_0159700	TRUE
TcBrA4_0141710	FALSE		TcBrA4_0177220	TRUE		TcBrA4_0167490	FALSE					TcBrA4_0162530	TRUE
TcBrA4_0144100	TRUE		TcBrA4_0174400	FALSE		TcBrA4_0165030	FALSE					TcBrA4_0159710	TRUE
TcBrA4_0146910	TRUE		TcBrA4_0181780	TRUE		TcBrA4_0165010	FALSE					TcBrA4_0162540	TRUE
TcBrA4_0144110	TRUE		TcBrA4_0178550	TRUE		TcBrA4_0169220	TRUE					TcBrA4_0159720	TRUE
TcBrA4_0146900	TRUE		TcBrA4_0175120	TRUE		TcBrA4_0165020	FALSE					TcBrA4_0162590	TRUE
TcBrA4_0150400	FALSE		TcBrA4_0174390	FALSE		TcBrA4_0084020	FALSE					TcBrA4_0162620	TRUE
TcBrA4_0153850	TRUE		TcBrA4_0181770	TRUE		TcBrA4_0169200	TRUE					TcBrA4_0162570	TRUE
TcBrA4_0153860	TRUE		TcBrA4_0181750	TRUE		TcBrA4_0165000	FALSE					TcBrA4_0162630	TRUE
TcBrA4_0146930	TRUE		TcBrA4_0181730	TRUE		TcBrA4_0167080	TRUE					TcBrA4_0159730	TRUE
TcBrA4_0146940	TRUE		TcBrA4_0177250	TRUE		TcBrA4_0165040	FALSE					TcBrA4_0157960	FALSE
TcBrA4_0144120	TRUE		TcBrA4_0174380	FALSE		TcBrA4_0169230	TRUE					TcBrA4_0162610	TRUE
TcBrA4_0153870	TRUE		TcBrA4_0174410	FALSE		TcBrA4_0165050	FALSE					TcBrA4_0162580	TRUE
TcBrA4_0146920	TRUE		TcBrA4_0181760	TRUE		TcBrA4_0167500	FALSE					TcBrA4_0162560	TRUE
TcBrA4_0149480	TRUE		TcBrA4_0175130	TRUE		TcBrA4_0165090	FALSE					TcBrA4_0162600	TRUE
TcBrA4_0153880	TRUE		TcBrA4_0181740	TRUE		TcBrA4_0165080	FALSE					TcBrA4_0159740	TRUE
TcBrA4_0141780	FALSE		TcBrA4_0181790	TRUE		TcBrA4_0169240	TRUE					TcBrA4_0157970	FALSE
TcBrA4_0146970	TRUE		TcBrA4_0179180	FALSE		TcBrA4_0165070	FALSE					TcBrA4_0159750	TRUE
TcBrA4_0146950	TRUE		TcBrA4_0181820	TRUE		TcBrA4_0167510	FALSE					TcBrA4_0157090	FALSE
TcBrA4_0153980	TRUE		TcBrA4_0177270	TRUE		TcBrA4_0167090	TRUE					TcBrA4_0157080	FALSE
TcBrA4_0150410	FALSE		TcBrA4_0174440	FALSE		TcBrA4_0165060	FALSE					TcBrA4_0157070	FALSE
TcBrA4_0153960	TRUE		TcBrA4_0174420	FALSE		TcBrA4_0167920	FALSE					TcBrA4_0159770	TRUE
TcBrA4_0150430	FALSE		TcBrA4_0177260	TRUE		TcBrA4_0165130	FALSE					TcBrA4_0157100	FALSE
TcBrA4_0141760	FALSE		TcBrA4_0174470	FALSE		TcBrA4_0169300	TRUE					TcBrA4_0162650	TRUE
TcBrA4_0141740	FALSE		TcBrA4_0181810	TRUE		TcBrA4_0165150	FALSE					TcBrA4_0159780	TRUE
TcBrA4_0144130	TRUE		TcBrA4_0174460	FALSE		TcBrA4_0099160	FALSE					TcBrA4_0159760	TRUE
TcBrA4_0141820	FALSE		TcBrA4_0181830	TRUE		TcBrA4_0169290	TRUE					TcBrA4_0159800	TRUE
TcBrA4_0149530	TRUE		TcBrA4_0174450	FALSE		TcBrA4_0165140	FALSE					TcBrA4_0159810	TRUE
TcBrA4_0149490	TRUE		TcBrA4_0174430	FALSE		TcBrA4_0166330	TRUE					TcBrA4_0159790	TRUE
TcBrA4_0149500	TRUE		TcBrA4_0181800	TRUE		TcBrA4_0165260	FALSE					TcBrA4_0157110	FALSE
TcBrA4_0144160	TRUE		TcBrA4_0175140	TRUE		TcBrA4_0165240	FALSE					TcBrA4_0162640	TRUE
TcBrA4_0153920	TRUE		TcBrA4_0174480	TRUE		TcBrA4_0165250	FALSE					TcBrA4_0162660	TRUE
TcBrA4_0149510	TRUE		TcBrA4_0170560	FALSE		TcBrA4_0167650	TRUE					TcBrA4_0162760	TRUE
TcBrA4_0153890	TRUE		TcBrA4_0179190	TRUE		TcBrA4_0169330	TRUE					TcBrA4_0162740	TRUE
TcBrA4_0149520	TRUE		TcBrA4_0170600	FALSE		TcBrA4_0102340	FALSE					TcBrA4_0162720	TRUE
TcBrA4_0150440	FALSE		TcBrA4_0170570	FALSE		TcBrA4_0169320	TRUE					TcBrA4_0159830	TRUE
TcBrA4_0146960	TRUE		TcBrA4_0175150	TRUE		TcBrA4_0165220	FALSE					TcBrA4_0162670	TRUE
TcBrA4_0153910	TRUE		TcBrA4_0170580	FALSE		TcBrA4_0167930	FALSE					TcBrA4_0159840	TRUE
TcBrA4_0141790	FALSE		TcBrA4_0177280	FALSE		TcBrA4_0165230	FALSE					TcBrA4_0162770	TRUE
TcBrA4_0153900	TRUE		TcBrA4_0170590	FALSE		TcBrA4_0165270	FALSE					TcBrA4_0162750	TRUE
TcBrA4_0153930	TRUE		TcBrA4_0175160	TRUE		TcBrA4_0168000	FALSE					TcBrA4_0162690	TRUE
TcBrA4_0153970	TRUE		TcBrA4_0175180	TRUE		TcBrA4_0167980	FALSE					TcBrA4_0159850	TRUE
TcBrA4_0153990	TRUE		TcBrA4_0175170	TRUE		TcBrA4_0165470	FALSE					TcBrA4_0162730	TRUE
TcBrA4_0153950	TRUE		TcBrA4_0170610	FALSE		TcBrA4_0165350	FALSE					TcBrA4_0159820	TRUE
TcBrA4_0150420	FALSE		TcBrA4_0170620	FALSE		TcBrA4_0169340	TRUE					TcBrA4_0162710	TRUE
TcBrA4_0153940	TRUE		TcBrA4_0175250	TRUE		TcBrA4_0169370	TRUE					TcBrA4_0162830	TRUE
TcBrA4_0154000	TRUE		TcBrA4_0170700	FALSE		TcBrA4_0165360	FALSE					TcBrA4_0159930	TRUE
TcBrA4_0141770	FALSE		TcBrA4_0170720	FALSE		TcBrA4_0165290	FALSE					TcBrA4_0162860	TRUE
TcBrA4_0141750	FALSE		TcBrA4_0177570	TRUE		TcBrA4_0165520	FALSE					TcBrA4_0162840	TRUE
TcBrA4_0144140	TRUE		TcBrA4_0175260	TRUE		TcBrA4_0167940	FALSE					TcBrA4_0162820	TRUE
TcBrA4_0154020	TRUE		TcBrA4_0177580	TRUE		TcBrA4_0165320	FALSE					TcBrA4_0159900	TRUE
TcBrA4_0154010	TRUE		TcBrA4_0175240	TRUE		TcBrA4_0167960	FALSE					TcBrA4_0159920	TRUE
TcBrA4_0154030	TRUE		TcBrA4_0170690	FALSE		TcBrA4_0167660	TRUE					TcBrA4_0159910	TRUE
TcBrA4_0154040	TRUE		TcBrA4_0170710	FALSE		TcBrA4_0169410	TRUE					TcBrA4_0159940	TRUE
TcBrA4_0154050	TRUE		TcBrA4_0016790	FALSE		TcBrA4_0165530	FALSE					TcBrA4_0162870	TRUE
TcBrA4_0146980	TRUE		TcBrA4_0175290	TRUE		TcBrA4_0169350	TRUE					TcBrA4_0162880	TRUE
TcBrA4_0146990	TRUE		TcBrA4_0178610	FALSE		TcBrA4_0167670	TRUE					TcBrA4_0159950	TRUE
TcBrA4_0154060	TRUE		TcBrA4_0175320	TRUE		TcBrA4_0165500	FALSE					TcBrA4_0159890	TRUE
TcBrA4_0147010	TRUE		TcBrA4_0175330	TRUE		TcBrA4_0165420	FALSE					TcBrA4_0162850	TRUE
TcBrA4_0147000	TRUE		TcBrA4_0179310	TRUE		TcBrA4_0169390	TRUE					TcBrA4_0160040	TRUE
TcBrA4_0147020	TRUE		TcBrA4_0175300	TRUE		TcBrA4_0169460	TRUE					TcBrA4_0160000	TRUE
TcBrA4_0141830	FALSE		TcBrA4_0178590	FALSE		TcBrA4_0165480	FALSE					TcBrA4_0159980	TRUE
TcBrA4_0147030	TRUE		TcBrA4_0175310	TRUE		TcBrA4_0165460	FALSE					TcBrA4_0160020	TRUE
TcBrA4_0141840	FALSE		TcBrA4_0178600	FALSE		TcBrA4_0166340	TRUE					TcBrA4_0162910	TRUE
TcBrA4_0147040	TRUE		TcBrA4_0178580	FALSE		TcBrA4_0169440	TRUE					TcBrA4_0162930	TRUE
TcBrA4_0141850	FALSE		TcBrA4_0179300	TRUE		TcBrA4_0169420	TRUE					TcBrA4_0162890	TRUE
TcBrA4_0154070	TRUE		TcBrA4_0170900	FALSE		TcBrA4_0167990	FALSE					TcBrA4_0157980	FALSE
TcBrA4_0141870	FALSE		TcBrA4_0174560	TRUE		TcBrA4_0169380	TRUE					TcBrA4_0157140	FALSE
TcBrA4_0144170	TRUE		TcBrA4_0171340	FALSE		TcBrA4_0165440	FALSE					TcBrA4_0159990	TRUE
TcBrA4_0141890	FALSE		TcBrA4_0179520	TRUE		TcBrA4_0165310	FALSE					TcBrA4_0159970	TRUE
TcBrA4_0144180	TRUE		TcBrA4_0171200	FALSE		TcBrA4_0165450	FALSE					TcBrA4_0160010	TRUE
TcBrA4_0154080	TRUE		TcBrA4_0177310	FALSE		TcBrA4_0165370	FALSE					TcBrA4_0159960	TRUE
TcBrA4_0141860	FALSE		TcBrA4_0171490	FALSE		TcBrA4_0165560	FALSE					TcBrA4_0160030	TRUE
TcBrA4_0141880	FALSE		TcBrA4_0171260	FALSE		TcBrA4_0165380	FALSE					TcBrA4_0162900	TRUE
TcBrA4_0154090	TRUE		TcBrA4_0171250	FALSE		TcBrA4_0165280	FALSE					TcBrA4_0162920	TRUE
TcBrA4_0144190	TRUE		TcBrA4_0171640	FALSE		TcBrA4_0165510	FALSE					TcBrA4_0157150	FALSE
TcBrA4_0147050	TRUE		TcBrA4_0171220	FALSE		TcBrA4_0165330	FALSE					TcBrA4_0160080	TRUE
TcBrA4_0147060	TRUE		TcBrA4_0171430	FALSE		TcBrA4_0165410	FALSE					TcBrA4_0160070	TRUE
TcBrA4_0154100	TRUE		TcBrA4_0171390	FALSE		TcBrA4_0167950	FALSE					TcBrA4_0160140	TRUE
TcBrA4_0141900	FALSE		TcBrA4_0171320	FALSE		TcBrA4_0167970	FALSE					TcBrA4_0163070	TRUE
TcBrA4_0150450	FALSE		TcBrA4_0175460	TRUE		TcBrA4_0169430	TRUE					TcBrA4_0163050	TRUE
TcBrA4_0149560	TRUE		TcBrA4_0171410	FALSE		TcBrA4_0169400	TRUE					TcBrA4_0163090	TRUE
TcBrA4_0147070	TRUE		TcBrA4_0171580	FALSE		TcBrA4_0165400	FALSE					TcBrA4_0157660	TRUE
TcBrA4_0154140	TRUE		TcBrA4_0171600	FALSE		TcBrA4_0165390	FALSE					TcBrA4_0160160	TRUE
TcBrA4_0154200	TRUE		TcBrA4_0175450	TRUE		TcBrA4_0165300	FALSE					TcBrA4_0158000	FALSE
TcBrA4_0149540	TRUE		TcBrA4_0171470	FALSE		TcBrA4_0165340	FALSE					TcBrA4_0160120	TRUE
TcBrA4_0154160	TRUE		TcBrA4_0171590	FALSE		TcBrA4_0165540	FALSE					TcBrA4_0163100	TRUE
TcBrA4_0154120	TRUE		TcBrA4_0171620	FALSE		TcBrA4_0167100	TRUE					TcBrA4_0160100	TRUE
TcBrA4_0141920	FALSE		TcBrA4_0171520	FALSE		TcBrA4_0165430	FALSE					TcBrA4_0163060	TRUE
TcBrA4_0141940	FALSE		TcBrA4_0171450	FALSE		TcBrA4_0165550	FALSE					TcBrA4_0163120	TRUE
TcBrA4_0154180	TRUE		TcBrA4_0179480	TRUE		TcBrA4_0169360	TRUE					TcBrA4_0157670	TRUE
TcBrA4_0154130	TRUE		TcBrA4_0171330	FALSE		TcBrA4_0165490	FALSE					TcBrA4_0163130	TRUE
TcBrA4_0154190	TRUE		TcBrA4_0174540	TRUE		TcBrA4_0169450	TRUE					TcBrA4_0157650	TRUE
TcBrA4_0144200	TRUE		TcBrA4_0179540	TRUE		TcBrA4_0169490	TRUE					TcBrA4_0163080	TRUE
TcBrA4_0147080	TRUE		TcBrA4_0171500	FALSE		TcBrA4_0165620	FALSE					TcBrA4_0160090	TRUE
TcBrA4_0154110	TRUE		TcBrA4_0175480	TRUE		TcBrA4_0165600	FALSE					TcBrA4_0160170	TRUE
TcBrA4_0149550	TRUE		TcBrA4_0171310	FALSE		TcBrA4_0169480	TRUE					TcBrA4_0160150	TRUE
TcBrA4_0141910	FALSE		TcBrA4_0179560	TRUE		TcBrA4_0169470	TRUE					TcBrA4_0163150	TRUE
TcBrA4_0154170	TRUE		TcBrA4_0174570	TRUE		TcBrA4_0165580	FALSE					TcBrA4_0157990	FALSE
TcBrA4_0154150	TRUE		TcBrA4_0171370	FALSE		TcBrA4_0169510	TRUE					TcBrA4_0160130	TRUE
TcBrA4_0141930	FALSE		TcBrA4_0171560	FALSE		TcBrA4_0165590	FALSE					TcBrA4_0160110	TRUE
TcBrA4_0141950	FALSE		TcBrA4_0171570	FALSE		TcBrA4_0165570	FALSE					TcBrA4_0163110	TRUE
TcBrA4_0150460	FALSE		TcBrA4_0179500	TRUE		TcBrA4_0169500	TRUE					TcBrA4_0163240	TRUE
TcBrA4_0154210	TRUE		TcBrA4_0171350	FALSE		TcBrA4_0165610	FALSE					TcBrA4_0163260	TRUE
TcBrA4_0154220	TRUE		TcBrA4_0174550	TRUE		TcBrA4_0166350	TRUE					TcBrA4_0163200	TRUE
TcBrA4_0144210	TRUE		TcBrA4_0171510	FALSE		TcBrA4_0168010	FALSE					TcBrA4_0160260	TRUE
TcBrA4_0144220	TRUE		TcBrA4_0175490	TRUE		TcBrA4_0167210	TRUE					TcBrA4_0160240	TRUE
TcBrA4_0147090	TRUE		TcBrA4_0171210	FALSE		TcBrA4_0165700	FALSE					TcBrA4_0163220	TRUE
TcBrA4_0154240	TRUE		TcBrA4_0171530	FALSE		TcBrA4_0169980	TRUE					TcBrA4_0160280	TRUE
TcBrA4_0147100	TRUE		TcBrA4_0171550	FALSE		TcBrA4_0169990	TRUE					TcBrA4_0160180	TRUE
TcBrA4_0147110	TRUE		TcBrA4_0171270	FALSE		TcBrA4_0169930	TRUE					TcBrA4_0160300	TRUE
TcBrA4_0154230	TRUE		TcBrA4_0171280	FALSE		TcBrA4_0165730	FALSE					TcBrA4_0157680	TRUE
TcBrA4_0154250	TRUE		TcBrA4_0171660	FALSE		TcBrA4_0165710	FALSE					TcBrA4_0163160	TRUE
TcBrA4_0154260	TRUE		TcBrA4_0171480	FALSE		TcBrA4_0169970	TRUE					TcBrA4_0163180	TRUE
TcBrA4_0154270	TRUE		TcBrA4_0175500	TRUE		TcBrA4_0165740	FALSE					TcBrA4_0157700	TRUE
TcBrA4_0147120	TRUE		TcBrA4_0175470	TRUE		TcBrA4_0170000	TRUE					TcBrA4_0158010	FALSE
TcBrA4_0154500	TRUE		TcBrA4_0171190	FALSE		TcBrA4_0165720	FALSE					TcBrA4_0160290	TRUE
TcBrA4_0147280	TRUE		TcBrA4_0171230	FALSE		TcBrA4_0170130	TRUE					TcBrA4_0163250	TRUE
TcBrA4_0154480	TRUE		TcBrA4_0171420	FALSE		TcBrA4_0166030	FALSE					TcBrA4_0160200	TRUE
TcBrA4_0154490	TRUE		TcBrA4_0171650	FALSE		TcBrA4_0168030	FALSE					TcBrA4_0163210	TRUE
TcBrA4_0144280	TRUE		TcBrA4_0171240	FALSE		TcBrA4_0170380	TRUE					TcBrA4_0160230	TRUE
TcBrA4_0147290	TRUE		TcBrA4_0171400	FALSE		TcBrA4_0165840	FALSE					TcBrA4_0160210	TRUE
TcBrA4_0154750	TRUE		TcBrA4_0171380	FALSE		TcBrA4_0166060	FALSE					TcBrA4_0160250	TRUE
TcBrA4_0154740	TRUE		TcBrA4_0171460	FALSE		TcBrA4_0170150	TRUE					TcBrA4_0160190	TRUE
TcBrA4_0154760	TRUE		TcBrA4_0171610	FALSE		TcBrA4_0170490	TRUE					TcBrA4_0160220	TRUE
TcBrA4_0147570	TRUE		TcBrA4_0171440	FALSE		TcBrA4_0166000	FALSE					TcBrA4_0163190	TRUE
TcBrA4_0147580	TRUE		TcBrA4_0179550	TRUE		TcBrA4_0170300	TRUE					TcBrA4_0163230	TRUE
TcBrA4_0142380	FALSE		TcBrA4_0171630	FALSE		TcBrA4_0165950	FALSE					TcBrA4_0157690	TRUE
TcBrA4_0142390	FALSE		TcBrA4_0179490	TRUE		TcBrA4_0170170	TRUE					TcBrA4_0160270	TRUE
TcBrA4_0147630	TRUE		TcBrA4_0179570	TRUE		TcBrA4_0170230	TRUE					TcBrA4_0163170	TRUE
TcBrA4_0147650	TRUE		TcBrA4_0171300	FALSE		TcBrA4_0170360	TRUE					TcBrA4_0163300	TRUE
TcBrA4_0148870	FALSE		TcBrA4_0171540	FALSE		TcBrA4_0165980	FALSE					TcBrA4_0160320	TRUE
TcBrA4_0147640	TRUE		TcBrA4_0179510	TRUE		TcBrA4_0165930	FALSE					TcBrA4_0124490	FALSE
TcBrA4_0105320	FALSE		TcBrA4_0171290	FALSE		TcBrA4_0170340	TRUE					TcBrA4_0163270	TRUE
TcBrA4_0147660	TRUE		TcBrA4_0171360	FALSE		TcBrA4_0168040	FALSE					TcBrA4_0163280	TRUE
TcBrA4_0155360	TRUE		TcBrA4_0174580	TRUE		TcBrA4_0166050	FALSE					TcBrA4_0163290	TRUE
TcBrA4_0155420	TRUE		TcBrA4_0179530	TRUE		TcBrA4_0170420	TRUE					TcBrA4_0160310	TRUE
TcBrA4_0155440	TRUE		TcBrA4_0178680	FALSE		TcBrA4_0165990	FALSE					TcBrA4_0158020	FALSE
TcBrA4_0147860	TRUE		TcBrA4_0172010	FALSE		TcBrA4_0170080	TRUE					TcBrA4_0163380	TRUE
TcBrA4_0149780	TRUE		TcBrA4_0172030	FALSE		TcBrA4_0166400	TRUE					TcBrA4_0157160	FALSE
TcBrA4_0155380	TRUE		TcBrA4_0172020	FALSE		TcBrA4_0170460	TRUE					TcBrA4_0160380	TRUE
TcBrA4_0147840	TRUE		TcBrA4_0175690	TRUE		TcBrA4_0170070	TRUE					TcBrA4_0160400	TRUE
TcBrA4_0149760	TRUE		TcBrA4_0179790	TRUE		TcBrA4_0170400	TRUE					TcBrA4_0160410	TRUE
TcBrA4_0148910	FALSE		TcBrA4_0177740	TRUE		TcBrA4_0165910	FALSE					TcBrA4_0160370	TRUE
TcBrA4_0142760	FALSE		TcBrA4_0174630	TRUE		TcBrA4_0170240	TRUE					TcBrA4_0157170	FALSE
TcBrA4_0155400	TRUE		TcBrA4_0172360	FALSE		TcBrA4_0170050	TRUE					TcBrA4_0160390	TRUE
TcBrA4_0148900	FALSE		TcBrA4_0175770	TRUE		TcBrA4_0170180	TRUE					TcBrA4_0160480	TRUE
TcBrA4_0144460	TRUE		TcBrA4_0043470	FALSE		TcBrA4_0170260	TRUE					TcBrA4_0160500	TRUE
TcBrA4_0155330	TRUE		TcBrA4_0172220	FALSE		TcBrA4_0170200	TRUE					TcBrA4_0157200	FALSE
TcBrA4_0155430	TRUE		TcBrA4_0180010	TRUE		TcBrA4_0170220	TRUE					TcBrA4_0157230	FALSE
TcBrA4_0147850	TRUE		TcBrA4_0177330	FALSE		TcBrA4_0170440	TRUE					TcBrA4_0158060	FALSE
TcBrA4_0155450	TRUE		TcBrA4_0172260	FALSE		TcBrA4_0165830	FALSE					TcBrA4_0163440	TRUE
TcBrA4_0155410	TRUE		TcBrA4_0172410	FALSE		TcBrA4_0170120	TRUE					TcBrA4_0163490	TRUE
TcBrA4_0147870	TRUE		TcBrA4_0178740	FALSE		TcBrA4_0165970	FALSE					TcBrA4_0163470	TRUE
TcBrA4_0150610	FALSE		TcBrA4_0174660	TRUE		TcBrA4_0167690	TRUE					TcBrA4_0160490	TRUE
TcBrA4_0149770	TRUE		TcBrA4_0179920	TRUE		TcBrA4_0166020	FALSE					TcBrA4_0160520	TRUE
TcBrA4_0147830	TRUE		TcBrA4_0172430	FALSE		TcBrA4_0165850	FALSE					TcBrA4_0163460	TRUE
TcBrA4_0149750	TRUE		TcBrA4_0178720	FALSE		TcBrA4_0165890	FALSE					TcBrA4_0163510	TRUE
TcBrA4_0155390	TRUE		TcBrA4_0172340	FALSE		TcBrA4_0167550	FALSE					TcBrA4_0163520	TRUE
TcBrA4_0155350	TRUE		TcBrA4_0177840	TRUE		TcBrA4_0170100	TRUE					TcBrA4_0163480	TRUE
TcBrA4_0142790	FALSE		TcBrA4_0179910	TRUE		TcBrA4_0170280	TRUE					TcBrA4_0157250	FALSE
TcBrA4_0155340	TRUE		TcBrA4_0172390	FALSE		TcBrA4_0170390	TRUE					TcBrA4_0157210	FALSE
TcBrA4_0142770	FALSE		TcBrA4_0172400	FALSE		TcBrA4_0165870	FALSE					TcBrA4_0157260	FALSE
TcBrA4_0142750	FALSE		TcBrA4_0177340	FALSE		TcBrA4_0170090	TRUE					TcBrA4_0163450	TRUE
TcBrA4_0155370	TRUE		TcBrA4_0177860	TRUE		TcBrA4_0165860	FALSE					TcBrA4_0163550	TRUE
TcBrA4_0142780	FALSE		TcBrA4_0179930	TRUE		TcBrA4_0165960	FALSE					TcBrA4_0157240	FALSE
TcBrA4_0155460	TRUE		TcBrA4_0172280	FALSE		TcBrA4_0170140	TRUE					TcBrA4_0163500	TRUE
TcBrA4_0147960	TRUE		TcBrA4_0179950	TRUE		TcBrA4_0167700	TRUE					TcBrA4_0157190	FALSE
TcBrA4_0147980	TRUE		TcBrA4_0172350	FALSE		TcBrA4_0170330	TRUE					TcBrA4_0157220	FALSE
TcBrA4_0148000	TRUE		TcBrA4_0172170	FALSE		TcBrA4_0165940	FALSE					TcBrA4_0163540	TRUE
TcBrA4_0142900	FALSE		TcBrA4_0172330	FALSE		TcBrA4_0170160	TRUE					TcBrA4_0160470	TRUE
TcBrA4_0144540	TRUE		TcBrA4_0179970	TRUE		TcBrA4_0170470	TRUE					TcBrA4_0163530	TRUE
TcBrA4_0147990	TRUE		TcBrA4_0172190	FALSE		TcBrA4_0170310	TRUE					TcBrA4_0160510	TRUE
TcBrA4_0147970	TRUE		TcBrA4_0174640	TRUE		TcBrA4_0165920	FALSE
TcBrA4_0144550	TRUE		TcBrA4_0180060	TRUE		TcBrA4_0170320	TRUE
TcBrA4_0143180	FALSE		TcBrA4_0172420	FALSE		TcBrA4_0170370	TRUE
TcBrA4_0143190	FALSE		TcBrA4_0180040	TRUE		TcBrA4_0170480	TRUE
TcBrA4_0148330	TRUE		TcBrA4_0172250	FALSE		TcBrA4_0170290	TRUE
TcBrA4_0156100	TRUE		TcBrA4_0172270	FALSE		TcBrA4_0170350	TRUE
TcBrA4_0148320	TRUE		TcBrA4_0180020	TRUE		TcBrA4_0170410	TRUE
TcBrA4_0143200	FALSE		TcBrA4_0172370	FALSE		TcBrA4_0170250	TRUE
TcBrA4_0148350	TRUE		TcBrA4_0172290	FALSE		TcBrA4_0165880	FALSE
TcBrA4_0156110	TRUE		TcBrA4_0175780	TRUE		TcBrA4_0170060	TRUE
TcBrA4_0156130	TRUE		TcBrA4_0180000	TRUE		TcBrA4_0170110	TRUE
TcBrA4_0156150	TRUE		TcBrA4_0174650	TRUE		TcBrA4_0170270	TRUE
TcBrA4_0148340	TRUE		TcBrA4_0172240	FALSE		TcBrA4_0166040	FALSE
TcBrA4_0156120	TRUE		TcBrA4_0180030	TRUE		TcBrA4_0170190	TRUE
TcBrA4_0156140	TRUE		TcBrA4_0172300	FALSE		TcBrA4_0170450	TRUE
TcBrA4_0148960	FALSE		TcBrA4_0172200	FALSE		TcBrA4_0165900	FALSE
TcBrA4_0156160	TRUE		TcBrA4_0179990	TRUE		TcBrA4_0170210	TRUE
TcBrA4_0156170	TRUE		TcBrA4_0178730	FALSE		TcBrA4_0166070	FALSE
TcBrA4_0150710	FALSE		TcBrA4_0172230	FALSE		TcBrA4_0166010	FALSE
TcBrA4_0156180	TRUE		TcBrA4_0175790	TRUE		TcBrA4_0166410	TRUE
TcBrA4_0143210	FALSE		TcBrA4_0172380	FALSE		TcBrA4_0170010	TRUE
TcBrA4_0156200	TRUE		TcBrA4_0172310	FALSE		TcBrA4_0120070	TRUE
TcBrA4_0156190	TRUE		TcBrA4_0172160	FALSE		TcBrA4_0165750	FALSE
TcBrA4_0149900	TRUE		TcBrA4_0179940	TRUE
TcBrA4_0149920	TRUE		TcBrA4_0172320	FALSE
TcBrA4_0149910	TRUE		TcBrA4_0179960	TRUE
TcBrA4_0143260	FALSE		TcBrA4_0179980	TRUE
TcBrA4_0144680	TRUE		TcBrA4_0172180	FALSE
TcBrA4_0148430	TRUE		TcBrA4_0172210	FALSE
TcBrA4_0143270	FALSE		TcBrA4_0177850	TRUE
TcBrA4_0149970	TRUE		TcBrA4_0172990	FALSE
TcBrA4_0156380	TRUE		TcBrA4_0172980	FALSE
TcBrA4_0150010	TRUE		TcBrA4_0173000	FALSE
TcBrA4_0156360	TRUE		TcBrA4_0173010	FALSE
TcBrA4_0150030	TRUE		TcBrA4_0172960	FALSE
TcBrA4_0148980	FALSE		TcBrA4_0173020	FALSE
TcBrA4_0156340	TRUE		TcBrA4_0174770	TRUE
TcBrA4_0150750	FALSE		TcBrA4_0176190	TRUE
TcBrA4_0148970	FALSE		TcBrA4_0172970	FALSE
TcBrA4_0149980	TRUE		TcBrA4_0172950	FALSE
TcBrA4_0156400	TRUE		TcBrA4_0180670	TRUE
TcBrA4_0143250	FALSE		TcBrA4_0174780	TRUE
TcBrA4_0148440	TRUE		TcBrA4_0176200	TRUE
TcBrA4_0144700	TRUE		TcBrA4_0174790	TRUE
TcBrA4_0148420	TRUE		TcBrA4_0056350	FALSE
TcBrA4_0144690	TRUE		TcBrA4_0180680	TRUE
TcBrA4_0148400	TRUE		TcBrA4_0173060	FALSE
TcBrA4_0148390	TRUE		TcBrA4_0180690	TRUE
TcBrA4_0156420	TRUE		TcBrA4_0180770	TRUE
TcBrA4_0148410	TRUE		TcBrA4_0173070	FALSE
TcBrA4_0156390	TRUE		TcBrA4_0180750	TRUE
TcBrA4_0150000	TRUE		TcBrA4_0174830	TRUE
TcBrA4_0156370	TRUE		TcBrA4_0173100	FALSE
TcBrA4_0150740	FALSE		TcBrA4_0180730	TRUE
TcBrA4_0150020	TRUE		TcBrA4_0174810	TRUE
TcBrA4_0156350	TRUE		TcBrA4_0180710	TRUE
TcBrA4_0149990	TRUE		TcBrA4_0178850	FALSE
TcBrA4_0156410	TRUE		TcBrA4_0173040	FALSE
TcBrA4_0148460	TRUE		TcBrA4_0176220	TRUE
TcBrA4_0148450	TRUE		TcBrA4_0176280	TRUE
TcBrA4_0156630	TRUE		TcBrA4_0176210	TRUE
TcBrA4_0156650	TRUE		TcBrA4_0173080	FALSE
TcBrA4_0143350	FALSE		TcBrA4_0176260	TRUE
TcBrA4_0156560	TRUE		TcBrA4_0176240	TRUE
TcBrA4_0156690	TRUE		TcBrA4_0176230	TRUE
TcBrA4_0156670	TRUE		TcBrA4_0178860	FALSE
TcBrA4_0143400	FALSE		TcBrA4_0180760	TRUE
TcBrA4_0156710	TRUE		TcBrA4_0176250	TRUE
TcBrA4_0143370	FALSE		TcBrA4_0180740	TRUE
TcBrA4_0143380	FALSE		TcBrA4_0174820	TRUE
TcBrA4_0156580	TRUE		TcBrA4_0180720	TRUE
TcBrA4_0156660	TRUE		TcBrA4_0174800	TRUE
TcBrA4_0143390	FALSE		TcBrA4_0176270	TRUE
TcBrA4_0156610	TRUE		TcBrA4_0180700	TRUE
TcBrA4_0156570	TRUE		TcBrA4_0173090	FALSE
TcBrA4_0148500	TRUE		TcBrA4_0173050	FALSE
TcBrA4_0156600	TRUE		TcBrA4_0173030	FALSE
TcBrA4_0156700	TRUE		TcBrA4_0178280	TRUE
TcBrA4_0156640	TRUE		TcBrA4_0174850	TRUE
TcBrA4_0150040	TRUE		TcBrA4_0178870	FALSE
TcBrA4_0148480	TRUE		TcBrA4_0173120	FALSE
TcBrA4_0156680	TRUE		TcBrA4_0173110	FALSE
TcBrA4_0156620	TRUE		TcBrA4_0174840	TRUE
TcBrA4_0143360	FALSE		TcBrA4_0178880	FALSE
TcBrA4_0143410	FALSE		TcBrA4_0180780	TRUE
TcBrA4_0156590	TRUE		TcBrA4_0178300	TRUE
TcBrA4_0148490	TRUE		TcBrA4_0180800	TRUE
TcBrA4_0156720	TRUE		TcBrA4_0180820	TRUE
TcBrA4_0148510	TRUE		TcBrA4_0180790	TRUE
TcBrA4_0144730	TRUE		TcBrA4_0180810	TRUE
TcBrA4_0148530	TRUE		TcBrA4_0180830	TRUE
TcBrA4_0148550	TRUE		TcBrA4_0178290	TRUE
TcBrA4_0143430	FALSE		TcBrA4_0173140	FALSE
TcBrA4_0156790	TRUE		TcBrA4_0178910	FALSE
TcBrA4_0148570	TRUE		TcBrA4_0178310	TRUE
TcBrA4_0156730	TRUE		TcBrA4_0176320	TRUE
TcBrA4_0148590	TRUE		TcBrA4_0180840	TRUE
TcBrA4_0148540	TRUE		TcBrA4_0178890	FALSE
TcBrA4_0156810	TRUE		TcBrA4_0173160	FALSE
TcBrA4_0143420	FALSE		TcBrA4_0178920	FALSE
TcBrA4_0143440	FALSE		TcBrA4_0176290	TRUE
TcBrA4_0156760	TRUE		TcBrA4_0173150	FALSE
TcBrA4_0156800	TRUE		TcBrA4_0173180	FALSE
TcBrA4_0156770	TRUE		TcBrA4_0173130	FALSE
TcBrA4_0156740	TRUE		TcBrA4_0178900	FALSE
TcBrA4_0148520	TRUE		TcBrA4_0176310	TRUE
TcBrA4_0156780	TRUE		TcBrA4_0178320	TRUE
TcBrA4_0148560	TRUE		TcBrA4_0176330	TRUE
TcBrA4_0148580	TRUE		TcBrA4_0176300	TRUE
TcBrA4_0156750	TRUE		TcBrA4_0173170	FALSE
TcBrA4_0150050	TRUE		TcBrA4_0180870	TRUE
TcBrA4_0150800	FALSE		TcBrA4_0180960	TRUE
TcBrA4_0150060	TRUE		TcBrA4_0176340	TRUE
TcBrA4_0148600	TRUE		TcBrA4_0180880	TRUE
TcBrA4_0136170	FALSE		TcBrA4_0180940	TRUE
TcBrA4_0148610	TRUE		TcBrA4_0173240	FALSE
TcBrA4_0156820	TRUE		TcBrA4_0180980	TRUE
TcBrA4_0144740	TRUE		TcBrA4_0180920	TRUE
TcBrA4_0143450	FALSE		TcBrA4_0173190	FALSE
TcBrA4_0149040	TRUE		TcBrA4_0180950	TRUE
TcBrA4_0140190	FALSE		TcBrA4_0173230	FALSE
TcBrA4_0149020	TRUE		TcBrA4_0181030	TRUE
TcBrA4_0144780	TRUE		TcBrA4_0180850	TRUE
TcBrA4_0150860	TRUE		TcBrA4_0181050	TRUE
TcBrA4_0140180	FALSE		TcBrA4_0181040	TRUE
TcBrA4_0149010	TRUE		TcBrA4_0180860	TRUE
TcBrA4_0143540	TRUE		TcBrA4_0173220	FALSE
TcBrA4_0149030	TRUE		TcBrA4_0180970	TRUE
TcBrA4_0140170	FALSE		TcBrA4_0180890	TRUE
TcBrA4_0150850	TRUE		TcBrA4_0173210	FALSE
TcBrA4_0143530	TRUE		TcBrA4_0176360	TRUE
TcBrA4_0151050	TRUE		TcBrA4_0173200	FALSE
TcBrA4_0143550	TRUE		TcBrA4_0180930	TRUE
TcBrA4_0151010	TRUE		TcBrA4_0178930	FALSE
TcBrA4_0150920	TRUE		TcBrA4_0181020	TRUE
TcBrA4_0151030	TRUE		TcBrA4_0176350	TRUE
TcBrA4_0150090	FALSE		TcBrA4_0174860	TRUE
TcBrA4_0144870	TRUE		TcBrA4_0180910	TRUE
TcBrA4_0150960	TRUE		TcBrA4_0178330	TRUE
TcBrA4_0150080	FALSE		TcBrA4_0181010	TRUE
TcBrA4_0150940	TRUE		TcBrA4_0180900	TRUE
TcBrA4_0143560	TRUE		TcBrA4_0180990	TRUE
TcBrA4_0144840	TRUE		TcBrA4_0181000	TRUE
TcBrA4_0150980	TRUE		TcBrA4_0174870	TRUE
TcBrA4_0144850	TRUE		TcBrA4_0102610	FALSE
TcBrA4_0144830	TRUE		TcBrA4_0181070	TRUE
TcBrA4_0150100	FALSE		TcBrA4_0173300	FALSE
TcBrA4_0140200	FALSE		TcBrA4_0101980	FALSE
TcBrA4_0003170	FALSE		TcBrA4_0173280	FALSE
TcBrA4_0151040	TRUE		TcBrA4_0173270	FALSE
TcBrA4_0151060	TRUE		TcBrA4_0178350	TRUE
TcBrA4_0151000	TRUE		TcBrA4_0173260	FALSE
TcBrA4_0005230	FALSE		TcBrA4_0173290	FALSE
TcBrA4_0151020	TRUE		TcBrA4_0173310	FALSE
TcBrA4_0150930	TRUE		TcBrA4_0176410	TRUE
TcBrA4_0140210	FALSE		TcBrA4_0178970	FALSE
TcBrA4_0150970	TRUE		TcBrA4_0173430	FALSE
TcBrA4_0144880	TRUE		TcBrA4_0181250	TRUE
TcBrA4_0150950	TRUE		TcBrA4_0176390	TRUE
TcBrA4_0140220	FALSE		TcBrA4_0173420	FALSE
TcBrA4_0144860	TRUE		TcBrA4_0174890	TRUE
TcBrA4_0150990	TRUE		TcBrA4_0181270	TRUE
TcBrA4_0144820	TRUE		TcBrA4_0176450	TRUE
TcBrA4_0143590	TRUE		TcBrA4_0181210	TRUE
TcBrA4_0140260	FALSE		TcBrA4_0178990	FALSE
TcBrA4_0151070	TRUE		TcBrA4_0181230	TRUE
TcBrA4_0140240	FALSE		TcBrA4_0181130	TRUE
TcBrA4_0150110	FALSE		TcBrA4_0173320	FALSE
TcBrA4_0151090	TRUE		TcBrA4_0176380	TRUE
TcBrA4_0143580	TRUE		TcBrA4_0176460	TRUE
TcBrA4_0144890	TRUE		TcBrA4_0173330	FALSE
TcBrA4_0144910	TRUE		TcBrA4_0173390	FALSE
TcBrA4_0144930	TRUE		TcBrA4_0178360	TRUE
TcBrA4_0149060	TRUE		TcBrA4_0181150	TRUE
TcBrA4_0140230	FALSE		TcBrA4_0177400	FALSE
TcBrA4_0149050	TRUE		TcBrA4_0179030	FALSE
TcBrA4_0144920	TRUE		TcBrA4_0179010	FALSE
TcBrA4_0143610	TRUE		TcBrA4_0177410	FALSE
TcBrA4_0149070	TRUE		TcBrA4_0181170	TRUE
TcBrA4_0140250	FALSE		TcBrA4_0176420	TRUE
TcBrA4_0144940	TRUE		TcBrA4_0181180	TRUE
TcBrA4_0151080	TRUE		TcBrA4_0176400	TRUE
TcBrA4_0143570	TRUE		TcBrA4_0173350	FALSE
TcBrA4_0144900	TRUE		TcBrA4_0181240	TRUE
TcBrA4_0143600	TRUE		TcBrA4_0181190	TRUE
TcBrA4_0151320	TRUE		TcBrA4_0181260	TRUE
TcBrA4_0013790	FALSE		TcBrA4_0173340	FALSE
TcBrA4_0145060	TRUE		TcBrA4_0178980	FALSE
TcBrA4_0150130	FALSE		TcBrA4_0174880	TRUE
TcBrA4_0140350	FALSE		TcBrA4_0173400	FALSE
TcBrA4_0140340	FALSE		TcBrA4_0181200	TRUE
TcBrA4_0145090	TRUE		TcBrA4_0181140	TRUE
TcBrA4_0151330	TRUE		TcBrA4_0181220	TRUE
TcBrA4_0145070	TRUE		TcBrA4_0173440	FALSE
TcBrA4_0151310	TRUE		TcBrA4_0176440	TRUE
TcBrA4_0140330	FALSE		TcBrA4_0173370	FALSE
TcBrA4_0145120	TRUE		TcBrA4_0181110	TRUE
TcBrA4_0151300	TRUE		TcBrA4_0178960	FALSE
TcBrA4_0145110	TRUE		TcBrA4_0176470	TRUE
TcBrA4_0151340	TRUE		TcBrA4_0173380	FALSE
TcBrA4_0145100	TRUE		TcBrA4_0173360	FALSE
TcBrA4_0151270	TRUE		TcBrA4_0173410	FALSE
TcBrA4_0151290	TRUE		TcBrA4_0176480	TRUE
TcBrA4_0140320	FALSE		TcBrA4_0179020	FALSE
TcBrA4_0140360	FALSE		TcBrA4_0178940	FALSE
TcBrA4_0145080	TRUE		TcBrA4_0179000	FALSE
TcBrA4_0151280	TRUE		TcBrA4_0181160	TRUE
TcBrA4_0015670	FALSE		TcBrA4_0181100	TRUE
TcBrA4_0145160	TRUE		TcBrA4_0178950	FALSE
TcBrA4_0145180	TRUE		TcBrA4_0181120	TRUE
TcBrA4_0149130	TRUE		TcBrA4_0176430	TRUE
TcBrA4_0145250	TRUE		TcBrA4_0174930	TRUE
TcBrA4_0145270	TRUE		TcBrA4_0174910	TRUE
TcBrA4_0149090	TRUE		TcBrA4_0173520	FALSE
TcBrA4_0145210	TRUE		TcBrA4_0173500	FALSE
TcBrA4_0145230	TRUE		TcBrA4_0173480	FALSE
TcBrA4_0145170	TRUE		TcBrA4_0173450	FALSE
TcBrA4_0149120	TRUE		TcBrA4_0181380	TRUE
TcBrA4_0151450	TRUE		TcBrA4_0181400	TRUE
TcBrA4_0151400	TRUE		TcBrA4_0176490	TRUE
TcBrA4_0151420	TRUE		TcBrA4_0181320	TRUE
TcBrA4_0151440	TRUE		TcBrA4_0181390	TRUE
TcBrA4_0151460	TRUE		TcBrA4_0181360	TRUE
TcBrA4_0140440	FALSE		TcBrA4_0181340	TRUE
TcBrA4_0140480	FALSE		TcBrA4_0173470	FALSE
TcBrA4_0140450	FALSE		TcBrA4_0174900	TRUE
TcBrA4_0149080	TRUE		TcBrA4_0176540	TRUE
TcBrA4_0145240	TRUE		TcBrA4_0174920	TRUE
TcBrA4_0140470	FALSE		TcBrA4_0176500	TRUE
TcBrA4_0149110	TRUE		TcBrA4_0173510	FALSE
TcBrA4_0145260	TRUE		TcBrA4_0176520	TRUE
TcBrA4_0145200	TRUE		TcBrA4_0173490	FALSE
TcBrA4_0145220	TRUE		TcBrA4_0177420	FALSE
TcBrA4_0151410	TRUE		TcBrA4_0176530	TRUE
TcBrA4_0151430	TRUE		TcBrA4_0173460	FALSE
TcBrA4_0151470	TRUE		TcBrA4_0181410	TRUE
TcBrA4_0145190	TRUE		TcBrA4_0173530	FALSE
TcBrA4_0140490	FALSE		TcBrA4_0179040	FALSE
TcBrA4_0149100	TRUE		TcBrA4_0181330	TRUE
TcBrA4_0151510	TRUE		TcBrA4_0176510	TRUE
TcBrA4_0151500	TRUE		TcBrA4_0181370	TRUE
TcBrA4_0151480	TRUE		TcBrA4_0181350	TRUE
TcBrA4_0145290	TRUE		TcBrA4_0176610	TRUE
TcBrA4_0143650	TRUE		TcBrA4_0179080	FALSE
TcBrA4_0145320	TRUE		TcBrA4_0173620	FALSE
TcBrA4_0145300	TRUE		TcBrA4_0173640	FALSE
TcBrA4_0151520	TRUE		TcBrA4_0174950	TRUE
TcBrA4_0140500	FALSE		TcBrA4_0117400	FALSE
TcBrA4_0149140	TRUE		TcBrA4_0176630	TRUE
TcBrA4_0151490	TRUE		TcBrA4_0176590	TRUE
TcBrA4_0145280	TRUE		TcBrA4_0181440	TRUE
TcBrA4_0145310	TRUE		TcBrA4_0173660	FALSE
TcBrA4_0143660	TRUE		TcBrA4_0173630	FALSE
TcBrA4_0145770	TRUE		TcBrA4_0179070	FALSE
TcBrA4_0151980	TRUE		TcBrA4_0179050	FALSE
TcBrA4_0152200	TRUE		TcBrA4_0181420	TRUE
TcBrA4_0140720	FALSE		TcBrA4_0173580	FALSE
TcBrA4_0152100	TRUE		TcBrA4_0181450	TRUE
TcBrA4_0151960	TRUE		TcBrA4_0173700	FALSE
TcBrA4_0152220	TRUE		TcBrA4_0173600	FALSE
TcBrA4_0152040	TRUE		TcBrA4_0176600	TRUE
TcBrA4_0140700	FALSE		TcBrA4_0176620	TRUE
TcBrA4_0149180	TRUE		TcBrA4_0173650	FALSE
TcBrA4_0140810	FALSE		TcBrA4_0174940	TRUE
TcBrA4_0140760	FALSE		TcBrA4_0176580	TRUE
TcBrA4_0145740	TRUE		TcBrA4_0176560	TRUE
TcBrA4_0152060	TRUE		TcBrA4_0173690	FALSE
TcBrA4_0145700	TRUE		TcBrA4_0179060	FALSE
TcBrA4_0145680	TRUE		TcBrA4_0173590	FALSE
TcBrA4_0140830	FALSE		TcBrA4_0181430	TRUE
TcBrA4_0152140	TRUE		TcBrA4_0117280	FALSE
TcBrA4_0145760	TRUE		TcBrA4_0176640	TRUE
TcBrA4_0145840	TRUE		TcBrA4_0173670	FALSE
TcBrA4_0140740	FALSE		TcBrA4_0176570	TRUE
TcBrA4_0145830	TRUE		TcBrA4_0108710	FALSE
TcBrA4_0145850	TRUE		TcBrA4_0173870	FALSE
TcBrA4_0152160	TRUE		TcBrA4_0175010	TRUE
TcBrA4_0140780	FALSE		TcBrA4_0176960	TRUE
TcBrA4_0145750	TRUE		TcBrA4_0174260	FALSE
TcBrA4_0145780	TRUE		TcBrA4_0177060	TRUE
TcBrA4_0148660	FALSE		TcBrA4_0181480	TRUE
TcBrA4_0145810	TRUE		TcBrA4_0173780	FALSE
TcBrA4_0152190	TRUE		TcBrA4_0177480	FALSE
TcBrA4_0152170	TRUE		TcBrA4_0177140	TRUE
TcBrA4_0145600	TRUE		TcBrA4_0174170	FALSE
TcBrA4_0145720	TRUE		TcBrA4_0174060	FALSE
TcBrA4_0152150	TRUE		TcBrA4_0178420	TRUE
TcBrA4_0145820	TRUE		TcBrA4_0176940	TRUE
TcBrA4_0145620	TRUE		TcBrA4_0177030	TRUE
TcBrA4_0145640	TRUE		TcBrA4_0174090	FALSE
TcBrA4_0150170	FALSE		TcBrA4_0173890	FALSE
TcBrA4_0145670	TRUE		TcBrA4_0174000	FALSE
TcBrA4_0152090	TRUE		TcBrA4_0176920	TRUE
TcBrA4_0152030	TRUE		TcBrA4_0181640	TRUE
TcBrA4_0140690	FALSE		TcBrA4_0174040	FALSE
TcBrA4_0143710	TRUE		TcBrA4_0173810	FALSE
TcBrA4_0152210	TRUE		TcBrA4_0174970	TRUE
TcBrA4_0140730	FALSE		TcBrA4_0174020	FALSE
TcBrA4_0151970	TRUE		TcBrA4_0179100	FALSE
TcBrA4_0148670	FALSE		TcBrA4_0174230	FALSE
TcBrA4_0150160	FALSE		TcBrA4_0173970	FALSE
TcBrA4_0140710	FALSE		TcBrA4_0174100	FALSE
TcBrA4_0151950	TRUE		TcBrA4_0181610	TRUE
TcBrA4_0152020	TRUE		TcBrA4_0177150	TRUE
TcBrA4_0140770	FALSE		TcBrA4_0176710	TRUE
TcBrA4_0145710	TRUE		TcBrA4_0174300	FALSE
TcBrA4_0140750	FALSE		TcBrA4_0181670	TRUE
TcBrA4_0152120	TRUE		TcBrA4_0177120	TRUE
TcBrA4_0152050	TRUE		TcBrA4_0179120	FALSE
TcBrA4_0145690	TRUE		TcBrA4_0173950	FALSE
TcBrA4_0145860	TRUE		TcBrA4_0176790	TRUE
TcBrA4_0152010	TRUE		TcBrA4_0179140	FALSE
TcBrA4_0149200	TRUE		TcBrA4_0174310	FALSE
TcBrA4_0140790	FALSE		TcBrA4_0173930	FALSE
TcBrA4_0145790	TRUE		TcBrA4_0176880	TRUE
TcBrA4_0152180	TRUE		TcBrA4_0177470	FALSE
TcBrA4_0145800	TRUE		TcBrA4_0177010	TRUE
TcBrA4_0152110	TRUE		TcBrA4_0175030	TRUE
TcBrA4_0143700	TRUE		TcBrA4_0181560	TRUE
TcBrA4_0149190	TRUE		TcBrA4_0176750	TRUE
TcBrA4_0152070	TRUE		TcBrA4_0179160	FALSE
TcBrA4_0152130	TRUE		TcBrA4_0177130	TRUE
TcBrA4_0152000	TRUE		TcBrA4_0173910	FALSE
TcBrA4_0145610	TRUE		TcBrA4_0176720	TRUE
TcBrA4_0145630	TRUE		TcBrA4_0174290	FALSE
TcBrA4_0145730	TRUE		TcBrA4_0176760	TRUE
TcBrA4_0145650	TRUE		TcBrA4_0181540	TRUE
TcBrA4_0140820	FALSE		TcBrA4_0179170	FALSE
TcBrA4_0145660	TRUE		TcBrA4_0177020	TRUE
TcBrA4_0140800	FALSE		TcBrA4_0176930	TRUE
TcBrA4_0145590	TRUE		TcBrA4_0175070	TRUE
TcBrA4_0140680	FALSE		TcBrA4_0174030	FALSE
TcBrA4_0152080	TRUE		TcBrA4_0176800	TRUE
TcBrA4_0145870	TRUE		TcBrA4_0173980	FALSE
TcBrA4_0149210	TRUE		TcBrA4_0178390	TRUE
TcBrA4_0152240	TRUE		TcBrA4_0173720	FALSE
TcBrA4_0152230	TRUE		TcBrA4_0181500	TRUE
TcBrA4_0152250	TRUE		TcBrA4_0177450	FALSE
TcBrA4_0152260	TRUE		TcBrA4_0174980	TRUE
TcBrA4_0146020	TRUE		TcBrA4_0174180	FALSE
TcBrA4_0146040	TRUE		TcBrA4_0175000	TRUE
TcBrA4_0146030	TRUE		TcBrA4_0181510	TRUE
TcBrA4_0152540	TRUE		TcBrA4_0173990	FALSE
TcBrA4_0141050	FALSE		TcBrA4_0176820	TRUE
TcBrA4_0152560	TRUE		TcBrA4_0173740	FALSE
TcBrA4_0152530	TRUE		TcBrA4_0174210	FALSE
TcBrA4_0152550	TRUE		TcBrA4_0176850	TRUE
TcBrA4_0152570	TRUE		TcBrA4_0176840	TRUE
TcBrA4_0152580	TRUE		TcBrA4_0176910	TRUE
TcBrA4_0141060	FALSE		TcBrA4_0174200	FALSE
TcBrA4_0032740	FALSE		TcBrA4_0177110	TRUE
TcBrA4_0033050	FALSE		TcBrA4_0173830	FALSE
TcBrA4_0152610	TRUE		TcBrA4_0175040	TRUE
TcBrA4_0152630	TRUE		TcBrA4_0173840	FALSE
TcBrA4_0141070	FALSE		TcBrA4_0175020	TRUE
TcBrA4_0143810	TRUE		TcBrA4_0176860	TRUE
TcBrA4_0152640	TRUE		TcBrA4_0174250	FALSE
TcBrA4_0146050	TRUE		TcBrA4_0174120	FALSE
TcBrA4_0152590	TRUE		TcBrA4_0175060	TRUE
TcBrA4_0152600	TRUE		TcBrA4_0173860	FALSE
TcBrA4_0152620	TRUE		TcBrA4_0176780	TRUE
TcBrA4_0149240	TRUE		TcBrA4_0174270	FALSE
TcBrA4_0143800	TRUE		TcBrA4_0173760	FALSE
TcBrA4_0148710	FALSE		TcBrA4_0178430	TRUE
TcBrA4_0146060	TRUE		TcBrA4_0173800	FALSE
TcBrA4_0152670	TRUE		TcBrA4_0181580	TRUE
TcBrA4_0152660	TRUE		TcBrA4_0176970	TRUE
TcBrA4_0152980	TRUE		TcBrA4_0176870	TRUE
TcBrA4_0149290	TRUE		TcBrA4_0176980	TRUE
TcBrA4_0150300	FALSE		TcBrA4_0181650	TRUE
TcBrA4_0146230	TRUE		TcBrA4_0174070	FALSE
TcBrA4_0141310	FALSE		TcBrA4_0176950	TRUE
TcBrA4_0146350	TRUE		TcBrA4_0174130	FALSE
TcBrA4_0141150	FALSE		TcBrA4_0174080	FALSE
TcBrA4_0143890	TRUE		TcBrA4_0181680	TRUE
TcBrA4_0141210	FALSE		TcBrA4_0173820	FALSE
TcBrA4_0153080	TRUE		TcBrA4_0174010	FALSE
TcBrA4_0141230	FALSE		TcBrA4_0173770	FALSE
TcBrA4_0150260	FALSE		TcBrA4_0179110	FALSE
TcBrA4_0143870	TRUE		TcBrA4_0174050	FALSE
TcBrA4_0141250	FALSE		TcBrA4_0181590	TRUE
TcBrA4_0150240	FALSE		TcBrA4_0179130	FALSE
TcBrA4_0146340	TRUE		TcBrA4_0174320	FALSE
TcBrA4_0141270	FALSE		TcBrA4_0173960	FALSE
TcBrA4_0153100	TRUE		TcBrA4_0176990	TRUE
TcBrA4_0143900	TRUE		TcBrA4_0176700	TRUE
TcBrA4_0141290	FALSE		TcBrA4_0176730	TRUE
TcBrA4_0153030	TRUE		TcBrA4_0179150	FALSE
TcBrA4_0153120	TRUE		TcBrA4_0173940	FALSE
TcBrA4_0153010	TRUE		TcBrA4_0174110	FALSE
TcBrA4_0148720	FALSE		TcBrA4_0176900	TRUE
TcBrA4_0149360	TRUE		TcBrA4_0176890	TRUE
TcBrA4_0143880	TRUE		TcBrA4_0174140	FALSE
TcBrA4_0146220	TRUE		TcBrA4_0181570	TRUE
TcBrA4_0141180	FALSE		TcBrA4_0176740	TRUE
TcBrA4_0149340	TRUE		TcBrA4_0173920	FALSE
TcBrA4_0149320	TRUE		TcBrA4_0181620	TRUE
TcBrA4_0148740	FALSE		TcBrA4_0177050	TRUE
TcBrA4_0150280	FALSE		TcBrA4_0177460	FALSE
TcBrA4_0141190	FALSE		TcBrA4_0177070	TRUE
TcBrA4_0149300	TRUE		TcBrA4_0175050	TRUE
TcBrA4_0143850	TRUE		TcBrA4_0173900	FALSE
TcBrA4_0146240	TRUE		TcBrA4_0174280	FALSE
TcBrA4_0143910	TRUE		TcBrA4_0181600	TRUE
TcBrA4_0141330	FALSE		TcBrA4_0177440	FALSE
TcBrA4_0146260	TRUE		TcBrA4_0176770	TRUE
TcBrA4_0152990	TRUE		TcBrA4_0177000	TRUE
TcBrA4_0153060	TRUE		TcBrA4_0177080	TRUE
TcBrA4_0153000	TRUE		TcBrA4_0181520	TRUE
TcBrA4_0141140	FALSE		TcBrA4_0181530	TRUE
TcBrA4_0149380	TRUE		TcBrA4_0174150	FALSE
TcBrA4_0042730	TRUE		TcBrA4_0177040	TRUE
TcBrA4_0141160	FALSE		TcBrA4_0178440	TRUE
TcBrA4_0153070	TRUE		TcBrA4_0173730	FALSE
TcBrA4_0146210	TRUE		TcBrA4_0181550	TRUE
TcBrA4_0141200	FALSE		TcBrA4_0178380	TRUE
TcBrA4_0141170	FALSE		TcBrA4_0177100	TRUE
TcBrA4_0153090	TRUE		TcBrA4_0176830	TRUE
TcBrA4_0150250	FALSE		TcBrA4_0177090	TRUE
TcBrA4_0141220	FALSE		TcBrA4_0173750	FALSE
TcBrA4_0152960	TRUE		TcBrA4_0174990	TRUE
TcBrA4_0141240	FALSE		TcBrA4_0174190	FALSE
TcBrA4_0146280	TRUE		TcBrA4_0177430	FALSE
TcBrA4_0150230	FALSE		TcBrA4_0181660	TRUE
TcBrA4_0143860	TRUE		TcBrA4_0181490	TRUE
TcBrA4_0153110	TRUE		TcBrA4_0173790	FALSE
TcBrA4_0153040	TRUE		TcBrA4_0174160	FALSE
TcBrA4_0141260	FALSE		TcBrA4_0178400	TRUE
TcBrA4_0141130	FALSE		TcBrA4_0174220	FALSE
TcBrA4_0141280	FALSE		TcBrA4_0176810	TRUE
TcBrA4_0148730	FALSE		TcBrA4_0173880	FALSE
TcBrA4_0146290	TRUE		TcBrA4_0173850	FALSE
TcBrA4_0146310	TRUE		TcBrA4_0174240	FALSE
TcBrA4_0153050	TRUE		TcBrA4_0177490	FALSE
TcBrA4_0146330	TRUE		TcBrA4_0122230	FALSE
TcBrA4_0146320	TRUE		TcBrA4_0177190	TRUE
TcBrA4_0149370	TRUE		TcBrA4_0175110	TRUE
TcBrA4_0150270	FALSE		TcBrA4_0176660	TRUE
TcBrA4_0150290	FALSE		TcBrA4_0174960	TRUE
TcBrA4_0149350	TRUE		TcBrA4_0176650	TRUE
TcBrA4_0141340	FALSE		TcBrA4_0176670	TRUE
TcBrA4_0149330	TRUE
TcBrA4_0146250	TRUE
TcBrA4_0146300	TRUE
TcBrA4_0153020	TRUE
TcBrA4_0149310	TRUE
TcBrA4_0141300	FALSE
TcBrA4_0146270	TRUE
TcBrA4_0154280	TRUE
TcBrA4_0147140	TRUE
TcBrA4_0147160	TRUE
TcBrA4_0141960	FALSE
TcBrA4_0141980	FALSE
TcBrA4_0147130	TRUE
TcBrA4_0141970	FALSE
TcBrA4_0147150	TRUE
TcBrA4_0142060	FALSE
TcBrA4_0154330	TRUE
TcBrA4_0144240	TRUE
TcBrA4_0142040	FALSE
TcBrA4_0059450	FALSE
TcBrA4_0154340	TRUE
TcBrA4_0147190	TRUE
TcBrA4_0142020	FALSE
TcBrA4_0154420	TRUE
TcBrA4_0144230	TRUE
TcBrA4_0147250	TRUE
TcBrA4_0144260	TRUE
TcBrA4_0142000	FALSE
TcBrA4_0150500	FALSE
TcBrA4_0154300	TRUE
TcBrA4_0154400	TRUE
TcBrA4_0142010	FALSE
TcBrA4_0147230	TRUE
TcBrA4_0154360	TRUE
TcBrA4_0154460	TRUE
TcBrA4_0150470	FALSE
TcBrA4_0154440	TRUE
TcBrA4_0150490	FALSE
TcBrA4_0149570	TRUE
TcBrA4_0154370	TRUE
TcBrA4_0147270	TRUE
TcBrA4_0142030	FALSE
TcBrA4_0142070	FALSE
TcBrA4_0154390	TRUE
TcBrA4_0144250	TRUE
TcBrA4_0147210	TRUE
TcBrA4_0154350	TRUE
TcBrA4_0154380	TRUE
TcBrA4_0142050	FALSE
TcBrA4_0147200	TRUE
TcBrA4_0147240	TRUE
TcBrA4_0148790	FALSE
TcBrA4_0147180	TRUE
TcBrA4_0147260	TRUE
TcBrA4_0063730	FALSE
TcBrA4_0154410	TRUE
TcBrA4_0154310	TRUE
TcBrA4_0154290	TRUE
TcBrA4_0144270	TRUE
TcBrA4_0141990	FALSE
TcBrA4_0154470	TRUE
TcBrA4_0154320	TRUE
TcBrA4_0154450	TRUE
TcBrA4_0147220	TRUE
TcBrA4_0154430	TRUE
TcBrA4_0150480	FALSE
TcBrA4_0147170	TRUE
TcBrA4_0142080	FALSE
TcBrA4_0078930	FALSE
TcBrA4_0154520	TRUE
TcBrA4_0149590	TRUE
TcBrA4_0154510	TRUE
TcBrA4_0147300	TRUE
TcBrA4_0149580	TRUE
TcBrA4_0154530	TRUE
TcBrA4_0154620	TRUE
TcBrA4_0144300	TRUE
TcBrA4_0154640	TRUE
TcBrA4_0147330	TRUE
TcBrA4_0142120	FALSE
TcBrA4_0154630	TRUE
TcBrA4_0147370	TRUE
TcBrA4_0148810	FALSE
TcBrA4_0142130	FALSE
TcBrA4_0142190	FALSE
TcBrA4_0142090	FALSE
TcBrA4_0147390	TRUE
TcBrA4_0147310	TRUE
TcBrA4_0154590	TRUE
TcBrA4_0147320	TRUE
TcBrA4_0142180	FALSE
TcBrA4_0154600	TRUE
TcBrA4_0154540	TRUE
TcBrA4_0142110	FALSE
TcBrA4_0147400	TRUE
TcBrA4_0147350	TRUE
TcBrA4_0142150	FALSE
TcBrA4_0142100	FALSE
TcBrA4_0144290	TRUE
TcBrA4_0144310	TRUE
TcBrA4_0142170	FALSE
TcBrA4_0148800	FALSE
TcBrA4_0150510	FALSE
TcBrA4_0154550	TRUE
TcBrA4_0154560	TRUE
TcBrA4_0147360	TRUE
TcBrA4_0142160	FALSE
TcBrA4_0149610	TRUE
TcBrA4_0147340	TRUE
TcBrA4_0154570	TRUE
TcBrA4_0147380	TRUE
TcBrA4_0149600	TRUE
TcBrA4_0154580	TRUE
TcBrA4_0142140	FALSE
TcBrA4_0154610	TRUE
TcBrA4_0154660	TRUE
TcBrA4_0154720	TRUE
TcBrA4_0147420	TRUE
TcBrA4_0144320	TRUE
TcBrA4_0154700	TRUE
TcBrA4_0149640	TRUE
TcBrA4_0150520	FALSE
TcBrA4_0149620	TRUE
TcBrA4_0154730	TRUE
TcBrA4_0154650	TRUE
TcBrA4_0154710	TRUE
TcBrA4_0154670	TRUE
TcBrA4_0154690	TRUE
TcBrA4_0149650	TRUE
TcBrA4_0088960	FALSE
TcBrA4_0154680	TRUE
TcBrA4_0149630	TRUE
TcBrA4_0142200	FALSE
TcBrA4_0147410	TRUE
TcBrA4_0147450	TRUE
TcBrA4_0142210	FALSE
TcBrA4_0154780	TRUE
TcBrA4_0147440	TRUE
TcBrA4_0150540	FALSE
TcBrA4_0147460	TRUE
TcBrA4_0148820	FALSE
TcBrA4_0142220	FALSE
TcBrA4_0150530	FALSE
TcBrA4_0154770	TRUE
TcBrA4_0142230	FALSE
TcBrA4_0147430	TRUE
TcBrA4_0149660	TRUE
TcBrA4_0147470	TRUE
TcBrA4_0147490	TRUE
TcBrA4_0148830	FALSE
TcBrA4_0154800	TRUE
TcBrA4_0154850	TRUE
TcBrA4_0154840	TRUE
TcBrA4_0154860	TRUE
TcBrA4_0154830	TRUE
TcBrA4_0142260	FALSE
TcBrA4_0144340	TRUE
TcBrA4_0154820	TRUE
TcBrA4_0154790	TRUE
TcBrA4_0142240	FALSE
TcBrA4_0147480	TRUE
TcBrA4_0142250	FALSE
TcBrA4_0144330	TRUE
TcBrA4_0154810	TRUE
TcBrA4_0149670	TRUE
TcBrA4_0154870	TRUE
TcBrA4_0154880	TRUE
TcBrA4_0142280	FALSE
TcBrA4_0142310	FALSE
TcBrA4_0147550	TRUE
TcBrA4_0147510	TRUE
TcBrA4_0142290	FALSE
TcBrA4_0154920	TRUE
TcBrA4_0154940	TRUE
TcBrA4_0142330	FALSE
TcBrA4_0154900	TRUE
TcBrA4_0142370	FALSE
TcBrA4_0142350	FALSE
TcBrA4_0142320	FALSE
TcBrA4_0154890	TRUE
TcBrA4_0144350	TRUE
TcBrA4_0142270	FALSE
TcBrA4_0147520	TRUE
TcBrA4_0147560	TRUE
TcBrA4_0147540	TRUE
TcBrA4_0142340	FALSE
TcBrA4_0147530	TRUE
TcBrA4_0150550	FALSE
TcBrA4_0154910	TRUE
TcBrA4_0147500	TRUE
TcBrA4_0154950	TRUE
TcBrA4_0142300	FALSE
TcBrA4_0142360	FALSE
TcBrA4_0142420	FALSE
TcBrA4_0144360	TRUE
TcBrA4_0150560	FALSE
TcBrA4_0155140	TRUE
TcBrA4_0144370	TRUE
TcBrA4_0149700	TRUE
TcBrA4_0155040	TRUE
TcBrA4_0155080	TRUE
TcBrA4_0155020	TRUE
TcBrA4_0147590	TRUE
TcBrA4_0155120	TRUE
TcBrA4_0155090	TRUE
TcBrA4_0142400	FALSE
TcBrA4_0147600	TRUE
TcBrA4_0155000	TRUE
TcBrA4_0155010	TRUE
TcBrA4_0154980	TRUE
TcBrA4_0147610	TRUE
TcBrA4_0142410	FALSE
TcBrA4_0154960	TRUE
TcBrA4_0149680	TRUE
TcBrA4_0155060	TRUE
TcBrA4_0147620	TRUE
TcBrA4_0155110	TRUE
TcBrA4_0150570	FALSE
TcBrA4_0155030	TRUE
TcBrA4_0149690	TRUE
TcBrA4_0155100	TRUE
TcBrA4_0148860	FALSE
TcBrA4_0154970	TRUE
TcBrA4_0155130	TRUE
TcBrA4_0148840	FALSE
TcBrA4_0155070	TRUE
TcBrA4_0155050	TRUE
TcBrA4_0148850	FALSE
TcBrA4_0154990	TRUE
TcBrA4_0155150	TRUE
TcBrA4_0142560	FALSE
TcBrA4_0142440	FALSE
TcBrA4_0147680	TRUE
TcBrA4_0142520	FALSE
TcBrA4_0155200	TRUE
TcBrA4_0144390	TRUE
TcBrA4_0147670	TRUE
TcBrA4_0142480	FALSE
TcBrA4_0142590	FALSE
TcBrA4_0155210	TRUE
TcBrA4_0147710	TRUE
TcBrA4_0142580	FALSE
TcBrA4_0142430	FALSE
TcBrA4_0142610	FALSE
TcBrA4_0142540	FALSE
TcBrA4_0147720	TRUE
TcBrA4_0147700	TRUE
TcBrA4_0155220	TRUE
TcBrA4_0150580	FALSE
TcBrA4_0147740	TRUE
TcBrA4_0142510	FALSE
TcBrA4_0147730	TRUE
TcBrA4_0150590	FALSE
TcBrA4_0142620	FALSE
TcBrA4_0155190	TRUE
TcBrA4_0142550	FALSE
TcBrA4_0142450	FALSE
TcBrA4_0155180	TRUE
TcBrA4_0142570	FALSE
TcBrA4_0147690	TRUE
TcBrA4_0142530	FALSE
TcBrA4_0142470	FALSE
TcBrA4_0144380	TRUE
TcBrA4_0155240	TRUE
TcBrA4_0144400	TRUE
TcBrA4_0155170	TRUE
TcBrA4_0142600	FALSE
TcBrA4_0147750	TRUE
TcBrA4_0155160	TRUE
TcBrA4_0142460	FALSE
TcBrA4_0155230	TRUE
TcBrA4_0142490	FALSE
TcBrA4_0144410	TRUE
TcBrA4_0142500	FALSE
TcBrA4_0149720	TRUE
TcBrA4_0144420	TRUE
TcBrA4_0149740	TRUE
TcBrA4_0147820	TRUE
TcBrA4_0147780	TRUE
TcBrA4_0147800	TRUE
TcBrA4_0144430	TRUE
TcBrA4_0155310	TRUE
TcBrA4_0148890	FALSE
TcBrA4_0155280	TRUE
TcBrA4_0142680	FALSE
TcBrA4_0142700	FALSE
TcBrA4_0142660	FALSE
TcBrA4_0150600	FALSE
TcBrA4_0155260	TRUE
TcBrA4_0144440	TRUE
TcBrA4_0142720	FALSE
TcBrA4_0155300	TRUE
TcBrA4_0142650	FALSE
TcBrA4_0142640	FALSE
TcBrA4_0142740	FALSE
TcBrA4_0155290	TRUE
TcBrA4_0155270	TRUE
TcBrA4_0149730	TRUE
TcBrA4_0142730	FALSE
TcBrA4_0147810	TRUE
TcBrA4_0149710	TRUE
TcBrA4_0155320	TRUE
TcBrA4_0148880	FALSE
TcBrA4_0142690	FALSE
TcBrA4_0147790	TRUE
TcBrA4_0142670	FALSE
TcBrA4_0142710	FALSE
TcBrA4_0144450	TRUE
TcBrA4_0142630	FALSE
TcBrA4_0147770	TRUE
TcBrA4_0150640	FALSE
TcBrA4_0149840	TRUE
TcBrA4_0149830	TRUE
TcBrA4_0144480	TRUE
TcBrA4_0155540	TRUE
TcBrA4_0150630	FALSE
TcBrA4_0144490	TRUE
TcBrA4_0149810	TRUE
TcBrA4_0147880	TRUE
TcBrA4_0149800	TRUE
TcBrA4_0142840	FALSE
TcBrA4_0150620	FALSE
TcBrA4_0144530	TRUE
TcBrA4_0149850	TRUE
TcBrA4_0142820	FALSE
TcBrA4_0147930	TRUE
TcBrA4_0147910	TRUE
TcBrA4_0148930	FALSE
TcBrA4_0142880	FALSE
TcBrA4_0150650	FALSE
TcBrA4_0155550	TRUE
TcBrA4_0144510	TRUE
TcBrA4_0155510	TRUE
TcBrA4_0144470	TRUE
TcBrA4_0155470	TRUE
TcBrA4_0117250	FALSE
TcBrA4_0144500	TRUE
TcBrA4_0155500	TRUE
TcBrA4_0149820	TRUE
TcBrA4_0149790	TRUE
TcBrA4_0147890	TRUE
TcBrA4_0142870	FALSE
TcBrA4_0142850	FALSE
TcBrA4_0149860	TRUE
TcBrA4_0144520	TRUE
TcBrA4_0147920	TRUE
TcBrA4_0142830	FALSE
TcBrA4_0147900	TRUE
TcBrA4_0148920	FALSE
TcBrA4_0142890	FALSE
TcBrA4_0147940	TRUE
TcBrA4_0155480	TRUE
TcBrA4_0142810	FALSE
TcBrA4_0155710	TRUE
TcBrA4_0143020	FALSE
TcBrA4_0143100	FALSE
TcBrA4_0144600	TRUE
TcBrA4_0155990	TRUE
TcBrA4_0155580	TRUE
TcBrA4_0148190	TRUE
TcBrA4_0143140	FALSE
TcBrA4_0143050	FALSE
TcBrA4_0143080	FALSE
TcBrA4_0143160	FALSE
TcBrA4_0148220	TRUE
TcBrA4_0148020	TRUE
TcBrA4_0143120	FALSE
TcBrA4_0148250	TRUE
TcBrA4_0155890	TRUE
TcBrA4_0143040	FALSE
TcBrA4_0148270	TRUE
TcBrA4_0148060	TRUE
TcBrA4_0142940	FALSE
TcBrA4_0148210	TRUE
TcBrA4_0148040	TRUE
TcBrA4_0142990	FALSE
TcBrA4_0143130	FALSE
TcBrA4_0155610	TRUE
TcBrA4_0149870	TRUE
TcBrA4_0110340	FALSE
TcBrA4_0148230	TRUE
TcBrA4_0150680	FALSE
TcBrA4_0155930	TRUE
TcBrA4_0155600	TRUE
TcBrA4_0148120	TRUE
TcBrA4_0155910	TRUE
TcBrA4_0155680	TRUE
TcBrA4_0155700	TRUE
TcBrA4_0155660	TRUE
TcBrA4_0143030	FALSE
TcBrA4_0142980	FALSE
TcBrA4_0144610	TRUE
TcBrA4_0142920	FALSE
TcBrA4_0148010	TRUE
TcBrA4_0155970	TRUE
TcBrA4_0148160	TRUE
TcBrA4_0148290	TRUE
TcBrA4_0144580	TRUE
TcBrA4_0148100	TRUE
TcBrA4_0155920	TRUE
TcBrA4_0150670	FALSE
TcBrA4_0155640	TRUE
TcBrA4_0144630	TRUE
TcBrA4_0142970	FALSE
TcBrA4_0155670	TRUE
TcBrA4_0144660	TRUE
TcBrA4_0156020	TRUE
TcBrA4_0144560	TRUE
TcBrA4_0155880	TRUE
TcBrA4_0155850	TRUE
TcBrA4_0143110	FALSE
TcBrA4_0155560	TRUE
TcBrA4_0143070	FALSE
TcBrA4_0148140	TRUE
TcBrA4_0148090	TRUE
TcBrA4_0144670	TRUE
TcBrA4_0155570	TRUE
TcBrA4_0111390	FALSE
TcBrA4_0148200	TRUE
TcBrA4_0148180	TRUE
TcBrA4_0143150	FALSE
TcBrA4_0155690	TRUE
TcBrA4_0156010	TRUE
TcBrA4_0142910	FALSE
TcBrA4_0148080	TRUE
TcBrA4_0143170	FALSE
TcBrA4_0144570	TRUE
TcBrA4_0143090	FALSE
TcBrA4_0155950	TRUE
TcBrA4_0148240	TRUE
TcBrA4_0148030	TRUE
TcBrA4_0150700	FALSE
TcBrA4_0143010	FALSE
TcBrA4_0148260	TRUE
TcBrA4_0155860	TRUE
TcBrA4_0148070	TRUE
TcBrA4_0155940	TRUE
TcBrA4_0143000	FALSE
TcBrA4_0142930	FALSE
TcBrA4_0148130	TRUE
TcBrA4_0142950	FALSE
TcBrA4_0144640	TRUE
TcBrA4_0148050	TRUE
TcBrA4_0156000	TRUE
TcBrA4_0149880	TRUE
TcBrA4_0150690	FALSE
TcBrA4_0148150	TRUE
TcBrA4_0142960	FALSE
TcBrA4_0155900	TRUE
TcBrA4_0148170	TRUE
TcBrA4_0148280	TRUE
TcBrA4_0144590	TRUE
TcBrA4_0155960	TRUE
TcBrA4_0148110	TRUE
TcBrA4_0155650	TRUE
TcBrA4_0155630	TRUE
TcBrA4_0143060	FALSE
TcBrA4_0144650	TRUE
TcBrA4_0150660	FALSE
TcBrA4_0155620	TRUE
TcBrA4_0109750	FALSE
TcBrA4_0144620	TRUE
TcBrA4_0156050	TRUE
TcBrA4_0149890	TRUE
TcBrA4_0156040	TRUE
TcBrA4_0156060	TRUE
TcBrA4_0156070	TRUE
TcBrA4_0156030	TRUE
TcBrA4_0148300	TRUE
TcBrA4_0156090	TRUE
TcBrA4_0148310	TRUE
TcBrA4_0156080	TRUE
TcBrA4_0156220	TRUE
TcBrA4_0156240	TRUE
TcBrA4_0149930	TRUE
TcBrA4_0156260	TRUE
TcBrA4_0148380	TRUE
TcBrA4_0156280	TRUE
TcBrA4_0148370	TRUE
TcBrA4_0156310	TRUE
TcBrA4_0143240	FALSE
TcBrA4_0148360	TRUE
TcBrA4_0156320	TRUE
TcBrA4_0156300	TRUE
TcBrA4_0156210	TRUE
TcBrA4_0156230	TRUE
TcBrA4_0150730	FALSE
TcBrA4_0156250	TRUE
TcBrA4_0156270	TRUE
TcBrA4_0149940	TRUE
TcBrA4_0156290	TRUE
TcBrA4_0149960	TRUE
TcBrA4_0143230	FALSE
TcBrA4_0150720	FALSE
TcBrA4_0143220	FALSE
TcBrA4_0149950	TRUE
TcBrA4_0156330	TRUE
TcBrA4_0148470	TRUE
TcBrA4_0143300	FALSE
TcBrA4_0144720	TRUE
TcBrA4_0143340	FALSE
TcBrA4_0143320	FALSE
TcBrA4_0156490	TRUE
TcBrA4_0143330	FALSE
TcBrA4_0144710	TRUE
TcBrA4_0156540	TRUE
TcBrA4_0156500	TRUE
TcBrA4_0156520	TRUE
TcBrA4_0150770	FALSE
TcBrA4_0156460	TRUE
TcBrA4_0156440	TRUE
TcBrA4_0150780	FALSE
TcBrA4_0143280	FALSE
TcBrA4_0143310	FALSE
TcBrA4_0150790	FALSE
TcBrA4_0156550	TRUE
TcBrA4_0143290	FALSE
TcBrA4_0156510	TRUE
TcBrA4_0156530	TRUE
TcBrA4_0150760	FALSE
TcBrA4_0156470	TRUE
TcBrA4_0156450	TRUE
TcBrA4_0156430	TRUE
TcBrA4_0148950	FALSE
TcBrA4_0147950	TRUE
TcBrA4_0148940	FALSE

## Sheet: Y C6
S5 Table. Members of 6 largest gene families in the Y C6 genome.
In the Y C6 genome
Trans-sialidase			Mucin-associated surface protein (MASP)			Mucin			Surface protease GP63			Retrotransposon hot spot (RHS) protein			Dispersed gene family protein 1 (DGF-1)
Gene_ID	Is pseudogene		Gene_ID	Is pseudogene		Gene_ID	Is pseudogene		Gene_ID	Is pseudogene		Gene_ID	Is pseudogene		Gene_ID	Is pseudogene
TcYC6_0133030	TRUE		TcYC6_0159070	FALSE		TcYC6_0157050	TRUE		TcYC6_0171700	TRUE		TcYC6_0142960	TRUE		TcYC6_0174100	TRUE
TcYC6_0139190	TRUE		TcYC6_0158300	FALSE		TcYC6_0156900	TRUE		TcYC6_0171600	TRUE		TcYC6_0143470	TRUE		TcYC6_0172790	FALSE
TcYC6_0128210	FALSE		TcYC6_0159890	FALSE		TcYC6_0151490	FALSE		TcYC6_0170080	TRUE		TcYC6_0143300	TRUE		TcYC6_0172800	FALSE
TcYC6_0136870	TRUE		TcYC6_0164770	TRUE		TcYC6_0151140	FALSE		TcYC6_0038660	FALSE		TcYC6_0143410	TRUE		TcYC6_0173690	TRUE
TcYC6_0137860	FALSE		TcYC6_0159360	FALSE		TcYC6_0151130	FALSE		TcYC6_0171500	TRUE		TcYC6_0143480	TRUE		TcYC6_0174120	TRUE
TcYC6_0139210	TRUE		TcYC6_0165360	TRUE		TcYC6_0157030	TRUE		TcYC6_0171760	TRUE		TcYC6_0143440	TRUE		TcYC6_0173680	TRUE
TcYC6_0128460	FALSE		TcYC6_0159240	FALSE		TcYC6_0150750	FALSE		TcYC6_0171810	TRUE		TcYC6_0143430	TRUE		TcYC6_0174110	TRUE
TcYC6_0139120	TRUE		TcYC6_0167300	FALSE		TcYC6_0156860	TRUE		TcYC6_0040010	FALSE		TcYC6_0147090	TRUE		TcYC6_0172450	FALSE
TcYC6_0132980	TRUE		TcYC6_0165410	TRUE		TcYC6_0156920	TRUE		TcYC6_0171490	TRUE		TcYC6_0143450	TRUE		TcYC6_0172470	FALSE
TcYC6_0128480	FALSE		TcYC6_0159170	FALSE		TcYC6_0157010	TRUE		TcYC6_0170170	TRUE		TcYC6_0145980	FALSE		TcYC6_0172460	FALSE
TcYC6_0139160	TRUE		TcYC6_0159460	FALSE		TcYC6_0155230	TRUE		TcYC6_0040900	FALSE		TcYC6_0146980	TRUE		TcYC6_0174510	TRUE
TcYC6_0133070	TRUE		TcYC6_0158750	FALSE		TcYC6_0156940	TRUE		TcYC6_0170280	TRUE		TcYC6_0147050	TRUE		TcYC6_0173250	TRUE
TcYC6_0128500	FALSE		TcYC6_0158320	FALSE		TcYC6_0151260	FALSE		TcYC6_0171710	TRUE		TcYC6_0142970	TRUE		TcYC6_0174150	TRUE
TcYC6_0136790	TRUE		TcYC6_0164760	TRUE		TcYC6_0150890	FALSE		TcYC6_0171630	TRUE		TcYC6_0142950	TRUE		TcYC6_0172480	FALSE
TcYC6_0128340	FALSE		TcYC6_0158920	FALSE		TcYC6_0151340	FALSE		TcYC6_0041500	FALSE		TcYC6_0142930	TRUE		TcYC6_0173470	FALSE
TcYC6_0041370	TRUE		TcYC6_0158690	FALSE		TcYC6_0155240	TRUE		TcYC6_0038710	FALSE		TcYC6_0147010	TRUE		TcYC6_0172830	FALSE
TcYC6_0139300	TRUE		TcYC6_0167810	TRUE		TcYC6_0155250	TRUE		TcYC6_0171570	TRUE		TcYC6_0147030	TRUE		TcYC6_0172820	FALSE
TcYC6_0139130	TRUE		TcYC6_0167820	TRUE		TcYC6_0150990	FALSE		TcYC6_0170160	TRUE		TcYC6_0143360	TRUE		TcYC6_0174140	TRUE
TcYC6_0128360	FALSE		TcYC6_0159500	FALSE		TcYC6_0156990	TRUE		TcYC6_0170040	TRUE		TcYC6_0143340	TRUE		TcYC6_0173260	TRUE
TcYC6_0128300	FALSE		TcYC6_0167360	FALSE		TcYC6_0151560	FALSE		TcYC6_0039040	FALSE		TcYC6_0143320	TRUE		TcYC6_0173350	TRUE
TcYC6_0135710	FALSE		TcYC6_0164630	TRUE		TcYC6_0156960	TRUE		TcYC6_0170240	TRUE		TcYC6_0146960	TRUE		TcYC6_0173500	FALSE
TcYC6_0136820	TRUE		TcYC6_0165580	TRUE		TcYC6_0150740	FALSE		TcYC6_0171620	TRUE		TcYC6_0143350	TRUE		TcYC6_0173710	TRUE
TcYC6_0132000	TRUE		TcYC6_0159780	FALSE		TcYC6_0151480	FALSE		TcYC6_0170310	TRUE		TcYC6_0146940	TRUE		TcYC6_0174160	TRUE
TcYC6_0128320	FALSE		TcYC6_0159560	FALSE		TcYC6_0151350	FALSE		TcYC6_0171730	TRUE		TcYC6_0142940	TRUE		TcYC6_0173720	TRUE
TcYC6_0139090	TRUE		TcYC6_0159950	FALSE		TcYC6_0150870	FALSE		TcYC6_0170200	TRUE		TcYC6_0143380	TRUE		TcYC6_0174200	TRUE
TcYC6_0128270	FALSE		TcYC6_0158770	FALSE		TcYC6_0150730	FALSE		TcYC6_0171580	TRUE		TcYC6_0143460	TRUE		TcYC6_0173790	TRUE
TcYC6_0139140	TRUE		TcYC6_0160180	FALSE		TcYC6_0151420	FALSE		TcYC6_0169530	TRUE		TcYC6_0147070	TRUE		TcYC6_0173800	TRUE
TcYC6_0132830	TRUE		TcYC6_0159620	FALSE		TcYC6_0151540	FALSE		TcYC6_0170230	TRUE		TcYC6_0143400	TRUE		TcYC6_0174900	TRUE
TcYC6_0133050	TRUE		TcYC6_0158600	FALSE		TcYC6_0150830	FALSE		TcYC6_0170290	TRUE		TcYC6_0146920	TRUE		TcYC6_0174890	TRUE
TcYC6_0139290	TRUE		TcYC6_0159190	FALSE		TcYC6_0151150	FALSE		TcYC6_0170250	TRUE		TcYC6_0143420	TRUE		TcYC6_0173360	TRUE
TcYC6_0128260	FALSE		TcYC6_0158900	FALSE		TcYC6_0150860	FALSE		TcYC6_0171650	TRUE		TcYC6_0143370	TRUE		TcYC6_0173270	TRUE
TcYC6_0136750	TRUE		TcYC6_0167310	FALSE		TcYC6_0156870	TRUE		TcYC6_0170060	TRUE		TcYC6_0147060	TRUE		TcYC6_0173610	FALSE
TcYC6_0132870	TRUE		TcYC6_0159750	FALSE		TcYC6_0151280	FALSE		TcYC6_0039740	FALSE		TcYC6_0145990	FALSE		TcYC6_0173820	TRUE
TcYC6_0131990	TRUE		TcYC6_0165520	TRUE		TcYC6_0150700	FALSE		TcYC6_0039100	FALSE		TcYC6_0147040	TRUE		TcYC6_0172870	FALSE
TcYC6_0128380	FALSE		TcYC6_0167340	FALSE		TcYC6_0150770	FALSE		TcYC6_0041210	FALSE		TcYC6_0142980	TRUE		TcYC6_0172550	FALSE
TcYC6_0136880	TRUE		TcYC6_0167430	FALSE		TcYC6_0156850	TRUE		TcYC6_0170270	TRUE		TcYC6_0146990	TRUE		TcYC6_0173860	TRUE
TcYC6_0128240	FALSE		TcYC6_0159520	FALSE		TcYC6_0151210	FALSE		TcYC6_0171510	TRUE		TcYC6_0147000	TRUE		TcYC6_0173850	TRUE
TcYC6_0128200	FALSE		TcYC6_0164610	TRUE		TcYC6_0151460	FALSE		TcYC6_0170180	TRUE		TcYC6_0147080	TRUE		TcYC6_0172900	FALSE
TcYC6_0139150	TRUE		TcYC6_0159990	FALSE		TcYC6_0150950	FALSE		TcYC6_0170010	TRUE		TcYC6_0143330	TRUE		TcYC6_0173830	TRUE
TcYC6_0136770	TRUE		TcYC6_0158710	FALSE		TcYC6_0151020	FALSE		TcYC6_0039460	FALSE		TcYC6_0146930	TRUE		TcYC6_0172890	FALSE
TcYC6_0132890	TRUE		TcYC6_0158360	FALSE		TcYC6_0150520	FALSE		TcYC6_0169520	TRUE		TcYC6_0147020	TRUE		TcYC6_0172540	FALSE
TcYC6_0132930	TRUE		TcYC6_0158660	FALSE		TcYC6_0150610	FALSE		TcYC6_0039860	FALSE		TcYC6_0146970	TRUE		TcYC6_0173280	TRUE
TcYC6_0128220	FALSE		TcYC6_0159370	FALSE		TcYC6_0156830	TRUE		TcYC6_0169990	TRUE		TcYC6_0146950	TRUE		TcYC6_0173880	TRUE
TcYC6_0137890	FALSE		TcYC6_0158960	FALSE		TcYC6_0150810	FALSE		TcYC6_0171750	TRUE		TcYC6_0143390	TRUE		TcYC6_0174590	TRUE
TcYC6_0128410	FALSE		TcYC6_0159720	FALSE		TcYC6_0151330	FALSE		TcYC6_0039420	FALSE		TcYC6_0143310	TRUE		TcYC6_0173840	TRUE
TcYC6_0139240	TRUE		TcYC6_0158430	FALSE		TcYC6_0151430	FALSE		TcYC6_0171780	TRUE		TcYC6_0147190	TRUE		TcYC6_0173870	TRUE
TcYC6_0132970	TRUE		TcYC6_0159770	FALSE		TcYC6_0151050	FALSE		TcYC6_0170050	TRUE		TcYC6_0147170	TRUE		TcYC6_0172880	FALSE
TcYC6_0132840	TRUE		TcYC6_0167410	FALSE		TcYC6_0151440	FALSE		TcYC6_0041590	FALSE		TcYC6_0147150	TRUE		TcYC6_0174230	TRUE
TcYC6_0139270	TRUE		TcYC6_0165480	TRUE		TcYC6_0151060	FALSE		TcYC6_0169540	TRUE		TcYC6_0143540	TRUE		TcYC6_0173530	FALSE
TcYC6_0128430	FALSE		TcYC6_0158390	FALSE		TcYC6_0151500	FALSE		TcYC6_0171770	TRUE		TcYC6_0147200	TRUE		TcYC6_0173620	FALSE
TcYC6_0132950	TRUE		TcYC6_0164670	TRUE		TcYC6_0151520	FALSE		TcYC6_0170210	TRUE		TcYC6_0143560	TRUE		TcYC6_0174910	TRUE
TcYC6_0137850	FALSE		TcYC6_0158730	FALSE		TcYC6_0156810	TRUE		TcYC6_0170330	TRUE		TcYC6_0143580	TRUE		TcYC6_0174630	TRUE
TcYC6_0136860	TRUE		TcYC6_0035850	TRUE		TcYC6_0151000	FALSE		TcYC6_0171530	TRUE		TcYC6_0143550	TRUE		TcYC6_0172920	FALSE
TcYC6_0132010	TRUE		TcYC6_0166730	FALSE		TcYC6_0150760	FALSE		TcYC6_0038130	FALSE		TcYC6_0147180	TRUE		TcYC6_0173910	TRUE
TcYC6_0128450	FALSE		TcYC6_0158940	FALSE		TcYC6_0150500	FALSE		TcYC6_0038420	FALSE		TcYC6_0143570	TRUE		TcYC6_0174240	TRUE
TcYC6_0133000	TRUE		TcYC6_0159470	FALSE		TcYC6_0150540	FALSE		TcYC6_0171590	TRUE		TcYC6_0147160	TRUE		TcYC6_0174640	TRUE
TcYC6_0139180	TRUE		TcYC6_0158510	FALSE		TcYC6_0151380	FALSE		TcYC6_0171790	TRUE		TcYC6_0147140	TRUE		TcYC6_0172560	FALSE
TcYC6_0137870	FALSE		TcYC6_0159710	FALSE		TcYC6_0150560	FALSE		TcYC6_0171800	TRUE		TcYC6_0143630	TRUE		TcYC6_0173890	TRUE
TcYC6_0132030	TRUE		TcYC6_0158440	FALSE		TcYC6_0150940	FALSE		TcYC6_0170030	TRUE		TcYC6_0147280	TRUE		TcYC6_0173900	TRUE
TcYC6_0128470	FALSE		TcYC6_0159480	FALSE		TcYC6_0151230	FALSE		TcYC6_0170090	TRUE		TcYC6_0147350	TRUE		TcYC6_0174650	TRUE
TcYC6_0133020	TRUE		TcYC6_0164650	TRUE		TcYC6_0155220	TRUE		TcYC6_0037520	FALSE		TcYC6_0146010	FALSE		TcYC6_0174280	TRUE
TcYC6_0132990	TRUE		TcYC6_0159450	FALSE		TcYC6_0151110	FALSE		TcYC6_0171660	TRUE		TcYC6_0147990	TRUE		TcYC6_0174270	TRUE
TcYC6_0128280	FALSE		TcYC6_0165460	TRUE		TcYC6_0156420	FALSE		TcYC6_0170070	TRUE		TcYC6_0142620	FALSE		TcYC6_0172960	FALSE
TcYC6_0139170	TRUE		TcYC6_0159920	FALSE		TcYC6_0151090	FALSE		TcYC6_0171540	TRUE		TcYC6_0143950	TRUE		TcYC6_0174950	TRUE
TcYC6_0132850	TRUE		TcYC6_0159630	FALSE		TcYC6_0156950	TRUE		TcYC6_0039920	FALSE		TcYC6_0148090	TRUE		TcYC6_0174290	TRUE
TcYC6_0128490	FALSE		TcYC6_0159570	FALSE		TcYC6_0150880	FALSE		TcYC6_0040990	FALSE		TcYC6_0146150	FALSE		TcYC6_0172590	FALSE
TcYC6_0135730	FALSE		TcYC6_0158350	FALSE		TcYC6_0150690	FALSE		TcYC6_0170140	TRUE		TcYC6_0148150	TRUE		TcYC6_0173630	FALSE
TcYC6_0133040	TRUE		TcYC6_0166710	FALSE		TcYC6_0156650	FALSE		TcYC6_0038480	FALSE		TcYC6_0148170	TRUE		TcYC6_0172580	FALSE
TcYC6_0137830	FALSE		TcYC6_0159610	FALSE		TcYC6_0155590	TRUE		TcYC6_0171690	TRUE		TcYC6_0146120	FALSE		TcYC6_0172570	FALSE
TcYC6_0136840	TRUE		TcYC6_0158530	FALSE		TcYC6_0151270	FALSE		TcYC6_0041130	FALSE		TcYC6_0146140	FALSE		TcYC6_0172980	FALSE
TcYC6_0133060	TRUE		TcYC6_0158460	FALSE		TcYC6_0150710	FALSE		TcYC6_0038290	FALSE		TcYC6_0148070	TRUE		TcYC6_0173000	FALSE
TcYC6_0136780	TRUE		TcYC6_0160020	FALSE		TcYC6_0156890	TRUE		TcYC6_0170110	TRUE		TcYC6_0144020	TRUE		TcYC6_0172610	FALSE
TcYC6_0128350	FALSE		TcYC6_0167450	FALSE		TcYC6_0156670	FALSE		TcYC6_0171480	TRUE		TcYC6_0148200	TRUE		TcYC6_0173950	TRUE
TcYC6_0139310	TRUE		TcYC6_0159030	FALSE		TcYC6_0150630	FALSE		TcYC6_0171550	TRUE		TcYC6_0146130	FALSE		TcYC6_0173380	TRUE
TcYC6_0128370	FALSE		TcYC6_0159690	FALSE		TcYC6_0151310	FALSE		TcYC6_0041450	FALSE		TcYC6_0148100	TRUE		TcYC6_0173960	TRUE
TcYC6_0035840	TRUE		TcYC6_0159080	FALSE		TcYC6_0151100	FALSE		TcYC6_0038050	FALSE		TcYC6_0148120	TRUE		TcYC6_0174330	TRUE
TcYC6_0135740	FALSE		TcYC6_0159730	FALSE		TcYC6_0150670	FALSE		TcYC6_0170190	TRUE		TcYC6_0148080	TRUE		TcYC6_0174740	TRUE
TcYC6_0131980	TRUE		TcYC6_0158890	FALSE		TcYC6_0157060	TRUE		TcYC6_0039170	FALSE		TcYC6_0148160	TRUE		TcYC6_0172990	FALSE
TcYC6_0136800	TRUE		TcYC6_0167840	TRUE		TcYC6_0156910	TRUE		TcYC6_0170320	TRUE		TcYC6_0146110	FALSE		TcYC6_0173390	TRUE
TcYC6_0128310	FALSE		TcYC6_0158400	FALSE		TcYC6_0151250	FALSE		TcYC6_0171670	TRUE		TcYC6_0148220	TRUE		TcYC6_0173420	TRUE
TcYC6_0128330	FALSE		TcYC6_0160040	FALSE		TcYC6_0150600	FALSE		TcYC6_0170120	TRUE		TcYC6_0144030	TRUE		TcYC6_0173410	TRUE
TcYC6_0128290	FALSE		TcYC6_0158380	FALSE		TcYC6_0156630	FALSE		TcYC6_0171680	TRUE		TcYC6_0146160	FALSE		TcYC6_0174990	TRUE
TcYC6_0136850	TRUE		TcYC6_0159400	FALSE		TcYC6_0150590	FALSE		TcYC6_0171470	TRUE		TcYC6_0148210	TRUE		TcYC6_0172630	FALSE
TcYC6_0139200	TRUE		TcYC6_0160010	FALSE		TcYC6_0151400	FALSE		TcYC6_0168620	FALSE		TcYC6_0148180	TRUE		TcYC6_0173020	FALSE
TcYC6_0132860	TRUE		TcYC6_0158790	FALSE		TcYC6_0157040	TRUE		TcYC6_0170000	TRUE		TcYC6_0049320	FALSE		TcYC6_0173980	TRUE
TcYC6_0139100	TRUE		TcYC6_0164780	TRUE		TcYC6_0156930	TRUE		TcYC6_0038760	FALSE		TcYC6_0148190	TRUE		TcYC6_0173010	FALSE
TcYC6_0128510	FALSE		TcYC6_0158860	FALSE		TcYC6_0155630	TRUE		TcYC6_0171640	TRUE		TcYC6_0148140	TRUE		TcYC6_0175000	TRUE
TcYC6_0128250	FALSE		TcYC6_0166680	FALSE		TcYC6_0150850	FALSE		TcYC6_0170150	TRUE		TcYC6_0148110	TRUE		TcYC6_0175010	TRUE
TcYC6_0136740	TRUE		TcYC6_0159110	FALSE		TcYC6_0151290	FALSE		TcYC6_0169550	TRUE		TcYC6_0148130	TRUE		TcYC6_0174390	TRUE
TcYC6_0132880	TRUE		TcYC6_0165390	TRUE		TcYC6_0156880	TRUE		TcYC6_0171560	TRUE		TcYC6_0148260	TRUE		TcYC6_0173990	TRUE
TcYC6_0132910	TRUE		TcYC6_0158310	FALSE		TcYC6_0156660	FALSE		TcYC6_0170100	TRUE		TcYC6_0142640	FALSE		TcYC6_0173440	TRUE
TcYC6_0137900	FALSE		TcYC6_0160060	FALSE		TcYC6_0151360	FALSE		TcYC6_0171610	TRUE		TcYC6_0146180	FALSE		TcYC6_0172640	FALSE
TcYC6_0128390	FALSE		TcYC6_0164720	TRUE		TcYC6_0151390	FALSE		TcYC6_0170260	TRUE		TcYC6_0142660	FALSE		TcYC6_0172660	FALSE
TcYC6_0139260	TRUE		TcYC6_0166950	TRUE		TcYC6_0150680	FALSE		TcYC6_0039790	FALSE		TcYC6_0146170	FALSE		TcYC6_0174400	TRUE
TcYC6_0136760	TRUE		TcYC6_0159050	FALSE		TcYC6_0150800	FALSE		TcYC6_0170220	TRUE		TcYC6_0148250	TRUE		TcYC6_0174010	TRUE
TcYC6_0135720	FALSE		TcYC6_0159130	FALSE		TcYC6_0157020	TRUE		TcYC6_0170130	TRUE		TcYC6_0148240	TRUE		TcYC6_0174410	TRUE
TcYC6_0132920	TRUE		TcYC6_0166920	TRUE		TcYC6_0150790	FALSE		TcYC6_0171720	TRUE		TcYC6_0148230	TRUE		TcYC6_0173570	FALSE
TcYC6_0139110	TRUE		TcYC6_0158550	FALSE		TcYC6_0150640	FALSE		TcYC6_0169510	TRUE		TcYC6_0142650	FALSE		TcYC6_0174790	TRUE
TcYC6_0132900	TRUE		TcYC6_0159790	FALSE		TcYC6_0156680	FALSE		TcYC6_0170020	TRUE		TcYC6_0142670	FALSE		TcYC6_0173070	FALSE
TcYC6_0139280	TRUE		TcYC6_0167770	TRUE		TcYC6_0157000	TRUE		TcYC6_0039200	FALSE		TcYC6_0148270	TRUE		TcYC6_0173080	FALSE
TcYC6_0137880	FALSE		TcYC6_0159330	FALSE		TcYC6_0155560	TRUE		TcYC6_0171520	TRUE		TcYC6_0142630	FALSE		TcYC6_0175030	TRUE
TcYC6_0132020	TRUE		TcYC6_0158580	FALSE		TcYC6_0151180	FALSE		TcYC6_0171740	TRUE		TcYC6_0143060	TRUE		TcYC6_0173650	FALSE
TcYC6_0136830	TRUE		TcYC6_0165500	TRUE		TcYC6_0156970	TRUE		TcYC6_0170300	TRUE		TcYC6_0148400	TRUE		TcYC6_0172670	FALSE
TcYC6_0128400	FALSE		TcYC6_0158490	FALSE		TcYC6_0150580	FALSE		TcYC6_0168630	FALSE		TcYC6_0144110	TRUE		TcYC6_0173090	FALSE
TcYC6_0132960	TRUE		TcYC6_0159430	FALSE		TcYC6_0150930	FALSE		TcYC6_0168650	FALSE		TcYC6_0144100	TRUE		TcYC6_0173670	FALSE
TcYC6_0128420	FALSE		TcYC6_0160170	FALSE		TcYC6_0155270	TRUE		TcYC6_0168640	FALSE		TcYC6_0148450	TRUE		TcYC6_0175050	TRUE
TcYC6_0133010	TRUE		TcYC6_0165490	TRUE		TcYC6_0151550	FALSE		TcYC6_0170340	TRUE		TcYC6_0148430	TRUE		TcYC6_0174420	TRUE
TcYC6_0132940	TRUE		TcYC6_0167750	TRUE		TcYC6_0150780	FALSE		TcYC6_0170350	TRUE		TcYC6_0148410	TRUE		TcYC6_0174430	TRUE
TcYC6_0139230	TRUE		TcYC6_0158620	FALSE		TcYC6_0150650	FALSE		TcYC6_0170360	TRUE		TcYC6_0148460	TRUE		TcYC6_0174440	TRUE
TcYC6_0137840	FALSE		TcYC6_0159210	FALSE		TcYC6_0150660	FALSE		TcYC6_0170370	TRUE		TcYC6_0148380	TRUE		TcYC6_0174450	TRUE
TcYC6_0128230	FALSE		TcYC6_0158560	FALSE		TcYC6_0151190	FALSE		TcYC6_0168700	FALSE		TcYC6_0144090	TRUE		TcYC6_0175060	TRUE
TcYC6_0139250	TRUE		TcYC6_0165440	TRUE		TcYC6_0156840	TRUE		TcYC6_0168680	FALSE		TcYC6_0148390	TRUE		TcYC6_0172720	FALSE
TcYC6_0128440	FALSE		TcYC6_0165380	TRUE		TcYC6_0155600	TRUE		TcYC6_0168710	FALSE		TcYC6_0148370	TRUE		TcYC6_0173120	FALSE
TcYC6_0041910	TRUE		TcYC6_0164700	TRUE		TcYC6_0151410	FALSE		TcYC6_0168730	FALSE		TcYC6_0148470	TRUE		TcYC6_0172730	FALSE
TcYC6_0132060	TRUE		TcYC6_0158810	FALSE		TcYC6_0151040	FALSE		TcYC6_0168670	FALSE		TcYC6_0146210	FALSE		TcYC6_0174470	TRUE
TcYC6_0133140	TRUE		TcYC6_0159390	FALSE		TcYC6_0150920	FALSE		TcYC6_0171860	TRUE		TcYC6_0148440	TRUE		TcYC6_0173110	FALSE
TcYC6_0136920	TRUE		TcYC6_0160210	FALSE		TcYC6_0150970	FALSE		TcYC6_0168690	FALSE		TcYC6_0148360	TRUE		TcYC6_0172760	FALSE
TcYC6_0136900	TRUE		TcYC6_0159550	FALSE		TcYC6_0151510	FALSE		TcYC6_0168740	FALSE		TcYC6_0148420	TRUE		TcYC6_0173190	FALSE
TcYC6_0133170	TRUE		TcYC6_0159900	FALSE		TcYC6_0157080	TRUE		TcYC6_0168720	FALSE		TcYC6_0148530	TRUE		TcYC6_0173140	FALSE
TcYC6_0133150	TRUE		TcYC6_0159800	FALSE		TcYC6_0150820	FALSE		TcYC6_0168770	FALSE		TcYC6_0144220	TRUE		TcYC6_0173150	FALSE
TcYC6_0137930	FALSE		TcYC6_0166930	TRUE		TcYC6_0155610	TRUE		TcYC6_0171890	TRUE		TcYC6_0144250	TRUE		TcYC6_0173180	FALSE
TcYC6_0133130	TRUE		TcYC6_0158540	FALSE		TcYC6_0155260	TRUE		TcYC6_0171910	TRUE		TcYC6_0146300	FALSE		TcYC6_0172750	FALSE
TcYC6_0133110	TRUE		TcYC6_0159230	FALSE		TcYC6_0156820	TRUE		TcYC6_0170540	TRUE		TcYC6_0146280	FALSE		TcYC6_0173130	FALSE
TcYC6_0137950	FALSE		TcYC6_0158830	FALSE		TcYC6_0150720	FALSE		TcYC6_0170480	TRUE		TcYC6_0148540	TRUE		TcYC6_0173160	FALSE
TcYC6_0041900	TRUE		TcYC6_0165620	TRUE		TcYC6_0155620	TRUE		TcYC6_0171900	TRUE		TcYC6_0144240	TRUE		TcYC6_0173450	TRUE
TcYC6_0139370	TRUE		TcYC6_0159090	FALSE		TcYC6_0151470	FALSE		TcYC6_0170530	TRUE		TcYC6_0144230	TRUE		TcYC6_0173170	FALSE
TcYC6_0132050	TRUE		TcYC6_0160090	FALSE		TcYC6_0150980	FALSE		TcYC6_0170490	TRUE		TcYC6_0146310	FALSE		TcYC6_0172770	FALSE
TcYC6_0041880	TRUE		TcYC6_0160130	FALSE		TcYC6_0151030	FALSE		TcYC6_0170460	TRUE		TcYC6_0144210	TRUE		TcYC6_0172740	FALSE
TcYC6_0136930	TRUE		TcYC6_0159010	FALSE		TcYC6_0151450	FALSE		TcYC6_0170470	TRUE		TcYC6_0146290	FALSE		TcYC6_0121000	FALSE
TcYC6_0128570	FALSE		TcYC6_0159820	FALSE		TcYC6_0151220	FALSE		TcYC6_0171880	TRUE		TcYC6_0148520	TRUE		TcYC6_0121170	FALSE
TcYC6_0139380	TRUE		TcYC6_0167730	TRUE		TcYC6_0151070	FALSE		TcYC6_0170500	TRUE		TcYC6_0142720	FALSE		TcYC6_0173200	FALSE
TcYC6_0133120	TRUE		TcYC6_0158990	FALSE		TcYC6_0151010	FALSE		TcYC6_0171870	TRUE		TcYC6_0142680	FALSE		TcYC6_0173340	TRUE
TcYC6_0133160	TRUE		TcYC6_0165570	TRUE		TcYC6_0150550	FALSE		TcYC6_0170520	TRUE		TcYC6_0142700	FALSE		TcYC6_0172810	FALSE
TcYC6_0139390	TRUE		TcYC6_0158520	FALSE		TcYC6_0150910	FALSE		TcYC6_0170510	TRUE		TcYC6_0144320	TRUE		TcYC6_0174870	TRUE
TcYC6_0135850	FALSE		TcYC6_0158850	FALSE		TcYC6_0150570	FALSE		TcYC6_0169870	FALSE		TcYC6_0142690	FALSE		TcYC6_0174130	TRUE
TcYC6_0137940	FALSE		TcYC6_0165600	TRUE		TcYC6_0151320	FALSE		TcYC6_0168810	FALSE		TcYC6_0061190	FALSE		TcYC6_0173600	FALSE
TcYC6_0136910	TRUE		TcYC6_0159970	FALSE		TcYC6_0151530	FALSE		TcYC6_0168830	FALSE		TcYC6_0142710	FALSE		TcYC6_0174880	TRUE
TcYC6_0137000	TRUE		TcYC6_0164750	TRUE		TcYC6_0150510	FALSE		TcYC6_0168790	FALSE		TcYC6_0144310	TRUE		TcYC6_0172490	FALSE
TcYC6_0132120	TRUE		TcYC6_0167290	FALSE		TcYC6_0155570	TRUE		TcYC6_0169620	TRUE		TcYC6_0148610	TRUE		TcYC6_0174520	TRUE
TcYC6_0137970	FALSE		TcYC6_0159420	FALSE		TcYC6_0151240	FALSE		TcYC6_0171920	TRUE		TcYC6_0144330	TRUE		TcYC6_0174530	TRUE
TcYC6_0137980	FALSE		TcYC6_0160110	FALSE		TcYC6_0156980	TRUE		TcYC6_0170600	TRUE		TcYC6_0148600	TRUE		TcYC6_0174540	TRUE
TcYC6_0138150	FALSE		TcYC6_0165550	TRUE		TcYC6_0156640	FALSE		TcYC6_0170610	TRUE		TcYC6_0148630	TRUE		TcYC6_0173700	TRUE
TcYC6_0132180	TRUE		TcYC6_0159590	FALSE		TcYC6_0151300	FALSE		TcYC6_0057820	FALSE		TcYC6_0144340	TRUE		TcYC6_0173480	FALSE
TcYC6_0138130	FALSE		TcYC6_0159840	FALSE		TcYC6_0150530	FALSE		TcYC6_0170580	TRUE		TcYC6_0144350	TRUE		TcYC6_0174550	TRUE
TcYC6_0129280	FALSE		TcYC6_0166690	FALSE		TcYC6_0151160	FALSE		TcYC6_0171940	TRUE		TcYC6_0144360	TRUE		TcYC6_0173490	FALSE
TcYC6_0133590	TRUE		TcYC6_0164740	TRUE		TcYC6_0151170	FALSE		TcYC6_0168800	FALSE		TcYC6_0148650	TRUE		TcYC6_0172840	FALSE
TcYC6_0139830	TRUE		TcYC6_0158500	FALSE		TcYC6_0155580	TRUE		TcYC6_0168820	FALSE		TcYC6_0148620	TRUE		TcYC6_0174170	TRUE
TcYC6_0138200	FALSE		TcYC6_0165450	TRUE		TcYC6_0150900	FALSE		TcYC6_0168840	FALSE		TcYC6_0148640	TRUE		TcYC6_0173730	TRUE
TcYC6_0138210	FALSE		TcYC6_0159270	FALSE		TcYC6_0151120	FALSE		TcYC6_0168780	FALSE		TcYC6_0144500	TRUE		TcYC6_0174560	TRUE
TcYC6_0133580	TRUE		TcYC6_0158930	FALSE		TcYC6_0150620	FALSE		TcYC6_0171930	TRUE		TcYC6_0144580	TRUE		TcYC6_0173750	TRUE
TcYC6_0129260	FALSE		TcYC6_0158870	FALSE		TcYC6_0151370	FALSE		TcYC6_0170590	TRUE		TcYC6_0143080	TRUE		TcYC6_0174180	TRUE
TcYC6_0138140	FALSE		TcYC6_0164680	TRUE		TcYC6_0151200	FALSE		TcYC6_0061750	FALSE		TcYC6_0148860	TRUE		TcYC6_0172520	FALSE
TcYC6_0129240	FALSE		TcYC6_0159830	FALSE		TcYC6_0156620	FALSE		TcYC6_0170710	TRUE		TcYC6_0148840	TRUE		TcYC6_0172500	FALSE
TcYC6_0137100	TRUE		TcYC6_0159860	FALSE		TcYC6_0157070	TRUE		TcYC6_0169880	FALSE		TcYC6_0144620	TRUE		TcYC6_0173740	TRUE
TcYC6_0135930	FALSE		TcYC6_0159290	FALSE		TcYC6_0150840	FALSE		TcYC6_0169890	FALSE		TcYC6_0144510	TRUE		TcYC6_0172850	FALSE
TcYC6_0138160	FALSE		TcYC6_0159250	FALSE		TcYC6_0151080	FALSE		TcYC6_0170690	TRUE		TcYC6_0148880	TRUE		TcYC6_0174190	TRUE
TcYC6_0139820	TRUE		TcYC6_0165430	TRUE		TcYC6_0150960	FALSE		TcYC6_0170700	TRUE		TcYC6_0144590	TRUE		TcYC6_0172530	FALSE
TcYC6_0129290	FALSE		TcYC6_0158330	FALSE		TcYC6_0151600	FALSE		TcYC6_0168910	FALSE		TcYC6_0144560	TRUE		TcYC6_0172510	FALSE
TcYC6_0137090	TRUE		TcYC6_0159670	FALSE		TcYC6_0157120	TRUE		TcYC6_0168850	FALSE		TcYC6_0144570	TRUE		TcYC6_0174570	TRUE
TcYC6_0139860	TRUE		TcYC6_0159000	FALSE		TcYC6_0151630	FALSE		TcYC6_0169910	FALSE		TcYC6_0144550	TRUE		TcYC6_0173760	TRUE
TcYC6_0129300	FALSE		TcYC6_0159880	FALSE		TcYC6_0157090	TRUE		TcYC6_0168890	FALSE		TcYC6_0144530	TRUE		TcYC6_0173770	TRUE
TcYC6_0137080	TRUE		TcYC6_0159510	FALSE		TcYC6_0157100	TRUE		TcYC6_0170740	TRUE		TcYC6_0148890	TRUE		TcYC6_0174580	TRUE
TcYC6_0139840	TRUE		TcYC6_0158680	FALSE		TcYC6_0151570	FALSE		TcYC6_0168920	FALSE		TcYC6_0143110	TRUE		TcYC6_0173510	FALSE
TcYC6_0133600	TRUE		TcYC6_0165560	TRUE		TcYC6_0155640	TRUE		TcYC6_0168900	FALSE		TcYC6_0148830	TRUE		TcYC6_0173780	TRUE
TcYC6_0129230	FALSE		TcYC6_0167800	TRUE		TcYC6_0151580	FALSE		TcYC6_0168940	FALSE		TcYC6_0143070	TRUE		TcYC6_0173810	TRUE
TcYC6_0132170	TRUE		TcYC6_0167830	TRUE		TcYC6_0151590	FALSE		TcYC6_0168880	FALSE		TcYC6_0143090	TRUE		TcYC6_0172860	FALSE
TcYC6_0138190	FALSE		TcYC6_0159930	FALSE		TcYC6_0151640	FALSE		TcYC6_0168860	FALSE		TcYC6_0148870	TRUE		TcYC6_0174600	TRUE
TcYC6_0137070	TRUE		TcYC6_0165370	TRUE		TcYC6_0151610	FALSE		TcYC6_0169900	FALSE		TcYC6_0144520	TRUE		TcYC6_0174210	TRUE
TcYC6_0133570	TRUE		TcYC6_0165590	TRUE		TcYC6_0157110	TRUE		TcYC6_0168870	FALSE		TcYC6_0148850	TRUE		TcYC6_0172910	FALSE
TcYC6_0135940	FALSE		TcYC6_0159100	FALSE		TcYC6_0151620	FALSE		TcYC6_0170750	TRUE		TcYC6_0143100	TRUE		TcYC6_0174220	TRUE
TcYC6_0137110	TRUE		TcYC6_0158740	FALSE		TcYC6_0155300	TRUE		TcYC6_0168930	FALSE		TcYC6_0144540	TRUE		TcYC6_0173290	TRUE
TcYC6_0129270	FALSE		TcYC6_0159140	FALSE		TcYC6_0157220	TRUE		TcYC6_0170780	TRUE		TcYC6_0148900	TRUE		TcYC6_0174610	TRUE
TcYC6_0129250	FALSE		TcYC6_0158420	FALSE		TcYC6_0151810	FALSE		TcYC6_0168960	FALSE		TcYC6_0144600	TRUE		TcYC6_0173520	FALSE
TcYC6_0139850	TRUE		TcYC6_0158910	FALSE		TcYC6_0151830	FALSE		TcYC6_0170800	TRUE		TcYC6_0144610	TRUE		TcYC6_0174620	TRUE
TcYC6_0138180	FALSE		TcYC6_0159740	FALSE		TcYC6_0157210	TRUE		TcYC6_0170770	TRUE		TcYC6_0143120	TRUE		TcYC6_0174670	TRUE
TcYC6_0138170	FALSE		TcYC6_0167420	FALSE		TcYC6_0151850	FALSE		TcYC6_0170790	TRUE		TcYC6_0144710	TRUE		TcYC6_0173370	TRUE
TcYC6_0138120	FALSE		TcYC6_0167350	FALSE		TcYC6_0151820	FALSE		TcYC6_0168950	FALSE		TcYC6_0148980	TRUE		TcYC6_0174940	TRUE
TcYC6_0132240	TRUE		TcYC6_0167850	TRUE		TcYC6_0157230	TRUE		TcYC6_0169930	FALSE		TcYC6_0149010	TRUE		TcYC6_0174920	TRUE
TcYC6_0129460	FALSE		TcYC6_0164620	TRUE		TcYC6_0151790	FALSE		TcYC6_0169920	FALSE		TcYC6_0144720	TRUE		TcYC6_0173930	TRUE
TcYC6_0129350	FALSE		TcYC6_0159980	FALSE		TcYC6_0151800	FALSE		TcYC6_0172070	TRUE		TcYC6_0146410	FALSE		TcYC6_0174680	TRUE
TcYC6_0133630	TRUE		TcYC6_0158760	FALSE		TcYC6_0151840	FALSE		TcYC6_0172160	TRUE		TcYC6_0143130	TRUE		TcYC6_0173920	TRUE
TcYC6_0129510	FALSE		TcYC6_0159060	FALSE		TcYC6_0151860	FALSE		TcYC6_0172140	TRUE		TcYC6_0144750	TRUE		TcYC6_0172940	FALSE
TcYC6_0048160	FALSE		TcYC6_0158370	FALSE		TcYC6_0151890	FALSE		TcYC6_0172120	TRUE		TcYC6_0146430	FALSE		TcYC6_0173300	TRUE
TcYC6_0129340	FALSE		TcYC6_0160190	FALSE		TcYC6_0151870	FALSE		TcYC6_0172100	TRUE		TcYC6_0148970	TRUE		TcYC6_0174720	TRUE
TcYC6_0133640	TRUE		TcYC6_0159320	FALSE		TcYC6_0151900	FALSE		TcYC6_0172170	TRUE		TcYC6_0149020	TRUE		TcYC6_0174710	TRUE
TcYC6_0129400	FALSE		TcYC6_0165530	TRUE		TcYC6_0151940	FALSE		TcYC6_0172150	TRUE		TcYC6_0148990	TRUE		TcYC6_0174700	TRUE
TcYC6_0132220	TRUE		TcYC6_0158970	FALSE		TcYC6_0151880	FALSE		TcYC6_0172130	TRUE		TcYC6_0149000	TRUE		TcYC6_0174250	TRUE
TcYC6_0129360	FALSE		TcYC6_0159280	FALSE		TcYC6_0151920	FALSE		TcYC6_0172110	TRUE		TcYC6_0144740	TRUE		TcYC6_0174660	TRUE
TcYC6_0132200	TRUE		TcYC6_0159760	FALSE		TcYC6_0151930	FALSE		TcYC6_0082570	FALSE		TcYC6_0144690	TRUE		TcYC6_0174930	TRUE
TcYC6_0129410	FALSE		TcYC6_0159600	FALSE		TcYC6_0151910	FALSE		TcYC6_0168990	FALSE		TcYC6_0144730	TRUE		TcYC6_0174690	TRUE
TcYC6_0129480	FALSE		TcYC6_0167400	FALSE		TcYC6_0157270	TRUE		TcYC6_0082400	FALSE		TcYC6_0144700	TRUE		TcYC6_0173540	FALSE
TcYC6_0138230	FALSE		TcYC6_0165350	TRUE		TcYC6_0157310	TRUE		TcYC6_0082360	FALSE		TcYC6_0146420	FALSE		TcYC6_0172930	FALSE
TcYC6_0133610	TRUE		TcYC6_0158480	FALSE		TcYC6_0152000	FALSE		TcYC6_0170860	TRUE		TcYC6_0149150	TRUE		TcYC6_0172950	FALSE
TcYC6_0133620	TRUE		TcYC6_0158700	FALSE		TcYC6_0151990	FALSE		TcYC6_0169010	FALSE		TcYC6_0149090	TRUE		TcYC6_0174260	TRUE
TcYC6_0129420	FALSE		TcYC6_0166720	FALSE		TcYC6_0155310	TRUE		TcYC6_0169030	FALSE		TcYC6_0149170	TRUE		TcYC6_0172970	FALSE
TcYC6_0129490	FALSE		TcYC6_0158950	FALSE		TcYC6_0152120	FALSE		TcYC6_0168980	FALSE		TcYC6_0149110	TRUE		TcYC6_0173940	TRUE
TcYC6_0129440	FALSE		TcYC6_0159040	FALSE		TcYC6_0155650	TRUE		TcYC6_0169000	FALSE		TcYC6_0149130	TRUE		TcYC6_0174960	TRUE
TcYC6_0129450	FALSE		TcYC6_0159700	FALSE		TcYC6_0152350	FALSE		TcYC6_0169650	TRUE		TcYC6_0144820	TRUE		TcYC6_0174300	TRUE
TcYC6_0129430	FALSE		TcYC6_0159540	FALSE		TcYC6_0152050	FALSE		TcYC6_0169670	TRUE		TcYC6_0146450	FALSE		TcYC6_0174970	TRUE
TcYC6_0129390	FALSE		TcYC6_0167390	FALSE		TcYC6_0152280	FALSE		TcYC6_0169020	FALSE		TcYC6_0149080	TRUE		TcYC6_0174310	TRUE
TcYC6_0129470	FALSE		TcYC6_0158720	FALSE		TcYC6_0152080	FALSE		TcYC6_0169660	TRUE		TcYC6_0149140	TRUE		TcYC6_0174320	TRUE
TcYC6_0129380	FALSE		TcYC6_0158340	FALSE		TcYC6_0152540	FALSE		TcYC6_0169680	TRUE		TcYC6_0149160	TRUE		TcYC6_0174730	TRUE
TcYC6_0135950	FALSE		TcYC6_0166700	FALSE		TcYC6_0157260	TRUE		TcYC6_0172200	TRUE		TcYC6_0149100	TRUE		TcYC6_0172600	FALSE
TcYC6_0129370	FALSE		TcYC6_0160220	FALSE		TcYC6_0152380	FALSE		TcYC6_0170890	TRUE		TcYC6_0149120	TRUE		TcYC6_0174980	TRUE
TcYC6_0132230	TRUE		TcYC6_0165470	TRUE		TcYC6_0152320	FALSE		TcYC6_0170910	TRUE		TcYC6_0144920	TRUE		TcYC6_0173400	TRUE
TcYC6_0132210	TRUE		TcYC6_0158450	FALSE		TcYC6_0157300	TRUE		TcYC6_0172180	TRUE		TcYC6_0146460	FALSE		TcYC6_0173640	FALSE
TcYC6_0139990	TRUE		TcYC6_0160030	FALSE		TcYC6_0152100	FALSE		TcYC6_0172210	TRUE		TcYC6_0144860	TRUE		TcYC6_0174340	TRUE
TcYC6_0135980	FALSE		TcYC6_0159910	FALSE		TcYC6_0152200	FALSE		TcYC6_0170950	TRUE		TcYC6_0149310	TRUE		TcYC6_0173310	TRUE
TcYC6_0135970	FALSE		TcYC6_0164640	TRUE		TcYC6_0152580	FALSE		TcYC6_0170930	TRUE		TcYC6_0143150	TRUE		TcYC6_0174370	TRUE
TcYC6_0137140	TRUE		TcYC6_0166670	FALSE		TcYC6_0152340	FALSE		TcYC6_0169690	TRUE		TcYC6_0149250	TRUE		TcYC6_0173970	TRUE
TcYC6_0139920	TRUE		TcYC6_0160200	FALSE		TcYC6_0152520	FALSE		TcYC6_0169050	FALSE		TcYC6_0146470	FALSE		TcYC6_0174350	TRUE
TcYC6_0137120	TRUE		TcYC6_0167440	FALSE		TcYC6_0157320	TRUE		TcYC6_0170880	TRUE		TcYC6_0149280	TRUE		TcYC6_0174360	TRUE
TcYC6_0139900	TRUE		TcYC6_0158880	FALSE		TcYC6_0152460	FALSE		TcYC6_0172190	TRUE		TcYC6_0142760	FALSE		TcYC6_0174380	TRUE
TcYC6_0139960	TRUE		TcYC6_0158470	FALSE		TcYC6_0152140	FALSE		TcYC6_0170900	TRUE		TcYC6_0149240	TRUE		TcYC6_0174750	TRUE
TcYC6_0139940	TRUE		TcYC6_0160050	FALSE		TcYC6_0152560	FALSE		TcYC6_0170920	TRUE		TcYC6_0149260	TRUE		TcYC6_0172620	FALSE
TcYC6_0135990	FALSE		TcYC6_0160000	FALSE		TcYC6_0152260	FALSE		TcYC6_0170940	TRUE		TcYC6_0144890	TRUE		TcYC6_0173430	TRUE
TcYC6_0135960	FALSE		TcYC6_0159680	FALSE		TcYC6_0152020	FALSE		TcYC6_0170960	TRUE		TcYC6_0149220	TRUE		TcYC6_0174770	TRUE
TcYC6_0139980	TRUE		TcYC6_0159020	FALSE		TcYC6_0152500	FALSE		TcYC6_0169700	TRUE		TcYC6_0144910	TRUE		TcYC6_0174760	TRUE
TcYC6_0137130	TRUE		TcYC6_0159660	FALSE		TcYC6_0152300	FALSE		TcYC6_0170970	TRUE		TcYC6_0077470	TRUE		TcYC6_0173030	FALSE
TcYC6_0139910	TRUE		TcYC6_0165540	TRUE		TcYC6_0152240	FALSE		TcYC6_0094560	FALSE		TcYC6_0143140	TRUE		TcYC6_0172650	FALSE
TcYC6_0139930	TRUE		TcYC6_0160150	FALSE		TcYC6_0152510	FALSE		TcYC6_0172280	TRUE		TcYC6_0144930	TRUE		TcYC6_0174000	TRUE
TcYC6_0139950	TRUE		TcYC6_0158410	FALSE		TcYC6_0152230	FALSE		TcYC6_0172260	TRUE		TcYC6_0144940	TRUE		TcYC6_0174780	TRUE
TcYC6_0136000	FALSE		TcYC6_0160070	FALSE		TcYC6_0152670	FALSE		TcYC6_0094430	FALSE		TcYC6_0144870	TRUE		TcYC6_0173550	TRUE
TcYC6_0139970	TRUE		TcYC6_0158780	FALSE		TcYC6_0152710	FALSE		TcYC6_0172270	TRUE		TcYC6_0149300	TRUE		TcYC6_0173040	FALSE
TcYC6_0140150	TRUE		TcYC6_0159200	FALSE		TcYC6_0152590	FALSE		TcYC6_0172240	TRUE		TcYC6_0144880	TRUE		TcYC6_0173050	FALSE
TcYC6_0140170	TRUE		TcYC6_0159650	FALSE		TcYC6_0152610	FALSE		TcYC6_0172250	TRUE		TcYC6_0149290	TRUE		TcYC6_0173560	FALSE
TcYC6_0133760	TRUE		TcYC6_0159640	FALSE		TcYC6_0152410	FALSE		TcYC6_0169060	FALSE		TcYC6_0142770	FALSE		TcYC6_0175020	TRUE
TcYC6_0133780	TRUE		TcYC6_0159310	FALSE		TcYC6_0152220	FALSE		TcYC6_0169080	FALSE		TcYC6_0146480	FALSE		TcYC6_0173060	FALSE
TcYC6_0129540	FALSE		TcYC6_0159340	FALSE		TcYC6_0152150	FALSE		TcYC6_0169090	FALSE		TcYC6_0149270	TRUE		TcYC6_0175040	TRUE
TcYC6_0133770	TRUE		TcYC6_0158590	FALSE		TcYC6_0152470	FALSE		TcYC6_0099940	TRUE		TcYC6_0149230	TRUE		TcYC6_0173580	FALSE
TcYC6_0054350	TRUE		TcYC6_0165420	TRUE		TcYC6_0152680	FALSE		TcYC6_0099890	TRUE		TcYC6_0144900	TRUE		TcYC6_0174810	TRUE
TcYC6_0137150	TRUE		TcYC6_0159150	FALSE		TcYC6_0152730	FALSE		TcYC6_0099840	TRUE		TcYC6_0145090	TRUE		TcYC6_0173660	FALSE
TcYC6_0133810	TRUE		TcYC6_0159160	FALSE		TcYC6_0152650	FALSE		TcYC6_0169070	FALSE		TcYC6_0142820	FALSE		TcYC6_0174820	TRUE
TcYC6_0140160	TRUE		TcYC6_0159440	FALSE		TcYC6_0157340	TRUE		TcYC6_0169100	FALSE		TcYC6_0145100	TRUE		TcYC6_0174800	TRUE
TcYC6_0055970	TRUE		TcYC6_0160160	FALSE		TcYC6_0152420	FALSE		TcYC6_0172290	TRUE		TcYC6_0149480	TRUE		TcYC6_0173320	TRUE
TcYC6_0129610	FALSE		TcYC6_0158640	FALSE		TcYC6_0157290	TRUE		TcYC6_0169110	FALSE		TcYC6_0146570	FALSE		TcYC6_0173100	FALSE
TcYC6_0133790	TRUE		TcYC6_0165510	TRUE		TcYC6_0152430	FALSE		TcYC6_0169120	FALSE		TcYC6_0145120	TRUE		TcYC6_0174460	TRUE
TcYC6_0132280	TRUE		TcYC6_0167760	TRUE		TcYC6_0152490	FALSE		TcYC6_0171050	TRUE		TcYC6_0145110	TRUE		TcYC6_0173330	TRUE
TcYC6_0140100	TRUE		TcYC6_0158570	FALSE		TcYC6_0152630	FALSE		TcYC6_0169130	FALSE		TcYC6_0149470	TRUE		TcYC6_0174020	TRUE
TcYC6_0140120	TRUE		TcYC6_0158800	FALSE		TcYC6_0152450	FALSE		TcYC6_0169940	FALSE		TcYC6_0143170	TRUE		TcYC6_0174050	TRUE
TcYC6_0140140	TRUE		TcYC6_0159410	FALSE		TcYC6_0156460	FALSE		TcYC6_0169720	TRUE		TcYC6_0142810	FALSE		TcYC6_0172690	FALSE
TcYC6_0136030	FALSE		TcYC6_0159380	FALSE		TcYC6_0152440	FALSE		TcYC6_0169730	TRUE		TcYC6_0142830	FALSE		TcYC6_0174040	TRUE
TcYC6_0132310	TRUE		TcYC6_0160140	FALSE		TcYC6_0057920	FALSE		TcYC6_0172340	TRUE		TcYC6_0142840	FALSE		TcYC6_0172680	FALSE
TcYC6_0132270	TRUE		TcYC6_0159810	FALSE		TcYC6_0152570	FALSE		TcYC6_0169160	FALSE		TcYC6_0149500	TRUE		TcYC6_0174030	TRUE
TcYC6_0132290	TRUE		TcYC6_0158630	FALSE		TcYC6_0155320	TRUE		TcYC6_0172370	TRUE		TcYC6_0146590	FALSE		TcYC6_0172710	FALSE
TcYC6_0129590	FALSE		TcYC6_0167330	FALSE		TcYC6_0152690	FALSE		TcYC6_0172360	TRUE		TcYC6_0145130	TRUE		TcYC6_0174060	TRUE
TcYC6_0133800	TRUE		TcYC6_0167780	TRUE		TcYC6_0152270	FALSE		TcYC6_0169770	TRUE		TcYC6_0142850	FALSE		TcYC6_0172700	FALSE
TcYC6_0140090	TRUE		TcYC6_0167740	TRUE		TcYC6_0152180	FALSE		TcYC6_0171090	TRUE		TcYC6_0149510	TRUE		TcYC6_0175070	TRUE
TcYC6_0129620	FALSE		TcYC6_0158820	FALSE		TcYC6_0152640	FALSE		TcYC6_0172330	TRUE		TcYC6_0149540	TRUE		TcYC6_0174480	TRUE
TcYC6_0129570	FALSE		TcYC6_0159300	FALSE		TcYC6_0151980	FALSE		TcYC6_0169170	FALSE		TcYC6_0149520	TRUE		TcYC6_0172780	FALSE
TcYC6_0129550	FALSE		TcYC6_0160080	FALSE		TcYC6_0152290	FALSE		TcYC6_0169150	FALSE		TcYC6_0149530	TRUE		TcYC6_0174830	TRUE
TcYC6_0129600	FALSE		TcYC6_0160120	FALSE		TcYC6_0152390	FALSE		TcYC6_0169190	FALSE		TcYC6_0149550	TRUE		TcYC6_0174840	TRUE
TcYC6_0129580	FALSE		TcYC6_0164710	TRUE		TcYC6_0152130	FALSE		TcYC6_0169760	TRUE		TcYC6_0149580	TRUE		TcYC6_0174850	TRUE
TcYC6_0132300	TRUE		TcYC6_0159350	FALSE		TcYC6_0152170	FALSE		TcYC6_0172350	TRUE		TcYC6_0149610	TRUE		TcYC6_0173590	FALSE
TcYC6_0129560	FALSE		TcYC6_0158610	FALSE		TcYC6_0152070	FALSE		TcYC6_0169180	FALSE		TcYC6_0145160	TRUE		TcYC6_0174490	TRUE
TcYC6_0140110	TRUE		TcYC6_0159530	FALSE		TcYC6_0152160	FALSE		TcYC6_0169220	FALSE		TcYC6_0142860	FALSE		TcYC6_0174090	TRUE
TcYC6_0140130	TRUE		TcYC6_0167720	TRUE		TcYC6_0152740	FALSE		TcYC6_0169200	FALSE		TcYC6_0149560	TRUE		TcYC6_0174080	TRUE
TcYC6_0129770	FALSE		TcYC6_0159220	FALSE		TcYC6_0152110	FALSE		TcYC6_0169210	FALSE		TcYC6_0145180	TRUE		TcYC6_0173210	FALSE
TcYC6_0129710	FALSE		TcYC6_0159940	FALSE		TcYC6_0152010	FALSE		TcYC6_0169960	FALSE		TcYC6_0146620	FALSE		TcYC6_0174070	TRUE
TcYC6_0129820	FALSE		TcYC6_0158840	FALSE		TcYC6_0152550	FALSE		TcYC6_0171830	TRUE		TcYC6_0149600	TRUE		TcYC6_0174860	TRUE
TcYC6_0138300	FALSE		TcYC6_0160100	FALSE		TcYC6_0152330	FALSE		TcYC6_0171840	TRUE		TcYC6_0146600	FALSE		TcYC6_0173230	FALSE
TcYC6_0059120	FALSE		TcYC6_0159850	FALSE		TcYC6_0152360	FALSE		TcYC6_0171850	TRUE		TcYC6_0149590	TRUE		TcYC6_0173240	FALSE
TcYC6_0133890	TRUE		TcYC6_0159580	FALSE		TcYC6_0152190	FALSE		TcYC6_0171820	TRUE		TcYC6_0149570	TRUE		TcYC6_0174500	TRUE
TcYC6_0137180	TRUE		TcYC6_0164730	TRUE		TcYC6_0152030	FALSE		TcYC6_0168660	FALSE		TcYC6_0145190	TRUE		TcYC6_0173460	TRUE
TcYC6_0138280	FALSE		TcYC6_0158980	FALSE		TcYC6_0152530	FALSE		TcYC6_0170380	TRUE		TcYC6_0145170	TRUE		TcYC6_0173220	FALSE
TcYC6_0140260	TRUE		TcYC6_0158670	FALSE		TcYC6_0152090	FALSE		TcYC6_0170390	TRUE		TcYC6_0145150	TRUE
TcYC6_0136080	FALSE		TcYC6_0165400	TRUE		TcYC6_0157250	TRUE		TcYC6_0169860	FALSE		TcYC6_0145140	TRUE
TcYC6_0129810	FALSE		TcYC6_0164690	TRUE		TcYC6_0152250	FALSE		TcYC6_0170400	TRUE		TcYC6_0146610	FALSE
TcYC6_0133850	TRUE		TcYC6_0165610	TRUE		TcYC6_0152310	FALSE		TcYC6_0169570	TRUE		TcYC6_0145380	TRUE
TcYC6_0133910	TRUE		TcYC6_0159120	FALSE		TcYC6_0152370	FALSE		TcYC6_0169560	TRUE		TcYC6_0146690	FALSE
TcYC6_0140270	TRUE		TcYC6_0159960	FALSE		TcYC6_0152620	FALSE		TcYC6_0170410	TRUE		TcYC6_0145350	TRUE
TcYC6_0133870	TRUE		TcYC6_0159260	FALSE		TcYC6_0152210	FALSE		TcYC6_0170420	TRUE		TcYC6_0145330	TRUE
TcYC6_0129750	FALSE		TcYC6_0159490	FALSE		TcYC6_0156570	TRUE		TcYC6_0169580	TRUE		TcYC6_0145370	TRUE
TcYC6_0136050	FALSE		TcYC6_0159870	FALSE		TcYC6_0152660	FALSE		TcYC6_0168750	FALSE		TcYC6_0149760	TRUE
TcYC6_0058000	FALSE		TcYC6_0158650	FALSE		TcYC6_0152720	FALSE		TcYC6_0168760	FALSE		TcYC6_0145340	TRUE
TcYC6_0138290	FALSE		TcYC6_0164660	TRUE		TcYC6_0152600	FALSE		TcYC6_0170440	TRUE		TcYC6_0145360	TRUE
TcYC6_0136070	FALSE		TcYC6_0159180	FALSE		TcYC6_0151970	FALSE		TcYC6_0170430	TRUE		TcYC6_0149800	TRUE
TcYC6_0129720	FALSE		TcYC6_0167320	FALSE		TcYC6_0152400	FALSE		TcYC6_0170450	TRUE		TcYC6_0149770	TRUE
TcYC6_0129740	FALSE		TcYC6_0160310	FALSE		TcYC6_0157330	TRUE		TcYC6_0169590	TRUE		TcYC6_0143180	TRUE
TcYC6_0133900	TRUE		TcYC6_0160330	FALSE		TcYC6_0152060	FALSE		TcYC6_0170550	TRUE		TcYC6_0149790	TRUE
TcYC6_0129830	FALSE		TcYC6_0160350	FALSE		TcYC6_0157280	TRUE		TcYC6_0170560	TRUE		TcYC6_0149810	TRUE
TcYC6_0129760	FALSE		TcYC6_0166750	FALSE		TcYC6_0152700	FALSE		TcYC6_0170570	TRUE		TcYC6_0146700	FALSE
TcYC6_0133880	TRUE		TcYC6_0160230	FALSE		TcYC6_0152480	FALSE		TcYC6_0001410	FALSE		TcYC6_0145400	TRUE
TcYC6_0140280	TRUE		TcYC6_0164800	TRUE		TcYC6_0152040	FALSE		TcYC6_0169610	TRUE		TcYC6_0145410	TRUE
TcYC6_0140250	TRUE		TcYC6_0167470	FALSE		TcYC6_0157430	TRUE		TcYC6_0169600	TRUE		TcYC6_0143190	TRUE
TcYC6_0129790	FALSE		TcYC6_0164820	TRUE		TcYC6_0062020	TRUE		TcYC6_0170650	TRUE		TcYC6_0149780	TRUE
TcYC6_0129800	FALSE		TcYC6_0160250	FALSE		TcYC6_0155670	TRUE		TcYC6_0171950	TRUE		TcYC6_0145390	TRUE
TcYC6_0132350	TRUE		TcYC6_0160290	FALSE		TcYC6_0153050	FALSE		TcYC6_0170680	TRUE		TcYC6_0145440	TRUE
TcYC6_0140290	TRUE		TcYC6_0160270	FALSE		TcYC6_0157390	TRUE		TcYC6_0171960	TRUE		TcYC6_0149820	TRUE
TcYC6_0138270	FALSE		TcYC6_0160300	FALSE		TcYC6_0157420	TRUE		TcYC6_0170620	TRUE		TcYC6_0145420	TRUE
TcYC6_0133860	TRUE		TcYC6_0164810	TRUE		TcYC6_0153020	FALSE		TcYC6_0020570	FALSE		TcYC6_0145430	TRUE
TcYC6_0136040	FALSE		TcYC6_0160340	FALSE		TcYC6_0152940	FALSE		TcYC6_0170660	TRUE		TcYC6_0146710	FALSE
TcYC6_0129780	FALSE		TcYC6_0167880	TRUE		TcYC6_0157410	TRUE		TcYC6_0171980	TRUE		TcYC6_0142880	FALSE
TcYC6_0140300	TRUE		TcYC6_0166760	FALSE		TcYC6_0153060	FALSE		TcYC6_0170640	TRUE		TcYC6_0149940	TRUE
TcYC6_0136060	FALSE		TcYC6_0166740	FALSE		TcYC6_0153040	FALSE		TcYC6_0170630	TRUE		TcYC6_0149960	TRUE
TcYC6_0137170	TRUE		TcYC6_0167870	TRUE		TcYC6_0152930	FALSE		TcYC6_0170670	TRUE		TcYC6_0149900	TRUE
TcYC6_0129730	FALSE		TcYC6_0167460	FALSE		TcYC6_0152960	FALSE		TcYC6_0171970	TRUE		TcYC6_0149920	TRUE
TcYC6_0138350	FALSE		TcYC6_0164830	TRUE		TcYC6_0153080	FALSE		TcYC6_0170720	TRUE		TcYC6_0145500	TRUE
TcYC6_0138340	FALSE		TcYC6_0160260	FALSE		TcYC6_0152920	FALSE		TcYC6_0169630	TRUE		TcYC6_0149890	TRUE
TcYC6_0134000	TRUE		TcYC6_0160240	FALSE		TcYC6_0152990	FALSE		TcYC6_0170730	TRUE		TcYC6_0146740	FALSE
TcYC6_0061820	FALSE		TcYC6_0160280	FALSE		TcYC6_0152950	FALSE		TcYC6_0170760	TRUE		TcYC6_0145490	TRUE
TcYC6_0129940	FALSE		TcYC6_0160320	FALSE		TcYC6_0152980	FALSE		TcYC6_0172000	TRUE		TcYC6_0149910	TRUE
TcYC6_0133990	TRUE		TcYC6_0165650	TRUE		TcYC6_0157370	TRUE		TcYC6_0171990	TRUE		TcYC6_0149930	TRUE
TcYC6_0129920	FALSE		TcYC6_0167890	TRUE		TcYC6_0155680	TRUE		TcYC6_0172010	TRUE		TcYC6_0145510	TRUE
TcYC6_0129930	FALSE		TcYC6_0167860	TRUE		TcYC6_0157380	TRUE		TcYC6_0004560	FALSE		TcYC6_0149950	TRUE
TcYC6_0060660	FALSE		TcYC6_0164860	TRUE		TcYC6_0153010	FALSE		TcYC6_0172040	TRUE		TcYC6_0146770	FALSE
TcYC6_0129950	FALSE		TcYC6_0164870	TRUE		TcYC6_0153070	FALSE		TcYC6_0172020	TRUE		TcYC6_0150170	TRUE
TcYC6_0129890	FALSE		TcYC6_0164850	TRUE		TcYC6_0157440	TRUE		TcYC6_0172050	TRUE		TcYC6_0145610	TRUE
TcYC6_0129910	FALSE		TcYC6_0164940	TRUE		TcYC6_0157450	TRUE		TcYC6_0170820	TRUE		TcYC6_0146780	FALSE
TcYC6_0138330	FALSE		TcYC6_0160960	FALSE		TcYC6_0153030	FALSE		TcYC6_0172030	TRUE		TcYC6_0150190	TRUE
TcYC6_0129900	FALSE		TcYC6_0161000	FALSE		TcYC6_0152970	FALSE		TcYC6_0170810	TRUE		TcYC6_0145620	TRUE
TcYC6_0133980	TRUE		TcYC6_0166800	FALSE		TcYC6_0157400	TRUE		TcYC6_0172060	TRUE		TcYC6_0145630	TRUE
TcYC6_0138360	FALSE		TcYC6_0160920	FALSE		TcYC6_0153000	FALSE		TcYC6_0170830	TRUE		TcYC6_0150160	TRUE
TcYC6_0061980	FALSE		TcYC6_0160980	FALSE		TcYC6_0153190	FALSE		TcYC6_0172090	TRUE		TcYC6_0150150	TRUE
TcYC6_0130030	FALSE		TcYC6_0165830	TRUE		TcYC6_0153140	FALSE		TcYC6_0172080	TRUE		TcYC6_0150180	TRUE
TcYC6_0136110	FALSE		TcYC6_0161020	FALSE		TcYC6_0153160	FALSE		TcYC6_0008900	FALSE		TcYC6_0145660	TRUE
TcYC6_0137210	TRUE		TcYC6_0160940	FALSE		TcYC6_0153180	FALSE		TcYC6_0170840	TRUE		TcYC6_0145770	TRUE
TcYC6_0130010	FALSE		TcYC6_0046430	TRUE		TcYC6_0153210	FALSE		TcYC6_0168970	FALSE		TcYC6_0143230	TRUE
TcYC6_0136140	FALSE		TcYC6_0160850	FALSE		TcYC6_0153130	FALSE		TcYC6_0169640	TRUE		TcYC6_0145680	TRUE
TcYC6_0130070	FALSE		TcYC6_0160840	FALSE		TcYC6_0155350	TRUE		TcYC6_0170850	TRUE		TcYC6_0145700	TRUE
TcYC6_0129960	FALSE		TcYC6_0160810	FALSE		TcYC6_0153150	FALSE		TcYC6_0170870	TRUE		TcYC6_0145760	TRUE
TcYC6_0136120	FALSE		TcYC6_0160880	FALSE		TcYC6_0153170	FALSE		TcYC6_0169040	FALSE		TcYC6_0150220	TRUE
TcYC6_0130050	FALSE		TcYC6_0160830	FALSE		TcYC6_0153200	FALSE		TcYC6_0170990	TRUE		TcYC6_0145670	TRUE
TcYC6_0134060	TRUE		TcYC6_0164930	TRUE		TcYC6_0156470	FALSE		TcYC6_0171010	TRUE		TcYC6_0145720	TRUE
TcYC6_0134040	TRUE		TcYC6_0160860	FALSE		TcYC6_0153500	FALSE		TcYC6_0171000	TRUE		TcYC6_0145740	TRUE
TcYC6_0136100	FALSE		TcYC6_0164910	TRUE		TcYC6_0155380	TRUE		TcYC6_0171040	TRUE		TcYC6_0145650	TRUE
TcYC6_0138420	FALSE		TcYC6_0166990	TRUE		TcYC6_0153520	FALSE		TcYC6_0172230	TRUE		TcYC6_0145690	TRUE
TcYC6_0132380	TRUE		TcYC6_0160910	FALSE		TcYC6_0155790	TRUE		TcYC6_0171030	TRUE		TcYC6_0145730	TRUE
TcYC6_0134020	TRUE		TcYC6_0160790	FALSE		TcYC6_0153480	FALSE		TcYC6_0171020	TRUE		TcYC6_0150230	TRUE
TcYC6_0140370	TRUE		TcYC6_0165820	TRUE		TcYC6_0155770	TRUE		TcYC6_0170980	TRUE		TcYC6_0145710	TRUE
TcYC6_0137230	TRUE		TcYC6_0160990	FALSE		TcYC6_0156700	FALSE		TcYC6_0169710	TRUE		TcYC6_0150210	TRUE
TcYC6_0138380	FALSE		TcYC6_0165850	TRUE		TcYC6_0153460	FALSE		TcYC6_0172220	TRUE		TcYC6_0143220	TRUE
TcYC6_0129990	FALSE		TcYC6_0161010	FALSE		TcYC6_0153440	FALSE		TcYC6_0171060	TRUE		TcYC6_0146790	FALSE
TcYC6_0140420	TRUE		TcYC6_0165860	TRUE		TcYC6_0155370	TRUE		TcYC6_0169140	FALSE		TcYC6_0145750	TRUE
TcYC6_0138400	FALSE		TcYC6_0160870	FALSE		TcYC6_0155740	TRUE		TcYC6_0172300	TRUE		TcYC6_0145780	TRUE
TcYC6_0137220	TRUE		TcYC6_0160970	FALSE		TcYC6_0153420	FALSE		TcYC6_0172310	TRUE		TcYC6_0146810	FALSE
TcYC6_0140410	TRUE		TcYC6_0160950	FALSE		TcYC6_0155800	TRUE		TcYC6_0171070	TRUE		TcYC6_0146830	FALSE
TcYC6_0138410	FALSE		TcYC6_0165840	TRUE		TcYC6_0153580	FALSE		TcYC6_0027550	FALSE		TcYC6_0145800	TRUE
TcYC6_0134010	TRUE		TcYC6_0168140	TRUE		TcYC6_0155390	TRUE		TcYC6_0027570	FALSE		TcYC6_0150280	TRUE
TcYC6_0137240	TRUE		TcYC6_0160890	FALSE		TcYC6_0155780	TRUE		TcYC6_0169750	TRUE		TcYC6_0142910	FALSE
TcYC6_0130020	FALSE		TcYC6_0164920	TRUE		TcYC6_0153600	FALSE		TcYC6_0171080	TRUE		TcYC6_0143250	TRUE
TcYC6_0140390	TRUE		TcYC6_0160800	FALSE		TcYC6_0153590	FALSE		TcYC6_0172320	TRUE		TcYC6_0146840	FALSE
TcYC6_0134030	TRUE		TcYC6_0160930	FALSE		TcYC6_0153620	FALSE		TcYC6_0027620	FALSE		TcYC6_0146800	FALSE
TcYC6_0130000	FALSE		TcYC6_0160820	FALSE		TcYC6_0153640	FALSE		TcYC6_0169740	TRUE		TcYC6_0146820	FALSE
TcYC6_0134050	TRUE		TcYC6_0166810	FALSE		TcYC6_0156610	TRUE		TcYC6_0171100	TRUE		TcYC6_0145810	TRUE
TcYC6_0138390	FALSE		TcYC6_0160900	FALSE		TcYC6_0077880	TRUE		TcYC6_0171110	TRUE		TcYC6_0150290	TRUE
TcYC6_0130060	FALSE		TcYC6_0165890	TRUE		TcYC6_0077080	TRUE		TcYC6_0171150	TRUE		TcYC6_0150270	TRUE
TcYC6_0136130	FALSE		TcYC6_0161040	FALSE		TcYC6_0153570	FALSE		TcYC6_0171140	TRUE		TcYC6_0150250	TRUE
TcYC6_0130040	FALSE		TcYC6_0161060	FALSE		TcYC6_0156580	TRUE		TcYC6_0169780	TRUE		TcYC6_0150240	TRUE
TcYC6_0132370	TRUE		TcYC6_0161080	FALSE		TcYC6_0153610	FALSE		TcYC6_0171160	TRUE		TcYC6_0143240	TRUE
TcYC6_0130080	FALSE		TcYC6_0161100	FALSE		TcYC6_0153490	FALSE		TcYC6_0171200	TRUE		TcYC6_0150260	TRUE
TcYC6_0140400	TRUE		TcYC6_0165910	TRUE		TcYC6_0153510	FALSE		TcYC6_0171180	TRUE		TcYC6_0145790	TRUE
TcYC6_0140380	TRUE		TcYC6_0165920	TRUE		TcYC6_0153650	FALSE		TcYC6_0171170	TRUE		TcYC6_0146870	FALSE
TcYC6_0129970	FALSE		TcYC6_0161050	FALSE		TcYC6_0157530	TRUE		TcYC6_0172380	TRUE		TcYC6_0150380	TRUE
TcYC6_0140360	TRUE		TcYC6_0161070	FALSE		TcYC6_0153530	FALSE		TcYC6_0169950	FALSE		TcYC6_0121060	TRUE
TcYC6_0138370	FALSE		TcYC6_0161090	FALSE		TcYC6_0155360	TRUE		TcYC6_0171220	TRUE		TcYC6_0146880	FALSE
TcYC6_0129980	FALSE		TcYC6_0165880	TRUE		TcYC6_0153470	FALSE		TcYC6_0171120	TRUE		TcYC6_0150370	TRUE
TcYC6_0138430	FALSE		TcYC6_0165900	TRUE		TcYC6_0155760	TRUE		TcYC6_0171130	TRUE		TcYC6_0146860	FALSE
TcYC6_0134110	TRUE		TcYC6_0161230	FALSE		TcYC6_0153450	FALSE		TcYC6_0171210	TRUE		TcYC6_0145850	TRUE
TcYC6_0134130	TRUE		TcYC6_0161420	FALSE		TcYC6_0156710	FALSE		TcYC6_0171190	TRUE		TcYC6_0145860	TRUE
TcYC6_0138460	FALSE		TcYC6_0168180	TRUE		TcYC6_0153430	FALSE		TcYC6_0172390	TRUE		TcYC6_0145870	TRUE
TcYC6_0130170	FALSE		TcYC6_0166820	FALSE		TcYC6_0155810	TRUE		TcYC6_0171260	TRUE		TcYC6_0146890	FALSE
TcYC6_0132400	TRUE		TcYC6_0161210	FALSE		TcYC6_0153550	FALSE		TcYC6_0169240	FALSE		TcYC6_0147100	TRUE
TcYC6_0132420	TRUE		TcYC6_0164980	TRUE		TcYC6_0155730	TRUE		TcYC6_0171240	TRUE		TcYC6_0143490	TRUE
TcYC6_0130180	FALSE		TcYC6_0161410	FALSE		TcYC6_0157520	TRUE		TcYC6_0171230	TRUE		TcYC6_0147130	TRUE
TcYC6_0136190	FALSE		TcYC6_0168210	TRUE		TcYC6_0153540	FALSE		TcYC6_0171250	TRUE		TcYC6_0147110	TRUE
TcYC6_0134120	TRUE		TcYC6_0167040	TRUE		TcYC6_0156600	TRUE		TcYC6_0169230	FALSE		TcYC6_0143530	TRUE
TcYC6_0130190	FALSE		TcYC6_0058350	TRUE		TcYC6_0153560	FALSE		TcYC6_0171270	TRUE		TcYC6_0143520	TRUE
TcYC6_0134140	TRUE		TcYC6_0165010	TRUE		TcYC6_0153630	FALSE		TcYC6_0171280	TRUE		TcYC6_0143500	TRUE
TcYC6_0130160	FALSE		TcYC6_0168170	TRUE		TcYC6_0155750	TRUE		TcYC6_0169260	FALSE		TcYC6_0143510	TRUE
TcYC6_0132410	TRUE		TcYC6_0161290	FALSE		TcYC6_0156590	TRUE		TcYC6_0169270	FALSE		TcYC6_0147120	TRUE
TcYC6_0132430	TRUE		TcYC6_0168150	TRUE		TcYC6_0153700	FALSE		TcYC6_0171300	TRUE		TcYC6_0142990	TRUE
TcYC6_0140680	TRUE		TcYC6_0167020	TRUE		TcYC6_0157540	TRUE		TcYC6_0169250	FALSE		TcYC6_0143590	TRUE
TcYC6_0134300	TRUE		TcYC6_0165970	TRUE		TcYC6_0153660	FALSE		TcYC6_0171290	TRUE		TcYC6_0147210	TRUE
TcYC6_0140840	TRUE		TcYC6_0168200	TRUE		TcYC6_0078310	FALSE		TcYC6_0172400	TRUE		TcYC6_0147230	TRUE
TcYC6_0134260	TRUE		TcYC6_0161310	FALSE		TcYC6_0153730	FALSE		TcYC6_0171310	TRUE		TcYC6_0143600	TRUE
TcYC6_0130240	FALSE		TcYC6_0165990	TRUE		TcYC6_0078470	FALSE		TcYC6_0171320	TRUE		TcYC6_0147220	TRUE
TcYC6_0130280	FALSE		TcYC6_0058080	TRUE		TcYC6_0153710	FALSE		TcYC6_0169300	FALSE		TcYC6_0147250	TRUE
TcYC6_0134280	TRUE		TcYC6_0165020	TRUE		TcYC6_0153670	FALSE		TcYC6_0169320	FALSE		TcYC6_0147240	TRUE
TcYC6_0140850	TRUE		TcYC6_0161350	FALSE		TcYC6_0155400	TRUE		TcYC6_0171330	TRUE		TcYC6_0143610	TRUE
TcYC6_0130260	FALSE		TcYC6_0167010	TRUE		TcYC6_0153720	FALSE		TcYC6_0169340	FALSE		TcYC6_0143620	TRUE
TcYC6_0134250	TRUE		TcYC6_0165980	TRUE		TcYC6_0153680	FALSE		TcYC6_0171440	TRUE		TcYC6_0147270	TRUE
TcYC6_0130250	FALSE		TcYC6_0161160	FALSE		TcYC6_0153690	FALSE		TcYC6_0171460	TRUE		TcYC6_0147260	TRUE
TcYC6_0134270	TRUE		TcYC6_0056040	TRUE		TcYC6_0154110	FALSE		TcYC6_0169360	FALSE		TcYC6_0147310	TRUE
TcYC6_0130270	FALSE		TcYC6_0161370	FALSE		TcYC6_0153920	FALSE		TcYC6_0169810	TRUE		TcYC6_0147290	TRUE
TcYC6_0138480	FALSE		TcYC6_0161140	FALSE		TcYC6_0154020	FALSE		TcYC6_0169380	FALSE		TcYC6_0147300	TRUE
TcYC6_0134290	TRUE		TcYC6_0057470	TRUE		TcYC6_0154030	FALSE		TcYC6_0169830	TRUE		TcYC6_0010190	TRUE
TcYC6_0138470	FALSE		TcYC6_0161260	FALSE		TcYC6_0156740	FALSE		TcYC6_0171430	TRUE		TcYC6_0143640	TRUE
TcYC6_0140860	TRUE		TcYC6_0161180	FALSE		TcYC6_0154040	FALSE		TcYC6_0171340	TRUE		TcYC6_0147320	TRUE
TcYC6_0134340	TRUE		TcYC6_0057420	TRUE		TcYC6_0154150	FALSE		TcYC6_0169440	FALSE		TcYC6_0146000	FALSE
TcYC6_0134320	TRUE		TcYC6_0161240	FALSE		TcYC6_0153870	FALSE		TcYC6_0169970	FALSE		TcYC6_0147330	TRUE
TcYC6_0136230	FALSE		TcYC6_0056500	TRUE		TcYC6_0154050	FALSE		TcYC6_0169850	TRUE		TcYC6_0147340	TRUE
TcYC6_0130360	FALSE		TcYC6_0161220	FALSE		TcYC6_0156720	FALSE		TcYC6_0169460	FALSE		TcYC6_0147370	TRUE
TcYC6_0130340	FALSE		TcYC6_0168220	TRUE		TcYC6_0157620	TRUE		TcYC6_0171360	TRUE		TcYC6_0143680	TRUE
TcYC6_0134330	TRUE		TcYC6_0161200	FALSE		TcYC6_0153970	FALSE		TcYC6_0172440	TRUE		TcYC6_0143670	TRUE
TcYC6_0130380	FALSE		TcYC6_0161190	FALSE		TcYC6_0154070	FALSE		TcYC6_0171380	TRUE		TcYC6_0143660	TRUE
TcYC6_0137260	TRUE		TcYC6_0164990	TRUE		TcYC6_0153900	FALSE		TcYC6_0169480	FALSE		TcYC6_0143650	TRUE
TcYC6_0130370	FALSE		TcYC6_0168190	TRUE		TcYC6_0153980	FALSE		TcYC6_0171450	TRUE		TcYC6_0147360	TRUE
TcYC6_0130350	FALSE		TcYC6_0161280	FALSE		TcYC6_0157660	TRUE		TcYC6_0172420	TRUE		TcYC6_0147380	TRUE
TcYC6_0137280	TRUE		TcYC6_0168160	TRUE		TcYC6_0157680	TRUE		TcYC6_0171400	TRUE		TcYC6_0143700	TRUE
TcYC6_0130390	FALSE		TcYC6_0056460	FALSE		TcYC6_0154160	FALSE		TcYC6_0171350	TRUE		TcYC6_0143690	TRUE
TcYC6_0137270	TRUE		TcYC6_0161400	FALSE		TcYC6_0157640	TRUE		TcYC6_0169500	FALSE		TcYC6_0143710	TRUE
TcYC6_0140920	TRUE		TcYC6_0167050	TRUE		TcYC6_0154140	FALSE		TcYC6_0171410	TRUE		TcYC6_0147520	TRUE
TcYC6_0130480	FALSE		TcYC6_0161320	FALSE		TcYC6_0154060	FALSE		TcYC6_0169310	FALSE		TcYC6_0147500	TRUE
TcYC6_0138550	FALSE		TcYC6_0167030	TRUE		TcYC6_0153850	FALSE		TcYC6_0169290	FALSE		TcYC6_0143750	TRUE
TcYC6_0130460	FALSE		TcYC6_0056680	FALSE		TcYC6_0153950	FALSE		TcYC6_0169280	FALSE		TcYC6_0147560	TRUE
TcYC6_0138520	FALSE		TcYC6_0165960	TRUE		TcYC6_0153880	FALSE		TcYC6_0169330	FALSE		TcYC6_0147770	TRUE
TcYC6_0138540	FALSE		TcYC6_0161300	FALSE		TcYC6_0153930	FALSE		TcYC6_0169350	FALSE		TcYC6_0147540	TRUE
TcYC6_0138530	FALSE		TcYC6_0161380	FALSE		TcYC6_0153910	FALSE		TcYC6_0171420	TRUE		TcYC6_0147710	TRUE
TcYC6_0138510	FALSE		TcYC6_0167540	FALSE		TcYC6_0154000	FALSE		TcYC6_0169370	FALSE		TcYC6_0147660	TRUE
TcYC6_0130510	FALSE		TcYC6_0056130	FALSE		TcYC6_0154010	FALSE		TcYC6_0169800	TRUE		TcYC6_0147580	TRUE
TcYC6_0130530	FALSE		TcYC6_0161170	FALSE		TcYC6_0154130	FALSE		TcYC6_0169390	FALSE		TcYC6_0147640	TRUE
TcYC6_0136250	FALSE		TcYC6_0161340	FALSE		TcYC6_0156730	FALSE		TcYC6_0169820	TRUE		TcYC6_0146070	FALSE
TcYC6_0137290	TRUE		TcYC6_0161150	FALSE		TcYC6_0153860	FALSE		TcYC6_0169840	TRUE		TcYC6_0147620	TRUE
TcYC6_0140910	TRUE		TcYC6_0161360	FALSE		TcYC6_0157630	TRUE		TcYC6_0169450	FALSE		TcYC6_0147600	TRUE
TcYC6_0130490	FALSE		TcYC6_0161330	FALSE		TcYC6_0157650	TRUE		TcYC6_0172410	TRUE		TcYC6_0143040	TRUE
TcYC6_0130470	FALSE		TcYC6_0161390	FALSE		TcYC6_0154080	FALSE		TcYC6_0169790	TRUE		TcYC6_0143770	TRUE
TcYC6_0140930	TRUE		TcYC6_0165000	TRUE		TcYC6_0157610	TRUE		TcYC6_0169470	FALSE		TcYC6_0143740	TRUE
TcYC6_0134410	TRUE		TcYC6_0161270	FALSE		TcYC6_0157670	TRUE		TcYC6_0172430	TRUE		TcYC6_0147730	TRUE
TcYC6_0140940	TRUE		TcYC6_0161250	FALSE		TcYC6_0154120	FALSE		TcYC6_0169420	FALSE		TcYC6_0147410	TRUE
TcYC6_0132470	TRUE		TcYC6_0058950	FALSE		TcYC6_0153990	FALSE		TcYC6_0171370	TRUE		TcYC6_0143030	TRUE
TcYC6_0138500	FALSE		TcYC6_0161740	FALSE		TcYC6_0155830	TRUE		TcYC6_0169410	FALSE		TcYC6_0147430	TRUE
TcYC6_0137300	TRUE		TcYC6_0168270	TRUE		TcYC6_0087090	FALSE		TcYC6_0169400	FALSE		TcYC6_0147780	TRUE
TcYC6_0130500	FALSE		TcYC6_0161760	FALSE		TcYC6_0154090	FALSE		TcYC6_0169430	FALSE		TcYC6_0143760	TRUE
TcYC6_0136260	FALSE		TcYC6_0168250	TRUE		TcYC6_0153960	FALSE		TcYC6_0169490	FALSE		TcYC6_0143010	TRUE
TcYC6_0130520	FALSE		TcYC6_0161750	FALSE		TcYC6_0153890	FALSE		TcYC6_0171390	TRUE		TcYC6_0146040	FALSE
TcYC6_0130540	FALSE		TcYC6_0168260	TRUE		TcYC6_0154100	FALSE		TcYC6_0169980	FALSE		TcYC6_0147450	TRUE
TcYC6_0141130	TRUE		TcYC6_0161730	FALSE		TcYC6_0153940	FALSE					TcYC6_0146030	FALSE
TcYC6_0136300	FALSE		TcYC6_0161930	FALSE		TcYC6_0154170	FALSE					TcYC6_0146020	FALSE
TcYC6_0141140	TRUE		TcYC6_0161920	FALSE		TcYC6_0157690	TRUE					TcYC6_0146080	FALSE
TcYC6_0132510	TRUE		TcYC6_0162000	FALSE		TcYC6_0154530	FALSE					TcYC6_0147680	TRUE
TcYC6_0130690	FALSE		TcYC6_0161800	FALSE		TcYC6_0155410	TRUE					TcYC6_0147470	TRUE
TcYC6_0134550	TRUE		TcYC6_0161780	FALSE		TcYC6_0155420	TRUE					TcYC6_0147490	TRUE
TcYC6_0141060	TRUE		TcYC6_0161970	FALSE		TcYC6_0154550	FALSE					TcYC6_0147390	TRUE
TcYC6_0141090	TRUE		TcYC6_0161950	FALSE		TcYC6_0154540	FALSE					TcYC6_0147530	TRUE
TcYC6_0134610	TRUE		TcYC6_0161980	FALSE		TcYC6_0156760	FALSE					TcYC6_0147700	TRUE
TcYC6_0134580	TRUE		TcYC6_0161880	FALSE		TcYC6_0154590	FALSE					TcYC6_0147510	TRUE
TcYC6_0134630	TRUE		TcYC6_0166060	TRUE		TcYC6_0154610	FALSE					TcYC6_0147720	TRUE
TcYC6_0134560	TRUE		TcYC6_0061930	TRUE		TcYC6_0157740	TRUE					TcYC6_0146050	FALSE
TcYC6_0130650	FALSE		TcYC6_0161840	FALSE		TcYC6_0154570	FALSE					TcYC6_0147570	TRUE
TcYC6_0130670	FALSE		TcYC6_0162010	FALSE		TcYC6_0154560	FALSE					TcYC6_0147740	TRUE
TcYC6_0141110	TRUE		TcYC6_0161860	FALSE		TcYC6_0154580	FALSE					TcYC6_0147550	TRUE
TcYC6_0079380	FALSE		TcYC6_0061850	TRUE		TcYC6_0154620	FALSE					TcYC6_0146060	FALSE
TcYC6_0141070	TRUE		TcYC6_0161910	FALSE		TcYC6_0154600	FALSE					TcYC6_0147750	TRUE
TcYC6_0141100	TRUE		TcYC6_0168280	TRUE		TcYC6_0158110	TRUE					TcYC6_0147760	TRUE
TcYC6_0132500	TRUE		TcYC6_0161770	FALSE		TcYC6_0158200	TRUE					TcYC6_0143800	TRUE
TcYC6_0080760	FALSE		TcYC6_0161900	FALSE		TcYC6_0118980	TRUE					TcYC6_0024470	FALSE
TcYC6_0130680	FALSE		TcYC6_0161960	FALSE		TcYC6_0158170	TRUE					TcYC6_0147590	TRUE
TcYC6_0134640	TRUE		TcYC6_0162020	FALSE		TcYC6_0158150	TRUE					TcYC6_0147670	TRUE
TcYC6_0141080	TRUE		TcYC6_0165040	TRUE		TcYC6_0154970	FALSE					TcYC6_0143790	TRUE
TcYC6_0141120	TRUE		TcYC6_0161940	FALSE		TcYC6_0158020	TRUE					TcYC6_0147650	TRUE
TcYC6_0079290	FALSE		TcYC6_0161890	FALSE		TcYC6_0156390	TRUE					TcYC6_0143780	TRUE
TcYC6_0134600	TRUE		TcYC6_0166070	TRUE		TcYC6_0158190	TRUE					TcYC6_0147630	TRUE
TcYC6_0134620	TRUE		TcYC6_0165050	TRUE		TcYC6_0118520	TRUE					TcYC6_0147610	TRUE
TcYC6_0134570	TRUE		TcYC6_0161790	FALSE		TcYC6_0118880	TRUE					TcYC6_0143720	TRUE
TcYC6_0130660	FALSE		TcYC6_0165060	TRUE		TcYC6_0120500	TRUE					TcYC6_0147400	TRUE
TcYC6_0134590	TRUE		TcYC6_0161820	FALSE		TcYC6_0154960	FALSE					TcYC6_0147790	TRUE
TcYC6_0134660	TRUE		TcYC6_0161810	FALSE		TcYC6_0158210	TRUE					TcYC6_0147420	TRUE
TcYC6_0141150	TRUE		TcYC6_0161830	FALSE		TcYC6_0154940	FALSE					TcYC6_0143020	TRUE
TcYC6_0134670	TRUE		TcYC6_0161990	FALSE		TcYC6_0154900	FALSE					TcYC6_0147440	TRUE
TcYC6_0080920	TRUE		TcYC6_0161850	FALSE		TcYC6_0154920	FALSE					TcYC6_0143000	TRUE
TcYC6_0134690	TRUE		TcYC6_0161870	FALSE		TcYC6_0158040	TRUE					TcYC6_0147460	TRUE
TcYC6_0130730	FALSE		TcYC6_0064750	TRUE		TcYC6_0158130	TRUE					TcYC6_0147690	TRUE
TcYC6_0136310	FALSE		TcYC6_0162150	FALSE		TcYC6_0158080	TRUE					TcYC6_0147480	TRUE
TcYC6_0134680	TRUE		TcYC6_0162140	FALSE		TcYC6_0155010	FALSE					TcYC6_0143730	TRUE
TcYC6_0134770	TRUE		TcYC6_0162160	FALSE		TcYC6_0154980	FALSE					TcYC6_0147810	TRUE
TcYC6_0134750	TRUE		TcYC6_0162090	FALSE		TcYC6_0156400	TRUE					TcYC6_0147820	TRUE
TcYC6_0130860	FALSE		TcYC6_0162100	FALSE		TcYC6_0158120	TRUE					TcYC6_0143820	TRUE
TcYC6_0130840	FALSE		TcYC6_0165100	TRUE		TcYC6_0158100	TRUE					TcYC6_0143810	TRUE
TcYC6_0130880	FALSE		TcYC6_0166150	TRUE		TcYC6_0158060	TRUE					TcYC6_0147800	TRUE
TcYC6_0134760	TRUE		TcYC6_0166160	TRUE		TcYC6_0158160	TRUE					TcYC6_0143840	TRUE
TcYC6_0134740	TRUE		TcYC6_0162110	FALSE		TcYC6_0158140	TRUE					TcYC6_0143830	TRUE
TcYC6_0130900	FALSE		TcYC6_0162130	FALSE		TcYC6_0118860	TRUE					TcYC6_0143860	TRUE
TcYC6_0130920	FALSE		TcYC6_0166170	TRUE		TcYC6_0154990	FALSE					TcYC6_0147840	TRUE
TcYC6_0137330	TRUE		TcYC6_0166140	TRUE		TcYC6_0158180	TRUE					TcYC6_0143850	TRUE
TcYC6_0130910	FALSE		TcYC6_0162120	FALSE		TcYC6_0155000	FALSE					TcYC6_0147850	TRUE
TcYC6_0130850	FALSE		TcYC6_0162270	FALSE		TcYC6_0118550	TRUE					TcYC6_0143050	TRUE
TcYC6_0141230	TRUE		TcYC6_0168380	TRUE		TcYC6_0154890	FALSE					TcYC6_0147860	TRUE
TcYC6_0086470	FALSE		TcYC6_0168400	TRUE		TcYC6_0155540	TRUE					TcYC6_0147830	TRUE
TcYC6_0130830	FALSE		TcYC6_0166220	TRUE		TcYC6_0119020	TRUE					TcYC6_0147870	TRUE
TcYC6_0137320	TRUE		TcYC6_0168320	TRUE		TcYC6_0158010	TRUE					TcYC6_0146100	FALSE
TcYC6_0130870	FALSE		TcYC6_0168340	TRUE		TcYC6_0118700	TRUE					TcYC6_0147890	TRUE
TcYC6_0130890	FALSE		TcYC6_0162370	FALSE		TcYC6_0154910	FALSE					TcYC6_0143870	TRUE
TcYC6_0130820	FALSE		TcYC6_0168360	TRUE		TcYC6_0158030	TRUE					TcYC6_0147880	TRUE
TcYC6_0136340	FALSE		TcYC6_0162350	FALSE		TcYC6_0154930	FALSE					TcYC6_0142610	FALSE
TcYC6_0136400	FALSE		TcYC6_0168390	TRUE		TcYC6_0118780	TRUE					TcYC6_0146090	FALSE
TcYC6_0136360	FALSE		TcYC6_0166230	TRUE		TcYC6_0158050	TRUE					TcYC6_0147910	TRUE
TcYC6_0136320	FALSE		TcYC6_0168330	TRUE		TcYC6_0155550	TRUE					TcYC6_0143880	TRUE
TcYC6_0134780	TRUE		TcYC6_0168350	TRUE		TcYC6_0158070	TRUE					TcYC6_0147920	TRUE
TcYC6_0136380	FALSE		TcYC6_0168370	TRUE		TcYC6_0154950	FALSE					TcYC6_0147900	TRUE
TcYC6_0136370	FALSE		TcYC6_0162360	FALSE		TcYC6_0158090	TRUE					TcYC6_0143900	TRUE
TcYC6_0134820	TRUE		TcYC6_0162460	FALSE		TcYC6_0156380	TRUE					TcYC6_0143890	TRUE
TcYC6_0134800	TRUE		TcYC6_0162440	FALSE		TcYC6_0155090	FALSE					TcYC6_0147930	TRUE
TcYC6_0130930	FALSE		TcYC6_0162420	FALSE		TcYC6_0155080	FALSE					TcYC6_0143910	TRUE
TcYC6_0141240	TRUE		TcYC6_0162540	FALSE		TcYC6_0156410	TRUE					TcYC6_0147940	TRUE
TcYC6_0132540	TRUE		TcYC6_0166880	FALSE		TcYC6_0151650	FALSE					TcYC6_0143920	TRUE
TcYC6_0092130	TRUE		TcYC6_0166260	TRUE		TcYC6_0151660	FALSE					TcYC6_0143930	TRUE
TcYC6_0136350	FALSE		TcYC6_0162480	FALSE		TcYC6_0151670	FALSE					TcYC6_0147950	TRUE
TcYC6_0136410	FALSE		TcYC6_0162550	FALSE		TcYC6_0155280	TRUE					TcYC6_0147980	TRUE
TcYC6_0136390	FALSE		TcYC6_0162510	FALSE		TcYC6_0157130	TRUE					TcYC6_0147970	TRUE
TcYC6_0136330	FALSE		TcYC6_0166870	FALSE		TcYC6_0151680	FALSE					TcYC6_0147960	TRUE
TcYC6_0134790	TRUE		TcYC6_0162530	FALSE		TcYC6_0151700	FALSE					TcYC6_0143940	TRUE
TcYC6_0134830	TRUE		TcYC6_0165120	TRUE		TcYC6_0157140	TRUE					TcYC6_0143960	TRUE
TcYC6_0137340	TRUE		TcYC6_0162450	FALSE		TcYC6_0151690	FALSE					TcYC6_0148010	TRUE
TcYC6_0134810	TRUE		TcYC6_0166250	TRUE		TcYC6_0156450	FALSE					TcYC6_0148000	TRUE
TcYC6_0138600	FALSE		TcYC6_0162430	FALSE		TcYC6_0157190	TRUE					TcYC6_0148020	TRUE
TcYC6_0141250	TRUE		TcYC6_0162490	FALSE		TcYC6_0157170	TRUE					TcYC6_0148030	TRUE
TcYC6_0141260	TRUE		TcYC6_0162560	FALSE		TcYC6_0151760	FALSE					TcYC6_0148040	TRUE
TcYC6_0134840	TRUE		TcYC6_0162410	FALSE		TcYC6_0151720	FALSE					TcYC6_0143990	TRUE
TcYC6_0138610	FALSE		TcYC6_0162500	FALSE		TcYC6_0157160	TRUE					TcYC6_0143970	TRUE
TcYC6_0138620	FALSE		TcYC6_0162470	FALSE		TcYC6_0151740	FALSE					TcYC6_0144000	TRUE
TcYC6_0137350	TRUE		TcYC6_0162520	FALSE		TcYC6_0157200	TRUE					TcYC6_0148050	TRUE
TcYC6_0134850	TRUE		TcYC6_0165140	TRUE		TcYC6_0156440	FALSE					TcYC6_0144010	TRUE
TcYC6_0137370	TRUE		TcYC6_0162590	FALSE		TcYC6_0157180	TRUE					TcYC6_0143980	TRUE
TcYC6_0137360	TRUE		TcYC6_0162620	FALSE		TcYC6_0151710	FALSE					TcYC6_0148060	TRUE
TcYC6_0134860	TRUE		TcYC6_0084080	TRUE		TcYC6_0151730	FALSE					TcYC6_0148290	TRUE
TcYC6_0132550	TRUE		TcYC6_0162610	FALSE		TcYC6_0157150	TRUE					TcYC6_0146200	FALSE
TcYC6_0131160	FALSE		TcYC6_0165130	TRUE		TcYC6_0151750	FALSE					TcYC6_0148280	TRUE
TcYC6_0138700	FALSE		TcYC6_0162600	FALSE		TcYC6_0151770	FALSE					TcYC6_0146190	FALSE
TcYC6_0136480	FALSE		TcYC6_0162920	FALSE		TcYC6_0155290	TRUE					TcYC6_0148300	TRUE
TcYC6_0137380	TRUE		TcYC6_0166300	TRUE		TcYC6_0156430	FALSE					TcYC6_0144080	TRUE
TcYC6_0131140	FALSE		TcYC6_0162870	FALSE		TcYC6_0151780	FALSE					TcYC6_0144040	TRUE
TcYC6_0135000	TRUE		TcYC6_0162850	FALSE		TcYC6_0151960	FALSE					TcYC6_0148330	TRUE
TcYC6_0131150	FALSE		TcYC6_0167660	FALSE		TcYC6_0151950	FALSE					TcYC6_0144060	TRUE
TcYC6_0135020	TRUE		TcYC6_0162890	FALSE		TcYC6_0156560	TRUE					TcYC6_0148350	TRUE
TcYC6_0131170	FALSE		TcYC6_0167650	FALSE		TcYC6_0157240	TRUE					TcYC6_0148310	TRUE
TcYC6_0135040	TRUE		TcYC6_0162790	FALSE		TcYC6_0155330	TRUE					TcYC6_0148340	TRUE
TcYC6_0141390	TRUE		TcYC6_0167630	FALSE		TcYC6_0152820	FALSE					TcYC6_0148320	TRUE
TcYC6_0141380	TRUE		TcYC6_0162900	FALSE		TcYC6_0157360	TRUE					TcYC6_0144070	TRUE
TcYC6_0138710	FALSE		TcYC6_0166290	TRUE		TcYC6_0155660	TRUE					TcYC6_0144050	TRUE
TcYC6_0136470	FALSE		TcYC6_0162700	FALSE		TcYC6_0152750	FALSE					TcYC6_0144140	TRUE
TcYC6_0131180	FALSE		TcYC6_0162940	FALSE		TcYC6_0152830	FALSE					TcYC6_0146230	FALSE
TcYC6_0135010	TRUE		TcYC6_0162720	FALSE		TcYC6_0152800	FALSE					TcYC6_0146220	FALSE
TcYC6_0135030	TRUE		TcYC6_0166280	TRUE		TcYC6_0152850	FALSE					TcYC6_0144120	TRUE
TcYC6_0141410	TRUE		TcYC6_0162820	FALSE		TcYC6_0152780	FALSE					TcYC6_0144130	TRUE
TcYC6_0138720	FALSE		TcYC6_0162800	FALSE		TcYC6_0152890	FALSE					TcYC6_0148480	TRUE
TcYC6_0138740	FALSE		TcYC6_0166310	TRUE		TcYC6_0152870	FALSE					TcYC6_0148490	TRUE
TcYC6_0136500	FALSE		TcYC6_0168410	TRUE		TcYC6_0152770	FALSE					TcYC6_0144160	TRUE
TcYC6_0137390	TRUE		TcYC6_0162780	FALSE		TcYC6_0152900	FALSE					TcYC6_0144150	TRUE
TcYC6_0135060	TRUE		TcYC6_0162760	FALSE		TcYC6_0152810	FALSE					TcYC6_0148500	TRUE
TcYC6_0138730	FALSE		TcYC6_0162860	FALSE		TcYC6_0152790	FALSE					TcYC6_0144170	TRUE
TcYC6_0136490	FALSE		TcYC6_0162960	FALSE		TcYC6_0152860	FALSE					TcYC6_0146260	FALSE
TcYC6_0141420	TRUE		TcYC6_0162840	FALSE		TcYC6_0157350	TRUE					TcYC6_0144200	TRUE
TcYC6_0141400	TRUE		TcYC6_0167640	FALSE		TcYC6_0156690	FALSE					TcYC6_0146240	FALSE
TcYC6_0132570	TRUE		TcYC6_0162880	FALSE		TcYC6_0155340	TRUE					TcYC6_0144190	TRUE
TcYC6_0135050	TRUE		TcYC6_0162750	FALSE		TcYC6_0152840	FALSE					TcYC6_0148510	TRUE
TcYC6_0141430	TRUE		TcYC6_0167620	FALSE		TcYC6_0152880	FALSE					TcYC6_0146270	FALSE
TcYC6_0138760	FALSE		TcYC6_0162910	FALSE		TcYC6_0152760	FALSE					TcYC6_0146250	FALSE
TcYC6_0131190	FALSE		TcYC6_0162690	FALSE		TcYC6_0152910	FALSE					TcYC6_0144180	TRUE
TcYC6_0131200	FALSE		TcYC6_0162710	FALSE		TcYC6_0157460	TRUE					TcYC6_0148550	TRUE
TcYC6_0131220	FALSE		TcYC6_0162740	FALSE		TcYC6_0155690	TRUE					TcYC6_0148560	TRUE
TcYC6_0132580	TRUE		TcYC6_0166900	FALSE		TcYC6_0153110	FALSE					TcYC6_0144270	TRUE
TcYC6_0141450	TRUE		TcYC6_0162930	FALSE		TcYC6_0153120	FALSE					TcYC6_0144290	TRUE
TcYC6_0138750	FALSE		TcYC6_0162730	FALSE		TcYC6_0153100	FALSE					TcYC6_0144260	TRUE
TcYC6_0131210	FALSE		TcYC6_0162950	FALSE		TcYC6_0153090	FALSE					TcYC6_0148570	TRUE
TcYC6_0136510	FALSE		TcYC6_0162970	FALSE		TcYC6_0157480	TRUE					TcYC6_0144280	TRUE
TcYC6_0141440	TRUE		TcYC6_0162770	FALSE		TcYC6_0153230	FALSE					TcYC6_0148580	TRUE
TcYC6_0135070	TRUE		TcYC6_0162810	FALSE		TcYC6_0153250	FALSE					TcYC6_0144300	TRUE
TcYC6_0138820	FALSE		TcYC6_0166320	TRUE		TcYC6_0155700	TRUE					TcYC6_0148590	TRUE
TcYC6_0137420	TRUE		TcYC6_0162830	FALSE		TcYC6_0157470	TRUE					TcYC6_0144380	TRUE
TcYC6_0135140	TRUE		TcYC6_0162980	FALSE		TcYC6_0153220	FALSE					TcYC6_0144390	TRUE
TcYC6_0132590	TRUE		TcYC6_0166330	TRUE		TcYC6_0153240	FALSE					TcYC6_0148750	TRUE
TcYC6_0135120	TRUE		TcYC6_0162990	FALSE		TcYC6_0153260	FALSE					TcYC6_0146340	FALSE
TcYC6_0141560	TRUE		TcYC6_0163460	FALSE		TcYC6_0153310	FALSE					TcYC6_0146360	FALSE
TcYC6_0137410	TRUE		TcYC6_0163440	FALSE		TcYC6_0153320	FALSE					TcYC6_0146320	FALSE
TcYC6_0137430	TRUE		TcYC6_0163450	FALSE		TcYC6_0153270	FALSE					TcYC6_0148720	TRUE
TcYC6_0131240	FALSE		TcYC6_0100910	TRUE		TcYC6_0153290	FALSE					TcYC6_0148680	TRUE
TcYC6_0131260	FALSE		TcYC6_0167150	TRUE		TcYC6_0153300	FALSE					TcYC6_0142740	FALSE
TcYC6_0138830	FALSE		TcYC6_0167170	TRUE		TcYC6_0153280	FALSE					TcYC6_0148730	TRUE
TcYC6_0138810	FALSE		TcYC6_0167180	TRUE		TcYC6_0153350	FALSE					TcYC6_0144420	TRUE
TcYC6_0135150	TRUE		TcYC6_0165180	TRUE		TcYC6_0157500	TRUE					TcYC6_0144430	TRUE
TcYC6_0104360	TRUE		TcYC6_0165190	TRUE		TcYC6_0153330	FALSE					TcYC6_0142730	FALSE
TcYC6_0131230	FALSE		TcYC6_0167210	TRUE		TcYC6_0153390	FALSE					TcYC6_0148700	TRUE
TcYC6_0138840	FALSE		TcYC6_0167190	TRUE		TcYC6_0153400	FALSE					TcYC6_0148670	TRUE
TcYC6_0135130	TRUE		TcYC6_0167160	TRUE		TcYC6_0156480	FALSE					TcYC6_0146350	FALSE
TcYC6_0141550	TRUE		TcYC6_0167200	TRUE		TcYC6_0157490	TRUE					TcYC6_0148710	TRUE
TcYC6_0107720	FALSE		TcYC6_0104500	TRUE		TcYC6_0157510	TRUE					TcYC6_0146370	FALSE
TcYC6_0131250	FALSE		TcYC6_0166470	TRUE		TcYC6_0155710	TRUE					TcYC6_0144370	TRUE
TcYC6_0135330	TRUE		TcYC6_0163860	FALSE		TcYC6_0155720	TRUE					TcYC6_0148660	TRUE
TcYC6_0131490	FALSE		TcYC6_0163840	FALSE		TcYC6_0153380	FALSE					TcYC6_0146330	FALSE
TcYC6_0138960	FALSE		TcYC6_0166490	TRUE		TcYC6_0153360	FALSE					TcYC6_0148770	TRUE
TcYC6_0141880	TRUE		TcYC6_0164180	FALSE		TcYC6_0153410	FALSE					TcYC6_0146380	FALSE
TcYC6_0132650	TRUE		TcYC6_0164340	FALSE		TcYC6_0153340	FALSE					TcYC6_0148760	TRUE
TcYC6_0141830	TRUE		TcYC6_0163830	FALSE		TcYC6_0153370	FALSE					TcYC6_0148690	TRUE
TcYC6_0137470	TRUE		TcYC6_0163940	FALSE		TcYC6_0155820	TRUE					TcYC6_0144440	TRUE
TcYC6_0141850	TRUE		TcYC6_0163760	FALSE		TcYC6_0157550	TRUE					TcYC6_0144400	TRUE
TcYC6_0141890	TRUE		TcYC6_0118360	TRUE		TcYC6_0153780	FALSE					TcYC6_0144410	TRUE
TcYC6_0141870	TRUE		TcYC6_0165270	TRUE		TcYC6_0153810	FALSE					TcYC6_0148740	TRUE
TcYC6_0131480	FALSE		TcYC6_0163960	FALSE		TcYC6_0157570	TRUE					TcYC6_0148780	TRUE
TcYC6_0135320	TRUE		TcYC6_0163740	FALSE		TcYC6_0153770	FALSE					TcYC6_0148800	TRUE
TcYC6_0141860	TRUE		TcYC6_0164350	FALSE		TcYC6_0153790	FALSE					TcYC6_0144450	TRUE
TcYC6_0141840	TRUE		TcYC6_0166500	TRUE		TcYC6_0153750	FALSE					TcYC6_0148790	TRUE
TcYC6_0137480	TRUE		TcYC6_0166520	TRUE		TcYC6_0153800	FALSE					TcYC6_0144460	TRUE
TcYC6_0131510	FALSE		TcYC6_0163920	FALSE		TcYC6_0157560	TRUE					TcYC6_0144480	TRUE
TcYC6_0135370	TRUE		TcYC6_0163750	FALSE		TcYC6_0153760	FALSE					TcYC6_0148820	TRUE
TcYC6_0131530	FALSE		TcYC6_0163780	FALSE		TcYC6_0153740	FALSE					TcYC6_0144470	TRUE
TcYC6_0135350	TRUE		TcYC6_0167670	FALSE		TcYC6_0157600	TRUE					TcYC6_0148810	TRUE
TcYC6_0135360	TRUE		TcYC6_0165240	TRUE		TcYC6_0157580	TRUE					TcYC6_0144490	TRUE
TcYC6_0131500	FALSE		TcYC6_0165260	TRUE		TcYC6_0157590	TRUE					TcYC6_0146390	FALSE
TcYC6_0131520	FALSE		TcYC6_0164080	FALSE		TcYC6_0153830	FALSE					TcYC6_0148910	TRUE
TcYC6_0135340	TRUE		TcYC6_0164100	FALSE		TcYC6_0153820	FALSE					TcYC6_0148920	TRUE
TcYC6_0131540	FALSE		TcYC6_0163900	FALSE		TcYC6_0153840	FALSE					TcYC6_0148930	TRUE
TcYC6_0142180	TRUE		TcYC6_0168460	TRUE		TcYC6_0154400	FALSE					TcYC6_0144630	TRUE
TcYC6_0142170	TRUE		TcYC6_0164040	FALSE		TcYC6_0154210	FALSE					TcYC6_0144670	TRUE
TcYC6_0137640	TRUE		TcYC6_0164120	FALSE		TcYC6_0154390	FALSE					TcYC6_0144660	TRUE
TcYC6_0132720	TRUE		TcYC6_0164020	FALSE		TcYC6_0154340	FALSE					TcYC6_0144640	TRUE
TcYC6_0131570	FALSE		TcYC6_0163980	FALSE		TcYC6_0154220	FALSE					TcYC6_0146400	FALSE
TcYC6_0135460	TRUE		TcYC6_0164260	FALSE		TcYC6_0154360	FALSE					TcYC6_0144650	TRUE
TcYC6_0142210	TRUE		TcYC6_0165250	TRUE		TcYC6_0154260	FALSE					TcYC6_0148960	TRUE
TcYC6_0137540	TRUE		TcYC6_0164150	FALSE		TcYC6_0154450	FALSE					TcYC6_0148950	TRUE
TcYC6_0132690	TRUE		TcYC6_0163890	FALSE		TcYC6_0154190	FALSE					TcYC6_0144680	TRUE
TcYC6_0131810	FALSE		TcYC6_0164110	FALSE		TcYC6_0154420	FALSE					TcYC6_0148940	TRUE
TcYC6_0135450	TRUE		TcYC6_0163820	FALSE		TcYC6_0154410	FALSE					TcYC6_0146440	FALSE
TcYC6_0131790	FALSE		TcYC6_0118800	TRUE		TcYC6_0154510	FALSE					TcYC6_0144780	TRUE
TcYC6_0142060	TRUE		TcYC6_0163880	FALSE		TcYC6_0154290	FALSE					TcYC6_0144770	TRUE
TcYC6_0131600	FALSE		TcYC6_0168480	TRUE		TcYC6_0154300	FALSE					TcYC6_0144760	TRUE
TcYC6_0138980	FALSE		TcYC6_0164270	FALSE		TcYC6_0154240	FALSE					TcYC6_0149030	TRUE
TcYC6_0137630	TRUE		TcYC6_0163930	FALSE		TcYC6_0154500	FALSE					TcYC6_0149050	TRUE
TcYC6_0135420	TRUE		TcYC6_0164160	FALSE		TcYC6_0157720	TRUE					TcYC6_0144800	TRUE
TcYC6_0142070	TRUE		TcYC6_0164060	FALSE		TcYC6_0154310	FALSE					TcYC6_0144790	TRUE
TcYC6_0137550	TRUE		TcYC6_0167680	FALSE		TcYC6_0154330	FALSE					TcYC6_0149040	TRUE
TcYC6_0135390	TRUE		TcYC6_0163810	FALSE		TcYC6_0156750	FALSE					TcYC6_0149070	TRUE
TcYC6_0137610	TRUE		TcYC6_0164300	FALSE		TcYC6_0154480	FALSE					TcYC6_0144810	TRUE
TcYC6_0137670	TRUE		TcYC6_0163870	FALSE		TcYC6_0154320	FALSE					TcYC6_0149060	TRUE
TcYC6_0131660	FALSE		TcYC6_0118570	TRUE		TcYC6_0154460	FALSE					TcYC6_0144840	TRUE
TcYC6_0135410	TRUE		TcYC6_0168520	TRUE		TcYC6_0154440	FALSE					TcYC6_0149190	TRUE
TcYC6_0137650	TRUE		TcYC6_0163730	FALSE		TcYC6_0154270	FALSE					TcYC6_0144830	TRUE
TcYC6_0131620	FALSE		TcYC6_0164170	FALSE		TcYC6_0154470	FALSE					TcYC6_0142750	FALSE
TcYC6_0142040	TRUE		TcYC6_0163850	FALSE		TcYC6_0154350	FALSE					TcYC6_0149180	TRUE
TcYC6_0131740	FALSE		TcYC6_0164010	FALSE		TcYC6_0154520	FALSE					TcYC6_0149200	TRUE
TcYC6_0135480	TRUE		TcYC6_0166480	TRUE		TcYC6_0154280	FALSE					TcYC6_0144850	TRUE
TcYC6_0142080	TRUE		TcYC6_0164190	FALSE		TcYC6_0154250	FALSE					TcYC6_0149210	TRUE
TcYC6_0142020	TRUE		TcYC6_0167690	FALSE		TcYC6_0154230	FALSE					TcYC6_0149330	TRUE
TcYC6_0137690	TRUE		TcYC6_0164310	FALSE		TcYC6_0157700	TRUE					TcYC6_0149320	TRUE
TcYC6_0132670	TRUE		TcYC6_0168510	TRUE		TcYC6_0154380	FALSE					TcYC6_0144980	TRUE
TcYC6_0142000	TRUE		TcYC6_0164290	FALSE		TcYC6_0154200	FALSE					TcYC6_0146490	FALSE
TcYC6_0142120	TRUE		TcYC6_0165280	TRUE		TcYC6_0157730	TRUE					TcYC6_0144970	TRUE
TcYC6_0131640	FALSE		TcYC6_0164210	FALSE		TcYC6_0154490	FALSE					TcYC6_0149340	TRUE
TcYC6_0131720	FALSE		TcYC6_0163970	FALSE		TcYC6_0154370	FALSE					TcYC6_0144950	TRUE
TcYC6_0137530	TRUE		TcYC6_0164000	FALSE		TcYC6_0154430	FALSE					TcYC6_0144960	TRUE
TcYC6_0142110	TRUE		TcYC6_0166510	TRUE		TcYC6_0157710	TRUE					TcYC6_0145040	TRUE
TcYC6_0131580	FALSE		TcYC6_0164140	FALSE		TcYC6_0154180	FALSE					TcYC6_0149370	TRUE
TcYC6_0135430	TRUE		TcYC6_0164030	FALSE		TcYC6_0155840	TRUE					TcYC6_0142790	FALSE
TcYC6_0137510	TRUE		TcYC6_0118640	TRUE		TcYC6_0156510	FALSE					TcYC6_0149350	TRUE
TcYC6_0136640	FALSE		TcYC6_0164250	FALSE		TcYC6_0155450	TRUE					TcYC6_0146550	FALSE
TcYC6_0137590	TRUE		TcYC6_0163790	FALSE		TcYC6_0154670	FALSE					TcYC6_0146530	FALSE
TcYC6_0137700	TRUE		TcYC6_0164320	FALSE		TcYC6_0156780	FALSE					TcYC6_0142780	FALSE
TcYC6_0142130	TRUE		TcYC6_0166530	TRUE		TcYC6_0157760	TRUE					TcYC6_0146510	FALSE
TcYC6_0132710	TRUE		TcYC6_0166460	TRUE		TcYC6_0154650	FALSE					TcYC6_0144990	TRUE
TcYC6_0142150	TRUE		TcYC6_0164280	FALSE		TcYC6_0156770	FALSE					TcYC6_0149430	TRUE
TcYC6_0137500	TRUE		TcYC6_0168500	TRUE		TcYC6_0155440	TRUE					TcYC6_0145030	TRUE
TcYC6_0132730	TRUE		TcYC6_0168450	TRUE		TcYC6_0156500	FALSE					TcYC6_0145010	TRUE
TcYC6_0131560	FALSE		TcYC6_0163990	FALSE		TcYC6_0155430	TRUE					TcYC6_0149410	TRUE
TcYC6_0137490	TRUE		TcYC6_0164090	FALSE		TcYC6_0154640	FALSE					TcYC6_0149380	TRUE
TcYC6_0131780	FALSE		TcYC6_0168470	TRUE		TcYC6_0156490	FALSE					TcYC6_0149360	TRUE
TcYC6_0142240	TRUE		TcYC6_0164230	FALSE		TcYC6_0154660	FALSE					TcYC6_0146540	FALSE
TcYC6_0141990	TRUE		TcYC6_0118600	TRUE		TcYC6_0155850	TRUE					TcYC6_0145020	TRUE
TcYC6_0131690	FALSE		TcYC6_0164070	FALSE		TcYC6_0157770	TRUE					TcYC6_0146520	FALSE
TcYC6_0135400	TRUE		TcYC6_0163950	FALSE		TcYC6_0154630	FALSE					TcYC6_0146500	FALSE
TcYC6_0137620	TRUE		TcYC6_0164130	FALSE		TcYC6_0157750	TRUE					TcYC6_0149390	TRUE
TcYC6_0138990	FALSE		TcYC6_0118280	TRUE		TcYC6_0157780	TRUE					TcYC6_0149420	TRUE
TcYC6_0137600	TRUE		TcYC6_0163910	FALSE		TcYC6_0027040	TRUE					TcYC6_0149400	TRUE
TcYC6_0131760	FALSE		TcYC6_0167220	TRUE		TcYC6_0155860	TRUE					TcYC6_0143160	TRUE
TcYC6_0135440	TRUE		TcYC6_0164050	FALSE		TcYC6_0157790	TRUE					TcYC6_0145000	TRUE
TcYC6_0142050	TRUE		TcYC6_0164330	FALSE		TcYC6_0157800	TRUE					TcYC6_0145050	TRUE
TcYC6_0141980	TRUE		TcYC6_0118950	TRUE		TcYC6_0155900	TRUE					TcYC6_0149440	TRUE
TcYC6_0137660	TRUE		TcYC6_0163770	FALSE		TcYC6_0157990	TRUE					TcYC6_0145060	TRUE
TcYC6_0138970	FALSE		TcYC6_0164240	FALSE		TcYC6_0156020	TRUE					TcYC6_0145080	TRUE
TcYC6_0131750	FALSE		TcYC6_0164220	FALSE		TcYC6_0155960	TRUE					TcYC6_0142800	FALSE
TcYC6_0142190	TRUE		TcYC6_0168490	TRUE		TcYC6_0156080	TRUE					TcYC6_0149450	TRUE
TcYC6_0131630	FALSE		TcYC6_0163800	FALSE		TcYC6_0156000	TRUE					TcYC6_0146560	FALSE
TcYC6_0132680	TRUE		TcYC6_0164200	FALSE		TcYC6_0156090	TRUE					TcYC6_0145070	TRUE
TcYC6_0131770	FALSE		TcYC6_0164430	FALSE		TcYC6_0157950	TRUE					TcYC6_0149460	TRUE
TcYC6_0135490	TRUE		TcYC6_0164530	FALSE		TcYC6_0155880	TRUE					TcYC6_0146580	TRUE
TcYC6_0135470	TRUE		TcYC6_0164510	FALSE		TcYC6_0156210	TRUE					TcYC6_0149490	TRUE
TcYC6_0131670	FALSE		TcYC6_0164520	FALSE		TcYC6_0154770	FALSE					TcYC6_0146670	FALSE
TcYC6_0131610	FALSE		TcYC6_0165630	TRUE		TcYC6_0157970	TRUE					TcYC6_0149630	TRUE
TcYC6_0137580	TRUE		TcYC6_0165640	TRUE		TcYC6_0155930	TRUE					TcYC6_0149650	TRUE
TcYC6_0142030	TRUE		TcYC6_0164790	TRUE		TcYC6_0155470	TRUE					TcYC6_0145280	TRUE
TcYC6_0131710	FALSE		TcYC6_0164840	TRUE		TcYC6_0154700	FALSE					TcYC6_0149670	TRUE
TcYC6_0137680	TRUE		TcYC6_0160390	FALSE		TcYC6_0156530	FALSE					TcYC6_0149690	TRUE
TcYC6_0142230	TRUE		TcYC6_0165660	TRUE		TcYC6_0157910	TRUE					TcYC6_0149620	TRUE
TcYC6_0137560	TRUE		TcYC6_0160400	FALSE		TcYC6_0154750	FALSE					TcYC6_0149730	TRUE
TcYC6_0131700	FALSE		TcYC6_0160360	FALSE		TcYC6_0156250	TRUE					TcYC6_0146650	FALSE
TcYC6_0142010	TRUE		TcYC6_0160380	FALSE		TcYC6_0157930	TRUE					TcYC6_0149710	TRUE
TcYC6_0131730	FALSE		TcYC6_0160370	FALSE		TcYC6_0156110	TRUE					TcYC6_0145200	TRUE
TcYC6_0137520	TRUE		TcYC6_0160410	FALSE		TcYC6_0157890	TRUE					TcYC6_0145250	TRUE
TcYC6_0131800	FALSE		TcYC6_0160420	FALSE		TcYC6_0156270	TRUE					TcYC6_0145230	TRUE
TcYC6_0131650	FALSE		TcYC6_0165670	TRUE		TcYC6_0156130	TRUE					TcYC6_0149750	TRUE
TcYC6_0142140	TRUE		TcYC6_0165680	TRUE		TcYC6_0157870	TRUE					TcYC6_0145320	TRUE
TcYC6_0142160	TRUE		TcYC6_0160430	FALSE		TcYC6_0154730	FALSE					TcYC6_0145210	TRUE
TcYC6_0137720	TRUE		TcYC6_0160490	FALSE		TcYC6_0156540	FALSE					TcYC6_0146660	FALSE
TcYC6_0139000	FALSE		TcYC6_0167900	TRUE		TcYC6_0156150	TRUE					TcYC6_0145260	TRUE
TcYC6_0142100	TRUE		TcYC6_0160500	FALSE		TcYC6_0157850	TRUE					TcYC6_0149640	TRUE
TcYC6_0131590	FALSE		TcYC6_0164880	TRUE		TcYC6_0156310	TRUE					TcYC6_0146640	FALSE
TcYC6_0142220	TRUE		TcYC6_0165700	TRUE		TcYC6_0156170	TRUE					TcYC6_0145290	TRUE
TcYC6_0137570	TRUE		TcYC6_0160440	FALSE		TcYC6_0154790	FALSE					TcYC6_0149660	TRUE
TcYC6_0136650	FALSE		TcYC6_0160460	FALSE		TcYC6_0154780	FALSE					TcYC6_0142870	FALSE
TcYC6_0131680	FALSE		TcYC6_0165690	TRUE		TcYC6_0158000	TRUE					TcYC6_0149680	TRUE
TcYC6_0137710	TRUE		TcYC6_0160480	FALSE		TcYC6_0155510	TRUE					TcYC6_0146680	FALSE
TcYC6_0142090	TRUE		TcYC6_0165710	TRUE		TcYC6_0156190	TRUE					TcYC6_0149720	TRUE
TcYC6_0142200	TRUE		TcYC6_0160450	FALSE		TcYC6_0157810	TRUE					TcYC6_0149700	TRUE
TcYC6_0136630	FALSE		TcYC6_0160470	FALSE		TcYC6_0156550	FALSE					TcYC6_0149740	TRUE
TcYC6_0132700	TRUE		TcYC6_0167910	TRUE		TcYC6_0155490	TRUE					TcYC6_0145310	TRUE
TcYC6_0131850	FALSE		TcYC6_0167920	TRUE		TcYC6_0156350	TRUE					TcYC6_0145240	TRUE
TcYC6_0135520	TRUE		TcYC6_0167480	FALSE		TcYC6_0155990	TRUE					TcYC6_0146630	FALSE
TcYC6_0142360	TRUE		TcYC6_0160510	FALSE		TcYC6_0156340	TRUE					TcYC6_0145270	TRUE
TcYC6_0131840	FALSE		TcYC6_0165720	TRUE		TcYC6_0156280	TRUE					TcYC6_0145300	TRUE
TcYC6_0139020	FALSE		TcYC6_0160520	FALSE		TcYC6_0157940	TRUE					TcYC6_0145220	TRUE
TcYC6_0131830	FALSE		TcYC6_0165750	TRUE		TcYC6_0156070	TRUE					TcYC6_0145450	TRUE
TcYC6_0135530	TRUE		TcYC6_0165730	TRUE		TcYC6_0155940	TRUE					TcYC6_0149830	TRUE
TcYC6_0123350	FALSE		TcYC6_0165740	TRUE		TcYC6_0156330	TRUE					TcYC6_0149840	TRUE
TcYC6_0139030	FALSE		TcYC6_0167490	FALSE		TcYC6_0157830	TRUE					TcYC6_0145460	TRUE
TcYC6_0121890	FALSE		TcYC6_0160550	FALSE		TcYC6_0157980	TRUE					TcYC6_0149850	TRUE
TcYC6_0142340	TRUE		TcYC6_0160540	FALSE		TcYC6_0156050	TRUE					TcYC6_0145480	TRUE
TcYC6_0132760	TRUE		TcYC6_0167930	TRUE		TcYC6_0155910	TRUE					TcYC6_0146730	FALSE
TcYC6_0132750	TRUE		TcYC6_0160530	FALSE		TcYC6_0155970	TRUE					TcYC6_0146720	FALSE
TcYC6_0142350	TRUE		TcYC6_0167510	FALSE		TcYC6_0156010	TRUE					TcYC6_0149860	TRUE
TcYC6_0131880	FALSE		TcYC6_0166770	FALSE		TcYC6_0155890	TRUE					TcYC6_0145470	TRUE
TcYC6_0139040	FALSE		TcYC6_0167500	FALSE		TcYC6_0155460	TRUE					TcYC6_0149870	TRUE
TcYC6_0137740	TRUE		TcYC6_0160670	FALSE		TcYC6_0155950	TRUE					TcYC6_0149880	TRUE
TcYC6_0142400	TRUE		TcYC6_0160630	FALSE		TcYC6_0154740	FALSE					TcYC6_0145520	TRUE
TcYC6_0131900	FALSE		TcYC6_0160650	FALSE		TcYC6_0156200	TRUE					TcYC6_0145530	TRUE
TcYC6_0135550	TRUE		TcYC6_0167530	FALSE		TcYC6_0157960	TRUE					TcYC6_0143210	TRUE
TcYC6_0131890	FALSE		TcYC6_0166960	TRUE		TcYC6_0156220	TRUE					TcYC6_0150000	TRUE
TcYC6_0139320	TRUE		TcYC6_0165780	TRUE		TcYC6_0154680	FALSE					TcYC6_0150010	TRUE
TcYC6_0137910	FALSE		TcYC6_0160610	FALSE		TcYC6_0157900	TRUE					TcYC6_0142890	FALSE
TcYC6_0128520	FALSE		TcYC6_0167940	TRUE		TcYC6_0155500	TRUE					TcYC6_0145550	TRUE
TcYC6_0139330	TRUE		TcYC6_0035060	TRUE		TcYC6_0156240	TRUE					TcYC6_0145540	TRUE
TcYC6_0128540	FALSE		TcYC6_0167960	TRUE		TcYC6_0156800	FALSE					TcYC6_0149990	TRUE
TcYC6_0139340	TRUE		TcYC6_0160680	FALSE		TcYC6_0156520	FALSE					TcYC6_0150020	TRUE
TcYC6_0128560	FALSE		TcYC6_0160690	FALSE		TcYC6_0157920	TRUE					TcYC6_0150030	TRUE
TcYC6_0128550	FALSE		TcYC6_0166790	FALSE		TcYC6_0155870	TRUE					TcYC6_0150040	TRUE
TcYC6_0128530	FALSE		TcYC6_0166970	TRUE		TcYC6_0154720	FALSE					TcYC6_0143200	TRUE
TcYC6_0137920	FALSE		TcYC6_0160560	FALSE		TcYC6_0156030	TRUE					TcYC6_0149970	TRUE
TcYC6_0136890	TRUE		TcYC6_0167980	TRUE		TcYC6_0155980	TRUE					TcYC6_0150050	TRUE
TcYC6_0132040	TRUE		TcYC6_0160700	FALSE		TcYC6_0156100	TRUE					TcYC6_0149980	TRUE
TcYC6_0133090	TRUE		TcYC6_0168000	TRUE		TcYC6_0157880	TRUE					TcYC6_0150140	TRUE
TcYC6_0135780	FALSE		TcYC6_0168020	TRUE		TcYC6_0156060	TRUE					TcYC6_0146760	FALSE
TcYC6_0139350	TRUE		TcYC6_0168040	TRUE		TcYC6_0154690	FALSE					TcYC6_0150090	TRUE
TcYC6_0135840	FALSE		TcYC6_0160600	FALSE		TcYC6_0156120	TRUE					TcYC6_0145560	TRUE
TcYC6_0135820	FALSE		TcYC6_0165760	TRUE		TcYC6_0155480	TRUE					TcYC6_0145570	TRUE
TcYC6_0135770	FALSE		TcYC6_0160620	FALSE		TcYC6_0157860	TRUE					TcYC6_0150130	TRUE
TcYC6_0135750	FALSE		TcYC6_0166780	FALSE		TcYC6_0156320	TRUE					TcYC6_0145580	TRUE
TcYC6_0133080	TRUE		TcYC6_0160640	FALSE		TcYC6_0156140	TRUE					TcYC6_0150120	TRUE
TcYC6_0135790	FALSE		TcYC6_0165790	TRUE		TcYC6_0156790	FALSE					TcYC6_0150100	TRUE
TcYC6_0135800	FALSE		TcYC6_0160660	FALSE		TcYC6_0157840	TRUE					TcYC6_0150110	TRUE
TcYC6_0135830	FALSE		TcYC6_0167950	TRUE		TcYC6_0154760	FALSE					TcYC6_0150080	TRUE
TcYC6_0135760	FALSE		TcYC6_0164890	TRUE		TcYC6_0156300	TRUE					TcYC6_0142900	FALSE
TcYC6_0135810	FALSE		TcYC6_0167970	TRUE		TcYC6_0157820	TRUE					TcYC6_0145600	TRUE
TcYC6_0139360	TRUE		TcYC6_0167990	TRUE		TcYC6_0156260	TRUE					TcYC6_0146750	FALSE
TcYC6_0133100	TRUE		TcYC6_0160570	FALSE		TcYC6_0156360	TRUE					TcYC6_0150060	TRUE
TcYC6_0128580	FALSE		TcYC6_0165770	TRUE		TcYC6_0156180	TRUE					TcYC6_0145590	TRUE
TcYC6_0139440	TRUE		TcYC6_0167520	FALSE		TcYC6_0156230	TRUE					TcYC6_0150070	TRUE
TcYC6_0133180	TRUE		TcYC6_0168050	TRUE		TcYC6_0154710	FALSE					TcYC6_0003970	FALSE
TcYC6_0139420	TRUE		TcYC6_0168010	TRUE		TcYC6_0156040	TRUE					TcYC6_0150200	TRUE
TcYC6_0139400	TRUE		TcYC6_0164900	TRUE		TcYC6_0156290	TRUE					TcYC6_0145640	TRUE
TcYC6_0136960	TRUE		TcYC6_0168030	TRUE		TcYC6_0155920	TRUE					TcYC6_0145820	TRUE
TcYC6_0136950	TRUE		TcYC6_0160590	FALSE		TcYC6_0156160	TRUE					TcYC6_0145830	TRUE
TcYC6_0132070	TRUE		TcYC6_0160580	FALSE		TcYC6_0154840	FALSE					TcYC6_0150310	TRUE
TcYC6_0136940	TRUE		TcYC6_0166980	TRUE		TcYC6_0154860	FALSE					TcYC6_0150300	TRUE
TcYC6_0139450	TRUE		TcYC6_0168070	TRUE		TcYC6_0155530	TRUE					TcYC6_0146850	FALSE
TcYC6_0139460	TRUE		TcYC6_0168090	TRUE		TcYC6_0154800	FALSE					TcYC6_0150340	TRUE
TcYC6_0139430	TRUE		TcYC6_0160710	FALSE		TcYC6_0154820	FALSE					TcYC6_0150320	TRUE
TcYC6_0139410	TRUE		TcYC6_0168110	TRUE		TcYC6_0154880	FALSE					TcYC6_0145840	TRUE
TcYC6_0139470	TRUE		TcYC6_0160740	FALSE		TcYC6_0156370	TRUE					TcYC6_0150330	TRUE
TcYC6_0133190	TRUE		TcYC6_0168130	TRUE		TcYC6_0154850	FALSE					TcYC6_0150350	TRUE
TcYC6_0133200	TRUE		TcYC6_0168060	TRUE		TcYC6_0154870	FALSE					TcYC6_0150360	TRUE
TcYC6_0132080	TRUE		TcYC6_0168080	TRUE		TcYC6_0154810	FALSE					TcYC6_0145910	TRUE
TcYC6_0136970	TRUE		TcYC6_0165800	TRUE		TcYC6_0154830	FALSE					TcYC6_0150420	TRUE
TcYC6_0133210	TRUE		TcYC6_0160720	FALSE		TcYC6_0155520	TRUE					TcYC6_0146900	FALSE
TcYC6_0128590	FALSE		TcYC6_0168100	TRUE		TcYC6_0155030	FALSE					TcYC6_0145900	TRUE
TcYC6_0128600	FALSE		TcYC6_0160750	FALSE		TcYC6_0155050	FALSE					TcYC6_0145920	TRUE
TcYC6_0139480	TRUE		TcYC6_0160730	FALSE		TcYC6_0155040	FALSE					TcYC6_0145940	TRUE
TcYC6_0136980	TRUE		TcYC6_0168120	TRUE		TcYC6_0155060	FALSE					TcYC6_0150390	TRUE
TcYC6_0133220	TRUE		TcYC6_0165810	TRUE		TcYC6_0155020	FALSE					TcYC6_0145880	TRUE
TcYC6_0135860	FALSE		TcYC6_0160770	FALSE		TcYC6_0155070	FALSE					TcYC6_0150400	TRUE
TcYC6_0128630	FALSE		TcYC6_0160760	FALSE		TcYC6_0158250	TRUE					TcYC6_0150410	TRUE
TcYC6_0132090	TRUE		TcYC6_0160780	FALSE		TcYC6_0158230	TRUE					TcYC6_0142920	FALSE
TcYC6_0133250	TRUE		TcYC6_0001560	TRUE		TcYC6_0158270	TRUE					TcYC6_0150430	TRUE
TcYC6_0133240	TRUE		TcYC6_0161030	FALSE		TcYC6_0158220	TRUE					TcYC6_0145890	TRUE
TcYC6_0133230	TRUE		TcYC6_0164950	TRUE		TcYC6_0158260	TRUE					TcYC6_0145930	TRUE
TcYC6_0139490	TRUE		TcYC6_0165870	TRUE		TcYC6_0158240	TRUE					TcYC6_0146910	FALSE
TcYC6_0005100	TRUE		TcYC6_0164960	TRUE		TcYC6_0155100	FALSE					TcYC6_0145950	TRUE
TcYC6_0133260	TRUE		TcYC6_0161120	FALSE		TcYC6_0155130	FALSE					TcYC6_0145960	TRUE
TcYC6_0139500	TRUE		TcYC6_0165950	TRUE		TcYC6_0158290	TRUE					TcYC6_0150440	TRUE
TcYC6_0139510	TRUE		TcYC6_0164970	TRUE		TcYC6_0155110	FALSE					TcYC6_0143270	TRUE
TcYC6_0128640	FALSE		TcYC6_0167000	TRUE		TcYC6_0155160	FALSE					TcYC6_0150460	TRUE
TcYC6_0139520	TRUE		TcYC6_0161130	FALSE		TcYC6_0155120	FALSE					TcYC6_0143280	TRUE
TcYC6_0136990	TRUE		TcYC6_0165930	TRUE		TcYC6_0155170	FALSE					TcYC6_0143290	TRUE
TcYC6_0135870	FALSE		TcYC6_0161110	FALSE		TcYC6_0155140	FALSE					TcYC6_0150480	TRUE
TcYC6_0128660	FALSE		TcYC6_0165940	TRUE		TcYC6_0155150	FALSE					TcYC6_0145970	TRUE
TcYC6_0128650	FALSE		TcYC6_0161710	FALSE		TcYC6_0158280	TRUE					TcYC6_0150470	TRUE
TcYC6_0128670	FALSE		TcYC6_0161530	FALSE		TcYC6_0155190	FALSE					TcYC6_0150450	TRUE
TcYC6_0139530	TRUE		TcYC6_0161720	FALSE		TcYC6_0155180	FALSE					TcYC6_0150490	TRUE
TcYC6_0128680	FALSE		TcYC6_0161580	FALSE		TcYC6_0155200	FALSE					TcYC6_0143260	TRUE
TcYC6_0132100	TRUE		TcYC6_0161560	FALSE		TcYC6_0155210	FALSE
TcYC6_0132110	TRUE		TcYC6_0161700	FALSE
TcYC6_0139560	TRUE		TcYC6_0161540	FALSE
TcYC6_0139540	TRUE		TcYC6_0161520	FALSE
TcYC6_0139550	TRUE		TcYC6_0166000	TRUE
TcYC6_0139570	TRUE		TcYC6_0161600	FALSE
TcYC6_0137990	FALSE		TcYC6_0161500	FALSE
TcYC6_0035400	TRUE		TcYC6_0166040	TRUE
TcYC6_0035390	TRUE		TcYC6_0161490	FALSE
TcYC6_0133270	TRUE		TcYC6_0167550	FALSE
TcYC6_0139580	TRUE		TcYC6_0166030	TRUE
TcYC6_0138000	FALSE		TcYC6_0166020	TRUE
TcYC6_0035420	TRUE		TcYC6_0161690	FALSE
TcYC6_0128690	FALSE		TcYC6_0161630	FALSE
TcYC6_0133280	TRUE		TcYC6_0161450	FALSE
TcYC6_0035440	TRUE		TcYC6_0161670	FALSE
TcYC6_0035450	TRUE		TcYC6_0161680	FALSE
TcYC6_0035380	TRUE		TcYC6_0161470	FALSE
TcYC6_0035360	FALSE		TcYC6_0161650	FALSE
TcYC6_0035410	TRUE		TcYC6_0161430	FALSE
TcYC6_0133290	TRUE		TcYC6_0168230	TRUE
TcYC6_0139700	TRUE		TcYC6_0161660	FALSE
TcYC6_0128810	FALSE		TcYC6_0161570	FALSE
TcYC6_0139600	TRUE		TcYC6_0168240	TRUE
TcYC6_0139690	TRUE		TcYC6_0161550	FALSE
TcYC6_0133300	TRUE		TcYC6_0161610	FALSE
TcYC6_0128790	FALSE		TcYC6_0166050	TRUE
TcYC6_0139630	TRUE		TcYC6_0166010	TRUE
TcYC6_0132140	TRUE		TcYC6_0161510	FALSE
TcYC6_0135880	FALSE		TcYC6_0161590	FALSE
TcYC6_0139620	TRUE		TcYC6_0166830	FALSE
TcYC6_0128710	FALSE		TcYC6_0161460	FALSE
TcYC6_0128730	FALSE		TcYC6_0161620	FALSE
TcYC6_0139660	TRUE		TcYC6_0165030	TRUE
TcYC6_0137010	TRUE		TcYC6_0161480	FALSE
TcYC6_0128750	FALSE		TcYC6_0161440	FALSE
TcYC6_0133320	TRUE		TcYC6_0161640	FALSE
TcYC6_0128770	FALSE		TcYC6_0162060	FALSE
TcYC6_0139680	TRUE		TcYC6_0165070	TRUE
TcYC6_0128830	FALSE		TcYC6_0162040	FALSE
TcYC6_0128840	FALSE		TcYC6_0010550	TRUE
TcYC6_0128860	FALSE		TcYC6_0162050	FALSE
TcYC6_0139640	TRUE		TcYC6_0168290	TRUE
TcYC6_0128800	FALSE		TcYC6_0166080	TRUE
TcYC6_0128820	FALSE		TcYC6_0167560	FALSE
TcYC6_0025960	FALSE		TcYC6_0162030	FALSE
TcYC6_0132130	TRUE		TcYC6_0162070	FALSE
TcYC6_0139590	TRUE		TcYC6_0166090	TRUE
TcYC6_0128780	FALSE		TcYC6_0166100	TRUE
TcYC6_0025940	FALSE		TcYC6_0165080	TRUE
TcYC6_0133340	TRUE		TcYC6_0165090	TRUE
TcYC6_0139670	TRUE		TcYC6_0162080	FALSE
TcYC6_0128700	FALSE		TcYC6_0166120	TRUE
TcYC6_0128740	FALSE		TcYC6_0166110	TRUE
TcYC6_0133310	TRUE		TcYC6_0166130	TRUE
TcYC6_0128760	FALSE		TcYC6_0167570	FALSE
TcYC6_0139610	TRUE		TcYC6_0165110	TRUE
TcYC6_0133330	TRUE		TcYC6_0166840	FALSE
TcYC6_0128720	FALSE		TcYC6_0166190	TRUE
TcYC6_0128850	FALSE		TcYC6_0162260	FALSE
TcYC6_0139650	TRUE		TcYC6_0162220	FALSE
TcYC6_0128900	FALSE		TcYC6_0162240	FALSE
TcYC6_0133350	TRUE		TcYC6_0162230	FALSE
TcYC6_0133360	TRUE		TcYC6_0162200	FALSE
TcYC6_0135890	FALSE		TcYC6_0162180	FALSE
TcYC6_0128910	FALSE		TcYC6_0162170	FALSE
TcYC6_0133370	TRUE		TcYC6_0162250	FALSE
TcYC6_0010720	FALSE		TcYC6_0166200	TRUE
TcYC6_0133380	TRUE		TcYC6_0166180	TRUE
TcYC6_0133390	TRUE		TcYC6_0162210	FALSE
TcYC6_0138010	FALSE		TcYC6_0162190	FALSE
TcYC6_0133400	TRUE		TcYC6_0162290	FALSE
TcYC6_0128980	FALSE		TcYC6_0162280	FALSE
TcYC6_0129040	FALSE		TcYC6_0167060	TRUE
TcYC6_0128940	FALSE		TcYC6_0168300	TRUE
TcYC6_0138040	FALSE		TcYC6_0166850	FALSE
TcYC6_0128960	FALSE		TcYC6_0166210	TRUE
TcYC6_0135900	FALSE		TcYC6_0168310	TRUE
TcYC6_0138060	FALSE		TcYC6_0167580	FALSE
TcYC6_0129050	FALSE		TcYC6_0162320	FALSE
TcYC6_0129070	FALSE		TcYC6_0162300	FALSE
TcYC6_0138020	FALSE		TcYC6_0162330	FALSE
TcYC6_0135910	FALSE		TcYC6_0162310	FALSE
TcYC6_0129010	FALSE		TcYC6_0162340	FALSE
TcYC6_0129030	FALSE		TcYC6_0166860	FALSE
TcYC6_0133440	TRUE		TcYC6_0162380	FALSE
TcYC6_0133460	TRUE		TcYC6_0162400	FALSE
TcYC6_0133420	TRUE		TcYC6_0162390	FALSE
TcYC6_0129000	FALSE		TcYC6_0167590	FALSE
TcYC6_0139720	TRUE		TcYC6_0166240	TRUE
TcYC6_0129060	FALSE		TcYC6_0167070	TRUE
TcYC6_0128950	FALSE		TcYC6_0167080	TRUE
TcYC6_0137040	TRUE		TcYC6_0167090	TRUE
TcYC6_0133480	TRUE		TcYC6_0167610	FALSE
TcYC6_0138050	FALSE		TcYC6_0162580	FALSE
TcYC6_0137030	TRUE		TcYC6_0162570	FALSE
TcYC6_0132150	TRUE		TcYC6_0167600	FALSE
TcYC6_0138030	FALSE		TcYC6_0002120	FALSE
TcYC6_0129020	FALSE		TcYC6_0167100	TRUE
TcYC6_0128920	FALSE		TcYC6_0166890	FALSE
TcYC6_0139710	TRUE		TcYC6_0167110	TRUE
TcYC6_0128930	FALSE		TcYC6_0162630	FALSE
TcYC6_0133430	TRUE		TcYC6_0162670	FALSE
TcYC6_0137050	TRUE		TcYC6_0162640	FALSE
TcYC6_0133470	TRUE		TcYC6_0162660	FALSE
TcYC6_0128970	FALSE		TcYC6_0166270	TRUE
TcYC6_0133410	TRUE		TcYC6_0162650	FALSE
TcYC6_0133450	TRUE		TcYC6_0162680	FALSE
TcYC6_0128990	FALSE		TcYC6_0165150	TRUE
TcYC6_0133490	TRUE		TcYC6_0163320	FALSE
TcYC6_0002290	FALSE		TcYC6_0166380	TRUE
TcYC6_0129080	FALSE		TcYC6_0163310	FALSE
TcYC6_0139730	TRUE		TcYC6_0163180	FALSE
TcYC6_0133500	TRUE		TcYC6_0163200	FALSE
TcYC6_0138100	FALSE		TcYC6_0167130	TRUE
TcYC6_0133510	TRUE		TcYC6_0163270	FALSE
TcYC6_0132160	TRUE		TcYC6_0163030	FALSE
TcYC6_0139750	TRUE		TcYC6_0163250	FALSE
TcYC6_0129150	FALSE		TcYC6_0163070	FALSE
TcYC6_0139740	TRUE		TcYC6_0168440	TRUE
TcYC6_0129090	FALSE		TcYC6_0163050	FALSE
TcYC6_0138090	FALSE		TcYC6_0163290	FALSE
TcYC6_0129130	FALSE		TcYC6_0163420	FALSE
TcYC6_0129170	FALSE		TcYC6_0163390	FALSE
TcYC6_0129110	FALSE		TcYC6_0163210	FALSE
TcYC6_0135920	FALSE		TcYC6_0163150	FALSE
TcYC6_0138110	FALSE		TcYC6_0163230	FALSE
TcYC6_0129160	FALSE		TcYC6_0163090	FALSE
TcYC6_0138080	FALSE		TcYC6_0163010	FALSE
TcYC6_0129140	FALSE		TcYC6_0166360	TRUE
TcYC6_0139760	TRUE		TcYC6_0163170	FALSE
TcYC6_0129120	FALSE		TcYC6_0168420	TRUE
TcYC6_0138070	FALSE		TcYC6_0165160	TRUE
TcYC6_0129100	FALSE		TcYC6_0163110	FALSE
TcYC6_0129180	FALSE		TcYC6_0163160	FALSE
TcYC6_0133520	TRUE		TcYC6_0166400	TRUE
TcYC6_0004460	FALSE		TcYC6_0163350	FALSE
TcYC6_0133540	TRUE		TcYC6_0163130	FALSE
TcYC6_0129190	FALSE		TcYC6_0163240	FALSE
TcYC6_0133530	TRUE		TcYC6_0008020	TRUE
TcYC6_0137060	TRUE		TcYC6_0163330	FALSE
TcYC6_0139770	TRUE		TcYC6_0167120	TRUE
TcYC6_0129200	FALSE		TcYC6_0163370	FALSE
TcYC6_0139780	TRUE		TcYC6_0163190	FALSE
TcYC6_0133550	TRUE		TcYC6_0167140	TRUE
TcYC6_0139790	TRUE		TcYC6_0166370	TRUE
TcYC6_0139810	TRUE		TcYC6_0163300	FALSE
TcYC6_0129220	FALSE		TcYC6_0166350	TRUE
TcYC6_0133560	TRUE		TcYC6_0166340	TRUE
TcYC6_0129210	FALSE		TcYC6_0008250	TRUE
TcYC6_0139870	TRUE		TcYC6_0163020	FALSE
TcYC6_0001540	FALSE		TcYC6_0166390	TRUE
TcYC6_0132190	TRUE		TcYC6_0163260	FALSE
TcYC6_0139880	TRUE		TcYC6_0163000	FALSE
TcYC6_0129310	FALSE		TcYC6_0163060	FALSE
TcYC6_0139890	TRUE		TcYC6_0163400	FALSE
TcYC6_0138220	FALSE		TcYC6_0163380	FALSE
TcYC6_0129330	FALSE		TcYC6_0163040	FALSE
TcYC6_0133650	TRUE		TcYC6_0163430	FALSE
TcYC6_0140030	TRUE		TcYC6_0163220	FALSE
TcYC6_0133660	TRUE		TcYC6_0163080	FALSE
TcYC6_0140020	TRUE		TcYC6_0163410	FALSE
TcYC6_0140000	TRUE		TcYC6_0163140	FALSE
TcYC6_0140010	TRUE		TcYC6_0168430	TRUE
TcYC6_0133670	TRUE		TcYC6_0163280	FALSE
TcYC6_0133680	TRUE		TcYC6_0165170	TRUE
TcYC6_0129530	FALSE		TcYC6_0163360	FALSE
TcYC6_0140050	TRUE		TcYC6_0163100	FALSE
TcYC6_0133690	TRUE		TcYC6_0163340	FALSE
TcYC6_0132250	TRUE		TcYC6_0163120	FALSE
TcYC6_0140060	TRUE		TcYC6_0166410	TRUE
TcYC6_0136020	FALSE		TcYC6_0165200	TRUE
TcYC6_0133750	TRUE		TcYC6_0163470	FALSE
TcYC6_0140070	TRUE		TcYC6_0165210	TRUE
TcYC6_0132260	TRUE		TcYC6_0163490	FALSE
TcYC6_0133710	TRUE		TcYC6_0166420	TRUE
TcYC6_0136010	FALSE		TcYC6_0163480	FALSE
TcYC6_0133730	TRUE		TcYC6_0163500	FALSE
TcYC6_0133700	TRUE		TcYC6_0166430	TRUE
TcYC6_0133720	TRUE		TcYC6_0163530	FALSE
TcYC6_0140080	TRUE		TcYC6_0163510	FALSE
TcYC6_0133740	TRUE		TcYC6_0163520	FALSE
TcYC6_0140190	TRUE		TcYC6_0163540	FALSE
TcYC6_0132320	TRUE		TcYC6_0163550	FALSE
TcYC6_0133830	TRUE		TcYC6_0019750	TRUE
TcYC6_0140180	TRUE		TcYC6_0163570	FALSE
TcYC6_0133820	TRUE		TcYC6_0163580	FALSE
TcYC6_0140200	TRUE		TcYC6_0163560	FALSE
TcYC6_0129630	FALSE		TcYC6_0163670	FALSE
TcYC6_0129640	FALSE		TcYC6_0163700	FALSE
TcYC6_0133840	TRUE		TcYC6_0163590	FALSE
TcYC6_0129680	FALSE		TcYC6_0166910	FALSE
TcYC6_0137160	TRUE		TcYC6_0163610	FALSE
TcYC6_0129670	FALSE		TcYC6_0027580	FALSE
TcYC6_0132330	TRUE		TcYC6_0163630	FALSE
TcYC6_0140210	TRUE		TcYC6_0163650	FALSE
TcYC6_0129660	FALSE		TcYC6_0166440	TRUE
TcYC6_0129650	FALSE		TcYC6_0163690	FALSE
TcYC6_0140220	TRUE		TcYC6_0163620	FALSE
TcYC6_0138240	FALSE		TcYC6_0163710	FALSE
TcYC6_0132340	TRUE		TcYC6_0165220	TRUE
TcYC6_0140240	TRUE		TcYC6_0163680	FALSE
TcYC6_0138250	FALSE		TcYC6_0165230	TRUE
TcYC6_0129690	FALSE		TcYC6_0163720	FALSE
TcYC6_0129700	FALSE		TcYC6_0163600	FALSE
TcYC6_0138260	FALSE		TcYC6_0163640	FALSE
TcYC6_0140230	TRUE		TcYC6_0166450	TRUE
TcYC6_0140310	TRUE		TcYC6_0163660	FALSE
TcYC6_0133930	TRUE		TcYC6_0167230	TRUE
TcYC6_0138320	FALSE		TcYC6_0165290	TRUE
TcYC6_0132360	TRUE		TcYC6_0168530	TRUE
TcYC6_0129840	FALSE		TcYC6_0167700	FALSE
TcYC6_0140330	TRUE		TcYC6_0166560	TRUE
TcYC6_0133940	TRUE		TcYC6_0165300	TRUE
TcYC6_0133920	TRUE		TcYC6_0166540	TRUE
TcYC6_0129870	FALSE		TcYC6_0164360	FALSE
TcYC6_0138310	FALSE		TcYC6_0166550	TRUE
TcYC6_0129850	FALSE		TcYC6_0166570	TRUE
TcYC6_0140320	TRUE		TcYC6_0164410	FALSE
TcYC6_0129880	FALSE		TcYC6_0168540	TRUE
TcYC6_0137190	TRUE		TcYC6_0165310	TRUE
TcYC6_0133950	TRUE		TcYC6_0166580	TRUE
TcYC6_0129860	FALSE		TcYC6_0164420	FALSE
TcYC6_0137200	TRUE		TcYC6_0164400	FALSE
TcYC6_0140340	TRUE		TcYC6_0167250	TRUE
TcYC6_0136090	FALSE		TcYC6_0164390	FALSE
TcYC6_0133960	TRUE		TcYC6_0164370	FALSE
TcYC6_0133970	TRUE		TcYC6_0167270	TRUE
TcYC6_0140350	TRUE		TcYC6_0167260	TRUE
TcYC6_0140450	TRUE		TcYC6_0167710	FALSE
TcYC6_0140440	TRUE		TcYC6_0167240	TRUE
TcYC6_0140430	TRUE		TcYC6_0164380	FALSE
TcYC6_0140540	TRUE		TcYC6_0164470	FALSE
TcYC6_0130110	FALSE		TcYC6_0164480	FALSE
TcYC6_0140510	TRUE		TcYC6_0166610	TRUE
TcYC6_0140560	TRUE		TcYC6_0166600	TRUE
TcYC6_0138440	FALSE		TcYC6_0166630	TRUE
TcYC6_0140520	TRUE		TcYC6_0165320	TRUE
TcYC6_0140480	TRUE		TcYC6_0164450	FALSE
TcYC6_0140590	TRUE		TcYC6_0164460	FALSE
TcYC6_0136150	FALSE		TcYC6_0167280	TRUE
TcYC6_0140500	TRUE		TcYC6_0164440	FALSE
TcYC6_0140550	TRUE		TcYC6_0164490	FALSE
TcYC6_0130100	FALSE		TcYC6_0164500	FALSE
TcYC6_0140470	TRUE		TcYC6_0166590	TRUE
TcYC6_0140610	TRUE		TcYC6_0166620	TRUE
TcYC6_0140570	TRUE		TcYC6_0164560	FALSE
TcYC6_0140600	TRUE		TcYC6_0164550	FALSE
TcYC6_0140580	TRUE		TcYC6_0165330	TRUE
TcYC6_0140530	TRUE		TcYC6_0164540	FALSE
TcYC6_0140490	TRUE		TcYC6_0166640	TRUE
TcYC6_0140460	TRUE		TcYC6_0168560	TRUE
TcYC6_0130090	FALSE		TcYC6_0168600	TRUE
TcYC6_0134070	TRUE		TcYC6_0166650	TRUE
TcYC6_0140620	TRUE		TcYC6_0168580	TRUE
TcYC6_0130120	FALSE		TcYC6_0168570	TRUE
TcYC6_0130130	FALSE		TcYC6_0168550	TRUE
TcYC6_0132390	TRUE		TcYC6_0165340	TRUE
TcYC6_0138450	FALSE		TcYC6_0168590	TRUE
TcYC6_0130150	FALSE		TcYC6_0168610	TRUE
TcYC6_0130140	FALSE		TcYC6_0166660	TRUE
TcYC6_0134080	TRUE		TcYC6_0164590	FALSE
TcYC6_0140630	TRUE		TcYC6_0164570	FALSE
TcYC6_0136180	FALSE		TcYC6_0164580	FALSE
TcYC6_0136160	FALSE		TcYC6_0164600	FALSE
TcYC6_0136170	FALSE
TcYC6_0134090	TRUE
TcYC6_0140640	TRUE
TcYC6_0140660	TRUE
TcYC6_0134100	TRUE
TcYC6_0140650	TRUE
TcYC6_0140670	TRUE
TcYC6_0130200	FALSE
TcYC6_0134160	TRUE
TcYC6_0140690	TRUE
TcYC6_0134170	TRUE
TcYC6_0132440	TRUE
TcYC6_0130220	FALSE
TcYC6_0140700	TRUE
TcYC6_0136200	FALSE
TcYC6_0134190	TRUE
TcYC6_0140760	TRUE
TcYC6_0140740	TRUE
TcYC6_0140720	TRUE
TcYC6_0137250	TRUE
TcYC6_0140790	TRUE
TcYC6_0140710	TRUE
TcYC6_0140780	TRUE
TcYC6_0140810	TRUE
TcYC6_0134180	TRUE
TcYC6_0140730	TRUE
TcYC6_0140770	TRUE
TcYC6_0140750	TRUE
TcYC6_0140800	TRUE
TcYC6_0140830	TRUE
TcYC6_0134200	TRUE
TcYC6_0130230	FALSE
TcYC6_0140820	TRUE
TcYC6_0134210	TRUE
TcYC6_0134220	TRUE
TcYC6_0134240	TRUE
TcYC6_0136210	FALSE
TcYC6_0134230	TRUE
TcYC6_0003010	FALSE
TcYC6_0130300	FALSE
TcYC6_0130310	FALSE
TcYC6_0140870	TRUE
TcYC6_0130320	FALSE
TcYC6_0140880	TRUE
TcYC6_0140890	TRUE
TcYC6_0134310	TRUE
TcYC6_0132450	TRUE
TcYC6_0136220	FALSE
TcYC6_0130330	FALSE
TcYC6_0134350	TRUE
TcYC6_0138490	FALSE
TcYC6_0130400	FALSE
TcYC6_0136240	FALSE
TcYC6_0134370	TRUE
TcYC6_0134380	TRUE
TcYC6_0134360	TRUE
TcYC6_0130410	FALSE
TcYC6_0130420	FALSE
TcYC6_0132460	TRUE
TcYC6_0130430	FALSE
TcYC6_0130440	FALSE
TcYC6_0140900	TRUE
TcYC6_0130450	FALSE
TcYC6_0134400	TRUE
TcYC6_0134390	TRUE
TcYC6_0140990	TRUE
TcYC6_0141000	TRUE
TcYC6_0141010	TRUE
TcYC6_0140970	TRUE
TcYC6_0140980	TRUE
TcYC6_0140950	TRUE
TcYC6_0140960	TRUE
TcYC6_0141020	TRUE
TcYC6_0138560	FALSE
TcYC6_0130550	FALSE
TcYC6_0130560	FALSE
TcYC6_0134420	TRUE
TcYC6_0134440	TRUE
TcYC6_0132480	TRUE
TcYC6_0130590	FALSE
TcYC6_0130570	FALSE
TcYC6_0134430	TRUE
TcYC6_0130580	FALSE
TcYC6_0136280	FALSE
TcYC6_0141030	TRUE
TcYC6_0136270	TRUE
TcYC6_0134480	TRUE
TcYC6_0136290	FALSE
TcYC6_0134460	TRUE
TcYC6_0134500	TRUE
TcYC6_0134490	TRUE
TcYC6_0134470	TRUE
TcYC6_0130600	FALSE
TcYC6_0134450	TRUE
TcYC6_0141040	TRUE
TcYC6_0130610	FALSE
TcYC6_0141050	TRUE
TcYC6_0134510	TRUE
TcYC6_0134520	TRUE
TcYC6_0132490	TRUE
TcYC6_0138570	FALSE
TcYC6_0134540	TRUE
TcYC6_0130630	FALSE
TcYC6_0134530	TRUE
TcYC6_0130620	FALSE
TcYC6_0130710	FALSE
TcYC6_0130720	FALSE
TcYC6_0130700	FALSE
TcYC6_0134650	TRUE
TcYC6_0137310	TRUE
TcYC6_0130760	FALSE
TcYC6_0130740	FALSE
TcYC6_0141160	TRUE
TcYC6_0134700	TRUE
TcYC6_0132520	TRUE
TcYC6_0130750	FALSE
TcYC6_0141170	TRUE
TcYC6_0141200	TRUE
TcYC6_0141190	TRUE
TcYC6_0141210	TRUE
TcYC6_0141180	TRUE
TcYC6_0023630	TRUE
TcYC6_0130790	FALSE
TcYC6_0138580	FALSE
TcYC6_0130770	FALSE
TcYC6_0141220	TRUE
TcYC6_0134730	TRUE
TcYC6_0134710	TRUE
TcYC6_0134720	TRUE
TcYC6_0130800	FALSE
TcYC6_0130810	FALSE
TcYC6_0130780	FALSE
TcYC6_0132530	TRUE
TcYC6_0138590	FALSE
TcYC6_0131080	FALSE
TcYC6_0138640	FALSE
TcYC6_0141370	TRUE
TcYC6_0131120	FALSE
TcYC6_0141350	TRUE
TcYC6_0138660	FALSE
TcYC6_0141290	TRUE
TcYC6_0136420	FALSE
TcYC6_0138680	FALSE
TcYC6_0136440	FALSE
TcYC6_0141360	TRUE
TcYC6_0131130	FALSE
TcYC6_0134910	TRUE
TcYC6_0134930	TRUE
TcYC6_0130990	FALSE
TcYC6_0134920	TRUE
TcYC6_0131000	FALSE
TcYC6_0141280	TRUE
TcYC6_0134970	TRUE
TcYC6_0131060	FALSE
TcYC6_0134980	TRUE
TcYC6_0134870	TRUE
TcYC6_0132560	TRUE
TcYC6_0141330	TRUE
TcYC6_0134990	TRUE
TcYC6_0131040	FALSE
TcYC6_0131110	FALSE
TcYC6_0130940	FALSE
TcYC6_0131050	FALSE
TcYC6_0006870	FALSE
TcYC6_0138630	FALSE
TcYC6_0130960	FALSE
TcYC6_0138650	FALSE
TcYC6_0141340	TRUE
TcYC6_0138670	FALSE
TcYC6_0138690	FALSE
TcYC6_0141320	TRUE
TcYC6_0136430	FALSE
TcYC6_0141300	TRUE
TcYC6_0136450	FALSE
TcYC6_0130980	FALSE
TcYC6_0134960	TRUE
TcYC6_0134880	TRUE
TcYC6_0134940	TRUE
TcYC6_0131070	FALSE
TcYC6_0131010	FALSE
TcYC6_0141270	TRUE
TcYC6_0131100	FALSE
TcYC6_0134950	TRUE
TcYC6_0141310	TRUE
TcYC6_0134900	TRUE
TcYC6_0131030	FALSE
TcYC6_0134890	TRUE
TcYC6_0136460	FALSE
TcYC6_0130950	FALSE
TcYC6_0131090	FALSE
TcYC6_0130970	FALSE
TcYC6_0131020	FALSE
TcYC6_0135090	TRUE
TcYC6_0138770	FALSE
TcYC6_0141480	TRUE
TcYC6_0141490	TRUE
TcYC6_0138780	FALSE
TcYC6_0141460	TRUE
TcYC6_0141500	TRUE
TcYC6_0029600	FALSE
TcYC6_0135080	TRUE
TcYC6_0141510	TRUE
TcYC6_0137400	TRUE
TcYC6_0141470	TRUE
TcYC6_0138800	FALSE
TcYC6_0135100	TRUE
TcYC6_0138790	FALSE
TcYC6_0141540	TRUE
TcYC6_0141530	TRUE
TcYC6_0135110	TRUE
TcYC6_0135160	TRUE
TcYC6_0131270	FALSE
TcYC6_0141570	TRUE
TcYC6_0136520	FALSE
TcYC6_0141580	TRUE
TcYC6_0135180	TRUE
TcYC6_0135170	TRUE
TcYC6_0141590	TRUE
TcYC6_0132600	TRUE
TcYC6_0131340	FALSE
TcYC6_0131370	FALSE
TcYC6_0138860	FALSE
TcYC6_0137450	TRUE
TcYC6_0138940	FALSE
TcYC6_0141600	TRUE
TcYC6_0138900	FALSE
TcYC6_0138920	FALSE
TcYC6_0141610	TRUE
TcYC6_0135210	TRUE
TcYC6_0136540	FALSE
TcYC6_0131320	FALSE
TcYC6_0138890	FALSE
TcYC6_0141620	TRUE
TcYC6_0137440	TRUE
TcYC6_0135220	TRUE
TcYC6_0138910	FALSE
TcYC6_0131350	FALSE
TcYC6_0131330	FALSE
TcYC6_0138870	FALSE
TcYC6_0131300	FALSE
TcYC6_0131310	FALSE
TcYC6_0000990	TRUE
TcYC6_0138850	FALSE
TcYC6_0131290	FALSE
TcYC6_0138950	FALSE
TcYC6_0136530	FALSE
TcYC6_0135190	TRUE
TcYC6_0135230	TRUE
TcYC6_0138930	FALSE
TcYC6_0131390	FALSE
TcYC6_0135240	TRUE
TcYC6_0136550	FALSE
TcYC6_0135200	TRUE
TcYC6_0138880	FALSE
TcYC6_0131360	FALSE
TcYC6_0135250	TRUE
TcYC6_0132610	TRUE
TcYC6_0135270	TRUE
TcYC6_0136560	FALSE
TcYC6_0135280	TRUE
TcYC6_0141630	TRUE
TcYC6_0136570	FALSE
TcYC6_0135260	TRUE
TcYC6_0141640	TRUE
TcYC6_0131450	FALSE
TcYC6_0131410	FALSE
TcYC6_0135300	TRUE
TcYC6_0131430	FALSE
TcYC6_0141690	TRUE
TcYC6_0141710	TRUE
TcYC6_0137460	TRUE
TcYC6_0141700	TRUE
TcYC6_0131460	FALSE
TcYC6_0131440	FALSE
TcYC6_0141660	TRUE
TcYC6_0131420	FALSE
TcYC6_0141650	TRUE
TcYC6_0131400	FALSE
TcYC6_0135290	TRUE
TcYC6_0141720	TRUE
TcYC6_0141680	TRUE
TcYC6_0141670	TRUE
TcYC6_0141740	TRUE
TcYC6_0141730	TRUE
TcYC6_0141770	TRUE
TcYC6_0141760	TRUE
TcYC6_0141750	TRUE
TcYC6_0141780	TRUE
TcYC6_0136610	FALSE
TcYC6_0136600	FALSE
TcYC6_0131470	FALSE
TcYC6_0132630	TRUE
TcYC6_0132640	TRUE
TcYC6_0136580	FALSE
TcYC6_0141800	TRUE
TcYC6_0141790	TRUE
TcYC6_0132620	TRUE
TcYC6_0135310	TRUE
TcYC6_0136620	FALSE
TcYC6_0136590	FALSE
TcYC6_0141820	TRUE
TcYC6_0141810	TRUE
TcYC6_0141910	TRUE
TcYC6_0141930	TRUE
TcYC6_0141940	TRUE
TcYC6_0141920	TRUE
TcYC6_0141900	TRUE
TcYC6_0131550	FALSE
TcYC6_0141950	TRUE
TcYC6_0132660	TRUE
TcYC6_0141970	TRUE
TcYC6_0135380	TRUE
TcYC6_0141960	TRUE
TcYC6_0142270	TRUE
TcYC6_0142260	TRUE
TcYC6_0142250	TRUE
TcYC6_0137730	TRUE
TcYC6_0135500	TRUE
TcYC6_0131820	FALSE
TcYC6_0142290	TRUE
TcYC6_0142310	TRUE
TcYC6_0132740	TRUE
TcYC6_0142280	TRUE
TcYC6_0142300	TRUE
TcYC6_0021220	FALSE
TcYC6_0135510	TRUE
TcYC6_0142330	TRUE
TcYC6_0142320	TRUE
TcYC6_0139010	FALSE
TcYC6_0142390	TRUE
TcYC6_0131860	FALSE
TcYC6_0142370	TRUE
TcYC6_0132770	TRUE
TcYC6_0132780	TRUE
TcYC6_0135540	TRUE
TcYC6_0142380	TRUE
TcYC6_0131870	FALSE
TcYC6_0135560	TRUE
TcYC6_0135570	TRUE
TcYC6_0132790	TRUE
TcYC6_0135580	TRUE
TcYC6_0142410	TRUE
TcYC6_0142420	TRUE
TcYC6_0131950	FALSE
TcYC6_0137750	TRUE
TcYC6_0131960	FALSE
TcYC6_0142470	TRUE
TcYC6_0136690	FALSE
TcYC6_0131970	FALSE
TcYC6_0142460	TRUE
TcYC6_0142480	TRUE
TcYC6_0142440	TRUE
TcYC6_0142430	TRUE
TcYC6_0136660	FALSE
TcYC6_0135610	TRUE
TcYC6_0135600	TRUE
TcYC6_0135590	TRUE
TcYC6_0131910	FALSE
TcYC6_0136680	FALSE
TcYC6_0131920	FALSE
TcYC6_0136700	FALSE
TcYC6_0142490	TRUE
TcYC6_0142450	TRUE
TcYC6_0131930	FALSE
TcYC6_0136670	FALSE
TcYC6_0131940	FALSE
TcYC6_0135620	TRUE
TcYC6_0142510	TRUE
TcYC6_0139050	FALSE
TcYC6_0132800	TRUE
TcYC6_0142500	TRUE
TcYC6_0135640	TRUE
TcYC6_0136710	FALSE
TcYC6_0136730	FALSE
TcYC6_0135630	TRUE
TcYC6_0136720	FALSE
TcYC6_0142520	TRUE
TcYC6_0142530	TRUE
TcYC6_0142540	TRUE
TcYC6_0135700	TRUE
TcYC6_0137800	TRUE
TcYC6_0135660	TRUE
TcYC6_0137770	TRUE
TcYC6_0137820	TRUE
TcYC6_0135680	TRUE
TcYC6_0137790	TRUE
TcYC6_0132810	TRUE
TcYC6_0142560	TRUE
TcYC6_0135650	TRUE
TcYC6_0139070	FALSE
TcYC6_0137760	TRUE
TcYC6_0014260	TRUE
TcYC6_0142600	TRUE
TcYC6_0137810	TRUE
TcYC6_0135670	TRUE
TcYC6_0135690	TRUE
TcYC6_0137780	TRUE
TcYC6_0142550	TRUE
TcYC6_0132820	TRUE
TcYC6_0142570	TRUE
TcYC6_0139060	FALSE
TcYC6_0142590	TRUE
TcYC6_0142580	TRUE
TcYC6_0139080	FALSE
