# Supplementary material for: Strain-specific genome evolution in Trypanosoma cruzi, the agent of Chagas disease
Source: PLoS Pathog. 2021 Jan 28;17(1):e1009254. doi: 10.1371/journal.ppat.1009254 (PMC7872254; doi:10.1371/journal.ppat.1009254)
Supplement: S8 Table — Syntenies were examined between small scaffolds and chromosomes. Only those with multiple syntenic regions throughout the entire scaffold with part of the chromosome were considered as allelic variants. (XLSX) [file ppat.1009254.s020.xlsx]

## Sheet: Brazil A4
S8 Table. Scaffolds that were detected to be allelic variants. Syntenies were examined between small scaffolds and chromosomes. Only those with multiple syntenic regions throughout the entire scaffold with part of the chromosome were considered as allelic variants.
In Brazil A4
Small scaffold	Allelic to chromosome	Start	End	Characterized by
Contig345	Chr1	66388	68894	Falcon_Phase
Contig347	Chr1	1973980	1991624	Falcon_Phase
Contig97	Chr1	2076453	2097662	synteny and Falcon_Phase
Contig190	Chr10	66388	68894	Falcon_Phase
Contig384	Chr10	95501	121114	Falcon_Phase
Contig106	Chr10	556389	581923	synteny
Contig238	Chr10	637351	660045	Falcon_Phase
Contig171	Chr11	789310	757429	synteny
Contig86	Chr13	240200	256429	synteny
Contig362	Chr13	613962	562273	synteny
Contig164	Chr13	831062	850784	synteny
Contig364	Chr13	868297	877160	Falcon_Phase
Contig138	Chr15	264523	272549	Falcon_Phase
Contig239	Chr15	644368	620723	synteny and Falcon_Phase
Contig68	Chr16	411501	390368	synteny
Contig331	Chr16	422217	406969	synteny
Contig284	Chr17	110385	104513	Falcon_Phase
Contig1	Chr17	828414	865181	synteny
Contig135	Chr17	898817	854628	synteny
Contig51	Chr19	783810	764212	Falcon_Phase
Contig183	Chr2	583405	705918	synteny
Contig253	Chr21	673564	659470	synteny
Contig338	Chr22	244563	260188	Falcon_Phase
Contig192	Chr23	512836	506687	Falcon_Phase
Contig198	Chr24	492491	481889	synteny
Contig291	Chr26	107204	88570	synteny
Contig335	Chr27	352657	402266	synteny
Contig75	Chr27	565514	572922	Falcon_Phase
Contig101	Chr29	441892	427951	synteny
Contig140	Chr3	409223	567792	synteny
Contig355	Chr30	345321	358894	Falcon_Phase
Contig234	Chr30	610589	649137	synteny
Contig95	Chr35	358	43477	synteny
Contig282	Chr37	105059	137112	synteny
Contig317	Chr37	166863	190171	synteny
Contig50	Chr4	68365	52304	Falcon_Phase
Contig382	Chr4	455199	468444	Falcon_Phase
Contig385	Chr4	1196415	1220333	synteny
Contig127	Chr40	107739	115530	Falcon_Phase
Contig288	Chr43	106916	74637	synteny
Contig367	Chr5	293540	251976	synteny
Contig399	Chr5	437757	493930	synteny
Contig129	Chr5	1329871	1340760	Falcon_Phase
Contig34	Chr8	427278	413345	Falcon_Phase

## Sheet: Y C6
S8 Table. Scaffolds that were detected to be allelic variants.
In Y C6
Small scaffold	Allelic to chromosome	Start	End	Characterized by
Contig225	Chr1	537031	475921	synteny
Contig110	Chr1	679100	705839	synteny
Contig191	Chr1	824483	1378966	synteny
Contig67	Chr1	1828917	1757809	synteny
Contig229	Chr10	625652	659880	synteny
Contig87	Chr12	1064950	976551	synteny
Contig78	Chr14	997355	1030030	synteny
Contig255	Chr14	1025453	1036835	Falcon_Phase
Contig43	Chr15	440328	500289	synteny
Contig93	Chr16	875892	931817	synteny and Falcon_Phase
Contig37	Chr17	348955	372505	synteny
Contig195	Chr18	689150	726820	synteny
Contig245	Chr18	786056	783002	Falcon_Phase
Contig221	Chr19	366425	438541	synteny
Contig165	Chr19	446419	368347	synteny
Contig157	Chr20	20842	112173	synteny
Contig171	Chr20	30973	91317	synteny
Contig211	Chr20	44726	17461	Falcon_Phase
Contig112	Chr21	166990	110875	synteny and Falcon_Phase
Contig121	Chr21	208678	292056	synteny
Contig103	Chr21	540117	548479	Falcon_Phase
Contig42	Chr21	799061	735318	synteny
Contig124	Chr23	36938	23537	synteny
Contig172	Chr25	741563	707665	synteny
Contig105	Chr28	652715	680808	synteny
Contig188	Chr29	459394	435693	Falcon_Phase
Contig251	Chr30	587993	590493	Falcon_Phase
Contig199	Chr31	55694	89205	synteny and Falcon_Phase
Contig125	Chr32	538971	492633	synteny
Contig80	Chr32	584607	441412	synteny
Contig152	Chr35	17717	83383	synteny
Contig92	Chr35	39917	72046	synteny
Contig236	Chr36	371529	288572	synteny
Contig159	Chr39	20905	83813	synteny
Contig189	Chr6	351073	316957	synteny
Contig234	Chr6	1248740	1336267	synteny
Contig176	Chr7	1070539	1152294	synteny
Contig247	Chr8	1032577	1016655	Falcon_Phase
Contig263	Chr8	1039191	1025189	synteny
