# Supplementary material for: Strain-specific genome evolution in Trypanosoma cruzi, the agent of Chagas disease
Source: PLoS Pathog. 2021 Jan 28;17(1):e1009254. doi: 10.1371/journal.ppat.1009254 (PMC7872254; doi:10.1371/journal.ppat.1009254)
Supplement: S9 Table — (XLSX) [file ppat.1009254.s021.xlsx]

## Sheet: between Brazil A4 and Y C6
S9 Table. Synteny blocks identified between Brazil A4 and Y C6.
Synteny block ID	Chr in Brazil A4	Syntenic Chr in Y C6	Direction	Syntenic pair ID	Syntenic pair in Brazil A4	Start position	End position	Syntenic pair in Y C6	Start position	End position	Annotation
0	TcBrA4_Chr1	TcYC6_Chr2	+	0	TcBrA4_0058380	1324122	1227451	TcYC6_0072750	1327877	1231206	hypothetical protein
0	TcBrA4_Chr1	TcYC6_Chr2	+	1	TcBrA4_0058390	1328434	1231790	TcYC6_0072760	1329945	1233301	Metallocarboxypeptidase 1
0	TcBrA4_Chr1	TcYC6_Chr2	+	2	TcBrA4_0053880	1330475	1233857	TcYC6_0072770	1335070	1238452	Unc104-like kinesin
0	TcBrA4_Chr1	TcYC6_Chr2	+	3	TcBrA4_0058400	1335848	1239265	TcYC6_0072780	1337521	1240938	aminopeptidase, putative,metallo-peptidase, Clan MF, Family M17, putative
0	TcBrA4_Chr1	TcYC6_Chr2	+	4	TcBrA4_0058410	1338644	1242068	TcYC6_0072790	1338937	1242361	hypothetical protein, conserved
0	TcBrA4_Chr1	TcYC6_Chr2	+	5	TcBrA4_0058420	1339664	1243115	TcYC6_0072800	1343524	1246976	hypothetical protein, pseudogene
0	TcBrA4_Chr1	TcYC6_Chr2	+	6	TcBrA4_0058430	1344391	1247899	TcYC6_0072810	1345239	1248708	hypothetical protein, conserved
0	TcBrA4_Chr1	TcYC6_Chr2	+	7	TcBrA4_0058440	1345749	1249214	TcYC6_0072820	1347383	1250848	hypothetical protein
0	TcBrA4_Chr1	TcYC6_Chr2	+	8	TcBrA4_0058450	1348794	1252265	TcYC6_0072830	1361795	1265266	putative Cytoplasmic dynein 2 heavy chain (DYNC2H1)
0	TcBrA4_Chr1	TcYC6_Chr2	+	9	TcBrA4_0058460	1362255	1265557	TcYC6_0072840	1364240	1267542	hypothetical protein
0	TcBrA4_Chr1	TcYC6_Chr2	+	10	TcBrA4_0058480	1370743	1274171	TcYC6_0072890	1371552	1274980	hypothetical protein
0	TcBrA4_Chr1	TcYC6_Chr2	+	11	TcBrA4_0058490	1372091	1275562	TcYC6_0072900	1374811	1278282	phosphoglycerate kinase
0	TcBrA4_Chr1	TcYC6_Chr2	+	12	TcBrA4_0058500	1376002	1279570	TcYC6_0072910	1377738	1281306	hypothetical protein, conserved
0	TcBrA4_Chr1	TcYC6_Chr2	+	13	TcBrA4_0058510	1378646	1282248	TcYC6_0072920	1380523	1284125	phenylalanyl-tRNA synthetase (beta subunit), putative
0	TcBrA4_Chr1	TcYC6_Chr2	+	14	TcBrA4_0058520	1381075	1284720	TcYC6_0072930	1381800	1285445	hypothetical protein, conserved
0	TcBrA4_Chr1	TcYC6_Chr2	+	15	TcBrA4_0053890	1383870	1287543	TcYC6_0072940	1385462	1289120	hypothetical protein, conserved
0	TcBrA4_Chr1	TcYC6_Chr2	+	16	TcBrA4_0058530	1385824	1289490	TcYC6_0072950	1388472	1292138	hypothetical protein
0	TcBrA4_Chr1	TcYC6_Chr2	+	17	TcBrA4_0058540	1388759	1292443	TcYC6_0072960	1390237	1293921	molybdopterin synthase sulphurylase-like protein
0	TcBrA4_Chr1	TcYC6_Chr2	+	18	TcBrA4_0058550	1390657	1294341	TcYC6_0072970	1394217	1297892	Hereditary spastic paraplegia protein strumpellin, putative
0	TcBrA4_Chr1	TcYC6_Chr2	+	19	TcBrA4_0058560	1394643	1298328	TcYC6_0072980	1397432	1301111	hypothetical protein, conserved
0	TcBrA4_Chr1	TcYC6_Chr2	+	20	TcBrA4_0058570	1398993	1302693	TcYC6_0072990	1400351	1304051	eukaryotic peptide chain release factor subunit 1, putative
0	TcBrA4_Chr1	TcYC6_Chr2	+	21	TcBrA4_0058580	1400591	1304305	TcYC6_0073000	1402555	1306269	hypothetical protein, conserved
0	TcBrA4_Chr1	TcYC6_Chr2	+	22	TcBrA4_0058590	1403109	1306843	TcYC6_0073010	1405052	1308786	hypothetical protein, conserved
0	TcBrA4_Chr1	TcYC6_Chr2	+	23	TcBrA4_0058600	1405308	1309076	TcYC6_0073020	1407104	1310851	hypothetical protein
0	TcBrA4_Chr1	TcYC6_Chr2	+	24	TcBrA4_0058610	1408417	1312782	TcYC6_0073030	1410990	1315355	BRO1-like domain/ALIX V-shaped domain binding to HIV, putative
0	TcBrA4_Chr1	TcYC6_Chr2	+	25	TcBrA4_0058620	1411810	1316165	TcYC6_0073040	1414242	1318597	inner dynein arm I1 intermediate chain, axonemal
0	TcBrA4_Chr1	TcYC6_Chr2	+	26	TcBrA4_0058630	1415420	1320092	TcYC6_0073050	1416202	1320877	Eukaryotic translation initiation factor 4E-1
0	TcBrA4_Chr1	TcYC6_Chr2	+	27	TcBrA4_0058690	1444838	1343238	TcYC6_0073100	1445323	1343723	hypothetical protein, conserved
1	TcBrA4_Chr1	TcYC6_Chr2	-	0	TcBrA4_0058790	1464107	1218541	TcYC6_0072700	1465585	1220019	DNA recombination and repair protein RAD51
1	TcBrA4_Chr1	TcYC6_Chr2	-	1	TcBrA4_0058800	1465825	1217160	TcYC6_0072690	1466961	1218296	hypothetical protein, conserved
1	TcBrA4_Chr1	TcYC6_Chr2	-	2	TcBrA4_0058810	1467672	1214806	TcYC6_0072680	1469360	1216494	hypothetical protein, conserved
1	TcBrA4_Chr1	TcYC6_Chr2	-	3	TcBrA4_0058820	1469775	1213223	TcYC6_0072670	1470953	1214401	hypothetical protein
1	TcBrA4_Chr1	TcYC6_Chr2	-	4	TcBrA4_0058830	1471549	1209723	TcYC6_0072660	1474434	1212608	hypothetical protein
1	TcBrA4_Chr1	TcYC6_Chr2	-	5	TcBrA4_0058840	1474968	1206416	TcYC6_0072650	1477712	1209169	hypothetical protein, conserved
1	TcBrA4_Chr1	TcYC6_Chr2	-	6	TcBrA4_0058850	1478904	1203989	TcYC6_0072640	1480130	1205218	hypothetical protein, conserved
1	TcBrA4_Chr1	TcYC6_Chr2	-	7	TcBrA4_0058860	1481462	1200907	TcYC6_0072630	1483324	1202778	diphthamide synthesis protein
1	TcBrA4_Chr1	TcYC6_Chr2	-	8	TcBrA4_0058870	1483632	1199037	TcYC6_0072620	1485155	1200560	GTPase protein
1	TcBrA4_Chr1	TcYC6_Chr2	-	9	TcBrA4_0058880	1485984	1195823	TcYC6_0072610	1488239	1198075	heat shock protein 84, putative
1	TcBrA4_Chr1	TcYC6_Chr2	-	10	TcBrA4_0058890	1488850	1193663	TcYC6_0072600	1490397	1195204	Golgi reassembly stacking protein (GRASP-like), putative
1	TcBrA4_Chr1	TcYC6_Chr2	-	11	TcBrA4_0058900	1491117	1191434	TcYC6_0072590	1492631	1192891	Nucleoporin NUP59
1	TcBrA4_Chr1	TcYC6_Chr2	-	12	TcBrA4_0058910	1492968	1188992	TcYC6_0072580	1495073	1191106	ATP synthase regulation protein NCA2, putative
1	TcBrA4_Chr1	TcYC6_Chr2	-	13	TcBrA4_0058920	1496931	1185590	TcYC6_0072570	1498406	1187065	succinyl-coA:3-ketoacid-coenzyme A transferase, mitochondrial precursor, putative
1	TcBrA4_Chr1	TcYC6_Chr2	-	14	TcBrA4_0058930	1498878	1182933	TcYC6_0072560	1501040	1185095	hypothetical protein
1	TcBrA4_Chr1	TcYC6_Chr2	-	15	TcBrA4_0058940	1501567	1179518	TcYC6_0072550	1504431	1182391	Basal body protein
1	TcBrA4_Chr1	TcYC6_Chr2	-	16	TcBrA4_0058950	1505171	1176732	TcYC6_0072540	1507210	1178780	cell division cycle protein 45 (CDC45), putative
1	TcBrA4_Chr1	TcYC6_Chr2	-	17	TcBrA4_0058960	1507555	1175146	TcYC6_0072530	1508766	1176357	hypothetical protein, conserved
1	TcBrA4_Chr1	TcYC6_Chr2	-	18	TcBrA4_0058970	1509287	1173472	TcYC6_0072520	1510549	1174623	UDP-galactose 4-epimerase, putative
1	TcBrA4_Chr1	TcYC6_Chr2	-	19	TcBrA4_0058980	1512243	1167153	TcYC6_0072510	1516475	1171382	STE/STE11 serine/threonine-protein kinase, putative
1	TcBrA4_Chr1	TcYC6_Chr2	-	20	TcBrA4_0058990	1517116	1163989	TcYC6_0072500	1519635	1166508	hypothetical protein, conserved
1	TcBrA4_Chr1	TcYC6_Chr2	-	21	TcBrA4_0059000	1520273	1160064	TcYC6_0072490	1522216	1163228	R27-2 protein
1	TcBrA4_Chr1	TcYC6_Chr2	-	22	TcBrA4_0059010	1522678	1159294	TcYC6_0072480	1522962	1159578	hypothetical protein
1	TcBrA4_Chr1	TcYC6_Chr2	-	23	TcBrA4_0059020	1523249	1157945	TcYC6_0072470	1524286	1158982	hypothetical protein, conserved
1	TcBrA4_Chr1	TcYC6_Chr2	-	24	TcBrA4_0059030	1524623	1156775	TcYC6_0072460	1525444	1157596	hypothetical protein, conserved
1	TcBrA4_Chr1	TcYC6_Chr2	-	25	TcBrA4_0059040	1525939	1154846	TcYC6_0072450	1527375	1156282	hypothetical protein, conserved
1	TcBrA4_Chr1	TcYC6_Chr2	-	26	TcBrA4_0059050	1527698	1152534	TcYC6_0072440	1529668	1154516	hypothetical protein, conserved
1	TcBrA4_Chr1	TcYC6_Chr2	-	27	TcBrA4_0059060	1530409	1149716	TcYC6_0072430	1532484	1151791	Solute carrier (proton/amino acid symporter), TRAMD3 or PAT1, putative
1	TcBrA4_Chr1	TcYC6_Chr2	-	28	TcBrA4_0059070	1532824	1148584	TcYC6_0072420	1533597	1149357	hypothetical protein, conserved
1	TcBrA4_Chr1	TcYC6_Chr2	-	29	TcBrA4_0059080	1534101	1147209	TcYC6_0072410	1534964	1148072	Protein of unknown function (DUF3773), putative
1	TcBrA4_Chr1	TcYC6_Chr2	-	30	TcBrA4_0059090	1535442	1144174	TcYC6_0072400	1537976	1146711	hypothetical protein
1	TcBrA4_Chr1	TcYC6_Chr2	-	31	TcBrA4_0059100	1540863	1138656	TcYC6_0072390	1543421	1141211	hypothetical protein, conserved
1	TcBrA4_Chr1	TcYC6_Chr2	-	32	TcBrA4_0059110	1544514	1137543	TcYC6_0072380	1544816	1137845	hypothetical protein
1	TcBrA4_Chr1	TcYC6_Chr2	-	33	TcBrA4_0059120	1545459	1133679	TcYC6_0072370	1548707	1136930	hypothetical protein, conserved
1	TcBrA4_Chr1	TcYC6_Chr2	-	34	TcBrA4_0059130	1549278	1132540	TcYC6_0072360	1550024	1133127	magnesium-dependent phosphatase-1/HAD phosphatase, family IIIC, putative
1	TcBrA4_Chr1	TcYC6_Chr2	-	35	TcBrA4_0059140	1551860	1128334	TcYC6_0072350	1554130	1130604	hypothetical protein, conserved
1	TcBrA4_Chr1	TcYC6_Chr2	-	36	TcBrA4_0059150	1555109	1124769	TcYC6_0072340	1557661	1127321	kinesin
1	TcBrA4_Chr1	TcYC6_Chr2	-	37	TcBrA4_0059160	1559665	1120949	TcYC6_0072330	1561470	1122754	hypothetical protein, conserved
1	TcBrA4_Chr1	TcYC6_Chr2	-	38	TcBrA4_0059170	1561961	1119854	TcYC6_0072320	1562524	1120417	HIT zinc finger, putative
1	TcBrA4_Chr1	TcYC6_Chr2	-	39	TcBrA4_0059180	1563035	1118329	TcYC6_0072310	1564033	1119327	phosphoglycerate mutase, putative
1	TcBrA4_Chr1	TcYC6_Chr2	-	40	TcBrA4_0059190	1565014	1116479	TcYC6_0072300	1565880	1117345	glycerolphosphate mutase, putative
1	TcBrA4_Chr1	TcYC6_Chr2	-	41	TcBrA4_0059200	1566706	1112690	TcYC6_0072290	1569045	1115029	hypothetical protein, conserved
1	TcBrA4_Chr1	TcYC6_Chr2	-	42	TcBrA4_0059210	1569905	1111494	TcYC6_0072280	1570264	1111856	hypothetical protein, conserved
1	TcBrA4_Chr1	TcYC6_Chr2	-	43	TcBrA4_0059220	1570661	1110040	TcYC6_0072270	1571725	1111104	hypothetical protein, conserved
1	TcBrA4_Chr1	TcYC6_Chr2	-	44	TcBrA4_0059230	1572109	1109223	TcYC6_0072260	1572546	1109660	hypothetical protein
1	TcBrA4_Chr1	TcYC6_Chr2	-	45	TcBrA4_0059240	1573049	1106338	TcYC6_0072250	1575391	1108680	Nucleoporin NUP89
1	TcBrA4_Chr1	TcYC6_Chr2	-	46	TcBrA4_0059250	1575792	1105558	TcYC6_0072240	1576106	1105872	hypothetical protein, conserved
1	TcBrA4_Chr1	TcYC6_Chr2	-	47	TcBrA4_0059260	1576450	1103241	TcYC6_0072230	1578417	1105208	hypothetical protein, conserved
1	TcBrA4_Chr1	TcYC6_Chr2	-	48	TcBrA4_0059270	1578762	1102267	TcYC6_0072220	1579382	1102887	hypothetical protein, conserved
1	TcBrA4_Chr1	TcYC6_Chr2	-	49	TcBrA4_0147270	1580002	1100091	TcYC6_0134320	1581540	1101634	trans-sialidase, putative
1	TcBrA4_Chr1	TcYC6_Chr2	-	50	TcBrA4_0059280	1583825	1096578	TcYC6_0072200	1585027	1097780	RNA editing complex protein MP46, putative
1	TcBrA4_Chr1	TcYC6_Chr2	-	51	TcBrA4_0059300	1586123	1093803	TcYC6_0072180	1587805	1095485	hypothetical protein, conserved
1	TcBrA4_Chr1	TcYC6_Chr2	-	52	TcBrA4_0059310	1588317	1091325	TcYC6_0072170	1590305	1093316	hypothetical protein, conserved
1	TcBrA4_Chr1	TcYC6_Chr2	-	53	TcBrA4_0059320	1591035	1089518	TcYC6_0072160	1592123	1090606	phosphoribosylpyrophosphate synthetase, putative
1	TcBrA4_Chr1	TcYC6_Chr2	-	54	TcBrA4_0059330	1593889	1086577	TcYC6_0072150	1595079	1087767	hypothetical protein, conserved
1	TcBrA4_Chr1	TcYC6_Chr2	-	55	TcBrA4_0059340	1595656	1085466	TcYC6_0072140	1596201	1086011	hypothetical protein
1	TcBrA4_Chr1	TcYC6_Chr2	-	56	TcBrA4_0059350	1596694	1083166	TcYC6_0072130	1598427	1084896	hypothetical protein
1	TcBrA4_Chr1	TcYC6_Chr2	-	57	TcBrA4_0059360	1598845	1082103	TcYC6_0072120	1599480	1082738	hypothetical protein
1	TcBrA4_Chr1	TcYC6_Chr2	-	58	TcBrA4_0059370	1599798	1081397	TcYC6_0072110	1600190	1081789	LisH domain-containing protein FOPNL, putative
1	TcBrA4_Chr1	TcYC6_Chr2	-	59	TcBrA4_0059380	1600501	1076069	TcYC6_0072100	1605525	1081090	hypothetical protein
1	TcBrA4_Chr1	TcYC6_Chr2	-	60	TcBrA4_0059390	1606082	1074323	TcYC6_0072090	1607275	1075516	hypothetical protein
1	TcBrA4_Chr1	TcYC6_Chr2	-	61	TcBrA4_0059400	1607616	1073139	TcYC6_0072080	1608461	1073981	hypothetical protein, conserved
1	TcBrA4_Chr1	TcYC6_Chr2	-	62	TcBrA4_0059410	1609298	1070332	TcYC6_0072070	1611262	1072296	nucleolar GTP-binding protein 1
1	TcBrA4_Chr1	TcYC6_Chr2	-	63	TcBrA4_0059420	1611637	1068036	TcYC6_0072060	1613544	1069943	ABC transporter
1	TcBrA4_Chr1	TcYC6_Chr2	-	64	TcBrA4_0059430	1614701	1065424	TcYC6_0072050	1616086	1066809	Tcc1i14-2.10
1	TcBrA4_Chr1	TcYC6_Chr2	-	65	TcBrA4_0059440	1616454	1063918	TcYC6_0072040	1617584	1065048	Tcc1i14-2.9
1	TcBrA4_Chr1	TcYC6_Chr2	-	66	TcBrA4_0059450	1617807	1062514	TcYC6_0072030	1618937	1063695	hypothetical protein, conserved
1	TcBrA4_Chr1	TcYC6_Chr2	-	67	TcBrA4_0059460	1619384	1060694	TcYC6_0072020	1620802	1062112	Tcc1i14-2.7
1	TcBrA4_Chr1	TcYC6_Chr2	-	68	TcBrA4_0059470	1621256	1059598	TcYC6_0072010	1621876	1060218	hypothetical protein
1	TcBrA4_Chr1	TcYC6_Chr2	-	69	TcBrA4_0059480	1622400	1058504	TcYC6_0072000	1622978	1059082	Tcc1i14-2.5
1	TcBrA4_Chr1	TcYC6_Chr2	-	70	TcBrA4_0059490	1623540	1052979	TcYC6_0071990	1628486	1057928	hypothetical protein, conserved
1	TcBrA4_Chr1	TcYC6_Chr2	-	71	TcBrA4_0059500	1629371	1051136	TcYC6_0071980	1630534	1052041	Histone methylation protein DOT1, putative
1	TcBrA4_Chr1	TcYC6_Chr2	-	72	TcBrA4_0059520	1632792	1048067	TcYC6_0071960	1633193	1048693	hypothetical protein, conserved
1	TcBrA4_Chr1	TcYC6_Chr2	-	73	TcBrA4_0059540	1635660	1044292	TcYC6_0071940	1636946	1045578	metallo- peptidase, Clan M- Family M48
1	TcBrA4_Chr1	TcYC6_Chr2	-	74	TcBrA4_0059550	1637694	1042290	TcYC6_0071930	1638932	1043528	amino acid permease
1	TcBrA4_Chr1	TcYC6_Chr2	-	75	TcBrA4_0059560	1639453	1040713	TcYC6_0071920	1640493	1041753	hypothetical protein, conserved
1	TcBrA4_Chr1	TcYC6_Chr2	-	76	TcBrA4_0059570	1641326	1038803	TcYC6_0071910	1642396	1039873	isopentenyl-diphosphate delta-isomerase (type II)
1	TcBrA4_Chr1	TcYC6_Chr2	-	77	TcBrA4_0059580	1642898	1036492	TcYC6_0071900	1644721	1038315	SAC3/GANP/Nin1/mts3/eIF-3 p25 family, putative
1	TcBrA4_Chr1	TcYC6_Chr2	-	78	TcBrA4_0059590	1645163	1034900	TcYC6_0071890	1646287	1036024	ribosome-interacting GTPase 2, putative
1	TcBrA4_Chr1	TcYC6_Chr2	-	79	TcBrA4_0059600	1646647	1033329	TcYC6_0071880	1647855	1034537	hypothetical protein, conserved
1	TcBrA4_Chr1	TcYC6_Chr2	-	80	TcBrA4_0059610	1648111	1032482	TcYC6_0071870	1648689	1033060	Lsm12 protein, putative
1	TcBrA4_Chr1	TcYC6_Chr2	-	81	TcBrA4_0059620	1649174	1031229	TcYC6_0071860	1649935	1031990	Present in the outer mitochondrial membrane proteome 5
1	TcBrA4_Chr1	TcYC6_Chr2	-	82	TcBrA4_0059630	1650300	1029763	TcYC6_0071850	1651379	1030830	WD domain, G-beta repeat, putative
1	TcBrA4_Chr1	TcYC6_Chr2	-	83	TcBrA4_0059640	1651629	1029253	TcYC6_0071840	1651883	1029507	hypothetical protein, conserved
1	TcBrA4_Chr1	TcYC6_Chr2	-	84	TcBrA4_0059650	1652938	1027424	TcYC6_0071830	1653663	1028149	tRNA (guanine-N(7)-)-methyltransferase, putative
1	TcBrA4_Chr1	TcYC6_Chr2	-	85	TcBrA4_0059660	1653984	1025959	TcYC6_0071820	1655123	1027098	hypothetical protein, conserved
1	TcBrA4_Chr1	TcYC6_Chr2	-	86	TcBrA4_0059670	1655372	1024383	TcYC6_0071810	1656730	1025741	GTP-binding protein, putative
1	TcBrA4_Chr1	TcYC6_Chr2	-	87	TcBrA4_0059680	1659672	1020516	TcYC6_0071800	1660283	1021127	hypothetical protein, conserved
1	TcBrA4_Chr1	TcYC6_Chr2	-	88	TcBrA4_0059690	1660623	1018300	TcYC6_0071790	1662491	1020168	hypothetical protein, conserved
1	TcBrA4_Chr1	TcYC6_Chr2	-	89	TcBrA4_0059700	1662822	1016788	TcYC6_0071780	1663991	1017957	hypothetical protein, conserved
1	TcBrA4_Chr1	TcYC6_Chr2	-	90	TcBrA4_0059710	1664464	1012928	TcYC6_0071770	1667838	1016302	map kinase, putative
1	TcBrA4_Chr1	TcYC6_Chr2	-	91	TcBrA4_0059720	1668256	1011447	TcYC6_0071760	1669311	1012502	hypothetical protein, conserved
1	TcBrA4_Chr1	TcYC6_Chr2	-	92	TcBrA4_0059730	1669661	1008973	TcYC6_0071750	1671790	1011102	hypothetical protein, conserved
1	TcBrA4_Chr1	TcYC6_Chr2	-	93	TcBrA4_0059740	1671951	1007392	TcYC6_0071740	1673372	1008813	glycosyl transferase
1	TcBrA4_Chr1	TcYC6_Chr2	-	94	TcBrA4_0059750	1673641	1006872	TcYC6_0071730	1673895	1007126	60S ribosomal protein L37, putative
1	TcBrA4_Chr1	TcYC6_Chr2	-	95	TcBrA4_0059760	1674155	1004892	TcYC6_0071720	1675870	1006607	hypothetical protein, conserved
1	TcBrA4_Chr1	TcYC6_Chr2	-	96	TcBrA4_0059770	1676429	1003777	TcYC6_0071710	1676929	1004277	hypothetical protein, conserved
1	TcBrA4_Chr1	TcYC6_Chr2	-	97	TcBrA4_0059780	1677562	1002637	TcYC6_0071700	1678056	1003131	hypothetical protein, conserved
1	TcBrA4_Chr1	TcYC6_Chr2	-	98	TcBrA4_0059790	1678341	1001976	TcYC6_0071690	1678685	1002350	hypothetical protein
1	TcBrA4_Chr1	TcYC6_Chr2	-	99	TcBrA4_0059800	1679610	998809	TcYC6_0071660	1681127	1000326	hypothetical protein, conserved
1	TcBrA4_Chr1	TcYC6_Chr2	-	100	TcBrA4_0059810	1681560	996646	TcYC6_0071650	1683230	998319	hypothetical protein, conserved
1	TcBrA4_Chr1	TcYC6_Chr2	-	101	TcBrA4_0059820	1683680	994476	TcYC6_0071640	1685359	996185	polyadenylate-binding protein 1
1	TcBrA4_Chr1	TcYC6_Chr2	-	102	TcBrA4_0059830	1685980	993221	TcYC6_0071630	1686609	993850	hypothetical protein
1	TcBrA4_Chr1	TcYC6_Chr2	-	103	TcBrA4_0059840	1687139	991137	TcYC6_0071620	1688692	992690	hypothetical protein, conserved
1	TcBrA4_Chr1	TcYC6_Chr2	-	104	TcBrA4_0059850	1688950	988079	TcYC6_0071610	1691739	990868	hypothetical protein, conserved
1	TcBrA4_Chr1	TcYC6_Chr2	-	105	TcBrA4_0059860	1692601	986106	TcYC6_0071600	1693695	987200	protein kinase
1	TcBrA4_Chr1	TcYC6_Chr2	-	106	TcBrA4_0059870	1694762	983985	TcYC6_0071590	1695769	984992	sphingomyelin/ceramide phosphorylethanolamine synthase, bifunctional
1	TcBrA4_Chr1	TcYC6_Chr2	-	107	TcBrA4_0059900	1707004	971781	TcYC6_0071550	1707999	972776	hypothetical protein, conserved
1	TcBrA4_Chr1	TcYC6_Chr2	-	108	TcBrA4_0059910	1708393	970555	TcYC6_0071540	1709190	971385	hypothetical protein, conserved
1	TcBrA4_Chr1	TcYC6_Chr2	-	109	TcBrA4_0059920	1710547	965997	TcYC6_0071530	1713648	969113	hypothetical protein, conserved
1	TcBrA4_Chr1	TcYC6_Chr2	-	110	TcBrA4_0059930	1717177	961376	TcYC6_0071520	1718124	962323	hypothetical protein, conserved
1	TcBrA4_Chr1	TcYC6_Chr2	-	111	TcBrA4_0154300	1720307	956337	TcYC6_0130360	1723273	959291	trans-sialidase, Group III, putative
1	TcBrA4_Chr1	TcYC6_Chr2	-	112	TcBrA4_0059980	1728770	948564	TcYC6_0071480	1730959	950753	hypothetical protein
1	TcBrA4_Chr1	TcYC6_Chr2	-	113	TcBrA4_0059990	1731584	947032	TcYC6_0071470	1732204	947652	hypothetical protein, conserved
1	TcBrA4_Chr1	TcYC6_Chr2	-	114	TcBrA4_0060000	1733134	943957	TcYC6_0071460	1735104	945927	tubulin tyrosine ligase, putative
1	TcBrA4_Chr1	TcYC6_Chr2	-	115	TcBrA4_0060010	1736710	941172	TcYC6_0071450	1738137	942599	NIMA-related kinase, putative
1	TcBrA4_Chr1	TcYC6_Chr2	-	116	TcBrA4_0060020	1738366	938692	TcYC6_0071440	1740645	940971	DNA replication licensing factor MCM9, putative
1	TcBrA4_Chr1	TcYC6_Chr2	-	117	TcBrA4_0060030	1741125	937879	TcYC6_0071430	1741445	938205	hypothetical protein, conserved
1	TcBrA4_Chr1	TcYC6_Chr2	-	118	TcBrA4_0060040	1741767	936845	TcYC6_0071420	1742486	937564	hypothetical protein
1	TcBrA4_Chr1	TcYC6_Chr2	-	119	TcBrA4_0060050	1743046	935186	TcYC6_0071410	1744101	936241	meiotic recombination protein DMC1, putative
1	TcBrA4_Chr1	TcYC6_Chr2	-	120	TcBrA4_0060060	1744470	933747	TcYC6_0071400	1745528	934805	TPR repeat/Tetratricopeptide repeat, putative
1	TcBrA4_Chr1	TcYC6_Chr2	-	121	TcBrA4_0060070	1745876	930339	TcYC6_0071390	1748920	933383	hypothetical protein, conserved
1	TcBrA4_Chr1	TcYC6_Chr2	-	122	TcBrA4_0060080	1749697	928498	TcYC6_0071380	1750749	929550	Mitochondrial import receptor subunit ATOM40, putative
1	TcBrA4_Chr1	TcYC6_Chr2	-	123	TcBrA4_0060090	1751253	927181	TcYC6_0071370	1752005	927933	proteasome alpha 1 subunit, putative
1	TcBrA4_Chr1	TcYC6_Chr2	-	124	TcBrA4_0060100	1753123	925557	TcYC6_0071360	1753791	926225	hypothetical protein, conserved
1	TcBrA4_Chr1	TcYC6_Chr2	-	125	TcBrA4_0060110	1754100	923815	TcYC6_0071350	1755488	925200	hypothetical protein, conserved
1	TcBrA4_Chr1	TcYC6_Chr2	-	126	TcBrA4_0060120	1755937	922358	TcYC6_0071340	1756944	923365	Histidine phosphatase superfamily (branch 1), putative
1	TcBrA4_Chr1	TcYC6_Chr2	-	127	TcBrA4_0060130	1757285	921350	TcYC6_0071330	1757971	922018	glucosidase II beta subunit-like protein, putative
1	TcBrA4_Chr1	TcYC6_Chr2	-	128	TcBrA4_0060140	1758558	919574	TcYC6_0071320	1759715	920731	hypothetical protein, conserved
1	TcBrA4_Chr1	TcYC6_Chr2	-	129	TcBrA4_0060150	1760002	914993	TcYC6_0071310	1764291	919282	AMP deaminase, putative
1	TcBrA4_Chr1	TcYC6_Chr2	-	130	TcBrA4_0060160	1764646	913802	TcYC6_0071300	1765326	914482	hypothetical protein, conserved
1	TcBrA4_Chr1	TcYC6_Chr2	-	131	TcBrA4_0060170	1766714	911292	TcYC6_0071290	1767778	912356	rotamase, putative
1	TcBrA4_Chr1	TcYC6_Chr2	-	132	TcBrA4_0060180	1768541	910046	TcYC6_0071280	1768996	910501	hypothetical protein, conserved
1	TcBrA4_Chr1	TcYC6_Chr2	-	133	TcBrA4_0060190	1769522	908453	TcYC6_0071270	1770565	909496	glyceraldehyde-3-phosphate dehydrogenase, putative
1	TcBrA4_Chr1	TcYC6_Chr2	-	134	TcBrA4_0060200	1771728	906056	TcYC6_0071260	1772948	907276	regulator of chromosome condensation (RCC1), putative
1	TcBrA4_Chr1	TcYC6_Chr2	-	135	TcBrA4_0060210	1773176	905222	TcYC6_0071250	1773763	905809	hypothetical protein
1	TcBrA4_Chr1	TcYC6_Chr2	-	136	TcBrA4_0060220	1774192	904368	TcYC6_0071240	1774608	904784	lipoic acid containing carrier protein, putative
1	TcBrA4_Chr1	TcYC6_Chr2	-	137	TcBrA4_0060230	1774956	901832	TcYC6_0071230	1777124	904000	Hsp70 protein, putative
1	TcBrA4_Chr1	TcYC6_Chr2	-	138	TcBrA4_0060240	1777739	899566	TcYC6_0071220	1779187	901014	Kinesin-13 6, putative
1	TcBrA4_Chr1	TcYC6_Chr2	-	139	TcBrA4_0142030	1782795	893231	TcYC6_0130390	1785296	895918	trans-sialidase, Group V, putative
1	TcBrA4_Chr1	TcYC6_Chr2	-	140	TcBrA4_0185590	1829156	879747	TcYC6_0172980	1839535	890204	dispersed gene family protein 1 (DGF-1), putative
1	TcBrA4_Chr1	TcYC6_Chr2	-	141	TcBrA4_0060390	1855155	859021	TcYC6_0071190	1855493	859677	TcC31.11
1	TcBrA4_Chr1	TcYC6_Chr2	-	142	TcBrA4_0060420	1865877	847951	TcYC6_0071160	1866836	848910	parkin coregulated gene protein
1	TcBrA4_Chr1	TcYC6_Chr2	-	143	TcBrA4_0060430	1867477	845779	TcYC6_0071150	1868934	847185	hypothetical protein, conserved
1	TcBrA4_Chr1	TcYC6_Chr2	-	144	TcBrA4_0060440	1869352	844342	TcYC6_0071140	1870971	845379	putative katanin
1	TcBrA4_Chr1	TcYC6_Chr2	-	145	TcBrA4_0060450	1871348	841948	TcYC6_0071130	1872679	843279	small nuclear RNA gene activation protein (SNAP) 50, putative
1	TcBrA4_Chr1	TcYC6_Chr2	-	146	TcBrA4_0060460	1873408	840417	TcYC6_0071120	1874199	841208	kinetoplastid-specific dual specificity phosphatase, putative
1	TcBrA4_Chr1	TcYC6_Chr2	-	147	TcBrA4_0060470	1874585	839689	TcYC6_0071110	1874923	840027	hypothetical protein, conserved
1	TcBrA4_Chr1	TcYC6_Chr2	-	148	TcBrA4_0060480	1875424	837713	TcYC6_0071100	1876902	839191	hypothetical protein, conserved
1	TcBrA4_Chr1	TcYC6_Chr2	-	149	TcBrA4_0060490	1877828	836004	TcYC6_0071090	1878544	836720	protein kinase, putative
1	TcBrA4_Chr1	TcYC6_Chr2	-	150	TcBrA4_0060500	1878790	834447	TcYC6_0071080	1880097	835751	60Kd inner membrane protein, putative
1	TcBrA4_Chr1	TcYC6_Chr2	-	151	TcBrA4_0060510	1880431	833674	TcYC6_0071070	1880847	834090	hypothetical protein, conserved
1	TcBrA4_Chr1	TcYC6_Chr2	-	152	TcBrA4_0060520	1881215	832367	TcYC6_0071060	1882144	833296	hypothetical protein, conserved
1	TcBrA4_Chr1	TcYC6_Chr2	-	153	TcBrA4_0060530	1882470	831172	TcYC6_0071050	1883336	832038	hypothetical protein, conserved
1	TcBrA4_Chr1	TcYC6_Chr2	-	154	TcBrA4_0060540	1883988	829027	TcYC6_0071040	1885487	830526	hypothetical protein, conserved
1	TcBrA4_Chr1	TcYC6_Chr2	-	155	TcBrA4_0060550	1885658	827806	TcYC6_0071030	1886704	828852	phosphatidylserine decarboxylase, putative
1	TcBrA4_Chr1	TcYC6_Chr2	-	156	TcBrA4_0060560	1887281	822913	TcYC6_0071020	1891615	827247	hypothetical protein, conserved
1	TcBrA4_Chr1	TcYC6_Chr2	-	157	TcBrA4_0060570	1892142	819758	TcYC6_0071010	1894757	822370	Uncharacterised conserved protein, putative
1	TcBrA4_Chr1	TcYC6_Chr2	-	158	TcBrA4_0060580	1895053	817761	TcYC6_0071000	1896732	819440	hypothetical protein
1	TcBrA4_Chr1	TcYC6_Chr2	-	159	TcBrA4_0060590	1897102	815613	TcYC6_0070990	1898877	817388	hypothetical protein, conserved
1	TcBrA4_Chr1	TcYC6_Chr2	-	160	TcBrA4_0060600	1900772	813023	TcYC6_0070980	1901434	813685	hypothetical protein
1	TcBrA4_Chr1	TcYC6_Chr2	-	161	TcBrA4_0060610	1901666	812535	TcYC6_0070970	1901914	812783	anaphase promoting complex subunit protein, putative
1	TcBrA4_Chr1	TcYC6_Chr2	-	162	TcBrA4_0060620	1902101	810207	TcYC6_0070960	1904248	812354	hypothetical protein, conserved
1	TcBrA4_Chr1	TcYC6_Chr2	-	163	TcBrA4_0060630	1904644	809363	TcYC6_0070950	1905096	809815	hypothetical protein, conserved
1	TcBrA4_Chr1	TcYC6_Chr2	-	164	TcBrA4_0060640	1905821	808088	TcYC6_0070940	1906345	808630	Co-chaperone protein P23
1	TcBrA4_Chr1	TcYC6_Chr2	-	165	TcBrA4_0060650	1906850	807374	TcYC6_0070930	1907074	807598	small nuclear ribonucleoprotein Sm-F, putative
1	TcBrA4_Chr1	TcYC6_Chr2	-	166	TcBrA4_0060660	1907482	806681	TcYC6_0070920	1907985	806959	hypothetical protein
1	TcBrA4_Chr1	TcYC6_Chr2	-	167	TcBrA4_0060670	1911947	801549	TcYC6_0070900	1912657	802235	hypothetical protein, conserved
1	TcBrA4_Chr1	TcYC6_Chr2	-	168	TcBrA4_0060680	1913080	797647	TcYC6_0070890	1916511	801078	hypothetical protein
1	TcBrA4_Chr1	TcYC6_Chr2	-	169	TcBrA4_0060690	1916993	796498	TcYC6_0070880	1917661	797166	hypothetical protein, conserved
1	TcBrA4_Chr1	TcYC6_Chr2	-	170	TcBrA4_0060700	1919269	794808	TcYC6_0070870	1920219	795758	mitochondrial carrier protein 11
1	TcBrA4_Chr1	TcYC6_Chr2	-	171	TcBrA4_0060710	1920883	792582	TcYC6_0070860	1922448	794147	amino acid permease
1	TcBrA4_Chr1	TcYC6_Chr2	-	172	TcBrA4_0060720	1922881	790491	TcYC6_0070850	1924530	792140	p21-activated kinase 3, putative
1	TcBrA4_Chr1	TcYC6_Chr2	-	173	TcBrA4_0060730	1924949	789420	TcYC6_0070840	1925563	790034	Snf7, putative
1	TcBrA4_Chr1	TcYC6_Chr2	-	174	TcBrA4_0060740	1925902	788597	TcYC6_0070830	1926369	789064	hypothetical protein, conserved
1	TcBrA4_Chr1	TcYC6_Chr2	-	175	TcBrA4_0060750	1926725	787133	TcYC6_0070820	1927846	788218	hypothetical protein, conserved
1	TcBrA4_Chr1	TcYC6_Chr2	-	176	TcBrA4_0060760	1928760	784850	TcYC6_0070810	1929959	786193	hypothetical protein, conserved
1	TcBrA4_Chr1	TcYC6_Chr2	-	177	TcBrA4_0060770	1931078	782566	TcYC6_0070800	1932133	783621	hypothetical protein
1	TcBrA4_Chr1	TcYC6_Chr2	-	178	TcBrA4_0060780	1932461	781963	TcYC6_0070790	1932805	782307	Zinc-binding domain containing protein, putative
1	TcBrA4_Chr1	TcYC6_Chr2	-	179	TcBrA4_0060790	1933290	774775	TcYC6_0070780	1940003	781488	DNA polymerase epsilon catalytic subunit, putative
1	TcBrA4_Chr1	TcYC6_Chr2	-	180	TcBrA4_0060800	1940783	770110	TcYC6_0070770	1944556	773883	hypothetical protein, conserved
1	TcBrA4_Chr1	TcYC6_Chr2	-	181	TcBrA4_0060810	1945030	768584	TcYC6_0070760	1946064	769618	hypothetical protein, conserved
1	TcBrA4_Chr1	TcYC6_Chr2	-	182	TcBrA4_0060820	1946636	766229	TcYC6_0070750	1948414	768004	pre-RNA processing PIH1/Nop17, putative
1	TcBrA4_Chr1	TcYC6_Chr2	-	183	TcBrA4_0060830	1948845	764194	TcYC6_0070740	1950443	765792	HAD hydrolase, TIGR01456 family/HAD hydrolase, family IIA, putative
1	TcBrA4_Chr1	TcYC6_Chr2	-	184	TcBrA4_0060840	1950846	763343	TcYC6_0070730	1951301	763798	hypothetical protein, conserved
1	TcBrA4_Chr1	TcYC6_Chr2	-	185	TcBrA4_0060850	1951625	762229	TcYC6_0070720	1952368	762978	hypothetical protein, conserved
1	TcBrA4_Chr1	TcYC6_Chr2	-	186	TcBrA4_0060860	1953193	758189	TcYC6_0070710	1956399	761395	Flagellum attachment zone protein 4
1	TcBrA4_Chr1	TcYC6_Chr2	-	187	TcBrA4_0060870	1957052	755270	TcYC6_0070700	1959277	757495	hypothetical protein, conserved
1	TcBrA4_Chr1	TcYC6_Chr2	-	188	TcBrA4_0060880	1960351	753692	TcYC6_0070690	1960857	754198	Present in the outer mitochondrial membrane proteome 6
1	TcBrA4_Chr1	TcYC6_Chr2	-	189	TcBrA4_0060890	1961574	751936	TcYC6_0070680	1962599	752961	hypothetical protein, conserved
1	TcBrA4_Chr1	TcYC6_Chr2	-	190	TcBrA4_0060900	1962977	750732	TcYC6_0070670	1963795	751550	3-demethylubiquinone-9 3-methyltransferase, putative
1	TcBrA4_Chr1	TcYC6_Chr2	-	191	TcBrA4_0060910	1965240	748420	TcYC6_0070660	1966034	749214	hypothetical protein, conserved
1	TcBrA4_Chr1	TcYC6_Chr2	-	192	TcBrA4_0060920	1967294	745735	TcYC6_0070650	1968697	747342	hypothetical protein
1	TcBrA4_Chr1	TcYC6_Chr2	-	193	TcBrA4_0060930	1969573	742836	TcYC6_0070640	1971726	745004	synaptojanin (N-terminal domain), putative
1	TcBrA4_Chr1	TcYC6_Chr2	-	194	TcBrA4_0061050	1990349	681554	TcYC6_0070450	1991488	682693	prostaglandin F2alpha synthase
1	TcBrA4_Chr1	TcYC6_Chr2	-	195	TcBrA4_0061060	1992442	678557	TcYC6_0070440	1993590	680596	hypothetical protein
1	TcBrA4_Chr1	TcYC6_Chr2	-	196	TcBrA4_0061080	1995756	676686	TcYC6_0070430	1996292	677222	hypothetical protein, conserved
1	TcBrA4_Chr1	TcYC6_Chr2	-	197	TcBrA4_0061090	1996651	674576	TcYC6_0070420	1998411	676336	bardet-biedl syndrome 1 protein
1	TcBrA4_Chr1	TcYC6_Chr2	-	198	TcBrA4_0061100	1998692	673355	TcYC6_0070410	1999642	674308	RNA polymerase III RPC4, putative
1	TcBrA4_Chr1	TcYC6_Chr2	-	199	TcBrA4_0061110	2000169	671390	TcYC6_0070400	2001638	672859	Protein of unknown function (DUF2009), putative
1	TcBrA4_Chr1	TcYC6_Chr2	-	200	TcBrA4_0061120	2002282	668691	TcYC6_0070390	2004276	670685	elongation factor 1-alpha (ef-1-alpha), putative
1	TcBrA4_Chr1	TcYC6_Chr2	-	201	TcBrA4_0061130	2004867	667521	TcYC6_0070380	2005466	668120	hypothetical protein
1	TcBrA4_Chr1	TcYC6_Chr2	-	202	TcBrA4_0061140	2008688	662646	TcYC6_0070370	2010340	664298	polyadenylate-binding protein, putative
1	TcBrA4_Chr1	TcYC6_Chr2	-	203	TcBrA4_0061150	2012600	659532	TcYC6_0070360	2013694	660626	hypothetical protein, conserved
1	TcBrA4_Chr1	TcYC6_Chr2	-	204	TcBrA4_0061160	2014167	657127	TcYC6_0070350	2016083	659043	hypothetical protein, conserved
1	TcBrA4_Chr1	TcYC6_Chr2	-	205	TcBrA4_0061170	2016320	656330	TcYC6_0070340	2016871	656881	metal dependent 5???-nucleotidase
1	TcBrA4_Chr1	TcYC6_Chr2	-	206	TcBrA4_0061180	2017250	654690	TcYC6_0070330	2018500	655940	hypothetical protein, conserved
1	TcBrA4_Chr1	TcYC6_Chr2	-	207	TcBrA4_0061190	2018949	653982	TcYC6_0070320	2019218	654251	Splicing factor 3B subunit 10 (SF3b10), putative
1	TcBrA4_Chr1	TcYC6_Chr2	-	208	TcBrA4_0061200	2019521	651497	TcYC6_0070310	2021704	653680	hypothetical protein, conserved
1	TcBrA4_Chr1	TcYC6_Chr2	-	209	TcBrA4_0061210	2022101	650071	TcYC6_0070300	2023117	651087	hypothetical protein, conserved
1	TcBrA4_Chr1	TcYC6_Chr2	-	210	TcBrA4_0061220	2023561	648821	TcYC6_0070290	2024337	649606	Regulatory subunit of type II PKA R-subunit, putative
1	TcBrA4_Chr1	TcYC6_Chr2	-	211	TcBrA4_0061230	2024859	645052	TcYC6_0070280	2028095	648288	kinetoplastid kinetochore protein 3, putative
1	TcBrA4_Chr1	TcYC6_Chr2	-	212	TcBrA4_0061240	2028302	644406	TcYC6_0070270	2028640	644744	hypothetical protein, conserved
1	TcBrA4_Chr1	TcYC6_Chr2	-	213	TcBrA4_0061250	2029508	642572	TcYC6_0070260	2030458	643525	chaperone protein DNAJ, putatative
1	TcBrA4_Chr1	TcYC6_Chr2	-	214	TcBrA4_0061260	2031180	639644	TcYC6_0070250	2033468	641857	ATP-dependent RNA helicase, putative
1	TcBrA4_Chr1	TcYC6_Chr2	-	215	TcBrA4_0061270	2034108	637826	TcYC6_0070240	2035193	638911	Serine peptidase, Clan SC, Family S09X, putative
1	TcBrA4_Chr1	TcYC6_Chr2	-	216	TcBrA4_0061280	2036323	635984	TcYC6_0070230	2036988	636649	rab7 GTP binding protein, putative
1	TcBrA4_Chr1	TcYC6_Chr2	-	217	TcBrA4_0061290	2038964	632905	TcYC6_0070220	2039959	633900	cAMP-dependent protein kinase catalytic subunit 2
1	TcBrA4_Chr1	TcYC6_Chr2	-	218	TcBrA4_0061300	2041020	630903	TcYC6_0070210	2041901	631814	mitochondrial carrier protein, putative
1	TcBrA4_Chr1	TcYC6_Chr2	-	219	TcBrA4_0061310	2043782	627278	TcYC6_0070200	2045497	628984	4E-interacting protein, putative
1	TcBrA4_Chr1	TcYC6_Chr2	-	220	TcBrA4_0061320	2046255	624708	TcYC6_0070190	2048051	626504	hypothetical protein, conserved
1	TcBrA4_Chr1	TcYC6_Chr2	-	221	TcBrA4_0061330	2049982	621760	TcYC6_0070180	2050971	622749	cAMP-dependent protein kinase catalytic subunit 1
1	TcBrA4_Chr1	TcYC6_Chr2	-	222	TcBrA4_0061340	2051397	614146	TcYC6_0070170	2058590	621339	U5 snRNA-associated splicing factor, putative
1	TcBrA4_Chr1	TcYC6_Chr2	-	223	TcBrA4_0061350	2059516	612176	TcYC6_0070160	2060988	613648	hypothetical protein
1	TcBrA4_Chr1	TcYC6_Chr2	-	224	TcBrA4_0061360	2061261	610088	TcYC6_0070150	2063072	611899	Chromosome passenger complex (CPC) protein INCENP N terminal, putative
1	TcBrA4_Chr1	TcYC6_Chr2	-	225	TcBrA4_0061370	2063564	608839	TcYC6_0070140	2064301	609576	hypothetical protein, conserved
1	TcBrA4_Chr1	TcYC6_Chr2	-	226	TcBrA4_0061380	2064686	606959	TcYC6_0070130	2066113	608386	hypothetical protein, conserved
1	TcBrA4_Chr1	TcYC6_Chr2	-	227	TcBrA4_0061390	2066507	604157	TcYC6_0070120	2068930	606580	hypothetical protein, conserved
1	TcBrA4_Chr1	TcYC6_Chr2	-	228	TcBrA4_0061400	2069434	602571	TcYC6_0070110	2070507	603644	hypothetical protein, conserved
1	TcBrA4_Chr1	TcYC6_Chr2	-	229	TcBrA4_0061410	2070788	601843	TcYC6_0070100	2071207	602280	calmodulin, putative
1	TcBrA4_Chr1	TcYC6_Chr2	-	230	TcBrA4_0061420	2071522	600144	TcYC6_0070090	2072856	601478	predicted WD40 repeat protein
1	TcBrA4_Chr1	TcYC6_Chr2	-	231	TcBrA4_0061430	2073144	598798	TcYC6_0070080	2074148	599802	nucleoside diphosphate kinase
1	TcBrA4_Chr1	TcYC6_Chr2	-	232	TcBrA4_0061440	2074595	596651	TcYC6_0070070	2076301	598357	T-complex protein 1, eta subunit, putative
1	TcBrA4_Chr1	TcYC6_Chr2	-	233	TcBrA4_0061470	2079715	590881	TcYC6_0070040	2081982	593148	hypothetical protein, conserved
1	TcBrA4_Chr1	TcYC6_Chr2	-	234	TcBrA4_0061480	2082445	589461	TcYC6_0070030	2083398	590414	hypothetical protein, conserved
1	TcBrA4_Chr1	TcYC6_Chr2	-	235	TcBrA4_0061490	2083768	587998	TcYC6_0070020	2084862	589092	hypothetical protein, conserved
1	TcBrA4_Chr1	TcYC6_Chr2	-	236	TcBrA4_0061500	2085115	587299	TcYC6_0070010	2085561	587745	hypothetical protein, conserved
1	TcBrA4_Chr1	TcYC6_Chr2	-	237	TcBrA4_0061550	2088577	581963	TcYC6_0069960	2090880	584266	Cullin family, putative
1	TcBrA4_Chr1	TcYC6_Chr2	-	238	TcBrA4_0061560	2091179	580507	TcYC6_0069950	2092327	581655	hypothetical protein, conserved
1	TcBrA4_Chr1	TcYC6_Chr2	-	239	TcBrA4_0061590	2100442	560698	TcYC6_0069850	2100813	561069	hypothetical protein
1	TcBrA4_Chr1	TcYC6_Chr2	-	240	TcBrA4_0061610	2105363	558919	TcYC6_0069840	2106355	559911	hypothetical protein, conserved
1	TcBrA4_Chr1	TcYC6_Chr2	-	241	TcBrA4_0061620	2106581	558013	TcYC6_0069830	2107261	558747	glycosomal membrane protein, putative
1	TcBrA4_Chr1	TcYC6_Chr2	-	242	TcBrA4_0061630	2107981	556470	TcYC6_0069820	2108724	557213	hypothetical protein, conserved
1	TcBrA4_Chr1	TcYC6_Chr2	-	243	TcBrA4_0061640	2109179	555255	TcYC6_0069810	2109922	555998	ribulose-phosphate 3-epimerase, putative
1	TcBrA4_Chr1	TcYC6_Chr2	-	244	TcBrA4_0061650	2110810	552991	TcYC6_0069800	2112201	554379	galactokinase, putative
1	TcBrA4_Chr1	TcYC6_Chr2	-	245	TcBrA4_0061660	2113046	551411	TcYC6_0069790	2113726	552091	NADH dehydrogenase (ubiquinone) 1 beta subcomplex subunit, putative
1	TcBrA4_Chr1	TcYC6_Chr2	-	246	TcBrA4_0061670	2114669	546800	TcYC6_0069780	2118325	550456	hypothetical protein, conserved
1	TcBrA4_Chr1	TcYC6_Chr2	-	247	TcBrA4_0061680	2118632	543875	TcYC6_0069770	2121220	546463	hypothetical protein, conserved
1	TcBrA4_Chr1	TcYC6_Chr2	-	248	TcBrA4_0061690	2121971	542554	TcYC6_0069760	2122531	543114	hypothetical protein, conserved
1	TcBrA4_Chr1	TcYC6_Chr2	-	249	TcBrA4_0061700	2122970	541620	TcYC6_0069750	2123461	542111	iron-sulfur cluster assembly protein, putative
1	TcBrA4_Chr1	TcYC6_Chr2	-	250	TcBrA4_0061710	2124841	539256	TcYC6_0069740	2125380	539795	rotamase, putative
1	TcBrA4_Chr1	TcYC6_Chr2	-	251	TcBrA4_0061720	2125601	538064	TcYC6_0069730	2126563	539026	methyltransferase domain containing protein, putative
1	TcBrA4_Chr1	TcYC6_Chr2	-	252	TcBrA4_0061730	2126801	535583	TcYC6_0069720	2129035	537817	DNA repair protein RAD2, putative
1	TcBrA4_Chr1	TcYC6_Chr2	-	253	TcBrA4_0061740	2129298	532301	TcYC6_0069710	2132309	535312	Fusaric acid resistance protein-like, putative
1	TcBrA4_Chr1	TcYC6_Chr2	-	254	TcBrA4_0061750	2133931	528963	TcYC6_0069700	2135478	530516	hypothetical protein, conserved
1	TcBrA4_Chr1	TcYC6_Chr2	-	255	TcBrA4_0061760	2135779	527191	TcYC6_0069690	2137236	528648	membrane transporter protein, putative
1	TcBrA4_Chr1	TcYC6_Chr2	-	256	TcBrA4_0061770	2137678	525846	TcYC6_0069680	2138583	526751	CRAL/TRIO domain containing protein, putative
1	TcBrA4_Chr1	TcYC6_Chr2	-	257	TcBrA4_0061780	2139188	523358	TcYC6_0069670	2141113	525283	hypothetical protein, conserved
1	TcBrA4_Chr1	TcYC6_Chr2	-	258	TcBrA4_0061790	2141497	522301	TcYC6_0069660	2142132	522936	pre-rRNA-processing protein PNO1, putative
1	TcBrA4_Chr1	TcYC6_Chr2	-	259	TcBrA4_0061800	2142670	517468	TcYC6_0069650	2146455	521271	structural maintenance of chromosome (SMC) family protein, putative
1	TcBrA4_Chr1	TcYC6_Chr2	-	260	TcBrA4_0061810	2146942	516711	TcYC6_0069640	2147211	516980	hypothetical protein
1	TcBrA4_Chr1	TcYC6_Chr2	-	261	TcBrA4_0061820	2147454	515103	TcYC6_0069630	2148812	516461	hypothetical protein
1	TcBrA4_Chr1	TcYC6_Chr2	-	262	TcBrA4_0061840	2150272	512297	TcYC6_0069620	2151603	513625	Mitochondrial SSU ribosomal protein, putative
1	TcBrA4_Chr1	TcYC6_Chr2	-	263	TcBrA4_0061850	2152086	509485	TcYC6_0069610	2154449	511848	hypothetical protein, conserved
1	TcBrA4_Chr1	TcYC6_Chr2	-	264	TcBrA4_0061870	2155673	506616	TcYC6_0069600	2157301	508244	acyl transferase-like protein
1	TcBrA4_Chr1	TcYC6_Chr2	-	265	TcBrA4_0061880	2157661	504990	TcYC6_0069590	2159037	506366	peroxidase, putative
1	TcBrA4_Chr1	TcYC6_Chr2	-	266	TcBrA4_0053910	2159360	502347	TcYC6_0069580	2161669	504656	DNA-repair protein, putative
1	TcBrA4_Chr1	TcYC6_Chr2	-	267	TcBrA4_0061890	2161852	501725	TcYC6_0069570	2162292	502108	replication factor A protein 3, putative
1	TcBrA4_Chr1	TcYC6_Chr2	-	268	TcBrA4_0061900	2162896	499307	TcYC6_0069560	2164653	501064	hypothetical protein, conserved
1	TcBrA4_Chr1	TcYC6_Chr2	-	269	TcBrA4_0061910	2164872	497334	TcYC6_0069550	2166605	499067	hypothetical protein, conserved
1	TcBrA4_Chr1	TcYC6_Chr2	-	270	TcBrA4_0061920	2167695	494958	TcYC6_0069540	2168867	496154	LEM3 (ligand-effect modulator 3) family / CDC50 family, putative
1	TcBrA4_Chr1	TcYC6_Chr2	-	271	TcBrA4_0061930	2169277	493889	TcYC6_0069530	2169909	494521	hypothetical protein, conserved
1	TcBrA4_Chr1	TcYC6_Chr2	-	272	TcBrA4_0061940	2170196	491801	TcYC6_0069520	2171965	493570	dihydroxyacetone kinase 1-like, putative
1	TcBrA4_Chr1	TcYC6_Chr2	-	273	TcBrA4_0061950	2172178	490007	TcYC6_0069510	2173743	491572	hypothetical protein, conserved
1	TcBrA4_Chr1	TcYC6_Chr2	-	274	TcBrA4_0061960	2174070	486694	TcYC6_0069500	2177048	489678	hypothetical protein, conserved
1	TcBrA4_Chr1	TcYC6_Chr2	-	275	TcBrA4_0061970	2177797	485125	TcYC6_0069490	2178417	485745	hypothetical protein, conserved
1	TcBrA4_Chr1	TcYC6_Chr2	-	276	TcBrA4_0061980	2178670	478624	TcYC6_0069480	2184900	484824	Putative death-receptor fusion protein (DUF2428), putative
1	TcBrA4_Chr1	TcYC6_Chr2	-	277	TcBrA4_0061990	2185166	477092	TcYC6_0069470	2186392	478318	Tetrapyrrole (Corrin/Porphyrin) Methylase, putative
1	TcBrA4_Chr1	TcYC6_Chr2	-	278	TcBrA4_0062000	2186770	475271	TcYC6_0069460	2188203	476704	6-phosphogluconate dehydrogenase, decarboxylating, putative
1	TcBrA4_Chr1	TcYC6_Chr2	-	279	TcBrA4_0062010	2189448	472958	TcYC6_0069450	2190476	473986	mitochondrial carrier protein, putative
1	TcBrA4_Chr1	TcYC6_Chr2	-	280	TcBrA4_0062020	2191228	471569	TcYC6_0069440	2191851	472192	transport protein particle (TRAPP) subunit, putative
1	TcBrA4_Chr1	TcYC6_Chr2	-	281	TcBrA4_0062030	2192143	469555	TcYC6_0069430	2193870	471288	hypothetical protein, conserved
1	TcBrA4_Chr1	TcYC6_Chr2	-	282	TcBrA4_0062040	2194315	468196	TcYC6_0069420	2195193	469074	hypothetical protein, conserved
1	TcBrA4_Chr1	TcYC6_Chr2	-	283	TcBrA4_0062060	2198385	464075	TcYC6_0069390	2198951	464641	60S ribosomal subunit protein L31, putative
1	TcBrA4_Chr1	TcYC6_Chr2	-	284	TcBrA4_0062070	2199246	463420	TcYC6_0069380	2199638	463812	hypothetical protein, conserved
1	TcBrA4_Chr1	TcYC6_Chr2	-	285	TcBrA4_0062080	2200000	462083	TcYC6_0069370	2200884	462967	hypothetical protein
1	TcBrA4_Chr1	TcYC6_Chr2	-	286	TcBrA4_0062090	2201629	460250	TcYC6_0069360	2202696	461317	replication factor C, subunit 3, putative
1	TcBrA4_Chr1	TcYC6_Chr2	-	287	TcBrA4_0062100	2203169	457237	TcYC6_0069350	2205688	459768	hypothetical protein, conserved
1	TcBrA4_Chr1	TcYC6_Chr2	-	288	TcBrA4_0062120	2209219	451570	TcYC6_0069340	2210445	452796	cystathione gamma lyase, putative
1	TcBrA4_Chr1	TcYC6_Chr2	-	289	TcBrA4_0062130	2211164	450236	TcYC6_0069330	2211661	450733	thioredoxin, putative
1	TcBrA4_Chr1	TcYC6_Chr2	-	290	TcBrA4_0062140	2212967	446875	TcYC6_0069320	2214979	448887	hypothetical protein, conserved
1	TcBrA4_Chr1	TcYC6_Chr2	-	291	TcBrA4_0062150	2216725	443321	TcYC6_0069310	2218470	445066	hypothetical protein, conserved
1	TcBrA4_Chr1	TcYC6_Chr2	-	292	TcBrA4_0062160	2219470	440901	TcYC6_0069300	2220843	442274	Histidine phosphatase superfamily (branch 1), putative
1	TcBrA4_Chr1	TcYC6_Chr2	-	293	TcBrA4_0062170	2221244	440100	TcYC6_0069290	2221762	440618	hypothetical protein, conserved
1	TcBrA4_Chr1	TcYC6_Chr2	-	294	TcBrA4_0062180	2222445	435223	TcYC6_0069280	2226515	439296	STE/STE11 serine/threonine-protein kinase, putative
1	TcBrA4_Chr1	TcYC6_Chr2	-	295	TcBrA4_0062190	2228204	432967	TcYC6_0069270	2228740	433503	riboflavin kinase, putative
1	TcBrA4_Chr1	TcYC6_Chr2	-	296	TcBrA4_0062200	2229406	431572	TcYC6_0069260	2230137	432306	hypothetical protein, conserved
1	TcBrA4_Chr1	TcYC6_Chr2	-	297	TcBrA4_0062210	2230358	430051	TcYC6_0069250	2231638	431319	hypothetical protein, conserved
1	TcBrA4_Chr1	TcYC6_Chr2	-	298	TcBrA4_0062220	2231969	428711	TcYC6_0069240	2232973	429715	inositol polyphosphate kinase, putative
1	TcBrA4_Chr1	TcYC6_Chr2	-	299	TcBrA4_0062230	2233571	427674	TcYC6_0069230	2234011	428114	hypothetical protein
1	TcBrA4_Chr1	TcYC6_Chr2	-	300	TcBrA4_0062240	2235246	425941	TcYC6_0069220	2235716	426411	dynein light chain type 1, putative
1	TcBrA4_Chr1	TcYC6_Chr2	-	301	TcBrA4_0062250	2236170	421459	TcYC6_0069210	2240186	425478	hypothetical protein, conserved
1	TcBrA4_Chr1	TcYC6_Chr2	-	302	TcBrA4_0062260	2240744	419214	TcYC6_0069200	2242330	420806	Present in the outer mitochondrial membrane proteome 7
1	TcBrA4_Chr1	TcYC6_Chr2	-	303	TcBrA4_0062270	2243023	417046	TcYC6_0069190	2244438	418461	hypothetical protein
1	TcBrA4_Chr1	TcYC6_Chr2	-	304	TcBrA4_0062280	2244848	414217	TcYC6_0069180	2247238	416625	ATP-dependent RNA helicase, putative
1	TcBrA4_Chr1	TcYC6_Chr2	-	305	TcBrA4_0062290	2248874	411244	TcYC6_0069170	2250211	412479	DnaJ domain containing protein, putative
1	TcBrA4_Chr1	TcYC6_Chr2	-	306	TcBrA4_0062320	2253571	406258	TcYC6_0069160	2255109	407796	glycerol kinase, glycosomal, putative
1	TcBrA4_Chr1	TcYC6_Chr2	-	307	TcBrA4_0062330	2255749	403140	TcYC6_0069150	2258187	405578	hypothetical protein, conserved
1	TcBrA4_Chr1	TcYC6_Chr2	-	308	TcBrA4_0062340	2258422	399264	TcYC6_0069140	2262066	402908	putative ubiquitin-activating enzyme E1
1	TcBrA4_Chr1	TcYC6_Chr2	-	309	TcBrA4_0062350	2263593	396646	TcYC6_0069130	2264669	397722	nucleic acid binding protein, putative
1	TcBrA4_Chr1	TcYC6_Chr2	-	310	TcBrA4_0062360	2265144	395351	TcYC6_0069120	2265959	396166	hypothetical protein, conserved
1	TcBrA4_Chr1	TcYC6_Chr2	-	311	TcBrA4_0062370	2266635	393912	TcYC6_0069110	2267429	394706	prenyl protein specific carboxyl methyltransferase, putative
1	TcBrA4_Chr1	TcYC6_Chr2	-	312	TcBrA4_0062380	2267987	392168	TcYC6_0069100	2269180	393361	phospholipase A2-like protein, putative
1	TcBrA4_Chr1	TcYC6_Chr2	-	313	TcBrA4_0062390	2269603	390398	TcYC6_0069090	2270919	391612	phospholipase A1, putative
1	TcBrA4_Chr1	TcYC6_Chr2	-	314	TcBrA4_0062400	2271311	389591	TcYC6_0069080	2271718	390016	lactoylglutathione lyase-like protein, putative
1	TcBrA4_Chr1	TcYC6_Chr2	-	315	TcBrA4_0062410	2272139	388001	TcYC6_0069070	2273317	389179	hypothetical protein, conserved
1	TcBrA4_Chr1	TcYC6_Chr2	-	316	TcBrA4_0062420	2273546	386611	TcYC6_0069060	2274691	387774	Ribonuclease D
1	TcBrA4_Chr1	TcYC6_Chr2	-	317	TcBrA4_0062430	2275210	384786	TcYC6_0069050	2276532	386132	chaperone DNAJ protein, putative
1	TcBrA4_Chr1	TcYC6_Chr2	-	318	TcBrA4_0062440	2278091	381935	TcYC6_0069040	2279296	383143	Zeta toxin, putative
1	TcBrA4_Chr1	TcYC6_Chr2	-	319	TcBrA4_0062450	2280103	380066	TcYC6_0069030	2281122	381085	hypothetical protein, conserved
1	TcBrA4_Chr1	TcYC6_Chr2	-	320	TcBrA4_0062460	2281608	377978	TcYC6_0069020	2283224	379594	denn domain-containing protein
1	TcBrA4_Chr1	TcYC6_Chr2	-	321	TcBrA4_0062470	2283792	374275	TcYC6_0069010	2286917	377403	hypothetical protein, conserved
1	TcBrA4_Chr1	TcYC6_Chr2	-	322	TcBrA4_0062480	2286967	370755	TcYC6_0069000	2290434	373976	Leucine carboxyl methyltransferase/Cupin-like domain containing protein, putative
1	TcBrA4_Chr1	TcYC6_Chr2	-	323	TcBrA4_0062490	2291026	368455	TcYC6_0068990	2292669	370098	dolichol kinase, putative
1	TcBrA4_Chr1	TcYC6_Chr2	-	324	TcBrA4_0062500	2293024	364949	TcYC6_0068980	2296143	368068	hypothetical protein, conserved
1	TcBrA4_Chr1	TcYC6_Chr2	-	325	TcBrA4_0062510	2296701	362849	TcYC6_0068970	2298248	364471	poly(ADP-ribose) glycohydrolase, putative
1	TcBrA4_Chr1	TcYC6_Chr2	-	326	TcBrA4_0062520	2298484	362236	TcYC6_0068960	2298858	362610	dynein light chain, putative
1	TcBrA4_Chr1	TcYC6_Chr2	-	327	TcBrA4_0062530	2299277	360035	TcYC6_0068950	2301052	361810	hypothetical protein, conserved
1	TcBrA4_Chr1	TcYC6_Chr2	-	328	TcBrA4_0062540	2301725	357668	TcYC6_0068940	2303404	359347	SpoU rRNA Methylase family, putative
1	TcBrA4_Chr1	TcYC6_Chr2	-	329	TcBrA4_0062550	2303643	357004	TcYC6_0068930	2304068	357429	Sybindin-like family, putative
1	TcBrA4_Chr1	TcYC6_Chr2	-	330	TcBrA4_0062560	2304422	354615	TcYC6_0068920	2306455	356648	STE20-like serine/threonine-protein kinase 2, putative
1	TcBrA4_Chr1	TcYC6_Chr2	-	331	TcBrA4_0062570	2306808	353864	TcYC6_0068910	2307212	354268	hypothetical protein, conserved
1	TcBrA4_Chr1	TcYC6_Chr2	-	332	TcBrA4_0062580	2307431	351915	TcYC6_0068900	2309146	353630	RNA polymerase-associated protein LEO1, putative
1	TcBrA4_Chr1	TcYC6_Chr2	-	333	TcBrA4_0062590	2309617	350124	TcYC6_0068890	2310930	351437	cysteine desulfurase, putative
1	TcBrA4_Chr1	TcYC6_Chr2	-	334	TcBrA4_0062600	2311211	348546	TcYC6_0068880	2312503	349838	hypothetical protein, conserved
1	TcBrA4_Chr1	TcYC6_Chr2	-	335	TcBrA4_0062610	2312890	346533	TcYC6_0068870	2314509	348152	hypothetical protein, conserved
1	TcBrA4_Chr1	TcYC6_Chr2	-	336	TcBrA4_0062620	2315437	343861	TcYC6_0068860	2317167	345543	hypothetical protein, conserved
1	TcBrA4_Chr1	TcYC6_Chr2	-	337	TcBrA4_0062630	2318574	341122	TcYC6_0068850	2319797	342345	Alpha/beta hydrolase family, putative
1	TcBrA4_Chr1	TcYC6_Chr2	-	338	TcBrA4_0062640	2320270	336848	TcYC6_0068840	2324052	340630	hypothetical protein, conserved
1	TcBrA4_Chr1	TcYC6_Chr2	-	339	TcBrA4_0062650	2324338	334671	TcYC6_0068830	2326230	336566	50S ribosome-binding GTPase, putative
1	TcBrA4_Chr1	TcYC6_Chr2	-	340	TcBrA4_0062660	2326461	333205	TcYC6_0068820	2327699	334413	Microtubule-associated protein Bicaudal-D, putative
1	TcBrA4_Chr1	TcYC6_Chr2	-	341	TcBrA4_0062670	2327980	332271	TcYC6_0068810	2328624	332915	hypothetical protein
1	TcBrA4_Chr1	TcYC6_Chr2	-	342	TcBrA4_0062680	2328914	330575	TcYC6_0068800	2330320	331981	galactokinase-like protein, putative
1	TcBrA4_Chr1	TcYC6_Chr2	-	343	TcBrA4_0062690	2331220	328348	TcYC6_0068790	2332512	329640	transporter, putative
1	TcBrA4_Chr1	TcYC6_Chr2	-	344	TcBrA4_0062700	2333704	326208	TcYC6_0068780	2334927	327431	acyl-CoA dehydrogenase, putative
1	TcBrA4_Chr1	TcYC6_Chr2	-	345	TcBrA4_0062710	2335889	324314	TcYC6_0068770	2336797	325222	syntaxin, putative
1	TcBrA4_Chr1	TcYC6_Chr2	-	346	TcBrA4_0062720	2337235	322598	TcYC6_0068760	2338512	323875	hypothetical protein, conserved
1	TcBrA4_Chr1	TcYC6_Chr2	-	347	TcBrA4_0062730	2338911	318466	TcYC6_0068750	2342651	322206	hypothetical protein, conserved
1	TcBrA4_Chr1	TcYC6_Chr2	-	348	TcBrA4_0062740	2343086	316466	TcYC6_0068740	2344621	318001	btb/poz domain containing protein, putative
1	TcBrA4_Chr1	TcYC6_Chr2	-	349	TcBrA4_0062750	2345224	315610	TcYC6_0068730	2345511	315897	Heat shock factor binding 1 domain-containing protein
1	TcBrA4_Chr1	TcYC6_Chr2	-	350	TcBrA4_0062760	2346072	314532	TcYC6_0068720	2346569	315029	ankyrin repeat protein, putative
1	TcBrA4_Chr1	TcYC6_Chr2	-	351	TcBrA4_0062770	2346833	312971	TcYC6_0068710	2348128	314266	hypothetical protein, conserved
1	TcBrA4_Chr1	TcYC6_Chr2	-	352	TcBrA4_0062780	2348756	311591	TcYC6_0068700	2349505	312340	Present in the outer mitochondrial membrane proteome 8
1	TcBrA4_Chr1	TcYC6_Chr2	-	353	TcBrA4_0062790	2349838	309487	TcYC6_0068690	2351610	311292	hypothetical protein, conserved
1	TcBrA4_Chr1	TcYC6_Chr2	-	354	TcBrA4_0062800	2351825	307353	TcYC6_0068680	2353741	309269	hypothetical protein, conserved
1	TcBrA4_Chr1	TcYC6_Chr2	-	355	TcBrA4_0062810	2353959	306077	TcYC6_0068670	2354987	307135	TFIIF-stimulated CTD phosphatase, putative
1	TcBrA4_Chr1	TcYC6_Chr2	-	356	TcBrA4_0062820	2356277	303793	TcYC6_0068660	2357272	304764	hypothetical protein, conserved
1	TcBrA4_Chr1	TcYC6_Chr2	-	357	TcBrA4_0062830	2357507	303162	TcYC6_0068650	2357866	303521	hypothetical protein, conserved
1	TcBrA4_Chr1	TcYC6_Chr2	-	358	TcBrA4_0062840	2358640	301848	TcYC6_0068640	2359158	302366	hypothetical protein, conserved
1	TcBrA4_Chr1	TcYC6_Chr2	-	359	TcBrA4_0062860	2368957	289791	TcYC6_0068620	2371065	291899	cytochrome P450 reductase, putative
1	TcBrA4_Chr1	TcYC6_Chr2	-	360	TcBrA4_0062870	2371440	288134	TcYC6_0068610	2372705	289399	Double RNA binding domain protein 9
1	TcBrA4_Chr1	TcYC6_Chr2	-	361	TcBrA4_0062880	2373077	286268	TcYC6_0068600	2374570	287761	hypothetical protein
1	TcBrA4_Chr1	TcYC6_Chr2	-	362	TcBrA4_0062890	2374992	284932	TcYC6_0068590	2375912	285852	hypothetical protein, conserved
1	TcBrA4_Chr1	TcYC6_Chr2	-	363	TcBrA4_0062900	2376194	283296	TcYC6_0068580	2377501	284603	Ring finger domain containing protein, putative
1	TcBrA4_Chr1	TcYC6_Chr2	-	364	TcBrA4_0062910	2377806	282665	TcYC6_0068570	2378111	282988	Yos1-like, putative
1	TcBrA4_Chr1	TcYC6_Chr2	-	365	TcBrA4_0062920	2378319	280944	TcYC6_0068560	2379737	282362	hypothetical protein, conserved
1	TcBrA4_Chr1	TcYC6_Chr2	-	366	TcBrA4_0062930	2380050	277193	TcYC6_0068550	2383475	280618	hypothetical protein, conserved
1	TcBrA4_Chr1	TcYC6_Chr2	-	367	TcBrA4_0062940	2383915	275853	TcYC6_0068540	2384811	276749	Nop53 (60S ribosomal biogenesis), putative
1	TcBrA4_Chr1	TcYC6_Chr2	-	368	TcBrA4_0062950	2385416	274263	TcYC6_0068530	2386390	275243	hypothetical protein, conserved
1	TcBrA4_Chr1	TcYC6_Chr2	-	369	TcBrA4_0062960	2388315	266483	TcYC6_0068520	2394032	272200	hypothetical protein, conserved
1	TcBrA4_Chr1	TcYC6_Chr2	-	370	TcBrA4_0062970	2394836	264858	TcYC6_0068510	2395672	265670	hypothetical protein, conserved
1	TcBrA4_Chr1	TcYC6_Chr2	-	371	TcBrA4_0062980	2395992	263204	TcYC6_0068500	2397287	264499	hypothetical protein, conserved
1	TcBrA4_Chr1	TcYC6_Chr2	-	372	TcBrA4_0062990	2398867	260152	TcYC6_0068490	2400135	261420	Autophagy-related protein 24
1	TcBrA4_Chr1	TcYC6_Chr2	-	373	TcBrA4_0063000	2402009	256680	TcYC6_0068480	2403406	258077	ubiquitin hydrolase, putative
1	TcBrA4_Chr1	TcYC6_Chr2	-	374	TcBrA4_0063010	2403864	251525	TcYC6_0068470	2408540	256201	Flagellar Member 5
1	TcBrA4_Chr1	TcYC6_Chr2	-	375	TcBrA4_0063020	2408799	250778	TcYC6_0068460	2409266	251245	Spt4/RpoE2 zinc finger, putative
1	TcBrA4_Chr1	TcYC6_Chr2	-	376	TcBrA4_0063030	2409519	248248	TcYC6_0068450	2411681	250527	hypothetical protein, conserved
1	TcBrA4_Chr1	TcYC6_Chr2	-	377	TcBrA4_0063040	2412322	247194	TcYC6_0068440	2412825	247697	Eukaryotic protein of unknown function (DUF1764), putative
1	TcBrA4_Chr1	TcYC6_Chr2	-	378	TcBrA4_0063050	2413347	245156	TcYC6_0068430	2414747	246685	metallo-peptidase, Clan MG, Family M24, putative
1	TcBrA4_Chr1	TcYC6_Chr2	-	379	TcBrA4_0063060	2415373	242759	TcYC6_0068420	2417274	244660	poly(A)-specific ribonuclease PARN, putative
1	TcBrA4_Chr1	TcYC6_Chr2	-	380	TcBrA4_0063070	2417956	241198	TcYC6_0068410	2418840	242082	hypothetical protein
1	TcBrA4_Chr1	TcYC6_Chr2	-	381	TcBrA4_0063080	2419411	237894	TcYC6_0068400	2422134	240617	Importin 1
1	TcBrA4_Chr1	TcYC6_Chr2	-	382	TcBrA4_0063090	2422674	236871	TcYC6_0068390	2423165	237362	hypothetical protein, conserved
1	TcBrA4_Chr1	TcYC6_Chr2	-	383	TcBrA4_0063100	2423400	235592	TcYC6_0068380	2424452	236644	hypothetical protein, conserved
1	TcBrA4_Chr1	TcYC6_Chr2	-	384	TcBrA4_0063110	2424919	232785	TcYC6_0068370	2427294	235094	hypothetical protein, conserved
1	TcBrA4_Chr1	TcYC6_Chr2	-	385	TcBrA4_0063120	2427622	232097	TcYC6_0068360	2428095	232387	hypothetical protein
1	TcBrA4_Chr1	TcYC6_Chr2	-	386	TcBrA4_0063130	2428269	231358	TcYC6_0068350	2428646	231654	hypothetical protein
1	TcBrA4_Chr1	TcYC6_Chr2	-	387	TcBrA4_0063140	2429158	229525	TcYC6_0068340	2430423	230790	hypothetical protein, conserved
1	TcBrA4_Chr1	TcYC6_Chr2	-	388	TcBrA4_0063150	2430833	225345	TcYC6_0068330	2434591	229112	helicase, putative
1	TcBrA4_Chr1	TcYC6_Chr2	-	389	TcBrA4_0063160	2435806	222724	TcYC6_0068320	2437188	224106	hypothetical protein, conserved
1	TcBrA4_Chr1	TcYC6_Chr2	-	390	TcBrA4_0063170	2438000	215899	TcYC6_0068310	2443993	221889	hypothetical protein, conserved
1	TcBrA4_Chr1	TcYC6_Chr2	-	391	TcBrA4_0063180	2444438	214312	TcYC6_0068300	2445565	215439	hypothetical protein, conserved
1	TcBrA4_Chr1	TcYC6_Chr2	-	392	TcBrA4_0063210	2447323	211988	TcYC6_0068270	2447871	212536	ADP-ribosylation factor 1, putative
1	TcBrA4_Chr1	TcYC6_Chr2	-	393	TcBrA4_0063220	2448126	210814	TcYC6_0068260	2449046	211737	hypothetical protein
1	TcBrA4_Chr1	TcYC6_Chr2	-	394	TcBrA4_0063230	2449479	209582	TcYC6_0068250	2450231	210379	proteasome complex subunit Rpn13 ubiquitin receptor, putative
1	TcBrA4_Chr1	TcYC6_Chr2	-	395	TcBrA4_0063240	2450725	208284	TcYC6_0068240	2451576	209135	Mitochondrial SSU ribosomal protein, putative
1	TcBrA4_Chr1	TcYC6_Chr2	-	396	TcBrA4_0063250	2452012	207554	TcYC6_0068230	2452290	207832	kinetoplastid membrane protein 11
1	TcBrA4_Chr1	TcYC6_Chr2	-	397	TcBrA4_0063260	2452566	205891	TcYC6_0068200	2452841	206166	kinetoplastid membrane protein 11
1	TcBrA4_Chr1	TcYC6_Chr2	-	398	TcBrA4_0063270	2453566	204732	TcYC6_0068190	2454546	205712	hypothetical protein, conserved
1	TcBrA4_Chr1	TcYC6_Chr2	-	399	TcBrA4_0063280	2457881	200725	TcYC6_0068180	2458708	201555	RNA-binding protein, putative
1	TcBrA4_Chr1	TcYC6_Chr2	-	400	TcBrA4_0063300	2460502	197774	TcYC6_0068160	2461650	198922	Serine/threonine protein phosphatase 2B, putative
1	TcBrA4_Chr1	TcYC6_Chr2	-	401	TcBrA4_0063310	2462032	195124	TcYC6_0068150	2464269	197361	hypothetical protein, conserved
1	TcBrA4_Chr1	TcYC6_Chr2	-	402	TcBrA4_0063320	2465010	193100	TcYC6_0068140	2466296	194386	hypothetical protein, conserved
1	TcBrA4_Chr1	TcYC6_Chr2	-	403	TcBrA4_0063330	2466662	191161	TcYC6_0068130	2468233	192732	Lipase (class 3), putative
1	TcBrA4_Chr1	TcYC6_Chr2	-	404	TcBrA4_0063340	2469040	189026	TcYC6_0068120	2470368	190354	hypothetical protein, conserved
1	TcBrA4_Chr1	TcYC6_Chr2	-	405	TcBrA4_0063370	2474221	181770	TcYC6_0068080	2476500	184049	protein kinase, putative
1	TcBrA4_Chr1	TcYC6_Chr2	-	406	TcBrA4_0063380	2476765	180411	TcYC6_0068070	2477829	181475	hypothetical protein
1	TcBrA4_Chr1	TcYC6_Chr2	-	407	TcBrA4_0063390	2478425	178521	TcYC6_0068050	2479504	178994	hypothetical protein
1	TcBrA4_Chr1	TcYC6_Chr2	-	408	TcBrA4_0063400	2480388	177274	TcYC6_0068040	2481005	177891	vesicle-associated membrane protein, putative
1	TcBrA4_Chr1	TcYC6_Chr2	-	409	TcBrA4_0063410	2481911	173551	TcYC6_0068030	2484514	176364	hypothetical protein, conserved
1	TcBrA4_Chr1	TcYC6_Chr2	-	410	TcBrA4_0063420	2484873	172268	TcYC6_0068020	2485790	173185	hypothetical protein, conserved
1	TcBrA4_Chr1	TcYC6_Chr2	-	411	TcBrA4_0063430	2487672	168820	TcYC6_0068010	2489180	170328	NLI interacting factor-like phosphatase, putative
1	TcBrA4_Chr1	TcYC6_Chr2	-	412	TcBrA4_0063440	2489978	166424	TcYC6_0068000	2491570	168013	hypothetical protein, conserved
1	TcBrA4_Chr1	TcYC6_Chr2	-	413	TcBrA4_0063450	2492086	165245	TcYC6_0067990	2492745	165904	hypothetical protein, conserved
1	TcBrA4_Chr1	TcYC6_Chr2	-	414	TcBrA4_0063460	2493706	163428	TcYC6_0067980	2494599	164321	rieske iron-sulfur protein, mitochondrial precursor, putative
1	TcBrA4_Chr1	TcYC6_Chr2	-	415	TcBrA4_0063470	2495009	161098	TcYC6_0067970	2496928	163017	hypothetical protein, conserved
1	TcBrA4_Chr1	TcYC6_Chr2	-	416	TcBrA4_0063480	2497124	159942	TcYC6_0067960	2498083	160901	chaperone DNAJ protein, putative
1	TcBrA4_Chr1	TcYC6_Chr2	-	417	TcBrA4_0063490	2498613	155529	TcYC6_0067950	2502518	159434	hypothetical protein, conserved
1	TcBrA4_Chr1	TcYC6_Chr2	-	418	TcBrA4_0063500	2503126	153761	TcYC6_0067940	2504268	154903	methyltransferase domain containing protein, putative
1	TcBrA4_Chr1	TcYC6_Chr2	-	419	TcBrA4_0063510	2504968	151725	TcYC6_0067930	2506296	153053	metacaspase 5, putative
1	TcBrA4_Chr1	TcYC6_Chr2	-	420	TcBrA4_0063520	2506651	149729	TcYC6_0067920	2508252	151369	hypothetical protein, conserved
1	TcBrA4_Chr1	TcYC6_Chr2	-	421	TcBrA4_0063530	2508938	146805	TcYC6_0067910	2511208	149075	Nucleoporin NUP82
1	TcBrA4_Chr1	TcYC6_Chr2	-	422	TcBrA4_0063540	2511795	143841	TcYC6_0067900	2514140	146186	hypothetical protein, conserved
1	TcBrA4_Chr1	TcYC6_Chr2	-	423	TcBrA4_0063550	2515013	137808	TcYC6_0067890	2520169	142964	chaperone DNAJ protein
1	TcBrA4_Chr1	TcYC6_Chr2	-	424	TcBrA4_0063560	2520697	135883	TcYC6_0067880	2522085	137271	hypothetical protein
1	TcBrA4_Chr1	TcYC6_Chr2	-	425	TcBrA4_0063570	2522280	134803	TcYC6_0067870	2523176	135699	hypothetical protein
1	TcBrA4_Chr1	TcYC6_Chr2	-	426	TcBrA4_0063580	2523474	133724	TcYC6_0067860	2524256	134500	hypothetical protein
1	TcBrA4_Chr1	TcYC6_Chr2	-	427	TcBrA4_0063590	2524699	132320	TcYC6_0067850	2525652	133273	hypothetical protein
1	TcBrA4_Chr1	TcYC6_Chr2	-	428	TcBrA4_0063600	2525885	130113	TcYC6_0067840	2527873	132086	hypothetical protein, conserved
1	TcBrA4_Chr1	TcYC6_Chr2	-	429	TcBrA4_0063610	2528232	127424	TcYC6_0067830	2530556	129748	mismatch repair protein PMS1
1	TcBrA4_Chr1	TcYC6_Chr2	-	430	TcBrA4_0063630	2531741	125512	TcYC6_0067810	2532460	126231	hypothetical protein, conserved
1	TcBrA4_Chr1	TcYC6_Chr2	-	431	TcBrA4_0063640	2532839	124038	TcYC6_0067800	2533921	125120	hypothetical protein, conserved
1	TcBrA4_Chr1	TcYC6_Chr2	-	432	TcBrA4_0063650	2534224	122646	TcYC6_0067790	2535312	123734	RNA re-capping enzyme, cytoplasmic
1	TcBrA4_Chr1	TcYC6_Chr2	-	433	TcBrA4_0063660	2535688	121139	TcYC6_0067780	2536821	122272	Peptidyl-prolyl cis-trans isomerase C, mitochondrial, putative
1	TcBrA4_Chr1	TcYC6_Chr2	-	434	TcBrA4_0063680	2539674	117188	TcYC6_0067770	2540711	118225	Casein kinase II
1	TcBrA4_Chr1	TcYC6_Chr2	-	435	TcBrA4_0063690	2541039	113343	TcYC6_0067760	2544539	116843	ubiquitin hydrolase
1	TcBrA4_Chr1	TcYC6_Chr2	-	436	TcBrA4_0063700	2544856	112739	TcYC6_0067750	2545152	113035	dynein-associated protein, putative
1	TcBrA4_Chr1	TcYC6_Chr2	-	437	TcBrA4_0063710	2546230	110146	TcYC6_0067740	2547750	111666	UDP-glucoronosyl and UDP-glucosyl transferase
1	TcBrA4_Chr1	TcYC6_Chr2	-	438	TcBrA4_0063750	2558789	93593	TcYC6_0067680	2559211	94015	hypothetical protein, conserved
1	TcBrA4_Chr1	TcYC6_Chr2	-	439	TcBrA4_0063760	2559569	92490	TcYC6_0067670	2560312	93233	proteasome complex subunit Rpn13 ubiquitin receptor, putative
1	TcBrA4_Chr1	TcYC6_Chr2	-	440	TcBrA4_0063770	2560533	91623	TcYC6_0067660	2561162	92252	hypothetical protein, conserved
1	TcBrA4_Chr1	TcYC6_Chr2	-	441	TcBrA4_0063780	2561384	90678	TcYC6_0067650	2562109	91403	hypothetical protein, conserved
1	TcBrA4_Chr1	TcYC6_Chr2	-	442	TcBrA4_0063790	2562385	89520	TcYC6_0067640	2563266	90401	hypothetical protein, conserved
1	TcBrA4_Chr1	TcYC6_Chr2	-	443	TcBrA4_0063800	2563581	87592	TcYC6_0067630	2565185	89196	DNA polymerase epsilon subunit B, putative
1	TcBrA4_Chr1	TcYC6_Chr2	-	444	TcBrA4_0063810	2565385	86546	TcYC6_0067620	2566227	87388	DTW domain containing protein, putative
1	TcBrA4_Chr1	TcYC6_Chr2	-	445	TcBrA4_0063820	2566530	84864	TcYC6_0067610	2567915	86249	nexin-dynein regulatory complex 4
1	TcBrA4_Chr1	TcYC6_Chr2	-	446	TcBrA4_0063830	2568201	83842	TcYC6_0067600	2568935	84576	rRNA processing protein, putative
1	TcBrA4_Chr1	TcYC6_Chr2	-	447	TcBrA4_0063840	2569305	81275	TcYC6_0067590	2571518	83488	hypothetical protein, conserved
1	TcBrA4_Chr1	TcYC6_Chr2	-	448	TcBrA4_0063850	2572391	79926	TcYC6_0067580	2572846	80381	hypothetical protein, conserved
1	TcBrA4_Chr1	TcYC6_Chr2	-	449	TcBrA4_0063860	2573200	78980	TcYC6_0067570	2573793	79573	ER--golgi transport protein gp25L, putative
1	TcBrA4_Chr1	TcYC6_Chr2	-	450	TcBrA4_0063930	2584643	69510	TcYC6_0067510	2585572	70439	60S ribosomal protein L5, putative
1	TcBrA4_Chr1	TcYC6_Chr2	-	451	TcBrA4_0063950	2586635	68093	TcYC6_0067490	2586979	68437	ribosomal protein L36, putative
1	TcBrA4_Chr1	TcYC6_Chr2	-	452	TcBrA4_0063960	2587217	67158	TcYC6_0067480	2587915	67856	hypothetical protein
1	TcBrA4_Chr1	TcYC6_Chr2	-	453	TcBrA4_0063970	2589152	64962	TcYC6_0067470	2590378	66188	hypothetical protein, conserved
1	TcBrA4_Chr1	TcYC6_Chr2	-	454	TcBrA4_0063980	2590782	63828	TcYC6_0067460	2591507	64553	ATP11 protein, putative
1	TcBrA4_Chr1	TcYC6_Chr2	-	455	TcBrA4_0063990	2591726	62641	TcYC6_0067450	2592688	63603	ubx domain containing protein, putative
1	TcBrA4_Chr1	TcYC6_Chr2	-	456	TcBrA4_0064000	2593184	60531	TcYC6_0067440	2594797	62144	NADH dehydrogenase (ubiquinone) 1 alpha subcomplex subunit, putative
1	TcBrA4_Chr1	TcYC6_Chr2	-	457	TcBrA4_0064010	2595071	56153	TcYC6_0067430	2599168	60256	CHAT domain containing protein, putative
1	TcBrA4_Chr1	TcYC6_Chr2	-	458	TcBrA4_0064020	2601362	51555	TcYC6_0067410	2603770	53963	U3 small nucleolar RNA-associated protein 6, putative
1	TcBrA4_Chr1	TcYC6_Chr2	-	459	TcBrA4_0064030	2603977	49443	TcYC6_0067400	2605881	51347	hypothetical protein, conserved
1	TcBrA4_Chr1	TcYC6_Chr2	-	460	TcBrA4_0064040	2606077	48495	TcYC6_0067390	2606829	49247	40S ribosomal protein S6, putative
1	TcBrA4_Chr1	TcYC6_Chr2	-	461	TcBrA4_0064050	2607142	47067	TcYC6_0067380	2608263	48188	hypothetical protein, conserved
1	TcBrA4_Chr1	TcYC6_Chr2	-	462	TcBrA4_0064060	2608761	44796	TcYC6_0067370	2610530	46565	hypothetical protein
1	TcBrA4_Chr1	TcYC6_Chr2	-	463	TcBrA4_0064070	2611005	35136	TcYC6_0067360	2620175	44303	ankyrin repeat protein, putative
1	TcBrA4_Chr1	TcYC6_Chr2	-	464	TcBrA4_0064080	2620387	34512	TcYC6_0067350	2620785	34910	60S ribosomal protein L32, putative
1	TcBrA4_Chr1	TcYC6_Chr2	-	465	TcBrA4_0064090	2621077	33367	TcYC6_0067340	2621934	34221	hypothetical protein, conserved
1	TcBrA4_Chr1	TcYC6_Chr2	-	466	TcBrA4_0064100	2622279	31342	TcYC6_0067330	2623952	33015	Domain of unknown function (DUF4205), putative
1	TcBrA4_Chr1	TcYC6_Chr2	-	467	TcBrA4_0064110	2624367	27787	TcYC6_0067320	2627486	30906	calcium motive p-type ATPase, putative
1	TcBrA4_Chr1	TcYC6_Chr2	-	468	TcBrA4_0053920	2628656	24591	TcYC6_0067310	2630683	26618	kinesin, putative
1	TcBrA4_Chr1	TcYC6_Chr2	-	469	TcBrA4_0064120	2632307	21971	TcYC6_0067300	2633263	22927	hypothetical protein, conserved
1	TcBrA4_Chr1	TcYC6_Chr2	-	470	TcBrA4_0064130	2633628	20327	TcYC6_0067290	2634899	21598	hypothetical protein, conserved
2	TcBrA4_Chr1	TcYC6_Chr2	-	0	TcBrA4_0055700	660836	1940932	TcYC6_0075650	661105	1941198	hypothetical protein
2	TcBrA4_Chr1	TcYC6_Chr2	-	1	TcBrA4_0055710	663170	1938637	TcYC6_0075630	663391	1938861	hypothetical protein, conserved
2	TcBrA4_Chr1	TcYC6_Chr2	-	2	TcBrA4_0053670	663809	1936811	TcYC6_0075620	665220	1938223	hypothetical protein, conserved
2	TcBrA4_Chr1	TcYC6_Chr2	-	3	TcBrA4_0055720	665756	1935474	TcYC6_0075610	666562	1936280	electron transfer flavoprotein, putative
2	TcBrA4_Chr1	TcYC6_Chr2	-	4	TcBrA4_0055730	667088	1933010	TcYC6_0075600	669025	1934947	elongation factor, putative
2	TcBrA4_Chr1	TcYC6_Chr2	-	5	TcBrA4_0055740	669313	1932353	TcYC6_0075590	669705	1932745	DNA-directed RNA polymerase I subunit, putative
2	TcBrA4_Chr1	TcYC6_Chr2	-	6	TcBrA4_0055750	669857	1930042	TcYC6_0075580	672016	1932201	hypothetical protein, conserved
2	TcBrA4_Chr1	TcYC6_Chr2	-	7	TcBrA4_0055760	672291	1928839	TcYC6_0075570	673226	1929774	hypothetical protein, conserved
2	TcBrA4_Chr1	TcYC6_Chr2	-	8	TcBrA4_0055770	673617	1926042	TcYC6_0075560	676025	1928450	cleavage and polyadenylation specificity factor, putative
2	TcBrA4_Chr1	TcYC6_Chr2	-	9	TcBrA4_0055780	676315	1922595	TcYC6_0075550	679476	1925756	hypothetical protein, conserved
2	TcBrA4_Chr1	TcYC6_Chr2	-	10	TcBrA4_0055790	680017	1921292	TcYC6_0075540	680727	1922002	ubiquitin carboxyl-terminal hydrolase, putative
2	TcBrA4_Chr1	TcYC6_Chr2	-	11	TcBrA4_0055800	681058	1916835	TcYC6_0075530	685128	1920905	Putative intraflagellar transport protein F6
2	TcBrA4_Chr1	TcYC6_Chr2	-	12	TcBrA4_0055810	685789	1915236	TcYC6_0075520	686724	1916171	mitochondrial carrier protein, putative
2	TcBrA4_Chr1	TcYC6_Chr2	-	13	TcBrA4_0055820	687007	1912990	TcYC6_0075510	688947	1914930	hypothetical protein, conserved
2	TcBrA4_Chr1	TcYC6_Chr2	-	14	TcBrA4_0055830	689471	1911557	TcYC6_0075500	690352	1912438	hypothetical protein
2	TcBrA4_Chr1	TcYC6_Chr2	-	15	TcBrA4_0055840	690619	1910755	TcYC6_0075490	691149	1911285	hypothetical protein, conserved
2	TcBrA4_Chr1	TcYC6_Chr2	-	16	TcBrA4_0055850	691602	1907568	TcYC6_0075480	694331	1910300	hypothetical protein, conserved
2	TcBrA4_Chr1	TcYC6_Chr2	-	17	TcBrA4_0055860	694554	1907069	TcYC6_0075470	694823	1907338	dynein light chain, putative
2	TcBrA4_Chr1	TcYC6_Chr2	-	18	TcBrA4_0055870	695137	1903838	TcYC6_0075460	698061	1906762	Nucleoporin NUP110
2	TcBrA4_Chr1	TcYC6_Chr2	-	19	TcBrA4_0055880	698595	1901216	TcYC6_0075450	700697	1903303	hypothetical protein, conserved
2	TcBrA4_Chr1	TcYC6_Chr2	-	20	TcBrA4_0055890	701637	1898889	TcYC6_0075440	703019	1900271	RNA-binding protein, putative
2	TcBrA4_Chr1	TcYC6_Chr2	-	21	TcBrA4_0055900	703250	1896887	TcYC6_0075430	705025	1898662	hypothetical protein, conserved
2	TcBrA4_Chr1	TcYC6_Chr2	-	22	TcBrA4_0055910	705402	1896198	TcYC6_0075420	705710	1896506	hypothetical protein, conserved
2	TcBrA4_Chr1	TcYC6_Chr2	-	23	TcBrA4_0055920	705945	1893381	TcYC6_0075410	708518	1895954	repressor activator protein 1
2	TcBrA4_Chr1	TcYC6_Chr2	-	24	TcBrA4_0055930	708776	1892560	TcYC6_0075400	709330	1893114	B9 domain-containing protein 2
2	TcBrA4_Chr1	TcYC6_Chr2	-	25	TcBrA4_0055940	709633	1889083	TcYC6_0075390	712785	1892238	hypothetical protein, conserved
2	TcBrA4_Chr1	TcYC6_Chr2	-	26	TcBrA4_0055950	714098	1886348	TcYC6_0075380	715498	1887751	hypothetical protein, conserved
2	TcBrA4_Chr1	TcYC6_Chr2	-	27	TcBrA4_0055960	716191	1885266	TcYC6_0075370	716571	1885646	hypothetical protein, conserved
2	TcBrA4_Chr1	TcYC6_Chr2	-	28	TcBrA4_0055970	716809	1883858	TcYC6_0075350	717336	1884385	hypothetical protein
2	TcBrA4_Chr1	TcYC6_Chr2	-	29	TcBrA4_0055980	717824	1881274	TcYC6_0075340	719914	1883364	hypothetical protein, conserved
2	TcBrA4_Chr1	TcYC6_Chr2	-	30	TcBrA4_0055990	720331	1880285	TcYC6_0075330	720909	1880863	hypothetical protein, conserved
2	TcBrA4_Chr1	TcYC6_Chr2	-	31	TcBrA4_0056000	721200	1879718	TcYC6_0075320	721469	1879987	hypothetical protein
2	TcBrA4_Chr1	TcYC6_Chr2	-	32	TcBrA4_0056010	721940	1878352	TcYC6_0075310	722818	1879230	hypothetical protein
2	TcBrA4_Chr1	TcYC6_Chr2	-	33	TcBrA4_0056020	723539	1875420	TcYC6_0075300	725662	1877543	hypothetical protein, conserved
2	TcBrA4_Chr1	TcYC6_Chr2	-	34	TcBrA4_0056030	726096	1872106	TcYC6_0075290	728930	1874991	hypothetical protein, conserved
2	TcBrA4_Chr1	TcYC6_Chr2	-	35	TcBrA4_0056040	729220	1869989	TcYC6_0075280	731028	1871797	transcription factor
2	TcBrA4_Chr1	TcYC6_Chr2	-	36	TcBrA4_0056050	731337	1868537	TcYC6_0075270	732479	1869679	small GTP-binding protein domain containing protein, putative
2	TcBrA4_Chr1	TcYC6_Chr2	-	37	TcBrA4_0056060	732701	1867798	TcYC6_0075260	733225	1868322	hypothetical protein, conserved
2	TcBrA4_Chr1	TcYC6_Chr2	-	38	TcBrA4_0056070	733799	1864129	TcYC6_0075250	736864	1867194	hypothetical protein, conserved
2	TcBrA4_Chr1	TcYC6_Chr2	-	39	TcBrA4_0056080	737451	1859657	TcYC6_0075240	741377	1863586	myosin heavy chain
2	TcBrA4_Chr1	TcYC6_Chr2	-	40	TcBrA4_0056090	745745	1854574	TcYC6_0075230	746419	1855248	RNA-binding protein UBP1
2	TcBrA4_Chr1	TcYC6_Chr2	-	41	TcBrA4_0056100	749585	1850739	TcYC6_0075220	750085	1851239	U-rich RNA-binding protein UBP-2
2	TcBrA4_Chr1	TcYC6_Chr2	-	42	TcBrA4_0056110	750512	1848871	TcYC6_0075210	751942	1850304	hypothetical protein, conserved
2	TcBrA4_Chr1	TcYC6_Chr2	-	43	TcBrA4_0056120	753445	1846758	TcYC6_0075200	754041	1847354	RNA-binding protein
2	TcBrA4_Chr1	TcYC6_Chr2	-	44	TcBrA4_0056130	754825	1843964	TcYC6_0075190	756810	1845949	ABC transporter, mitochondrial, putative
2	TcBrA4_Chr1	TcYC6_Chr2	-	45	TcBrA4_0056140	757065	1842072	TcYC6_0075180	758702	1843709	guanine nucleotide releasing protein
2	TcBrA4_Chr1	TcYC6_Chr2	-	46	TcBrA4_0056150	759053	1838396	TcYC6_0075170	762364	1841707	hypothetical protein
2	TcBrA4_Chr1	TcYC6_Chr2	-	47	TcBrA4_0056160	765773	1834154	TcYC6_0075160	766594	1834975	kinesin
2	TcBrA4_Chr1	TcYC6_Chr2	-	48	TcBrA4_0056170	767017	1832097	TcYC6_0075150	768660	1833743	hypothetical protein, conserved
2	TcBrA4_Chr1	TcYC6_Chr2	-	49	TcBrA4_0056180	768926	1831245	TcYC6_0075140	769507	1831826	hypothetical protein
2	TcBrA4_Chr1	TcYC6_Chr2	-	50	TcBrA4_0056190	769925	1830290	TcYC6_0075130	770476	1830841	lipid-like atypical dual specificity phosphatase, putative
2	TcBrA4_Chr1	TcYC6_Chr2	-	51	TcBrA4_0056200	770777	1829355	TcYC6_0075120	771409	1829987	hypothetical protein, conserved
2	TcBrA4_Chr1	TcYC6_Chr2	-	52	TcBrA4_0056210	774721	1825194	TcYC6_0075110	775656	1826129	hypothetical protein
2	TcBrA4_Chr1	TcYC6_Chr2	-	53	TcBrA4_0056220	776414	1824148	TcYC6_0075100	776689	1824423	hypothetical protein, conserved
2	TcBrA4_Chr1	TcYC6_Chr2	-	54	TcBrA4_0056230	777087	1823468	TcYC6_0075090	777407	1823758	hypothetical protein
2	TcBrA4_Chr1	TcYC6_Chr2	-	55	TcBrA4_0056240	777717	1822107	TcYC6_0075080	778718	1823108	hypothetical protein, conserved
2	TcBrA4_Chr1	TcYC6_Chr2	-	56	TcBrA4_0056250	779009	1817929	TcYC6_0075070	782902	1821822	hypothetical protein
2	TcBrA4_Chr1	TcYC6_Chr2	-	57	TcBrA4_0056260	783345	1812700	TcYC6_0075060	788120	1817475	RNA polymerase I second largest subunit
2	TcBrA4_Chr1	TcYC6_Chr2	-	58	TcBrA4_0056270	788561	1811354	TcYC6_0075050	789463	1812256	Pentatricopeptide repeat protein (PPR), putative
2	TcBrA4_Chr1	TcYC6_Chr2	-	59	TcBrA4_0056280	789686	1810712	TcYC6_0075040	790105	1811131	hypothetical protein, conserved
2	TcBrA4_Chr1	TcYC6_Chr2	-	60	TcBrA4_0056290	790494	1810024	TcYC6_0075030	790781	1810311	hypothetical protein, conserved
2	TcBrA4_Chr1	TcYC6_Chr2	-	61	TcBrA4_0056300	791315	1807915	TcYC6_0075020	792892	1809498	epsin
2	TcBrA4_Chr1	TcYC6_Chr2	-	62	TcBrA4_0056310	794327	1804434	TcYC6_0075010	796372	1806479	DNA primase large subunit, putative
2	TcBrA4_Chr1	TcYC6_Chr2	-	63	TcBrA4_0056320	796583	1803113	TcYC6_0075000	797803	1804216	hypothetical protein, conserved
2	TcBrA4_Chr1	TcYC6_Chr2	-	64	TcBrA4_0056330	798316	1801061	TcYC6_0074990	799437	1802182	hypothetical protein
2	TcBrA4_Chr1	TcYC6_Chr2	-	65	TcBrA4_0056340	800253	1799970	TcYC6_0074980	800525	1800242	dynein light chain LC8, putative
2	TcBrA4_Chr1	TcYC6_Chr2	-	66	TcBrA4_0056350	801015	1798663	TcYC6_0074970	801833	1799487	hypothetical protein, conserved
2	TcBrA4_Chr1	TcYC6_Chr2	-	67	TcBrA4_0056370	803837	1796809	TcYC6_0074960	804340	1797312	eukaryotic translation initiation factor 5A
2	TcBrA4_Chr1	TcYC6_Chr2	-	68	TcBrA4_0056380	804619	1793529	TcYC6_0074950	807570	1796483	DNA repair protein
2	TcBrA4_Chr1	TcYC6_Chr2	-	69	TcBrA4_0056390	807889	1791981	TcYC6_0074940	809112	1793204	protein phosphatase 2C, putative
2	TcBrA4_Chr1	TcYC6_Chr2	-	70	TcBrA4_0056400	812465	1787973	TcYC6_0074930	813205	1788713	hypothetical protein, conserved
2	TcBrA4_Chr1	TcYC6_Chr2	-	71	TcBrA4_0056410	813986	1785178	TcYC6_0074920	815986	1787178	hypothetical protein, conserved
2	TcBrA4_Chr1	TcYC6_Chr2	-	72	TcBrA4_0056420	820125	1779244	TcYC6_0074910	821924	1781043	protein kinase
2	TcBrA4_Chr1	TcYC6_Chr2	-	73	TcBrA4_0056430	822533	1778240	TcYC6_0074900	822907	1778614	prefoldin subunit, putative
2	TcBrA4_Chr1	TcYC6_Chr2	-	74	TcBrA4_0056440	823304	1775452	TcYC6_0074890	825706	1777854	hypothetical protein, conserved
2	TcBrA4_Chr1	TcYC6_Chr2	-	75	TcBrA4_0056450	826761	1773541	TcYC6_0074880	827609	1774389	hypothetical protein, conserved
2	TcBrA4_Chr1	TcYC6_Chr2	-	76	TcBrA4_0056460	828718	1769693	TcYC6_0074870	831414	1772392	hypothetical protein, conserved
2	TcBrA4_Chr1	TcYC6_Chr2	-	77	TcBrA4_0056470	831753	1766790	TcYC6_0074860	834288	1769366	hypothetical protein, conserved
2	TcBrA4_Chr1	TcYC6_Chr2	-	78	TcBrA4_0056480	836067	1762604	TcYC6_0074850	838475	1765012	hypothetical protein, conserved
2	TcBrA4_Chr1	TcYC6_Chr2	-	79	TcBrA4_0056490	839062	1761259	TcYC6_0074840	839835	1762032	protein kinase
2	TcBrA4_Chr1	TcYC6_Chr2	-	80	TcBrA4_0056500	840152	1757960	TcYC6_0074830	843091	1760899	hypothetical protein, conserved
2	TcBrA4_Chr1	TcYC6_Chr2	-	81	TcBrA4_0056510	843656	1756642	TcYC6_0074820	844414	1757385	mitochondrial ribosomal protein l23
2	TcBrA4_Chr1	TcYC6_Chr2	-	82	TcBrA4_0056520	844651	1755081	TcYC6_0074810	845943	1756373	hypothetical protein
2	TcBrA4_Chr1	TcYC6_Chr2	-	83	TcBrA4_0056530	846275	1754227	TcYC6_0074800	846808	1754760	peptidyl-prolyl cis-trans isomerase, putative
2	TcBrA4_Chr1	TcYC6_Chr2	-	84	TcBrA4_0056540	847651	1749722	TcYC6_0074790	851292	1753141	hypothetical protein, conserved
2	TcBrA4_Chr1	TcYC6_Chr2	-	85	TcBrA4_0056550	851936	1747812	TcYC6_0074780	853180	1749056	isocitrate dehydrogenase, putative
2	TcBrA4_Chr1	TcYC6_Chr2	-	86	TcBrA4_0056560	853738	1743628	TcYC6_0074770	857370	1747263	hypothetical protein, conserved
2	TcBrA4_Chr1	TcYC6_Chr2	-	87	TcBrA4_0056570	857621	1742006	TcYC6_0074760	858940	1743325	hypothetical protein, conserved
2	TcBrA4_Chr1	TcYC6_Chr2	-	88	TcBrA4_0056580	859211	1739569	TcYC6_0074750	861373	1741731	hypothetical protein, conserved
2	TcBrA4_Chr1	TcYC6_Chr2	-	89	TcBrA4_0056590	861761	1738407	TcYC6_0074740	862582	1739213	hypothetical protein
2	TcBrA4_Chr1	TcYC6_Chr2	-	90	TcBrA4_0056600	863225	1736555	TcYC6_0074730	864391	1737721	MP44
2	TcBrA4_Chr1	TcYC6_Chr2	-	91	TcBrA4_0056610	864685	1734848	TcYC6_0074720	866094	1736257	hypothetical protein, conserved
2	TcBrA4_Chr1	TcYC6_Chr2	-	92	TcBrA4_0056620	866969	1731946	TcYC6_0074710	868972	1733949	ATPase
2	TcBrA4_Chr1	TcYC6_Chr2	-	93	TcBrA4_0056630	869152	1731107	TcYC6_0074700	869775	1731730	hypothetical protein, conserved
2	TcBrA4_Chr1	TcYC6_Chr2	-	94	TcBrA4_0056640	870011	1726378	TcYC6_0074690	874441	1730874	hypothetical protein
2	TcBrA4_Chr1	TcYC6_Chr2	-	95	TcBrA4_0056650	875000	1723732	TcYC6_0074680	877045	1725777	hypothetical protein
2	TcBrA4_Chr1	TcYC6_Chr2	-	96	TcBrA4_0056660	877621	1722744	TcYC6_0074670	878040	1723163	hypothetical protein
2	TcBrA4_Chr1	TcYC6_Chr2	-	97	TcBrA4_0056670	878358	1721309	TcYC6_0074660	879476	1722433	heat shock protein DnaJ
2	TcBrA4_Chr1	TcYC6_Chr2	-	98	TcBrA4_0056680	879810	1719989	TcYC6_0074650	880802	1720981	ribokinase
2	TcBrA4_Chr1	TcYC6_Chr2	-	99	TcBrA4_0056690	882255	1716504	TcYC6_0074640	884276	1718528	hypothetical protein
2	TcBrA4_Chr1	TcYC6_Chr2	-	100	TcBrA4_0056700	885487	1713741	TcYC6_0074630	887010	1715264	hypothetical protein, conserved
2	TcBrA4_Chr1	TcYC6_Chr2	-	101	TcBrA4_0056710	887404	1712299	TcYC6_0074620	888396	1713291	ribosome production factor 1, putative
2	TcBrA4_Chr1	TcYC6_Chr2	-	102	TcBrA4_0056720	888796	1710466	TcYC6_0074610	890217	1711887	hypothetical protein
2	TcBrA4_Chr1	TcYC6_Chr2	-	103	TcBrA4_0056730	890961	1707722	TcYC6_0074600	892955	1709716	ABC transporter
2	TcBrA4_Chr1	TcYC6_Chr2	-	104	TcBrA4_0056740	894593	1704405	TcYC6_0074590	896233	1706045	hypothetical protein
2	TcBrA4_Chr1	TcYC6_Chr2	-	105	TcBrA4_0056750	896644	1697336	TcYC6_0074580	906273	1704005	calpain cysteine peptidase, pseudogene
2	TcBrA4_Chr1	TcYC6_Chr2	-	106	TcBrA4_0056910	921728	1656415	TcYC6_0074560	940198	1670979	putative calpain-like cysteine peptidase
2	TcBrA4_Chr1	TcYC6_Chr2	-	107	TcBrA4_0056920	942749	1640224	TcYC6_0074550	956464	1653939	cysteine peptidase, Clan CA, family C2, putative
2	TcBrA4_Chr1	TcYC6_Chr2	-	108	TcBrA4_0056930	958452	1637255	TcYC6_0074540	959456	1638259	radial spoke protein 3, putative
2	TcBrA4_Chr1	TcYC6_Chr2	-	109	TcBrA4_0056940	959859	1633550	TcYC6_0074530	963152	1636702	Region in Clathrin and VPS, putative
2	TcBrA4_Chr1	TcYC6_Chr2	-	110	TcBrA4_0056950	963416	1631152	TcYC6_0074520	965554	1633290	hypothetical protein, conserved
2	TcBrA4_Chr1	TcYC6_Chr2	-	111	TcBrA4_0056980	976170	1626943	TcYC6_0074500	977615	1628391	Ring finger domain/PHD-finger, putative
2	TcBrA4_Chr1	TcYC6_Chr2	-	112	TcBrA4_0056990	977889	1624822	TcYC6_0074490	979727	1626660	hypothetical protein, conserved
2	TcBrA4_Chr1	TcYC6_Chr2	-	113	TcBrA4_0057000	979964	1622913	TcYC6_0074480	981637	1624586	hypothetical protein
2	TcBrA4_Chr1	TcYC6_Chr2	-	114	TcBrA4_0057010	981991	1620250	TcYC6_0074470	984291	1622550	hypothetical protein, conserved
2	TcBrA4_Chr1	TcYC6_Chr2	-	115	TcBrA4_0057020	984823	1618410	TcYC6_0074460	986115	1619702	hypothetical protein, conserved
2	TcBrA4_Chr1	TcYC6_Chr2	-	116	TcBrA4_0057030	987359	1615923	TcYC6_0074450	988570	1617134	hypothetical protein, conserved
2	TcBrA4_Chr1	TcYC6_Chr2	-	117	TcBrA4_0057040	988748	1613051	TcYC6_0074440	991435	1615675	Mitochondrial SSU ribosomal protein, putative
2	TcBrA4_Chr1	TcYC6_Chr2	-	118	TcBrA4_0057050	991768	1611687	TcYC6_0074430	992778	1612652	hypothetical protein
2	TcBrA4_Chr1	TcYC6_Chr2	-	119	TcBrA4_0057070	1005568	1606341	TcYC6_0074410	1006077	1606850	Mitochondrial ATP synthase subunit, putative
2	TcBrA4_Chr1	TcYC6_Chr2	-	120	TcBrA4_0057080	1006992	1604384	TcYC6_0074400	1008032	1605424	hypothetical protein, conserved
2	TcBrA4_Chr1	TcYC6_Chr2	-	121	TcBrA4_0057090	1009578	1601259	TcYC6_0074390	1010792	1602473	hypothetical protein, conserved
2	TcBrA4_Chr1	TcYC6_Chr2	-	122	TcBrA4_0057100	1011064	1599801	TcYC6_0074380	1012200	1600937	UBA/TS-N domain containing protein, putative
2	TcBrA4_Chr1	TcYC6_Chr2	-	123	TcBrA4_0057110	1012991	1598002	TcYC6_0074370	1013968	1598979	NADH-cytochrome b5 reductase, putative
2	TcBrA4_Chr1	TcYC6_Chr2	-	124	TcBrA4_0057120	1014328	1597039	TcYC6_0074360	1014936	1597647	NADH dehydrogenase [ubiquinone] iron-sulfur protein 7, mitochondrial
2	TcBrA4_Chr1	TcYC6_Chr2	-	125	TcBrA4_0057130	1015697	1595920	TcYC6_0074350	1016041	1596264	Stress responsive A/B Barrel Domain, putative
2	TcBrA4_Chr1	TcYC6_Chr2	-	126	TcBrA4_0057140	1016507	1595081	TcYC6_0074340	1016836	1595410	hypothetical protein, conserved
2	TcBrA4_Chr1	TcYC6_Chr2	-	127	TcBrA4_0057150	1019560	1591616	TcYC6_0074330	1020468	1592524	calcium uniporter protein, mitochondrial
2	TcBrA4_Chr1	TcYC6_Chr2	-	128	TcBrA4_0057160	1021407	1588135	TcYC6_0074320	1023908	1590597	hypothetical protein, conserved
2	TcBrA4_Chr1	TcYC6_Chr2	-	129	TcBrA4_0057170	1024455	1585850	TcYC6_0074310	1026137	1587532	zinc-finger of a C2HC-type, putative
2	TcBrA4_Chr1	TcYC6_Chr2	-	130	TcBrA4_0057180	1026876	1576199	TcYC6_0074300	1035779	1585105	Right handed beta helix region/Periplasmic copper-binding protein (NosD), putative
2	TcBrA4_Chr1	TcYC6_Chr2	-	131	TcBrA4_0057190	1037278	1573335	TcYC6_0074290	1038549	1574606	hypothetical protein, conserved
2	TcBrA4_Chr1	TcYC6_Chr2	-	132	TcBrA4_0057200	1039102	1570222	TcYC6_0074280	1041621	1572744	hypothetical protein, conserved
2	TcBrA4_Chr1	TcYC6_Chr2	-	133	TcBrA4_0057210	1042152	1568371	TcYC6_0074270	1043468	1569687	hypothetical protein, conserved
2	TcBrA4_Chr1	TcYC6_Chr2	-	134	TcBrA4_0057220	1043753	1565495	TcYC6_0074260	1046389	1568131	hypothetical protein, conserved
2	TcBrA4_Chr1	TcYC6_Chr2	-	135	TcBrA4_0057230	1046972	1562599	TcYC6_0074250	1049251	1564878	Repeat of unknown function (DUF1126)/EF-hand domain pair, putative
2	TcBrA4_Chr1	TcYC6_Chr2	-	136	TcBrA4_0057240	1049959	1561332	TcYC6_0074240	1050531	1561880	hypothetical protein, conserved
2	TcBrA4_Chr1	TcYC6_Chr2	-	137	TcBrA4_0057250	1050947	1557882	TcYC6_0074230	1053970	1560905	2-oxoglutarate dehydrogenase subunit, putative
2	TcBrA4_Chr1	TcYC6_Chr2	-	138	TcBrA4_0053710	1055132	1552299	TcYC6_0074220	1059532	1556723	phosphatidylinositol (3,5) kinase, putative
2	TcBrA4_Chr1	TcYC6_Chr2	-	139	TcBrA4_0157040	1092530	1538655	TcYC6_0149120	1094251	1539432	retrotransposon hot spot protein (RHS, pseudogene), putative
2	TcBrA4_Chr1	TcYC6_Chr2	-	140	TcBrA4_0057260	1101618	1535904	TcYC6_0074210	1102853	1537139	isovaleryl-coA dehydrogenase, putative
2	TcBrA4_Chr1	TcYC6_Chr2	-	141	TcBrA4_0057270	1103241	1533938	TcYC6_0074200	1104815	1535512	XRN 5'-3' exonuclease N-terminus, putative
2	TcBrA4_Chr1	TcYC6_Chr2	-	142	TcBrA4_0057280	1105464	1532297	TcYC6_0074190	1106459	1533292	1,2-Dihydroxy-3-keto-5-methylthiopentene dioxygenase, putative
2	TcBrA4_Chr1	TcYC6_Chr2	-	143	TcBrA4_0057290	1106894	1530488	TcYC6_0074180	1108378	1531972	hypothetical protein, conserved
2	TcBrA4_Chr1	TcYC6_Chr2	-	144	TcBrA4_0057300	1108753	1526898	TcYC6_0074170	1112250	1530089	hypothetical protein, conserved
2	TcBrA4_Chr1	TcYC6_Chr2	-	145	TcBrA4_0057310	1113174	1519559	TcYC6_0074140	1113902	1520095	hypothetical protein
2	TcBrA4_Chr1	TcYC6_Chr2	-	146	TcBrA4_0057320	1114100	1518476	TcYC6_0074130	1114786	1519162	hypothetical protein, conserved
2	TcBrA4_Chr1	TcYC6_Chr2	-	147	TcBrA4_0057330	1115047	1517082	TcYC6_0074120	1116174	1518188	hypothetical protein, conserved
2	TcBrA4_Chr1	TcYC6_Chr2	-	148	TcBrA4_0057340	1116450	1514135	TcYC6_0074110	1119215	1516786	Exocyst complex component Sec6, putative
2	TcBrA4_Chr1	TcYC6_Chr2	-	149	TcBrA4_0057350	1119454	1513197	TcYC6_0074100	1120035	1513778	hypothetical protein, conserved
2	TcBrA4_Chr1	TcYC6_Chr2	-	150	TcBrA4_0057360	1120377	1510382	TcYC6_0074090	1122851	1512856	hypothetical protein, conserved
2	TcBrA4_Chr1	TcYC6_Chr2	-	151	TcBrA4_0057370	1123291	1508757	TcYC6_0074080	1124478	1509944	hypothetical protein, conserved
2	TcBrA4_Chr1	TcYC6_Chr2	-	152	TcBrA4_0057380	1125090	1506871	TcYC6_0074070	1126493	1508244	hypothetical protein
2	TcBrA4_Chr1	TcYC6_Chr2	-	153	TcBrA4_0057390	1126959	1505966	TcYC6_0074060	1127366	1506373	hypothetical protein, conserved
2	TcBrA4_Chr1	TcYC6_Chr2	-	154	TcBrA4_0057400	1128026	1503304	TcYC6_0074050	1130008	1505292	vesicular transport protein (CDC48-like), putative
2	TcBrA4_Chr1	TcYC6_Chr2	-	155	TcBrA4_0057410	1130777	1501144	TcYC6_0074040	1132117	1502484	cysteine desulfurase, putative
2	TcBrA4_Chr1	TcYC6_Chr2	-	156	TcBrA4_0057420	1132431	1498186	TcYC6_0074030	1135073	1500828	vesicular-fusion ATPase-like protein, putative
2	TcBrA4_Chr1	TcYC6_Chr2	-	157	TcBrA4_0057430	1135740	1497009	TcYC6_0074020	1136279	1497548	Emopamil binding protein, putative
2	TcBrA4_Chr1	TcYC6_Chr2	-	158	TcBrA4_0057440	1136960	1494564	TcYC6_0074010	1138591	1496273	hypothetical protein, conserved
2	TcBrA4_Chr1	TcYC6_Chr2	-	159	TcBrA4_0057450	1139283	1493173	TcYC6_0074000	1139906	1493796	guide RNA-binding protein of 21 kDa
2	TcBrA4_Chr1	TcYC6_Chr2	-	160	TcBrA4_0057460	1140660	1492009	TcYC6_0073990	1141307	1492650	hypothetical protein, conserved
2	TcBrA4_Chr1	TcYC6_Chr2	-	161	TcBrA4_0057470	1143407	1487585	TcYC6_0073980	1145761	1489939	intraflagellar transport protein 88
2	TcBrA4_Chr1	TcYC6_Chr2	-	162	TcBrA4_0057480	1146308	1486027	TcYC6_0073970	1147312	1487049	hypothetical protein, conserved
2	TcBrA4_Chr1	TcYC6_Chr2	-	163	TcBrA4_0057490	1148582	1483026	TcYC6_0073960	1149979	1484426	transporter
2	TcBrA4_Chr1	TcYC6_Chr2	-	164	TcBrA4_0057500	1150202	1481480	TcYC6_0073950	1151524	1482802	JmjC domain, hydroxylase, putative
2	TcBrA4_Chr1	TcYC6_Chr2	-	165	TcBrA4_0057510	1151840	1478350	TcYC6_0073940	1154665	1481175	hypothetical protein, conserved
2	TcBrA4_Chr1	TcYC6_Chr2	-	166	TcBrA4_0057520	1155023	1477335	TcYC6_0073930	1155646	1477958	hypothetical protein, conserved
2	TcBrA4_Chr1	TcYC6_Chr2	-	167	TcBrA4_0057530	1156701	1475308	TcYC6_0073920	1157690	1476297	protein phosphatase 2C, putative
2	TcBrA4_Chr1	TcYC6_Chr2	-	168	TcBrA4_0057550	1161142	1470648	TcYC6_0073900	1162152	1471658	hypothetical protein
2	TcBrA4_Chr1	TcYC6_Chr2	-	169	TcBrA4_0057560	1162705	1468271	TcYC6_0073890	1164537	1470103	translation initiation factor eIF2B subunit-like protein
2	TcBrA4_Chr1	TcYC6_Chr2	-	170	TcBrA4_0057580	1167964	1462762	TcYC6_0073870	1170006	1464753	hypothetical protein, conserved
2	TcBrA4_Chr1	TcYC6_Chr2	-	171	TcBrA4_0057590	1175914	1456088	TcYC6_0073840	1176666	1456708	hypothetical protein
3	TcBrA4_Chr1	TcYC6_Chr2	-	0	TcBrA4_0057890	1218482	1435569	TcYC6_0073570	1220071	1437158	T-complex protein 1, beta subunit, putative
3	TcBrA4_Chr1	TcYC6_Chr2	-	1	TcBrA4_0057900	1220462	1433294	TcYC6_0073560	1222288	1435120	cation transporter protein, putative
3	TcBrA4_Chr1	TcYC6_Chr2	-	2	TcBrA4_0057930	1224884	1431483	TcYC6_0073540	1225909	1432040	hypothetical protein
3	TcBrA4_Chr1	TcYC6_Chr2	-	3	TcBrA4_0057960	1232046	1426111	TcYC6_0073500	1233719	1427784	ubiquitin carboxyl-terminal hydrolase, putative
3	TcBrA4_Chr1	TcYC6_Chr2	-	4	TcBrA4_0057980	1235668	1423470	TcYC6_0073490	1236330	1424132	hypothetical protein, conserved
3	TcBrA4_Chr1	TcYC6_Chr2	-	5	TcBrA4_0057990	1236562	1422065	TcYC6_0073480	1237743	1423246	hypothetical protein, conserved
3	TcBrA4_Chr1	TcYC6_Chr2	-	6	TcBrA4_0058000	1238031	1420952	TcYC6_0073470	1238858	1421779	hypothetical protein, conserved
3	TcBrA4_Chr1	TcYC6_Chr2	-	7	TcBrA4_0058010	1239199	1419054	TcYC6_0073460	1240752	1420607	hypothetical protein, conserved
3	TcBrA4_Chr1	TcYC6_Chr2	-	8	TcBrA4_0058020	1243250	1414424	TcYC6_0073450	1245328	1416502	arginyl-tRNA synthetase, putative
3	TcBrA4_Chr1	TcYC6_Chr2	-	9	TcBrA4_0058030	1246364	1411711	TcYC6_0073440	1248031	1413378	Cupin-like domain containing protein, putative
3	TcBrA4_Chr1	TcYC6_Chr2	-	10	TcBrA4_0058040	1248310	1410113	TcYC6_0073430	1249605	1411408	hypothetical protein, conserved
3	TcBrA4_Chr1	TcYC6_Chr2	-	11	TcBrA4_0058050	1249927	1408814	TcYC6_0073420	1250898	1409785	hypothetical protein, conserved
3	TcBrA4_Chr1	TcYC6_Chr2	-	12	TcBrA4_0058060	1251455	1406457	TcYC6_0073410	1253233	1408250	hypothetical protein, conserved
3	TcBrA4_Chr1	TcYC6_Chr2	-	13	TcBrA4_0058070	1253606	1404988	TcYC6_0073400	1254703	1406085	hypothetical protein
3	TcBrA4_Chr1	TcYC6_Chr2	-	14	TcBrA4_0058080	1254929	1400056	TcYC6_0073360	1255900	1401027	60S acidic ribosomal protein P0, putative
3	TcBrA4_Chr1	TcYC6_Chr2	-	15	TcBrA4_0058110	1258386	1399294	TcYC6_0073350	1258790	1399698	hypothetical protein, conserved
3	TcBrA4_Chr1	TcYC6_Chr2	-	16	TcBrA4_0058120	1259172	1397582	TcYC6_0073340	1260494	1398904	hypothetical protein
3	TcBrA4_Chr1	TcYC6_Chr2	-	17	TcBrA4_0058130	1262640	1394355	TcYC6_0073320	1263683	1395383	hypothetical protein, conserved
3	TcBrA4_Chr1	TcYC6_Chr2	-	18	TcBrA4_0058140	1263920	1391089	TcYC6_0073310	1266931	1394100	vacuolar protein sorting protein 16, putative
3	TcBrA4_Chr1	TcYC6_Chr2	-	19	TcBrA4_0058150	1267946	1388689	TcYC6_0073300	1269337	1390080	choline kinase
3	TcBrA4_Chr1	TcYC6_Chr2	-	20	TcBrA4_0058160	1269569	1386563	TcYC6_0073290	1271485	1388401	Divergent AAA domain containing protein, putative
3	TcBrA4_Chr1	TcYC6_Chr2	-	21	TcBrA4_0058170	1271862	1385535	TcYC6_0073280	1272509	1386182	Snf7, putative
3	TcBrA4_Chr1	TcYC6_Chr2	-	22	TcBrA4_0058180	1272936	1382681	TcYC6_0073270	1275335	1385083	CBF/Mak21 family, putative
3	TcBrA4_Chr1	TcYC6_Chr2	-	23	TcBrA4_0058190	1275927	1381017	TcYC6_0073260	1276931	1382021	proteasome regulatory non-ATPase subunit 3, putative
3	TcBrA4_Chr1	TcYC6_Chr2	-	24	TcBrA4_0058200	1277630	1376906	TcYC6_0073250	1281022	1380298	cyclic nucleotide-binding domain containing protein, putative
3	TcBrA4_Chr1	TcYC6_Chr2	-	25	TcBrA4_0058210	1281826	1374603	TcYC6_0073240	1283355	1376132	hypothetical protein, conserved
3	TcBrA4_Chr1	TcYC6_Chr2	-	26	TcBrA4_0058220	1284008	1373476	TcYC6_0073230	1284454	1373943	hypothetical protein, conserved
3	TcBrA4_Chr1	TcYC6_Chr2	-	27	TcBrA4_0058230	1285169	1371527	TcYC6_0073220	1286395	1372732	hypothetical protein, conserved
3	TcBrA4_Chr1	TcYC6_Chr2	-	28	TcBrA4_0058240	1286723	1369219	TcYC6_0073210	1288612	1371108	hypothetical protein, conserved
3	TcBrA4_Chr1	TcYC6_Chr2	-	29	TcBrA4_0058250	1289187	1368351	TcYC6_0073200	1289474	1368638	Domain of unknown function (DUF543), putative
3	TcBrA4_Chr1	TcYC6_Chr2	-	30	TcBrA4_0058260	1290106	1365763	TcYC6_0073190	1292064	1367721	hypothetical protein
3	TcBrA4_Chr1	TcYC6_Chr2	-	31	TcBrA4_0058270	1292292	1365115	TcYC6_0073180	1292693	1365513	DNA-directed RNA polymerase II, putative
3	TcBrA4_Chr1	TcYC6_Chr2	-	32	TcBrA4_0058280	1293001	1360099	TcYC6_0073170	1297671	1364769	diacylglycerol acyltransferase, putative
3	TcBrA4_Chr1	TcYC6_Chr2	-	33	TcBrA4_0058300	1302176	1350187	TcYC6_0073130	1306636	1354521	diacylglycerol acyltransferase, putative
3	TcBrA4_Chr1	TcYC6_Chr2	-	34	TcBrA4_0058310	1307049	1348471	TcYC6_0073120	1308392	1349814	hypothetical protein, conserved
3	TcBrA4_Chr1	TcYC6_Chr2	-	35	TcBrA4_0058320	1308602	1346015	TcYC6_0073110	1310845	1348258	choline/carnitine O-acetyltransferase, putative
3	TcBrA4_Chr1	TcYC6_Chr2	-	36	TcBrA4_0058340	1314681	1341364	TcYC6_0073090	1315271	1341954	hypothetical protein, conserved
3	TcBrA4_Chr1	TcYC6_Chr2	-	37	TcBrA4_0058500	1376002	1279570	TcYC6_0072910	1377738	1281306	hypothetical protein, conserved
4	TcBrA4_Chr1	TcYC6_Chr20	+	0	TcBrA4_0054330	175605	410838	TcYC6_0024820	176753	411971	UDP-Gal or UDP-GlcNAc-dependent glycosyltransferase, putative
4	TcBrA4_Chr1	TcYC6_Chr20	+	1	TcBrA4_0054350	182372	417877	TcYC6_0025870	183829	419289	hypothetical protein, conserved
4	TcBrA4_Chr1	TcYC6_Chr20	+	2	TcBrA4_0054360	186206	421819	TcYC6_0024840	187279	422892	hypothetical protein, conserved
4	TcBrA4_Chr1	TcYC6_Chr20	+	3	TcBrA4_0054370	188245	423516	TcYC6_0025880	198519	433775	hypothetical protein, conserved
4	TcBrA4_Chr1	TcYC6_Chr20	+	4	TcBrA4_0054380	200389	435621	TcYC6_0024850	202941	438173	cysteine peptidase, Clan CA, family C2, putative
4	TcBrA4_Chr1	TcYC6_Chr20	+	5	TcBrA4_0054390	203287	438616	TcYC6_0024860	204675	440004	adenylosuccinate lyase, putative
4	TcBrA4_Chr1	TcYC6_Chr20	+	6	TcBrA4_0054440	210664	442181	TcYC6_0024880	212415	443932	hypothetical protein, conserved
4	TcBrA4_Chr1	TcYC6_Chr20	+	7	TcBrA4_0054450	212709	444224	TcYC6_0024890	213287	444802	60S ribosomal protein L11, putative
4	TcBrA4_Chr1	TcYC6_Chr20	+	8	TcBrA4_0054470	214961	450309	TcYC6_0024940	215776	451124	hypothetical protein, conserved
4	TcBrA4_Chr1	TcYC6_Chr20	+	9	TcBrA4_0054480	217341	452884	TcYC6_0024950	222977	458583	hypothetical protein, conserved
4	TcBrA4_Chr1	TcYC6_Chr20	+	10	TcBrA4_0054490	223826	459442	TcYC6_0024960	226438	462051	palmitoyl acyltransferase 1, putative
4	TcBrA4_Chr1	TcYC6_Chr20	+	11	TcBrA4_0054500	226688	462309	TcYC6_0024970	227287	462908	hypothetical protein, conserved
4	TcBrA4_Chr1	TcYC6_Chr20	+	12	TcBrA4_0054510	227678	463311	TcYC6_0024980	229498	465134	hypothetical protein
4	TcBrA4_Chr1	TcYC6_Chr20	+	13	TcBrA4_0054520	230024	465661	TcYC6_0024990	231175	466812	EF hand, putative
4	TcBrA4_Chr1	TcYC6_Chr20	+	14	TcBrA4_0054530	231563	467202	TcYC6_0025000	235630	471269	predicted tetratricopeptide repeat protein
4	TcBrA4_Chr1	TcYC6_Chr20	+	15	TcBrA4_0054540	236493	472138	TcYC6_0025010	237515	473160	lipid-like atypical dual specificity phosphatase, putative
4	TcBrA4_Chr1	TcYC6_Chr20	+	16	TcBrA4_0054550	238086	473730	TcYC6_0025020	239783	475427	hypothetical protein
4	TcBrA4_Chr1	TcYC6_Chr20	+	17	TcBrA4_0054560	240080	475724	TcYC6_0025030	243103	478762	DENN (AEX-3) domain containing protein, putative
4	TcBrA4_Chr1	TcYC6_Chr20	+	18	TcBrA4_0054570	243779	479515	TcYC6_0025040	244669	480405	spermidine synthase, putative
4	TcBrA4_Chr1	TcYC6_Chr20	+	19	TcBrA4_0054580	244947	480687	TcYC6_0025050	245726	481271	hypothetical protein, conserved
4	TcBrA4_Chr1	TcYC6_Chr20	+	20	TcBrA4_0054590	246236	481986	TcYC6_0025890	246676	482426	hypothetical protein, conserved
4	TcBrA4_Chr1	TcYC6_Chr20	+	21	TcBrA4_0054600	247014	482752	TcYC6_0025900	249293	485031	hypothetical protein, conserved
4	TcBrA4_Chr1	TcYC6_Chr20	+	22	TcBrA4_0054610	249934	485669	TcYC6_0025060	250800	486535	mitochondrial carrier protein, putative
4	TcBrA4_Chr1	TcYC6_Chr20	+	23	TcBrA4_0054620	253065	488764	TcYC6_0025070	253646	489366	tRNA import complex component, putative
4	TcBrA4_Chr1	TcYC6_Chr20	+	24	TcBrA4_0054780	286157	495493	TcYC6_0026010	286831	496029	UDP-Gal or UDP-GlcNAc-dependent glycosyltransferase, pseudogene
4	TcBrA4_Chr1	TcYC6_Chr20	+	25	TcBrA4_0054860	339260	513915	TcYC6_0025110	339703	514358	hypothetical protein, conserved
4	TcBrA4_Chr1	TcYC6_Chr20	+	26	TcBrA4_0054870	340585	515224	TcYC6_0025120	341040	515679	ubiquitin-conjugating enzyme E2, putative
4	TcBrA4_Chr1	TcYC6_Chr20	+	27	TcBrA4_0054880	343094	517716	TcYC6_0025910	344701	519347	hypothetical protein, conserved
4	TcBrA4_Chr1	TcYC6_Chr20	+	28	TcBrA4_0054890	345310	520007	TcYC6_0025130	346410	521104	hypothetical protein
4	TcBrA4_Chr1	TcYC6_Chr20	+	29	TcBrA4_0054900	347274	522000	TcYC6_0025140	349571	524120	hypothetical protein, conserved
4	TcBrA4_Chr1	TcYC6_Chr20	+	30	TcBrA4_0054910	349729	524452	TcYC6_0025150	352458	527178	hypothetical protein, conserved
4	TcBrA4_Chr1	TcYC6_Chr20	+	31	TcBrA4_0054920	352815	527534	TcYC6_0025720	354464	529183	Protein of unknown function (DUF974), putative
4	TcBrA4_Chr1	TcYC6_Chr20	+	32	TcBrA4_0054930	354874	529614	TcYC6_0025160	356670	531425	WAHD domain of WASH complex, putative
4	TcBrA4_Chr1	TcYC6_Chr20	+	33	TcBrA4_0054950	357929	532699	TcYC6_0025180	358474	533244	nascent polypeptide associated complex subunit, putative
4	TcBrA4_Chr1	TcYC6_Chr20	+	34	TcBrA4_0054960	358791	533564	TcYC6_0025190	360146	534919	heat shock protein, putative
4	TcBrA4_Chr1	TcYC6_Chr20	+	35	TcBrA4_0054970	361857	536334	TcYC6_0026000	363830	538223	hypothetical protein, conserved
4	TcBrA4_Chr1	TcYC6_Chr20	+	36	TcBrA4_0054980	364298	538697	TcYC6_0025200	365065	539464	hypothetical protein, conserved
4	TcBrA4_Chr1	TcYC6_Chr20	+	37	TcBrA4_0054990	365763	540127	TcYC6_0025210	367751	542115	Pescadillo N-terminus/BRCA1 C Terminus (BRCT) domain containing protein, putative
4	TcBrA4_Chr1	TcYC6_Chr20	+	38	TcBrA4_0055000	368013	542387	TcYC6_0025220	369113	543433	Peptide deformylase 2, putative
4	TcBrA4_Chr1	TcYC6_Chr20	+	39	TcBrA4_0053860	369656	544014	TcYC6_0025230	371194	545552	hypothetical protein, conserved
4	TcBrA4_Chr1	TcYC6_Chr20	+	40	TcBrA4_0055010	371640	546018	TcYC6_0025240	373079	547457	tyrosine phospatase-like protein, putative
4	TcBrA4_Chr1	TcYC6_Chr20	+	41	TcBrA4_0055020	373560	548064	TcYC6_0025250	374540	548984	serine peptidase, Clan S-, family S54, putative
4	TcBrA4_Chr1	TcYC6_Chr20	+	42	TcBrA4_0055030	374852	549351	TcYC6_0025920	375556	550061	hypothetical protein, conserved
4	TcBrA4_Chr1	TcYC6_Chr20	+	43	TcBrA4_0055040	376013	550746	TcYC6_0025260	378052	552785	hypothetical protein
4	TcBrA4_Chr1	TcYC6_Chr20	+	44	TcBrA4_0055060	380245	555236	TcYC6_0025270	382044	557035	hypothetical protein, conserved
4	TcBrA4_Chr1	TcYC6_Chr20	+	45	TcBrA4_0055070	382518	557557	TcYC6_0025280	383039	558078	hypothetical protein, conserved
4	TcBrA4_Chr1	TcYC6_Chr20	+	46	TcBrA4_0055080	383612	558657	TcYC6_0025290	384040	559082	hypothetical protein, conserved
4	TcBrA4_Chr1	TcYC6_Chr20	+	47	TcBrA4_0055090	384749	559796	TcYC6_0025300	386608	561643	hypothetical protein, conserved
4	TcBrA4_Chr1	TcYC6_Chr20	+	48	TcBrA4_0055100	388162	563249	TcYC6_0025310	389559	564646	chaperone DNAJ protein, putative
4	TcBrA4_Chr1	TcYC6_Chr20	+	49	TcBrA4_0055110	389846	564941	TcYC6_0025320	390487	565582	60S ribosomal protein L10, putative
4	TcBrA4_Chr1	TcYC6_Chr20	+	50	TcBrA4_0055120	390778	565864	TcYC6_0025330	391374	566460	UMP/CMP kinase, putative
4	TcBrA4_Chr1	TcYC6_Chr20	+	51	TcBrA4_0055130	391653	566827	TcYC6_0025340	392489	567663	hypothetical protein, conserved
4	TcBrA4_Chr1	TcYC6_Chr20	+	52	TcBrA4_0055140	392811	567977	TcYC6_0025350	394373	569536	hypothetical protein
4	TcBrA4_Chr1	TcYC6_Chr20	+	53	TcBrA4_0055150	394839	570026	TcYC6_0025360	397262	572419	hypothetical protein, conserved
4	TcBrA4_Chr1	TcYC6_Chr20	+	54	TcBrA4_0055160	397630	572870	TcYC6_0025370	398421	573664	hypothetical protein, conserved
4	TcBrA4_Chr1	TcYC6_Chr20	+	55	TcBrA4_0055170	399103	574410	TcYC6_0025730	402024	577313	chloride channel protein, putative
4	TcBrA4_Chr1	TcYC6_Chr20	+	56	TcBrA4_0055180	402319	577615	TcYC6_0025380	402957	578253	Domain of unknown function (DUF947), putative
4	TcBrA4_Chr1	TcYC6_Chr20	+	57	TcBrA4_0055190	403841	579142	TcYC6_0025390	404515	579816	COPI associated protein, putative
4	TcBrA4_Chr1	TcYC6_Chr20	+	58	TcBrA4_0055200	404788	580108	TcYC6_0025400	405192	580512	hypothetical protein, conserved
4	TcBrA4_Chr1	TcYC6_Chr20	+	59	TcBrA4_0055210	405465	580830	TcYC6_0025410	407963	583331	Transcriptional repressor TCF25, putative
4	TcBrA4_Chr1	TcYC6_Chr20	+	60	TcBrA4_0055220	408517	583861	TcYC6_0025420	412086	587430	hypothetical protein, conserved
4	TcBrA4_Chr1	TcYC6_Chr20	+	61	TcBrA4_0055230	412746	588156	TcYC6_0025430	413096	588506	hypothetical protein, conserved
4	TcBrA4_Chr1	TcYC6_Chr20	+	62	TcBrA4_0055240	413438	588928	TcYC6_0025440	414619	590121	hypothetical protein
4	TcBrA4_Chr1	TcYC6_Chr20	+	63	TcBrA4_0055250	415875	591557	TcYC6_0025450	418571	594253	P-type H+-ATPase
4	TcBrA4_Chr1	TcYC6_Chr20	+	64	TcBrA4_0055260	419564	595564	TcYC6_0025460	421096	597096	hypothetical protein, conserved
4	TcBrA4_Chr1	TcYC6_Chr20	+	65	TcBrA4_0055270	421320	597328	TcYC6_0025470	422153	598161	rho-like GTP binding protein, putative
4	TcBrA4_Chr1	TcYC6_Chr20	+	66	TcBrA4_0055280	422487	598489	TcYC6_0025480	423299	599301	cytochrome c oxidase assembly factor, putative
4	TcBrA4_Chr1	TcYC6_Chr20	+	67	TcBrA4_0055290	423679	599680	TcYC6_0025490	424674	600675	hypothetical protein, conserved
4	TcBrA4_Chr1	TcYC6_Chr20	+	68	TcBrA4_0055300	424889	600890	TcYC6_0025500	425368	601369	hypothetical protein, conserved
4	TcBrA4_Chr1	TcYC6_Chr20	+	69	TcBrA4_0055310	426273	602408	TcYC6_0025510	427307	603442	fructose-1,6-bisphosphatase, cytosolic, putative
4	TcBrA4_Chr1	TcYC6_Chr20	+	70	TcBrA4_0055320	428732	605128	TcYC6_0025520	429709	606105	Double RNA binding domain protein 3
4	TcBrA4_Chr1	TcYC6_Chr20	+	71	TcBrA4_0055330	430335	606816	TcYC6_0025530	437357	613838	hypothetical protein, conserved
4	TcBrA4_Chr1	TcYC6_Chr20	+	72	TcBrA4_0055340	437592	614082	TcYC6_0025540	439172	615662	tRNA nucleotidyltransferase, putative
4	TcBrA4_Chr1	TcYC6_Chr20	+	73	TcBrA4_0055350	439393	615913	TcYC6_0025550	439995	616479	hypothetical protein, conserved
4	TcBrA4_Chr1	TcYC6_Chr20	+	74	TcBrA4_0055360	441358	617888	TcYC6_0025560	444483	621013	hypothetical protein, conserved
4	TcBrA4_Chr1	TcYC6_Chr20	+	75	TcBrA4_0055380	446499	621426	TcYC6_0025570	447629	622556	actin 1, putative
4	TcBrA4_Chr1	TcYC6_Chr20	+	76	TcBrA4_0055390	450635	627055	TcYC6_0025590	450913	627333	hypothetical protein
4	TcBrA4_Chr1	TcYC6_Chr20	+	77	TcBrA4_0055400	451861	628328	TcYC6_0025930	453546	630013	leucine-rich repeat protein 1 (LRRP1), putative
4	TcBrA4_Chr1	TcYC6_Chr20	+	78	TcBrA4_0055410	455303	631763	TcYC6_0025600	456109	632569	hypothetical protein, conserved
4	TcBrA4_Chr1	TcYC6_Chr20	+	79	TcBrA4_0055460	474098	649744	TcYC6_0025610	476479	652158	choline/carnitine O-acyltransferase , putative
4	TcBrA4_Chr1	TcYC6_Chr20	+	80	TcBrA4_0055480	479578	655310	TcYC6_0025630	480702	656434	WD domain, G-beta repeat, putative
4	TcBrA4_Chr1	TcYC6_Chr20	+	81	TcBrA4_0055490	481140	656928	TcYC6_0025640	482678	658466	inosine-5'-monophosphate dehydrogenase, putative
4	TcBrA4_Chr1	TcYC6_Chr20	+	82	TcBrA4_0055500	483697	659495	TcYC6_0025650	485427	661225	ATP-dependent zinc metallopeptidase, putative
4	TcBrA4_Chr1	TcYC6_Chr20	+	83	TcBrA4_0055510	485761	661569	TcYC6_0025660	486657	662465	protein kinase, putative
4	TcBrA4_Chr1	TcYC6_Chr20	+	84	TcBrA4_0185580	505412	674038	TcYC6_0172500	515758	684393	dispersed gene family protein 1 (DGF-1), putative
5	TcBrA4_Chr1	TcYC6_Chr20	+	0	TcBrA4_0053950	36272	327774	TcYC6_0024530	43957	335459	inositol 5-phosphatase 1
5	TcBrA4_Chr1	TcYC6_Chr20	+	1	TcBrA4_0053960	44707	336195	TcYC6_0024540	45150	336638	RNA-binding protein
5	TcBrA4_Chr1	TcYC6_Chr20	+	2	TcBrA4_0053970	45613	337090	TcYC6_0024550	47577	339054	putative cAMP-specific phosphodiesterase
5	TcBrA4_Chr1	TcYC6_Chr20	+	3	TcBrA4_0053980	47965	339489	TcYC6_0025830	48183	339707	hypothetical protein, conserved
5	TcBrA4_Chr1	TcYC6_Chr20	+	4	TcBrA4_0053990	49052	340588	TcYC6_0024560	49522	341058	hypothetical protein, conserved
5	TcBrA4_Chr1	TcYC6_Chr20	+	5	TcBrA4_0054000	49711	341253	TcYC6_0024570	50940	342482	hypothetical protein, conserved
5	TcBrA4_Chr1	TcYC6_Chr20	+	6	TcBrA4_0054010	51488	343061	TcYC6_0024580	52279	343855	DNA topoisomerase type IB small subunit
5	TcBrA4_Chr1	TcYC6_Chr20	+	7	TcBrA4_0054020	55225	346805	TcYC6_0024590	56457	348037	hypothetical protein, conserved
5	TcBrA4_Chr1	TcYC6_Chr20	+	8	TcBrA4_0054030	57916	349544	TcYC6_0024600	58854	350482	hypothetical protein, conserved
5	TcBrA4_Chr1	TcYC6_Chr20	+	9	TcBrA4_0054040	59597	351237	TcYC6_0024610	60301	351941	hypothetical protein
5	TcBrA4_Chr1	TcYC6_Chr20	+	10	TcBrA4_0054050	60581	352214	TcYC6_0024620	61219	352849	hypothetical protein, conserved
5	TcBrA4_Chr1	TcYC6_Chr20	+	11	TcBrA4_0054060	61465	353077	TcYC6_0024630	66303	357915	hypothetical protein, conserved
5	TcBrA4_Chr1	TcYC6_Chr20	+	12	TcBrA4_0054070	66549	358135	TcYC6_0024640	66998	358584	hypothetical protein
5	TcBrA4_Chr1	TcYC6_Chr20	+	13	TcBrA4_0054080	67276	358832	TcYC6_0024650	68772	360328	hypothetical protein, conserved
5	TcBrA4_Chr1	TcYC6_Chr20	+	14	TcBrA4_0054090	69145	360693	TcYC6_0024660	70311	361853	hypothetical protein, conserved
5	TcBrA4_Chr1	TcYC6_Chr20	+	15	TcBrA4_0054100	70568	362116	TcYC6_0024670	71470	363018	putative ribosomal RNA processing protein 40
5	TcBrA4_Chr1	TcYC6_Chr20	+	16	TcBrA4_0054110	71727	363297	TcYC6_0024680	72089	363659	hypothetical protein, conserved
5	TcBrA4_Chr1	TcYC6_Chr20	+	17	TcBrA4_0054120	72339	363921	TcYC6_0024690	73613	365195	hypothetical protein, conserved
5	TcBrA4_Chr1	TcYC6_Chr20	+	18	TcBrA4_0054130	74026	365605	TcYC6_0024700	74655	366201	hypothetical protein, conserved
5	TcBrA4_Chr1	TcYC6_Chr20	+	19	TcBrA4_0054140	76207	367740	TcYC6_0024710	77112	368645	hypothetical protein, conserved
5	TcBrA4_Chr1	TcYC6_Chr20	+	20	TcBrA4_0054150	77812	369336	TcYC6_0024720	81498	373022	putative RNA pseudouridylate synthase protein
5	TcBrA4_Chr1	TcYC6_Chr20	+	21	TcBrA4_0054160	81798	373362	TcYC6_0025840	82427	373988	hypothetical protein, conserved
5	TcBrA4_Chr1	TcYC6_Chr20	+	22	TcBrA4_0054170	82824	374380	TcYC6_0024730	84302	375858	Mitochondrial 39-S ribosomal protein L47 (MRP-L47), putative
5	TcBrA4_Chr1	TcYC6_Chr20	+	23	TcBrA4_0054180	84539	376089	TcYC6_0024740	89599	381149	putative adenosine monophosphate deaminase
5	TcBrA4_Chr1	TcYC6_Chr20	+	24	TcBrA4_0054190	90161	381714	TcYC6_0024750	91495	383048	Trans-2-enoyl-ACP reductase 1, putative
5	TcBrA4_Chr1	TcYC6_Chr20	+	25	TcBrA4_0054200	92129	383692	TcYC6_0024760	92968	384531	hypothetical protein, conserved
5	TcBrA4_Chr1	TcYC6_Chr20	+	26	TcBrA4_0054210	93199	384772	TcYC6_0024770	95385	386958	mitochondrial exoribonuclease DSS-1, putative
5	TcBrA4_Chr1	TcYC6_Chr20	+	27	TcBrA4_0054220	95648	387213	TcYC6_0025700	96226	387791	ADP-ribosylation factor, putative
5	TcBrA4_Chr1	TcYC6_Chr20	+	28	TcBrA4_0054230	96503	388067	TcYC6_0025850	97522	389086	hypothetical protein
5	TcBrA4_Chr1	TcYC6_Chr20	+	29	TcBrA4_0054240	97982	389468	TcYC6_0024780	101938	393433	hypothetical protein, conserved
5	TcBrA4_Chr1	TcYC6_Chr20	+	30	TcBrA4_0054250	102899	394369	TcYC6_0024790	104572	396147	hypothetical protein
5	TcBrA4_Chr1	TcYC6_Chr20	+	31	TcBrA4_0054260	104827	396431	TcYC6_0024800	105363	396967	hypothetical protein, conserved
5	TcBrA4_Chr1	TcYC6_Chr20	+	32	TcBrA4_0054270	105864	397474	TcYC6_0025710	106913	398523	phytanoyl-CoA dioxygenase (PhyH), putative
6	TcBrA4_Chr10	TcYC6_Chr7	+	0	TcBrA4_0121330	55071	66917	TcYC6_0087230	59698	71764	hypothetical protein, conserved
6	TcBrA4_Chr10	TcYC6_Chr7	+	1	TcBrA4_0121740	68467	76486	TcYC6_0087250	69018	77043	hypothetical protein, conserved
6	TcBrA4_Chr10	TcYC6_Chr7	+	2	TcBrA4_0121750	69264	77285	TcYC6_0087260	69965	77986	Uncharacterized conserved protein (DUF2039), putative
6	TcBrA4_Chr10	TcYC6_Chr7	+	3	TcBrA4_0121760	70309	78341	TcYC6_0087270	70818	78850	Predicted membrane protein, putative
6	TcBrA4_Chr10	TcYC6_Chr7	+	4	TcBrA4_0121770	71177	79208	TcYC6_0087280	73684	81721	hypothetical protein, conserved
6	TcBrA4_Chr10	TcYC6_Chr7	+	5	TcBrA4_0121780	74069	82106	TcYC6_0087290	75418	83455	Iron/manganese superoxide dismutase, C-terminal domain containing protein, putative
6	TcBrA4_Chr10	TcYC6_Chr7	+	6	TcBrA4_0121790	75682	83715	TcYC6_0087300	76527	84563	protein phosphatase 2C, putative
6	TcBrA4_Chr10	TcYC6_Chr7	+	7	TcBrA4_0121800	76868	84902	TcYC6_0087310	78259	86293	CBF/Mak21 family, putative
6	TcBrA4_Chr10	TcYC6_Chr7	+	8	TcBrA4_0121810	78619	86656	TcYC6_0087320	80076	88113	hypothetical protein, conserved
6	TcBrA4_Chr10	TcYC6_Chr7	+	9	TcBrA4_0121820	80425	88470	TcYC6_0087330	81588	89633	hypothetical protein, conserved
6	TcBrA4_Chr10	TcYC6_Chr7	+	10	TcBrA4_0121830	81877	89929	TcYC6_0087340	82428	90480	hypothetical protein, conserved
6	TcBrA4_Chr10	TcYC6_Chr7	+	11	TcBrA4_0121840	82760	90813	TcYC6_0087350	83644	91697	serine/threonine-protein phosphatase PP1, putative
6	TcBrA4_Chr10	TcYC6_Chr7	+	12	TcBrA4_0121860	86662	94918	TcYC6_0087370	87555	95811	serine/threonine-protein phosphatase PP1 alpha
6	TcBrA4_Chr10	TcYC6_Chr7	+	13	TcBrA4_0121870	90617	98953	TcYC6_0087380	91069	99405	hypothetical protein
6	TcBrA4_Chr10	TcYC6_Chr7	+	14	TcBrA4_0121880	91442	99783	TcYC6_0087390	91753	100094	Transcription factor Pcc1, putative
6	TcBrA4_Chr10	TcYC6_Chr7	+	15	TcBrA4_0121890	91994	100336	TcYC6_0087400	92662	101004	25 kDa translation elongation factor 1-beta, putative
6	TcBrA4_Chr10	TcYC6_Chr7	+	16	TcBrA4_0121900	93379	101727	TcYC6_0087410	94371	102719	serine/threonine-protein phosphatase PP1 beta
6	TcBrA4_Chr10	TcYC6_Chr7	+	17	TcBrA4_0121920	96590	104983	TcYC6_0087430	97684	106077	hypothetical protein, conserved
6	TcBrA4_Chr10	TcYC6_Chr7	+	18	TcBrA4_0121970	109320	113317	TcYC6_0087500	109823	113781	hypothetical protein, pseudogene
6	TcBrA4_Chr10	TcYC6_Chr7	+	19	TcBrA4_0122020	121407	124557	TcYC6_0087630	121946	125096	Amastin surface glycoprotein, putative
6	TcBrA4_Chr10	TcYC6_Chr7	+	20	TcBrA4_0122030	122476	125642	TcYC6_0087640	124377	127543	hypothetical protein, conserved
6	TcBrA4_Chr10	TcYC6_Chr7	+	21	TcBrA4_0122040	125540	128747	TcYC6_0087650	125881	129088	Mitochondrial ATP synthase subunit, putative
6	TcBrA4_Chr10	TcYC6_Chr7	+	22	TcBrA4_0122050	126343	129555	TcYC6_0087660	127737	130955	hypothetical protein, conserved
6	TcBrA4_Chr10	TcYC6_Chr7	+	23	TcBrA4_0122060	128244	131478	TcYC6_0087670	128564	131798	hypothetical protein, conserved
6	TcBrA4_Chr10	TcYC6_Chr7	+	24	TcBrA4_0122070	128998	132276	TcYC6_0087680	130758	134036	serine/threonine protein kinase
6	TcBrA4_Chr10	TcYC6_Chr7	+	25	TcBrA4_0122080	131237	134524	TcYC6_0087690	133642	136929	hypothetical protein, conserved
6	TcBrA4_Chr10	TcYC6_Chr7	+	26	TcBrA4_0122090	134818	138126	TcYC6_0087700	136479	139787	hypothetical protein, conserved
6	TcBrA4_Chr10	TcYC6_Chr7	+	27	TcBrA4_0122100	137372	140570	TcYC6_0087710	139270	142609	tuzin
6	TcBrA4_Chr10	TcYC6_Chr7	+	28	TcBrA4_0122110	139420	142759	TcYC6_0087720	139944	143283	amastin, putative
6	TcBrA4_Chr10	TcYC6_Chr7	+	29	TcBrA4_0122120	141583	165474	TcYC6_0087890	145080	168971	putative myosin IB heavy chain
6	TcBrA4_Chr10	TcYC6_Chr7	+	30	TcBrA4_0122130	145339	169240	TcYC6_0087900	146181	170082	hypothetical protein
6	TcBrA4_Chr10	TcYC6_Chr7	+	31	TcBrA4_0122140	146535	170440	TcYC6_0087910	147431	171354	hypothetical protein, conserved
6	TcBrA4_Chr10	TcYC6_Chr7	+	32	TcBrA4_0122150	147800	171721	TcYC6_0087920	149068	172989	hypothetical protein, conserved
6	TcBrA4_Chr10	TcYC6_Chr7	+	33	TcBrA4_0122160	149346	173262	TcYC6_0087930	150632	174548	Carnosine N-methyltransferase, putative
6	TcBrA4_Chr10	TcYC6_Chr7	+	34	TcBrA4_0122170	151564	175553	TcYC6_0087940	152913	176869	hypothetical protein, conserved
6	TcBrA4_Chr10	TcYC6_Chr7	+	35	TcBrA4_0122180	153343	177315	TcYC6_0087950	153900	177872	EF-hand domain pair, putative
6	TcBrA4_Chr10	TcYC6_Chr7	+	36	TcBrA4_0122190	154402	178375	TcYC6_0087960	155112	179085	uracil phosphoribosyltransferase, putative
6	TcBrA4_Chr10	TcYC6_Chr7	+	37	TcBrA4_0122200	156024	180053	TcYC6_0087970	158009	182044	TPR repeat/SET domain containing protein, putative
6	TcBrA4_Chr10	TcYC6_Chr7	+	38	TcBrA4_0122210	158495	182500	TcYC6_0087980	160633	184638	mitochondrial ATP-dependent zinc metallopeptidase, putative
6	TcBrA4_Chr10	TcYC6_Chr7	+	39	TcBrA4_0122220	160975	184985	TcYC6_0087990	161772	185425	hypothetical protein
6	TcBrA4_Chr10	TcYC6_Chr7	+	40	TcBrA4_0182900	166521	190164	TcYC6_0170970	168149	191796	surface protease GP63, putative
6	TcBrA4_Chr10	TcYC6_Chr7	+	41	TcBrA4_0122270	177384	201159	TcYC6_0088050	178061	201836	ubiquitin-conjugating enzyme E2, putative
6	TcBrA4_Chr10	TcYC6_Chr7	+	42	TcBrA4_0122280	178573	202334	TcYC6_0088060	179217	202984	hypothetical protein, conserved
6	TcBrA4_Chr10	TcYC6_Chr7	+	43	TcBrA4_0122290	179994	203857	TcYC6_0088070	182627	206490	hypothetical protein, conserved
6	TcBrA4_Chr10	TcYC6_Chr7	+	44	TcBrA4_0122300	183547	207446	TcYC6_0088080	187188	211087	dihydroxyacetone phosphate acyltransferase, putative
6	TcBrA4_Chr10	TcYC6_Chr7	+	45	TcBrA4_0121350	187464	211356	TcYC6_0088090	189295	213188	hypothetical protein
6	TcBrA4_Chr10	TcYC6_Chr7	+	46	TcBrA4_0122310	189497	213390	TcYC6_0088100	190537	214430	hypothetical protein, conserved
6	TcBrA4_Chr10	TcYC6_Chr7	+	47	TcBrA4_0122320	190905	214794	TcYC6_0088110	192299	216188	Shwachman-Bodian-Diamond syndrome (SBDS) protein/SBDS protein C-terminal domain containing protein, putative
6	TcBrA4_Chr10	TcYC6_Chr7	+	48	TcBrA4_0122330	192751	216637	TcYC6_0088120	193545	217431	hypothetical protein, conserved
6	TcBrA4_Chr10	TcYC6_Chr7	+	49	TcBrA4_0122340	193951	217836	TcYC6_0088130	196782	220628	hypothetical protein, conserved
6	TcBrA4_Chr10	TcYC6_Chr7	+	50	TcBrA4_0122350	197083	220956	TcYC6_0088140	198369	222242	hypothetical protein, conserved
6	TcBrA4_Chr10	TcYC6_Chr7	+	51	TcBrA4_0122360	198528	222401	TcYC6_0088150	199580	223453	hypothetical protein, conserved
6	TcBrA4_Chr10	TcYC6_Chr7	+	52	TcBrA4_0122370	199913	223798	TcYC6_0088160	200668	224553	hypothetical protein, conserved
6	TcBrA4_Chr10	TcYC6_Chr7	+	53	TcBrA4_0122380	200977	224858	TcYC6_0088170	201447	225328	Uncharacterised ACR, YggU family COG1872, putative
6	TcBrA4_Chr10	TcYC6_Chr7	+	54	TcBrA4_0122390	201797	225695	TcYC6_0088180	203140	227041	hypothetical protein, conserved
6	TcBrA4_Chr10	TcYC6_Chr7	+	55	TcBrA4_0122400	204572	228481	TcYC6_0088190	205027	228939	hypothetical protein, conserved
6	TcBrA4_Chr10	TcYC6_Chr7	+	56	TcBrA4_0122410	206618	230550	TcYC6_0088200	208330	232265	hypothetical protein, conserved
6	TcBrA4_Chr10	TcYC6_Chr7	+	57	TcBrA4_0122420	209322	233236	TcYC6_0088210	209978	233895	Enriched in surface-labeled proteome protein 11, putative
6	TcBrA4_Chr10	TcYC6_Chr7	+	58	TcBrA4_0122430	210360	234269	TcYC6_0088220	211706	235618	hypothetical protein, conserved
6	TcBrA4_Chr10	TcYC6_Chr7	+	59	TcBrA4_0122440	212245	236145	TcYC6_0088230	216441	240344	ATP-dependent RNA helicase, putative
6	TcBrA4_Chr10	TcYC6_Chr7	+	60	TcBrA4_0122450	216756	240671	TcYC6_0088240	217373	241291	hypothetical protein, conserved
6	TcBrA4_Chr10	TcYC6_Chr7	+	61	TcBrA4_0122460	217608	241548	TcYC6_0088250	218852	242795	hypothetical protein, conserved
6	TcBrA4_Chr10	TcYC6_Chr7	+	62	TcBrA4_0122470	219813	243774	TcYC6_0088260	222059	246020	hypothetical protein, conserved
6	TcBrA4_Chr10	TcYC6_Chr7	+	63	TcBrA4_0122480	222610	246564	TcYC6_0088270	226476	250430	hypothetical protein, conserved
6	TcBrA4_Chr10	TcYC6_Chr7	+	64	TcBrA4_0122490	226813	250776	TcYC6_0088280	227412	251378	hypothetical protein, conserved
6	TcBrA4_Chr10	TcYC6_Chr7	+	65	TcBrA4_0122500	228172	252110	TcYC6_0088290	228951	252892	chaperone DnaJ protein
6	TcBrA4_Chr10	TcYC6_Chr7	+	66	TcBrA4_0122510	229222	253169	TcYC6_0088300	229560	253510	hypothetical protein, conserved
6	TcBrA4_Chr10	TcYC6_Chr7	+	67	TcBrA4_0122520	229927	253901	TcYC6_0088310	232710	256675	mitochondrial DNA polymerase I protein A, putative
6	TcBrA4_Chr10	TcYC6_Chr7	+	68	TcBrA4_0122530	233141	257089	TcYC6_0088320	241330	264909	hypothetical protein, conserved
6	TcBrA4_Chr10	TcYC6_Chr7	+	69	TcBrA4_0122540	241866	265855	TcYC6_0088330	242915	266904	hypothetical protein, conserved
6	TcBrA4_Chr10	TcYC6_Chr7	+	70	TcBrA4_0122550	244869	269074	TcYC6_0088340	246641	270846	hypothetical protein, conserved
6	TcBrA4_Chr10	TcYC6_Chr7	+	71	TcBrA4_0122560	247185	271434	TcYC6_0088350	247976	272225	hypothetical protein
6	TcBrA4_Chr10	TcYC6_Chr7	+	72	TcBrA4_0122570	248834	273041	TcYC6_0088360	251530	275725	hypothetical protein, conserved
6	TcBrA4_Chr10	TcYC6_Chr7	+	73	TcBrA4_0122580	253645	277910	TcYC6_0088370	255489	279760	hypothetical protein, conserved
6	TcBrA4_Chr10	TcYC6_Chr7	+	74	TcBrA4_0122590	256795	281224	TcYC6_0088380	259323	283752	hypothetical protein, conserved
6	TcBrA4_Chr10	TcYC6_Chr7	+	75	TcBrA4_0122600	260067	284508	TcYC6_0088390	261911	286355	hypothetical protein, conserved
6	TcBrA4_Chr10	TcYC6_Chr7	+	76	TcBrA4_0122610	262646	287128	TcYC6_0088400	268975	293469	hypothetical protein
6	TcBrA4_Chr10	TcYC6_Chr7	+	77	TcBrA4_0122620	269844	294354	TcYC6_0088410	270713	295319	hypothetical protein, conserved
6	TcBrA4_Chr10	TcYC6_Chr7	+	78	TcBrA4_0122630	271034	295561	TcYC6_0088420	283678	308202	hypothetical protein, conserved
6	TcBrA4_Chr10	TcYC6_Chr7	+	79	TcBrA4_0122640	284706	309261	TcYC6_0088430	285731	310286	EAP30/Vps36 family, putative
6	TcBrA4_Chr10	TcYC6_Chr7	+	80	TcBrA4_0122650	286344	310874	TcYC6_0088440	287384	311914	D-isomer specific 2-hydroxyacid dehydrogenase-protein, putative
6	TcBrA4_Chr10	TcYC6_Chr7	+	81	TcBrA4_0122700	291746	314561	TcYC6_0088470	292411	315226	hypothetical protein, conserved
6	TcBrA4_Chr10	TcYC6_Chr7	+	82	TcBrA4_0122710	293167	324983	TcYC6_0088540	293823	325639	D-isomer specific 2-hydroxyacid dehydrogenase-protein, putative
6	TcBrA4_Chr10	TcYC6_Chr7	+	83	TcBrA4_0122820	307158	340768	TcYC6_0088670	307823	341178	hypothetical protein, conserved
6	TcBrA4_Chr10	TcYC6_Chr7	+	84	TcBrA4_0122920	323875	349821	TcYC6_0088740	325746	351692	Phosphatase and tensin-like protein, putative
6	TcBrA4_Chr10	TcYC6_Chr7	+	85	TcBrA4_0122930	326584	352572	TcYC6_0088750	329739	355727	hypothetical protein, conserved
6	TcBrA4_Chr10	TcYC6_Chr7	+	86	TcBrA4_0122940	330551	356571	TcYC6_0088760	332122	358142	hypothetical protein
6	TcBrA4_Chr10	TcYC6_Chr7	+	87	TcBrA4_0122950	332923	359199	TcYC6_0088770	334371	360647	R3H-associated N-terminal domain containing protein, putative
6	TcBrA4_Chr10	TcYC6_Chr7	+	88	TcBrA4_0122960	334626	360868	TcYC6_0088780	336326	362568	hypothetical protein, conserved
6	TcBrA4_Chr10	TcYC6_Chr7	+	89	TcBrA4_0122970	336665	362905	TcYC6_0088790	339046	365295	hypothetical protein, conserved
6	TcBrA4_Chr10	TcYC6_Chr7	+	90	TcBrA4_0122990	341445	367874	TcYC6_0088810	343475	369907	Protein of unknown function (DUF3808), putative
6	TcBrA4_Chr10	TcYC6_Chr7	+	91	TcBrA4_0123010	346085	372552	TcYC6_0088830	348862	375350	hypothetical protein, conserved
6	TcBrA4_Chr10	TcYC6_Chr7	+	92	TcBrA4_0123020	350764	377277	TcYC6_0088850	351222	377735	p25-alpha, putative
6	TcBrA4_Chr10	TcYC6_Chr7	+	93	TcBrA4_0123030	351898	378387	TcYC6_0088860	353502	380819	kinesin-like protein, putative
6	TcBrA4_Chr10	TcYC6_Chr7	+	94	TcBrA4_0121630	355656	382127	TcYC6_0088870	356927	383398	kinesin-like protein, putative
6	TcBrA4_Chr10	TcYC6_Chr7	+	95	TcBrA4_0123040	357189	383658	TcYC6_0088880	357716	384188	hypothetical protein
6	TcBrA4_Chr10	TcYC6_Chr7	+	96	TcBrA4_0123050	358012	384535	TcYC6_0088890	360315	386838	ATP dependent DEAD-box helicase, putative
6	TcBrA4_Chr10	TcYC6_Chr7	+	97	TcBrA4_0123060	360763	387325	TcYC6_0088900	361251	387816	ubiquitin-conjugating enzyme E2, putative
6	TcBrA4_Chr10	TcYC6_Chr7	+	98	TcBrA4_0123070	362360	388955	TcYC6_0088910	363646	390241	hydroxymethylglutaryl-CoA lyase
6	TcBrA4_Chr10	TcYC6_Chr7	+	99	TcBrA4_0123080	365564	392225	TcYC6_0088920	367681	394342	Zeta toxin, putative
6	TcBrA4_Chr10	TcYC6_Chr7	+	100	TcBrA4_0123090	368306	394988	TcYC6_0088930	369001	395683	pyroglutamyl-peptidase I, putative
6	TcBrA4_Chr10	TcYC6_Chr7	+	101	TcBrA4_0123100	369720	396452	TcYC6_0088940	372245	398977	hypothetical protein
6	TcBrA4_Chr10	TcYC6_Chr7	+	102	TcBrA4_0123110	373292	400020	TcYC6_0088950	373579	400307	hypothetical protein, conserved
6	TcBrA4_Chr10	TcYC6_Chr7	+	103	TcBrA4_0123120	374280	401007	TcYC6_0088960	375851	402578	Regulator of chromosome condensation (RCC1) repeat, putative
6	TcBrA4_Chr10	TcYC6_Chr7	+	104	TcBrA4_0123130	376781	403364	TcYC6_0088970	380437	407041	hypothetical protein, conserved
6	TcBrA4_Chr10	TcYC6_Chr7	+	105	TcBrA4_0123140	381176	407836	TcYC6_0088980	383650	410310	ATP-dependent RNA helicase, putative
6	TcBrA4_Chr10	TcYC6_Chr7	+	106	TcBrA4_0123150	384104	410790	TcYC6_0088990	386455	412607	hypothetical protein
6	TcBrA4_Chr10	TcYC6_Chr7	+	107	TcBrA4_0123160	386684	413769	TcYC6_0089000	387412	414497	hypothetical protein, conserved
6	TcBrA4_Chr10	TcYC6_Chr7	+	108	TcBrA4_0123170	388381	415523	TcYC6_0089010	390270	417394	folate/pteridine transporter, putative
6	TcBrA4_Chr10	TcYC6_Chr7	+	109	TcBrA4_0123200	395044	423332	TcYC6_0089070	395496	424018	hypothetical protein
6	TcBrA4_Chr10	TcYC6_Chr7	+	110	TcBrA4_0123220	396459	424840	TcYC6_0089080	399593	427974	hypothetical protein, conserved
6	TcBrA4_Chr10	TcYC6_Chr7	+	111	TcBrA4_0123230	400105	428613	TcYC6_0089090	404964	433475	hypothetical protein, conserved
6	TcBrA4_Chr10	TcYC6_Chr7	+	112	TcBrA4_0123240	405636	434410	TcYC6_0089100	406703	435477	protein kinase, putative
6	TcBrA4_Chr10	TcYC6_Chr7	+	113	TcBrA4_0123250	408654	437537	TcYC6_0089110	410441	439324	hypothetical protein, conserved
6	TcBrA4_Chr10	TcYC6_Chr7	+	114	TcBrA4_0123260	410809	439680	TcYC6_0089120	412512	441380	hypothetical protein, conserved
6	TcBrA4_Chr10	TcYC6_Chr7	+	115	TcBrA4_0123270	413033	441895	TcYC6_0089130	416173	445044	hypothetical protein, conserved
6	TcBrA4_Chr10	TcYC6_Chr7	+	116	TcBrA4_0123280	416701	445555	TcYC6_0089140	418041	446895	hypothetical protein, conserved
6	TcBrA4_Chr10	TcYC6_Chr7	+	117	TcBrA4_0123290	419147	448076	TcYC6_0089150	421066	449995	cardiolipin synthetase, putative
6	TcBrA4_Chr10	TcYC6_Chr7	+	118	TcBrA4_0123300	421398	450349	TcYC6_0089160	422306	451257	hypothetical protein, conserved
6	TcBrA4_Chr10	TcYC6_Chr7	+	119	TcBrA4_0123310	422857	451796	TcYC6_0089170	423093	452032	ubiquitin, putative
6	TcBrA4_Chr10	TcYC6_Chr7	+	120	TcBrA4_0123320	424226	453244	TcYC6_0089180	424699	453717	hypothetical protein, conserved
6	TcBrA4_Chr10	TcYC6_Chr7	+	121	TcBrA4_0123330	425143	454195	TcYC6_0089190	425868	454920	Silent information regulator 2 related protein 3
6	TcBrA4_Chr10	TcYC6_Chr7	+	122	TcBrA4_0123340	426134	455155	TcYC6_0089200	430546	459603	multidrug resistance-associated protein, putative
6	TcBrA4_Chr10	TcYC6_Chr7	+	123	TcBrA4_0123350	431111	460193	TcYC6_0089210	432829	461911	hypothetical protein
6	TcBrA4_Chr10	TcYC6_Chr7	+	124	TcBrA4_0123360	434815	463962	TcYC6_0089220	437940	467093	eukaryotic translation initiation factor 2-alpha kinase 2
6	TcBrA4_Chr10	TcYC6_Chr7	+	125	TcBrA4_0123370	438630	467817	TcYC6_0089230	440048	469238	hypothetical protein, conserved
6	TcBrA4_Chr10	TcYC6_Chr7	+	126	TcBrA4_0123390	441750	470985	TcYC6_0089240	443099	472331	8-oxoguanine DNA glycosylase, putative
6	TcBrA4_Chr10	TcYC6_Chr7	+	127	TcBrA4_0123400	443391	472656	TcYC6_0089250	447275	476540	hypothetical protein, conserved
6	TcBrA4_Chr10	TcYC6_Chr7	+	128	TcBrA4_0123410	448170	477435	TcYC6_0089260	452027	481223	kinatase, putative
6	TcBrA4_Chr10	TcYC6_Chr7	+	129	TcBrA4_0123420	452473	481734	TcYC6_0089270	453798	483059	thioredoxin, putative
6	TcBrA4_Chr10	TcYC6_Chr7	+	130	TcBrA4_0123430	454457	483867	TcYC6_0089280	456034	485339	hypothetical protein
6	TcBrA4_Chr10	TcYC6_Chr7	+	131	TcBrA4_0123440	456380	485786	TcYC6_0089290	457516	486922	SET domain containing protein, putative
6	TcBrA4_Chr10	TcYC6_Chr7	+	132	TcBrA4_0123450	458124	487514	TcYC6_0089300	459992	489373	Endonuclease/Exonuclease/phosphatase family, putative
6	TcBrA4_Chr10	TcYC6_Chr7	+	133	TcBrA4_0123460	460417	489828	TcYC6_0089310	460866	490277	hypothetical protein, conserved
6	TcBrA4_Chr10	TcYC6_Chr7	+	134	TcBrA4_0123470	461338	490766	TcYC6_0089320	464766	494194	Glycosyl hydrolase family 65 central catalytic domain/Haloacid dehalogenase-like hydrolase, putative
6	TcBrA4_Chr10	TcYC6_Chr7	+	135	TcBrA4_0123480	465524	494992	TcYC6_0089330	470167	499611	hypothetical protein, conserved
6	TcBrA4_Chr10	TcYC6_Chr7	+	136	TcBrA4_0123490	470442	499877	TcYC6_0089340	472613	502048	ATP-dependent RNA helicase, putative
6	TcBrA4_Chr10	TcYC6_Chr7	+	137	TcBrA4_0123500	473384	502839	TcYC6_0089350	475024	504476	sarcoplasmic reticulum glycoprotein, putative
6	TcBrA4_Chr10	TcYC6_Chr7	+	138	TcBrA4_0123510	475456	504907	TcYC6_0089360	477141	506586	hypothetical protein, conserved
6	TcBrA4_Chr10	TcYC6_Chr7	+	139	TcBrA4_0123520	477645	507097	TcYC6_0089370	478583	508035	hypothetical protein, conserved
6	TcBrA4_Chr10	TcYC6_Chr7	+	140	TcBrA4_0123530	479147	508604	TcYC6_0089380	480094	509545	twinfilin
6	TcBrA4_Chr10	TcYC6_Chr7	+	141	TcBrA4_0123540	480525	510012	TcYC6_0089390	482141	511562	hypothetical protein, conserved
6	TcBrA4_Chr10	TcYC6_Chr7	+	142	TcBrA4_0123550	482315	511871	TcYC6_0089400	482557	512113	hypothetical protein, conserved
6	TcBrA4_Chr10	TcYC6_Chr7	+	143	TcBrA4_0123560	483443	513054	TcYC6_0089410	483874	513485	hypothetical protein, conserved
6	TcBrA4_Chr10	TcYC6_Chr7	+	144	TcBrA4_0123570	484458	514115	TcYC6_0089420	484889	514516	clathrin coat assembly protein AP17, putative
6	TcBrA4_Chr10	TcYC6_Chr7	+	145	TcBrA4_0123580	485680	515361	TcYC6_0089430	487917	517598	asparaginyl-tRNA synthetase, putative
6	TcBrA4_Chr10	TcYC6_Chr7	+	146	TcBrA4_0123590	488612	518342	TcYC6_0089440	490603	520333	hypothetical protein, conserved
6	TcBrA4_Chr10	TcYC6_Chr7	+	147	TcBrA4_0123600	490997	520769	TcYC6_0089450	492085	521857	hypothetical protein, conserved
6	TcBrA4_Chr10	TcYC6_Chr7	+	148	TcBrA4_0123610	492466	522263	TcYC6_0089460	493572	523276	Histone-like transcription factor (CBF/NF-Y) and archaeal histone, putative
6	TcBrA4_Chr10	TcYC6_Chr7	+	149	TcBrA4_0123620	496020	525801	TcYC6_0089470	496565	526346	centrin, putative
6	TcBrA4_Chr10	TcYC6_Chr7	+	150	TcBrA4_0123630	497278	527069	TcYC6_0089480	498276	528067	hypothetical protein, conserved
6	TcBrA4_Chr10	TcYC6_Chr7	+	151	TcBrA4_0123640	498966	528741	TcYC6_0089490	500087	529862	Aminotransferase class IV, putative
6	TcBrA4_Chr10	TcYC6_Chr7	+	152	TcBrA4_0123650	500564	530326	TcYC6_0089500	502081	531843	dolichyl-P-Man:GDP-Man1GlcNAc2-PP-dolichyl alpha-1,3-mannosyltransferase, putative
6	TcBrA4_Chr10	TcYC6_Chr7	+	153	TcBrA4_0123660	503809	533598	TcYC6_0089510	505911	535700	TPR-repeat protein, putative
6	TcBrA4_Chr10	TcYC6_Chr7	+	154	TcBrA4_0123670	506647	536431	TcYC6_0089520	507141	536925	hypothetical protein, conserved
6	TcBrA4_Chr10	TcYC6_Chr7	+	155	TcBrA4_0123680	507511	537334	TcYC6_0089530	512472	542079	Sec7 domain containing protein, putative
6	TcBrA4_Chr10	TcYC6_Chr7	+	156	TcBrA4_0123690	513019	542824	TcYC6_0089540	515985	545790	hypothetical protein
6	TcBrA4_Chr10	TcYC6_Chr7	+	157	TcBrA4_0123700	516496	546305	TcYC6_0089550	518208	548017	GTP-binding protein, putative
6	TcBrA4_Chr10	TcYC6_Chr7	+	158	TcBrA4_0123710	518549	548371	TcYC6_0089560	520738	550563	hypothetical protein
6	TcBrA4_Chr10	TcYC6_Chr7	+	159	TcBrA4_0123720	521065	550902	TcYC6_0089570	521514	551351	ribosomal protein l35a, putative
6	TcBrA4_Chr10	TcYC6_Chr7	+	160	TcBrA4_0123730	522583	552471	TcYC6_0089580	522966	552854	hypothetical protein, conserved
6	TcBrA4_Chr10	TcYC6_Chr7	+	161	TcBrA4_0123740	523566	553487	TcYC6_0089590	523979	553900	hypothetical protein, conserved
6	TcBrA4_Chr10	TcYC6_Chr7	+	162	TcBrA4_0123750	524200	554103	TcYC6_0089600	524748	554804	hypothetical protein, conserved
6	TcBrA4_Chr10	TcYC6_Chr7	+	163	TcBrA4_0123760	525317	555220	TcYC6_0089610	528310	558213	hypothetical protein, conserved
6	TcBrA4_Chr10	TcYC6_Chr7	+	164	TcBrA4_0123770	528606	558491	TcYC6_0089620	529586	559471	hypothetical protein, conserved
6	TcBrA4_Chr10	TcYC6_Chr7	+	165	TcBrA4_0123780	529825	559884	TcYC6_0089630	531111	561179	hypothetical protein, conserved
6	TcBrA4_Chr10	TcYC6_Chr7	+	166	TcBrA4_0123790	533448	563597	TcYC6_0089640	534395	564547	protein phosphatase 2C, putative
6	TcBrA4_Chr10	TcYC6_Chr7	+	167	TcBrA4_0123800	537174	567297	TcYC6_0089660	542903	573026	Guanine nucleotide exchange factor in Golgi transport N-terminal/Sec7 domain
6	TcBrA4_Chr10	TcYC6_Chr7	+	168	TcBrA4_0123810	543675	573797	TcYC6_0089670	546479	576601	Coiled-coil and C2 domain-containing protein
6	TcBrA4_Chr10	TcYC6_Chr7	+	169	TcBrA4_0123820	547431	577572	TcYC6_0089680	551174	591318	antigenic protein, pseudogene
6	TcBrA4_Chr10	TcYC6_Chr7	+	170	TcBrA4_0124000	581642	613223	TcYC6_0089750	581923	613504	putative acyl-CoA binding protein
6	TcBrA4_Chr10	TcYC6_Chr7	+	171	TcBrA4_0124010	582902	614490	TcYC6_0089760	584326	615914	ruvB-like DNA helicase, putative
6	TcBrA4_Chr10	TcYC6_Chr7	+	172	TcBrA4_0124020	585130	616748	TcYC6_0089770	587001	618619	putative ATP-dependent RNA and DNA helicase, mitochondrial
6	TcBrA4_Chr10	TcYC6_Chr7	+	173	TcBrA4_0124030	587205	618859	TcYC6_0089780	590975	622629	putative phospholipid-transporting ATPase-like protein
6	TcBrA4_Chr10	TcYC6_Chr7	+	174	TcBrA4_0124040	591805	623476	TcYC6_0089790	593532	625173	hypothetical protein
6	TcBrA4_Chr10	TcYC6_Chr7	+	175	TcBrA4_0124050	594409	625997	TcYC6_0089800	595338	626926	hypothetical protein, conserved
6	TcBrA4_Chr10	TcYC6_Chr7	+	176	TcBrA4_0124060	595920	627468	TcYC6_0089810	598412	629960	hypothetical protein, conserved
6	TcBrA4_Chr10	TcYC6_Chr7	+	177	TcBrA4_0124070	598733	630282	TcYC6_0089820	600568	632117	putative NADPH-dependent FMN/FAD containing oxidoreductase
6	TcBrA4_Chr10	TcYC6_Chr7	+	178	TcBrA4_0124080	600917	632480	TcYC6_0089830	602377	633943	hypothetical protein, conserved
6	TcBrA4_Chr10	TcYC6_Chr7	+	179	TcBrA4_0124090	602779	634347	TcYC6_0089840	604515	636083	hypothetical protein, conserved
6	TcBrA4_Chr10	TcYC6_Chr7	+	180	TcBrA4_0124100	605050	636618	TcYC6_0089850	605871	637439	eukaryotic translation initiation factor 3 subunit g
6	TcBrA4_Chr10	TcYC6_Chr7	+	181	TcBrA4_0121650	606257	637817	TcYC6_0089860	607261	638851	hypothetical protein, conserved
6	TcBrA4_Chr10	TcYC6_Chr7	+	182	TcBrA4_0124110	608154	639851	TcYC6_0089870	609812	641470	hypothetical protein, conserved
6	TcBrA4_Chr10	TcYC6_Chr7	+	183	TcBrA4_0124120	610617	642311	TcYC6_0089880	612671	644365	glycosylphosphatidylinositol (GPI) anchor
6	TcBrA4_Chr10	TcYC6_Chr7	+	184	TcBrA4_0124130	613032	644820	TcYC6_0089890	613826	645617	hypothetical protein, conserved
6	TcBrA4_Chr10	TcYC6_Chr7	+	185	TcBrA4_0124140	619023	650614	TcYC6_0089900	620258	651735	Methyltransferase domain/Methyltransferase involved in Williams-Beuren syndrome, putative
6	TcBrA4_Chr10	TcYC6_Chr7	+	186	TcBrA4_0124150	620832	652296	TcYC6_0089910	621500	652964	hypothetical protein, conserved
6	TcBrA4_Chr10	TcYC6_Chr7	+	187	TcBrA4_0124160	621826	653301	TcYC6_0089920	622719	654212	hypothetical protein, conserved
6	TcBrA4_Chr10	TcYC6_Chr7	+	188	TcBrA4_0124170	624332	655451	TcYC6_0089930	625645	656764	Serine/threonine-protein phosphatase 2A catalytic subunit, putative
6	TcBrA4_Chr10	TcYC6_Chr7	+	189	TcBrA4_0124180	627381	658733	TcYC6_0089940	627884	659236	ribosomal protein S19, putative
6	TcBrA4_Chr10	TcYC6_Chr7	+	190	TcBrA4_0124190	628300	659664	TcYC6_0089950	630042	661406	hypothetical protein, conserved
6	TcBrA4_Chr10	TcYC6_Chr7	+	191	TcBrA4_0124200	630702	662060	TcYC6_0089960	632975	664333	Carboxypeptidase-like protein
6	TcBrA4_Chr10	TcYC6_Chr7	+	192	TcBrA4_0124210	634482	665877	TcYC6_0089970	636158	667553	regulatory subunit of protein kinase a-like protein, putative
6	TcBrA4_Chr10	TcYC6_Chr7	+	193	TcBrA4_0124220	637378	668772	TcYC6_0089980	637686	669080	Urm1 (Ubiquitin related modifier), putative
6	TcBrA4_Chr10	TcYC6_Chr7	+	194	TcBrA4_0124260	641709	673169	TcYC6_0090010	642053	673513	mitochondrial ribosomal protein L33
6	TcBrA4_Chr10	TcYC6_Chr7	+	195	TcBrA4_0124270	642301	673762	TcYC6_0090020	643071	674529	hypothetical protein
6	TcBrA4_Chr10	TcYC6_Chr7	+	196	TcBrA4_0124310	657630	681075	TcYC6_0090070	657866	681638	hypothetical protein, pseudogene
6	TcBrA4_Chr10	TcYC6_Chr7	+	197	TcBrA4_0124320	658938	682763	TcYC6_0090090	660452	684280	putative tyrosine phosphatase
6	TcBrA4_Chr10	TcYC6_Chr7	+	198	TcBrA4_0124330	661086	684928	TcYC6_0090100	661877	685719	hypothetical protein, conserved
6	TcBrA4_Chr10	TcYC6_Chr7	+	199	TcBrA4_0124340	662282	686120	TcYC6_0090110	663886	687724	hypothetical protein
6	TcBrA4_Chr10	TcYC6_Chr7	+	200	TcBrA4_0124350	664448	688276	TcYC6_0090120	665713	689541	hypothetical protein, conserved
6	TcBrA4_Chr10	TcYC6_Chr7	+	201	TcBrA4_0121660	666037	690045	TcYC6_0090130	666537	690545	hypothetical protein
6	TcBrA4_Chr10	TcYC6_Chr7	+	202	TcBrA4_0124360	666865	690871	TcYC6_0090140	667365	691371	hypothetical protein
6	TcBrA4_Chr10	TcYC6_Chr7	+	203	TcBrA4_0124370	667920	691947	TcYC6_0090150	668972	692999	hypothetical protein
6	TcBrA4_Chr10	TcYC6_Chr7	+	204	TcBrA4_0124380	669498	693535	TcYC6_0090160	670250	694287	hypothetical protein
6	TcBrA4_Chr10	TcYC6_Chr7	+	205	TcBrA4_0124390	670693	694729	TcYC6_0090170	672678	696714	casein kinase, putative
6	TcBrA4_Chr10	TcYC6_Chr7	+	206	TcBrA4_0124400	673442	697480	TcYC6_0090180	674344	698421	hypothetical protein
6	TcBrA4_Chr10	TcYC6_Chr7	+	207	TcBrA4_0124410	674645	698727	TcYC6_0090190	676051	700133	hypothetical protein, conserved
6	TcBrA4_Chr10	TcYC6_Chr7	+	208	TcBrA4_0124420	676503	700648	TcYC6_0090200	677042	701187	hypothetical protein
6	TcBrA4_Chr10	TcYC6_Chr7	+	209	TcBrA4_0124430	677714	701877	TcYC6_0090210	678871	703034	ADP/ATP mitochondrial carrier protein
6	TcBrA4_Chr10	TcYC6_Chr7	+	210	TcBrA4_0124440	680135	704352	TcYC6_0090220	681886	706103	hypothetical protein, conserved
6	TcBrA4_Chr10	TcYC6_Chr7	+	211	TcBrA4_0124450	682936	707114	TcYC6_0090230	684012	708190	lipophosphoglycan biosynthetic protein 2
6	TcBrA4_Chr10	TcYC6_Chr7	+	212	TcBrA4_0124460	684783	708982	TcYC6_0090240	686924	711123	putative ribosomal RNA processing protein 6
6	TcBrA4_Chr10	TcYC6_Chr7	+	213	TcBrA4_0124470	689132	713407	TcYC6_0090250	690559	714834	phosphatidylinositol phosphate kinase alpha
6	TcBrA4_Chr10	TcYC6_Chr7	+	214	TcBrA4_0124480	691999	716296	TcYC6_0090260	693093	717390	hypothetical protein
6	TcBrA4_Chr10	TcYC6_Chr7	+	215	TcBrA4_0124490	693574	717863	TcYC6_0090270	694332	718621	hypothetical protein
6	TcBrA4_Chr10	TcYC6_Chr7	+	216	TcBrA4_0124500	695233	719531	TcYC6_0090280	696492	720790	Present in the outer mitochondrial membrane proteome 28
6	TcBrA4_Chr10	TcYC6_Chr7	+	217	TcBrA4_0124510	696713	721011	TcYC6_0090290	697363	721661	hypothetical protein
6	TcBrA4_Chr10	TcYC6_Chr7	+	218	TcBrA4_0124520	697871	722238	TcYC6_0090300	698830	723122	hypothetical protein, conserved
6	TcBrA4_Chr10	TcYC6_Chr7	+	219	TcBrA4_0124530	699074	723379	TcYC6_0090310	700675	724980	hypothetical protein, conserved
6	TcBrA4_Chr10	TcYC6_Chr7	+	220	TcBrA4_0124540	701099	725449	TcYC6_0090320	702343	726693	hypothetical protein, conserved
6	TcBrA4_Chr10	TcYC6_Chr7	+	221	TcBrA4_0124550	703317	727247	TcYC6_0090330	704198	728551	hypothetical protein, conserved
6	TcBrA4_Chr10	TcYC6_Chr7	+	222	TcBrA4_0124560	714202	738668	TcYC6_0090370	717450	741898	putative phospholipid-translocating ATPase
6	TcBrA4_Chr10	TcYC6_Chr7	+	223	TcBrA4_0124620	728760	750637	TcYC6_0090390	730361	752460	hypothetical protein, conserved
6	TcBrA4_Chr10	TcYC6_Chr7	+	224	TcBrA4_0124630	730612	752716	TcYC6_0090400	732759	754863	Beta-lactamase superfamily domain/DNA repair metallo-beta-lactamase, putative
6	TcBrA4_Chr10	TcYC6_Chr7	+	225	TcBrA4_0124640	732998	755099	TcYC6_0090410	734188	756289	acetyl-CoA acetyltransferase, putative
6	TcBrA4_Chr10	TcYC6_Chr7	+	226	TcBrA4_0124650	735201	757330	TcYC6_0090420	735731	757872	Domain of unknown function (DUF4379), putative
6	TcBrA4_Chr10	TcYC6_Chr7	+	227	TcBrA4_0124660	736089	758242	TcYC6_0090430	737609	759762	Zn-finger in ubiquitin-hydrolases and other protein, putative
6	TcBrA4_Chr10	TcYC6_Chr7	+	228	TcBrA4_0124670	737995	760137	TcYC6_0090440	739206	761348	hypothetical protein, conserved
6	TcBrA4_Chr10	TcYC6_Chr7	+	229	TcBrA4_0124680	739393	761535	TcYC6_0090450	740016	762158	probable rRNA maturation factor YbeY, putative
6	TcBrA4_Chr10	TcYC6_Chr7	+	230	TcBrA4_0124690	740508	762664	TcYC6_0090460	741674	763830	hypothetical protein, conserved
6	TcBrA4_Chr10	TcYC6_Chr7	+	231	TcBrA4_0124700	742101	764262	TcYC6_0090470	742505	764666	hypothetical protein, conserved
6	TcBrA4_Chr10	TcYC6_Chr7	+	232	TcBrA4_0124710	742752	764913	TcYC6_0090480	744446	766607	hypothetical protein, conserved
6	TcBrA4_Chr10	TcYC6_Chr7	+	233	TcBrA4_0124720	744630	766792	TcYC6_0090490	745973	768138	vacuolar transport protein 4A, putative
6	TcBrA4_Chr10	TcYC6_Chr7	+	234	TcBrA4_0124730	746393	768586	TcYC6_0090500	748120	770316	hypothetical protein
6	TcBrA4_Chr10	TcYC6_Chr7	+	235	TcBrA4_0124740	748560	770761	TcYC6_0090510	751295	773499	hypothetical protein, conserved
6	TcBrA4_Chr10	TcYC6_Chr7	+	236	TcBrA4_0124750	752070	774282	TcYC6_0090520	752609	774821	D-Tyr-tRNA(Tyr) deacylase, putative
6	TcBrA4_Chr10	TcYC6_Chr7	+	237	TcBrA4_0124760	752814	775017	TcYC6_0090530	753278	775481	hypothetical protein, conserved
6	TcBrA4_Chr10	TcYC6_Chr7	+	238	TcBrA4_0124770	753634	775828	TcYC6_0090540	754500	776694	aldose 1-epimerase, putative
6	TcBrA4_Chr10	TcYC6_Chr7	+	239	TcBrA4_0124780	755112	777412	TcYC6_0090550	757226	779526	hypothetical protein, conserved
6	TcBrA4_Chr10	TcYC6_Chr7	+	240	TcBrA4_0124790	758857	781629	TcYC6_0090560	760323	783083	glyoxalase II
6	TcBrA4_Chr10	TcYC6_Chr7	+	241	TcBrA4_0124800	760629	783390	TcYC6_0090570	762917	785678	cleavage and polyadenylation specificity factor, putative
6	TcBrA4_Chr10	TcYC6_Chr7	+	242	TcBrA4_0124810	763519	786301	TcYC6_0090580	765510	788298	DNA topoisomerase IB, large subunit, putative
6	TcBrA4_Chr10	TcYC6_Chr7	+	243	TcBrA4_0124820	766530	789357	TcYC6_0090590	769259	792086	hypothetical protein, conserved
6	TcBrA4_Chr10	TcYC6_Chr7	+	244	TcBrA4_0124830	769575	792387	TcYC6_0090600	770999	793811	ZFP family member, putative
6	TcBrA4_Chr10	TcYC6_Chr7	+	245	TcBrA4_0124840	771296	794141	TcYC6_0090610	772429	795274	amidinotransferase, putative
6	TcBrA4_Chr10	TcYC6_Chr7	+	246	TcBrA4_0124850	773052	795906	TcYC6_0090620	773669	796526	hypothetical protein, conserved
6	TcBrA4_Chr10	TcYC6_Chr7	+	247	TcBrA4_0124860	773997	796746	TcYC6_0090630	775229	798080	Tetratricopeptide repeat, putative
6	TcBrA4_Chr10	TcYC6_Chr7	+	248	TcBrA4_0124870	775485	798340	TcYC6_0090640	776864	799719	ruvB-like DNA helicase, putative
6	TcBrA4_Chr10	TcYC6_Chr7	+	249	TcBrA4_0124880	777289	800170	TcYC6_0090650	778227	801108	hypothetical protein, conserved
6	TcBrA4_Chr10	TcYC6_Chr7	+	250	TcBrA4_0125000	801607	824632	TcYC6_0090760	802575	825648	Programmed cell death protein 2, C-terminal putative domain containing protein, putative
6	TcBrA4_Chr10	TcYC6_Chr7	+	251	TcBrA4_0125010	802913	825951	TcYC6_0090770	803935	826973	ankyrin, putative
6	TcBrA4_Chr10	TcYC6_Chr7	+	252	TcBrA4_0125020	807248	830710	TcYC6_0090790	809476	832938	hypothetical protein, conserved
6	TcBrA4_Chr10	TcYC6_Chr7	+	253	TcBrA4_0125030	809993	833395	TcYC6_0090800	811747	835149	phosphatidylinositol 4-kinase, putative
6	TcBrA4_Chr10	TcYC6_Chr7	+	254	TcBrA4_0125040	812068	835481	TcYC6_0090810	813309	836722	hypothetical protein
6	TcBrA4_Chr10	TcYC6_Chr7	+	255	TcBrA4_0125050	813703	837198	TcYC6_0090820	814782	838277	adenosine kinase, putative
6	TcBrA4_Chr10	TcYC6_Chr7	+	256	TcBrA4_0125060	815582	839097	TcYC6_0090830	816058	839573	Complex 1 protein (LYR family), putative
6	TcBrA4_Chr10	TcYC6_Chr7	+	257	TcBrA4_0125070	816351	839728	TcYC6_0090840	817928	841305	hypothetical protein, conserved
6	TcBrA4_Chr10	TcYC6_Chr7	+	258	TcBrA4_0125080	818293	841685	TcYC6_0090850	821196	844588	hypothetical protein
6	TcBrA4_Chr10	TcYC6_Chr7	+	259	TcBrA4_0125090	821918	845334	TcYC6_0090860	823441	846857	hypothetical protein, conserved
6	TcBrA4_Chr10	TcYC6_Chr7	+	260	TcBrA4_0125130	829254	847612	TcYC6_0090870	830801	849093	hypothetical protein, conserved
6	TcBrA4_Chr10	TcYC6_Chr7	+	261	TcBrA4_0125140	831591	849909	TcYC6_0090880	832070	850388	ribosomal protein L21E (60S), putative
6	TcBrA4_Chr10	TcYC6_Chr7	+	262	TcBrA4_0125150	832434	850752	TcYC6_0090890	834320	851834	hypothetical protein, conserved
6	TcBrA4_Chr10	TcYC6_Chr7	+	263	TcBrA4_0125160	835160	858637	TcYC6_0090930	836992	860469	V-type ATPase, A subunit, putative
6	TcBrA4_Chr10	TcYC6_Chr7	+	264	TcBrA4_0125170	837691	861195	TcYC6_0090940	838299	861803	ribosomal protein L13, putative
6	TcBrA4_Chr10	TcYC6_Chr7	+	265	TcBrA4_0125180	838495	862021	TcYC6_0090950	841776	865299	hypothetical protein, conserved
6	TcBrA4_Chr10	TcYC6_Chr7	+	266	TcBrA4_0125190	841899	865530	TcYC6_0090960	843341	866876	inositol-pentakisphosphate 2-kinase, putative
6	TcBrA4_Chr10	TcYC6_Chr7	+	267	TcBrA4_0125200	843836	867397	TcYC6_0090970	844411	867972	hypothetical protein, conserved
6	TcBrA4_Chr10	TcYC6_Chr7	+	268	TcBrA4_0125210	844812	868401	TcYC6_0090980	845627	869216	Protein of unknown function (DUF501), putative
6	TcBrA4_Chr10	TcYC6_Chr7	+	269	TcBrA4_0125220	845855	869459	TcYC6_0090990	846943	870547	hypothetical protein, conserved
6	TcBrA4_Chr10	TcYC6_Chr7	+	270	TcBrA4_0125230	847241	870957	TcYC6_0091000	848716	872432	serine-palmitoyl-CoA transferase
6	TcBrA4_Chr10	TcYC6_Chr7	+	271	TcBrA4_0125240	849354	873083	TcYC6_0091010	850049	873775	hypothetical protein, conserved
6	TcBrA4_Chr10	TcYC6_Chr7	+	272	TcBrA4_0125250	851354	875136	TcYC6_0091020	852370	876152	hypothetical protein, conserved
6	TcBrA4_Chr10	TcYC6_Chr7	+	273	TcBrA4_0125260	852642	876432	TcYC6_0091030	853760	877550	actin-like protein, putative
6	TcBrA4_Chr10	TcYC6_Chr7	+	274	TcBrA4_0125270	854328	878126	TcYC6_0091040	854951	878749	hypothetical protein, conserved
6	TcBrA4_Chr10	TcYC6_Chr7	+	275	TcBrA4_0125280	855465	879257	TcYC6_0091050	857222	881014	phosphomannomutase-like protein, putative
6	TcBrA4_Chr10	TcYC6_Chr7	+	276	TcBrA4_0125290	857721	881510	TcYC6_0091060	861236	885025	WD domain, G-beta repeat, putative
6	TcBrA4_Chr10	TcYC6_Chr7	+	277	TcBrA4_0125300	861562	885361	TcYC6_0091070	862536	886335	hypothetical protein, conserved
6	TcBrA4_Chr10	TcYC6_Chr7	+	278	TcBrA4_0121670	862793	886577	TcYC6_0091080	863386	887170	hypothetical protein, conserved
6	TcBrA4_Chr10	TcYC6_Chr7	+	279	TcBrA4_0125310	863581	887407	TcYC6_0091090	864147	887973	ribosomal protein L14, putative
6	TcBrA4_Chr10	TcYC6_Chr7	+	280	TcBrA4_0125320	864415	888255	TcYC6_0091100	865206	889046	TPR repeat, putative
6	TcBrA4_Chr10	TcYC6_Chr7	+	281	TcBrA4_0125330	865578	889448	TcYC6_0091110	866306	890176	hypothetical protein, conserved
6	TcBrA4_Chr10	TcYC6_Chr7	+	282	TcBrA4_0125340	866572	890463	TcYC6_0091120	867246	891137	hypothetical protein, conserved
6	TcBrA4_Chr10	TcYC6_Chr7	+	283	TcBrA4_0125350	867534	891451	TcYC6_0091130	868229	892146	Aquaporin 2
6	TcBrA4_Chr10	TcYC6_Chr7	+	284	TcBrA4_0125360	868589	892520	TcYC6_0091140	868936	892867	small nuclear ribonucleoprotein sm d3
6	TcBrA4_Chr10	TcYC6_Chr7	+	285	TcBrA4_0125370	869517	893449	TcYC6_0091150	871439	895371	putative TPR-repeat-containing chaperone protein DNAJ
6	TcBrA4_Chr10	TcYC6_Chr7	+	286	TcBrA4_0125380	872019	895947	TcYC6_0091160	885827	909755	dynein heavy chain, putative
6	TcBrA4_Chr10	TcYC6_Chr7	+	287	TcBrA4_0125390	886408	910350	TcYC6_0091170	887307	911249	hypothetical protein, conserved
6	TcBrA4_Chr10	TcYC6_Chr7	+	288	TcBrA4_0125400	887633	911593	TcYC6_0091180	888208	912171	hypothetical protein, conserved
6	TcBrA4_Chr10	TcYC6_Chr7	+	289	TcBrA4_0125410	888421	912387	TcYC6_0091190	889677	913643	Histidine kinase-, DNA gyrase B-, and HSP90-like ATPase, putative
6	TcBrA4_Chr10	TcYC6_Chr7	+	290	TcBrA4_0125420	890122	914117	TcYC6_0091200	890415	914410	cytochrome c oxidase assembly protein PET191, putative
6	TcBrA4_Chr10	TcYC6_Chr7	+	291	TcBrA4_0125430	890842	914834	TcYC6_0091210	892041	916033	TFIIF-stimulated CTD phosphatase, putative
6	TcBrA4_Chr10	TcYC6_Chr7	+	292	TcBrA4_0125440	892399	916532	TcYC6_0091220	893853	917923	expression site-associated gene 5 (ESAG5-like) protein, putative
6	TcBrA4_Chr10	TcYC6_Chr7	+	293	TcBrA4_0125450	894766	918834	TcYC6_0091230	902544	926612	target of rapamycin kinase 3
6	TcBrA4_Chr10	TcYC6_Chr7	+	294	TcBrA4_0125460	903671	927797	TcYC6_0091240	904363	928489	hypothetical protein, conserved
6	TcBrA4_Chr10	TcYC6_Chr7	+	295	TcBrA4_0125470	904904	929016	TcYC6_0091250	905161	929273	Phosphatidylinositol N-acetylglucosaminyltransferase subunit Y, putative
6	TcBrA4_Chr10	TcYC6_Chr7	+	296	TcBrA4_0125480	905453	929585	TcYC6_0091260	909283	933415	hypothetical protein, conserved
6	TcBrA4_Chr10	TcYC6_Chr7	+	297	TcBrA4_0125490	910050	934246	TcYC6_0091270	912452	936627	AP-1 adapter complex gamma subunit, putative
6	TcBrA4_Chr10	TcYC6_Chr7	+	298	TcBrA4_0125500	912976	937185	TcYC6_0091280	913422	937631	50S ribosomal protein L7Ae, putative
6	TcBrA4_Chr10	TcYC6_Chr7	+	299	TcBrA4_0125510	913904	938089	TcYC6_0091290	915226	939441	Rgp1, putative
6	TcBrA4_Chr10	TcYC6_Chr7	+	300	TcBrA4_0125520	915497	939723	TcYC6_0091300	916984	941210	Peptidase family C78, putative
6	TcBrA4_Chr10	TcYC6_Chr7	+	301	TcBrA4_0125530	917216	941443	TcYC6_0091310	917533	941760	hypothetical protein, conserved
6	TcBrA4_Chr10	TcYC6_Chr7	+	302	TcBrA4_0125540	918482	942712	TcYC6_0091320	919960	944190	putative NAD dependent epimerase/dehydratase family
6	TcBrA4_Chr10	TcYC6_Chr7	+	303	TcBrA4_0125550	921166	945440	TcYC6_0091330	921930	946204	hypothetical protein, conserved
6	TcBrA4_Chr10	TcYC6_Chr7	+	304	TcBrA4_0125560	922313	946598	TcYC6_0091340	923317	947602	geranylgeranyl transferase type II beta subunit, putative
6	TcBrA4_Chr10	TcYC6_Chr7	+	305	TcBrA4_0125570	923943	947905	TcYC6_0091350	925088	949050	hypothetical protein, conserved
6	TcBrA4_Chr10	TcYC6_Chr7	+	306	TcBrA4_0125580	925370	949325	TcYC6_0091360	927298	951253	conserved protein, unknown function
6	TcBrA4_Chr10	TcYC6_Chr7	+	307	TcBrA4_0125590	927747	951695	TcYC6_0091370	930446	954394	ubiquitin hydrolase, putative
6	TcBrA4_Chr10	TcYC6_Chr7	+	308	TcBrA4_0125600	930984	954946	TcYC6_0091380	933089	957051	hypothetical protein, conserved
6	TcBrA4_Chr10	TcYC6_Chr7	+	309	TcBrA4_0125610	933595	957579	TcYC6_0091390	934329	958313	hypothetical protein
6	TcBrA4_Chr10	TcYC6_Chr7	+	310	TcBrA4_0125620	934563	958543	TcYC6_0091400	935987	959967	GRIP domain containing protein, putative
6	TcBrA4_Chr10	TcYC6_Chr7	+	311	TcBrA4_0125630	936242	960282	TcYC6_0091410	937225	961190	hypothetical protein
6	TcBrA4_Chr10	TcYC6_Chr7	+	312	TcBrA4_0125640	937521	961592	TcYC6_0091420	944975	969046	hypothetical protein, conserved
6	TcBrA4_Chr10	TcYC6_Chr7	+	313	TcBrA4_0125650	945485	969627	TcYC6_0091430	946954	971096	PX domain containing protein, putative
6	TcBrA4_Chr10	TcYC6_Chr7	+	314	TcBrA4_0125660	947493	971638	TcYC6_0091440	948449	972594	Alpha/beta hydrolase family, putative
6	TcBrA4_Chr10	TcYC6_Chr7	+	315	TcBrA4_0125670	948932	973067	TcYC6_0091450	951361	975496	PQQ-like domain/Protein of unknown function (DUF1620), putative
6	TcBrA4_Chr10	TcYC6_Chr7	+	316	TcBrA4_0125680	951803	976000	TcYC6_0091460	953125	977322	hypothetical protein, conserved
6	TcBrA4_Chr10	TcYC6_Chr7	+	317	TcBrA4_0125690	953537	977744	TcYC6_0091470	955258	979465	Replication factor-A C terminal domain containing protein, putative
6	TcBrA4_Chr10	TcYC6_Chr7	+	318	TcBrA4_0125700	955840	979972	TcYC6_0091480	968541	992673	Cytoplasmic dynein 2 heavy chain (DYNC2H1), putative
6	TcBrA4_Chr10	TcYC6_Chr7	+	319	TcBrA4_0125710	968806	993053	TcYC6_0091490	969282	993529	Zinc knuckle, putative
6	TcBrA4_Chr10	TcYC6_Chr7	+	320	TcBrA4_0125720	969575	993870	TcYC6_0091500	971152	995399	hypothetical protein, conserved
6	TcBrA4_Chr10	TcYC6_Chr7	+	321	TcBrA4_0125730	971702	995945	TcYC6_0091510	972622	996865	Serine/threonine protein phosphatase type 6, putative
6	TcBrA4_Chr10	TcYC6_Chr7	+	322	TcBrA4_0125740	972817	997060	TcYC6_0091520	974325	998565	hypothetical protein, conserved
6	TcBrA4_Chr10	TcYC6_Chr7	+	323	TcBrA4_0125750	974656	998886	TcYC6_0091530	975267	999497	hypothetical protein, conserved
6	TcBrA4_Chr10	TcYC6_Chr7	+	324	TcBrA4_0125760	975590	999856	TcYC6_0091540	975892	1000158	hypothetical protein, conserved
6	TcBrA4_Chr10	TcYC6_Chr7	+	325	TcBrA4_0125770	976235	1000492	TcYC6_0091550	977443	1001700	FHA domain containing protein, putative
6	TcBrA4_Chr10	TcYC6_Chr7	+	326	TcBrA4_0125780	977681	1001948	TcYC6_0091560	979348	1003615	hypothetical protein, conserved
6	TcBrA4_Chr10	TcYC6_Chr7	+	327	TcBrA4_0125790	979687	1003964	TcYC6_0091570	984231	1008508	putative Unc104-like kinesin
6	TcBrA4_Chr10	TcYC6_Chr7	+	328	TcBrA4_0125800	984680	1009044	TcYC6_0091580	985510	1009799	Cullin binding, putative
6	TcBrA4_Chr10	TcYC6_Chr7	+	329	TcBrA4_0125810	985971	1010279	TcYC6_0091590	986585	1010980	hypothetical protein
6	TcBrA4_Chr10	TcYC6_Chr7	+	330	TcBrA4_0125820	986863	1011257	TcYC6_0091600	987633	1012027	putative palmitoyl acyltransferase 9
6	TcBrA4_Chr10	TcYC6_Chr7	+	331	TcBrA4_0125830	988326	1012742	TcYC6_0091610	989297	1013713	alkylated DNA repair protein, putative
6	TcBrA4_Chr10	TcYC6_Chr7	+	332	TcBrA4_0125840	989529	1013963	TcYC6_0091620	993110	1017544	putative beta prime cop protein
6	TcBrA4_Chr10	TcYC6_Chr7	+	333	TcBrA4_0125850	993601	1018069	TcYC6_0091630	993939	1018407	NADH:ubiquinone oxidoreductase, ESSS subunit, putative
6	TcBrA4_Chr10	TcYC6_Chr7	+	334	TcBrA4_0125860	994300	1018814	TcYC6_0091640	995025	1019524	quinonoid dihydropteridine reductase, putative
6	TcBrA4_Chr10	TcYC6_Chr7	+	335	TcBrA4_0125870	995347	1019840	TcYC6_0091650	996003	1020496	proteasome beta 7 subunit, putative
6	TcBrA4_Chr10	TcYC6_Chr7	+	336	TcBrA4_0125880	996472	1020956	TcYC6_0091660	1003776	1028260	Phosphatidylinositol 3-kinase tor2
7	TcBrA4_Chr10	TcYC6_Chr7	+	0	TcBrA4_0125890	1004797	1157311	TcYC6_0092000	1005738	1158252	cell differentiation protein, putative
7	TcBrA4_Chr10	TcYC6_Chr7	+	1	TcBrA4_0125900	1006054	1158627	TcYC6_0092010	1007265	1159787	Double RNA binding domain protein 7
7	TcBrA4_Chr10	TcYC6_Chr7	+	2	TcBrA4_0125920	1008357	1160942	TcYC6_0092020	1009361	1161946	WD domain, G-beta repeat, putative
7	TcBrA4_Chr10	TcYC6_Chr7	+	3	TcBrA4_0125930	1009886	1162507	TcYC6_0092030	1011106	1163727	hypothetical protein, conserved
7	TcBrA4_Chr10	TcYC6_Chr7	+	4	TcBrA4_0125940	1011486	1164112	TcYC6_0092040	1012334	1164960	1,2-Dihydroxy-3-keto-5-methylthiopentene dioxygenase, putative
7	TcBrA4_Chr10	TcYC6_Chr7	+	5	TcBrA4_0125960	1015382	1168002	TcYC6_0092060	1017724	1170344	hypothetical protein, conserved
7	TcBrA4_Chr10	TcYC6_Chr7	+	6	TcBrA4_0125970	1022739	1170608	TcYC6_0092070	1023401	1171270	hypothetical protein, conserved
7	TcBrA4_Chr10	TcYC6_Chr7	+	7	TcBrA4_0125980	1023735	1171593	TcYC6_0092080	1024889	1172747	hypothetical protein, conserved
7	TcBrA4_Chr10	TcYC6_Chr7	+	8	TcBrA4_0125990	1025101	1172964	TcYC6_0092090	1026459	1174322	hypothetical protein, conserved
7	TcBrA4_Chr10	TcYC6_Chr7	+	9	TcBrA4_0126000	1027312	1175185	TcYC6_0092100	1047219	1195092	hypothetical protein, conserved
7	TcBrA4_Chr10	TcYC6_Chr7	+	10	TcBrA4_0126020	1050357	1198294	TcYC6_0092120	1050884	1198821	hypothetical protein, conserved
8	TcBrA4_Chr11	TcYC6_Chr33	-	0	TcBrA4_0116530	42706	498226	TcYC6_0034980	43002	498525	hypothetical protein, conserved
8	TcBrA4_Chr11	TcYC6_Chr33	-	1	TcBrA4_0116550	49025	490952	TcYC6_0035040	49993	491920	Possible lysine decarboxylase, putative
8	TcBrA4_Chr11	TcYC6_Chr33	-	2	TcBrA4_0116560	51223	488796	TcYC6_0034970	52131	489704	putative NADH-cytochrome b5 reductase
8	TcBrA4_Chr11	TcYC6_Chr33	-	3	TcBrA4_0116570	55091	482493	TcYC6_0034960	58351	485753	Eukaryotic translation initiation factor 4 gamma 1
8	TcBrA4_Chr11	TcYC6_Chr33	-	4	TcBrA4_0116580	58828	480182	TcYC6_0034950	60675	482026	hypothetical protein, conserved
8	TcBrA4_Chr11	TcYC6_Chr33	-	5	TcBrA4_0116590	61449	476566	TcYC6_0034940	64721	479838	hypothetical protein
8	TcBrA4_Chr11	TcYC6_Chr33	-	6	TcBrA4_0116600	64940	475383	TcYC6_0034930	65866	476309	Mitochondrial SSU ribosomal protein, putative
8	TcBrA4_Chr11	TcYC6_Chr33	-	7	TcBrA4_0116610	67575	472302	TcYC6_0034920	68999	473726	ATP-dependent protease ATPase subunit HslU1, putative
8	TcBrA4_Chr11	TcYC6_Chr33	-	8	TcBrA4_0116620	69477	470149	TcYC6_0034910	71129	471801	Flavin-binding monooxygenase-like, putative
8	TcBrA4_Chr11	TcYC6_Chr33	-	9	TcBrA4_0116630	71515	467505	TcYC6_0034900	73773	469769	hypothetical protein, conserved
8	TcBrA4_Chr11	TcYC6_Chr33	-	10	TcBrA4_0116640	75094	465182	TcYC6_0034890	76068	466159	mitochondrial carrier protein, putative
8	TcBrA4_Chr11	TcYC6_Chr33	-	11	TcBrA4_0116650	76514	462506	TcYC6_0034880	78799	464791	ATP-dependent RNA helicase, putative
8	TcBrA4_Chr11	TcYC6_Chr33	-	12	TcBrA4_0116660	79912	460866	TcYC6_0034870	80433	461387	zinc finger (CCCH type) protein, putative
8	TcBrA4_Chr11	TcYC6_Chr33	-	13	TcBrA4_0116670	82856	456328	TcYC6_0035210	84655	458127	hypothetical protein
8	TcBrA4_Chr11	TcYC6_Chr33	-	14	TcBrA4_0116680	85168	454907	TcYC6_0034860	85950	455692	hypothetical protein, conserved
8	TcBrA4_Chr11	TcYC6_Chr33	-	15	TcBrA4_0116690	86322	453362	TcYC6_0035030	87524	454564	protein phosphatase 1 catalitic subunit, putative
8	TcBrA4_Chr11	TcYC6_Chr33	-	16	TcBrA4_0116330	87950	451038	TcYC6_0035020	89878	452966	hypothetical protein, conserved
8	TcBrA4_Chr11	TcYC6_Chr33	-	17	TcBrA4_0116700	91044	448906	TcYC6_0034850	91712	449574	60S ribosomal protein L13a, putative
8	TcBrA4_Chr11	TcYC6_Chr33	-	18	TcBrA4_0116710	92133	447786	TcYC6_0034840	92831	448484	hypothetical protein, conserved
8	TcBrA4_Chr11	TcYC6_Chr33	-	19	TcBrA4_0116720	93402	446726	TcYC6_0035010	93881	447205	hypothetical protein, conserved
8	TcBrA4_Chr11	TcYC6_Chr33	-	20	TcBrA4_0116730	94072	444806	TcYC6_0035200	95802	446506	hypothetical protein, conserved
8	TcBrA4_Chr11	TcYC6_Chr33	-	21	TcBrA4_0116740	96821	441723	TcYC6_0034830	98860	443756	CMGC/DYRK protein kinase, putative
8	TcBrA4_Chr11	TcYC6_Chr33	-	22	TcBrA4_0116750	100792	438498	TcYC6_0034820	102030	439742	protein phosphatase 2C, putative
8	TcBrA4_Chr11	TcYC6_Chr33	-	23	TcBrA4_0116760	103379	436079	TcYC6_0034810	104425	437125	hypothetical protein, conserved
8	TcBrA4_Chr11	TcYC6_Chr33	-	24	TcBrA4_0116770	104660	430278	TcYC6_0034800	110218	435863	hypothetical protein, conserved
8	TcBrA4_Chr11	TcYC6_Chr33	-	25	TcBrA4_0116780	110932	428153	TcYC6_0034790	112314	429538	hypothetical protein, conserved
8	TcBrA4_Chr11	TcYC6_Chr33	-	26	TcBrA4_0116790	113398	426178	TcYC6_0034780	114192	426972	replication Factor A 28 kDa subunit, putative
8	TcBrA4_Chr11	TcYC6_Chr33	-	27	TcBrA4_0116800	114834	424525	TcYC6_0034770	115544	425097	ribonucleoprotein p18, mitochondrial precursor, putative
8	TcBrA4_Chr11	TcYC6_Chr33	-	28	TcBrA4_0116810	116332	421257	TcYC6_0034760	118209	423134	hypothetical protein, conserved
8	TcBrA4_Chr11	TcYC6_Chr33	-	29	TcBrA4_0116820	118876	418901	TcYC6_0034750	120555	420583	conserved protein, unknown function
8	TcBrA4_Chr11	TcYC6_Chr33	-	30	TcBrA4_0116830	121051	416725	TcYC6_0034740	122853	418527	Isoprenylcysteine alpha-carbonyl methylesterase, putative
8	TcBrA4_Chr11	TcYC6_Chr33	-	31	TcBrA4_0116840	124468	413683	TcYC6_0034730	125895	415110	hypothetical protein, conserved
8	TcBrA4_Chr11	TcYC6_Chr33	-	32	TcBrA4_0116850	126604	411436	TcYC6_0034720	128166	412998	hypothetical protein, conserved
8	TcBrA4_Chr11	TcYC6_Chr33	-	33	TcBrA4_0116340	128608	408951	TcYC6_0034710	130653	410996	RNA pseudouridylate synthase, putative
8	TcBrA4_Chr11	TcYC6_Chr33	-	34	TcBrA4_0116860	130910	408332	TcYC6_0034700	131239	408658	60S acidic ribosomal protein, putative
8	TcBrA4_Chr11	TcYC6_Chr33	-	35	TcBrA4_0116870	131523	406673	TcYC6_0034690	132887	408037	cytoplasmic l-asparaginase i-like protein, putative
8	TcBrA4_Chr11	TcYC6_Chr33	-	36	TcBrA4_0116880	133511	403800	TcYC6_0034680	135727	406013	hypothetical protein
8	TcBrA4_Chr11	TcYC6_Chr33	-	37	TcBrA4_0116890	136130	401772	TcYC6_0034670	137746	403382	hypothetical protein, conserved
8	TcBrA4_Chr11	TcYC6_Chr33	-	38	TcBrA4_0116900	138448	399085	TcYC6_0034660	140481	401118	hypothetical protein, conserved
8	TcBrA4_Chr11	TcYC6_Chr33	-	39	TcBrA4_0116910	140676	398523	TcYC6_0034650	141053	398900	hypothetical protein, conserved
8	TcBrA4_Chr11	TcYC6_Chr33	-	40	TcBrA4_0116920	141560	396074	TcYC6_0034640	143494	398008	lysosomal/endosomal membrane protein p67
8	TcBrA4_Chr11	TcYC6_Chr33	-	41	TcBrA4_0116930	145019	393916	TcYC6_0034630	145621	394518	hypothetical protein, conserved
8	TcBrA4_Chr11	TcYC6_Chr33	-	42	TcBrA4_0116990	162610	359404	TcYC6_0035260	170961	364851	hypothetical protein, conserved
8	TcBrA4_Chr11	TcYC6_Chr33	-	43	TcBrA4_0117010	172742	351007	TcYC6_0035250	178273	358944	hypothetical protein, conserved
8	TcBrA4_Chr11	TcYC6_Chr33	-	44	TcBrA4_0117030	180745	345694	TcYC6_0034520	183513	348471	metalloprotease, putative
8	TcBrA4_Chr11	TcYC6_Chr33	-	45	TcBrA4_0117040	183757	345001	TcYC6_0034510	184200	345444	ecotin, putative
8	TcBrA4_Chr11	TcYC6_Chr33	-	46	TcBrA4_0117050	185030	340794	TcYC6_0034500	188275	344042	hypothetical protein, conserved
8	TcBrA4_Chr11	TcYC6_Chr33	-	47	TcBrA4_0117060	189450	337687	TcYC6_0034490	191357	339594	hypothetical protein, conserved
8	TcBrA4_Chr11	TcYC6_Chr33	-	48	TcBrA4_0117070	192916	332441	TcYC6_0034480	196365	335899	hypothetical protein, conserved
8	TcBrA4_Chr11	TcYC6_Chr33	-	49	TcBrA4_0117080	196737	330101	TcYC6_0034470	198689	332053	hypothetical protein, conserved
8	TcBrA4_Chr11	TcYC6_Chr33	-	50	TcBrA4_0117090	199050	329152	TcYC6_0034460	199649	329751	signal peptidase subunit, putative
8	TcBrA4_Chr11	TcYC6_Chr33	-	51	TcBrA4_0117100	200282	327978	TcYC6_0034450	200845	328541	hypothetical protein, conserved
8	TcBrA4_Chr11	TcYC6_Chr33	-	52	TcBrA4_0117110	201342	323708	TcYC6_0034440	205103	327469	hypothetical protein
8	TcBrA4_Chr11	TcYC6_Chr33	-	53	TcBrA4_0117120	205716	320779	TcYC6_0034430	208052	323115	hypothetical protein, conserved
8	TcBrA4_Chr11	TcYC6_Chr33	-	54	TcBrA4_0117130	208586	319103	TcYC6_0034420	209716	320242	hypothetical protein, conserved
8	TcBrA4_Chr11	TcYC6_Chr33	-	55	TcBrA4_0117140	210450	316883	TcYC6_0034410	211931	318367	hypothetical protein
8	TcBrA4_Chr11	TcYC6_Chr33	-	56	TcBrA4_0117150	214683	310912	TcYC6_0034400	216881	313113	Galactose oxidase, central domain/Kelch motif containing protein, putative
8	TcBrA4_Chr11	TcYC6_Chr33	-	57	TcBrA4_0117160	217274	309795	TcYC6_0034390	218032	310550	hypothetical protein, conserved
8	TcBrA4_Chr11	TcYC6_Chr33	-	58	TcBrA4_0117170	219190	307226	TcYC6_0034380	220506	308536	hypothetical protein
8	TcBrA4_Chr11	TcYC6_Chr33	-	59	TcBrA4_0117180	224931	300996	TcYC6_0035170	226250	302315	hypothetical protein, conserved
9	TcBrA4_Chr11	TcYC6_Chr38	+	0	TcBrA4_0118510	626001	4431	TcYC6_0027660	633728	12266	hypothetical protein, conserved
9	TcBrA4_Chr11	TcYC6_Chr38	+	1	TcBrA4_0118520	634150	12677	TcYC6_0028610	635874	14392	hypothetical protein, conserved
9	TcBrA4_Chr11	TcYC6_Chr38	+	2	TcBrA4_0118530	636318	14856	TcYC6_0027670	637706	16244	tRNA synthetases class II (A)/Threonyl and Alanyl tRNA synthetase second additional domain containing protein, putative
9	TcBrA4_Chr11	TcYC6_Chr38	+	3	TcBrA4_0118540	638149	16735	TcYC6_0027680	638754	17340	hypothetical protein, conserved
9	TcBrA4_Chr11	TcYC6_Chr38	+	4	TcBrA4_0118550	639016	17610	TcYC6_0027690	641106	19700	hypothetical protein, conserved
9	TcBrA4_Chr11	TcYC6_Chr38	+	5	TcBrA4_0118560	643399	22220	TcYC6_0027700	645450	24256	NAK family pseudokinase, putative
9	TcBrA4_Chr11	TcYC6_Chr38	+	6	TcBrA4_0118570	648070	27010	TcYC6_0028620	653256	32196	ABC transporter, putative
9	TcBrA4_Chr11	TcYC6_Chr38	+	7	TcBrA4_0118580	654018	32911	TcYC6_0027710	654323	33183	hypothetical protein
9	TcBrA4_Chr11	TcYC6_Chr38	+	8	TcBrA4_0118590	654708	33594	TcYC6_0027720	656744	35630	Mitochondrial SSU ribosomal protein, putative
9	TcBrA4_Chr11	TcYC6_Chr38	+	9	TcBrA4_0118600	657329	36225	TcYC6_0027730	662032	40940	hypothetical protein, conserved
9	TcBrA4_Chr11	TcYC6_Chr38	+	10	TcBrA4_0118610	663072	41936	TcYC6_0027740	664514	43378	peroxisomal membrane protein (Pex16), putative
9	TcBrA4_Chr11	TcYC6_Chr38	+	11	TcBrA4_0118620	665025	43923	TcYC6_0028710	665327	44222	dolichol phosphate-mannose biosynthesis regulatory protein (DPM2), putative
9	TcBrA4_Chr11	TcYC6_Chr38	+	12	TcBrA4_0118630	665807	44699	TcYC6_0027750	668722	47632	hypothetical protein, conserved
9	TcBrA4_Chr11	TcYC6_Chr38	+	13	TcBrA4_0118640	669020	47912	TcYC6_0028720	670078	49072	hypothetical protein, conserved
9	TcBrA4_Chr11	TcYC6_Chr38	+	14	TcBrA4_0118650	670567	49442	TcYC6_0027760	672798	51658	hypothetical protein, conserved
9	TcBrA4_Chr11	TcYC6_Chr38	+	15	TcBrA4_0118660	673176	52040	TcYC6_0027770	674219	53071	hypothetical protein, conserved
9	TcBrA4_Chr11	TcYC6_Chr38	+	16	TcBrA4_0118670	674608	53422	TcYC6_0027780	676602	55416	hypothetical protein, conserved
9	TcBrA4_Chr11	TcYC6_Chr38	+	17	TcBrA4_0118680	676933	55769	TcYC6_0027790	677556	56398	hypothetical protein, conserved
9	TcBrA4_Chr11	TcYC6_Chr38	+	18	TcBrA4_0118690	679167	58179	TcYC6_0027800	680912	59924	hypothetical protein, conserved
9	TcBrA4_Chr11	TcYC6_Chr38	+	19	TcBrA4_0118700	681444	60436	TcYC6_0027810	683030	62022	hypothetical protein, conserved
9	TcBrA4_Chr11	TcYC6_Chr38	+	20	TcBrA4_0118710	683460	62420	TcYC6_0027820	684551	63511	myo-inositol-1 phosphatase
9	TcBrA4_Chr11	TcYC6_Chr38	+	21	TcBrA4_0118780	693379	64159	TcYC6_0027830	694326	65121	hypothetical protein, conserved
9	TcBrA4_Chr11	TcYC6_Chr38	+	22	TcBrA4_0118790	694597	65390	TcYC6_0027840	696699	67492	putative ABC transporter
9	TcBrA4_Chr11	TcYC6_Chr38	+	23	TcBrA4_0118850	706015	68629	TcYC6_0027850	707088	69702	arginine kinase
9	TcBrA4_Chr11	TcYC6_Chr38	+	24	TcBrA4_0118860	707498	94799	TcYC6_0028630	710815	98107	hypothetical protein, conserved
9	TcBrA4_Chr11	TcYC6_Chr38	+	25	TcBrA4_0118870	711314	98685	TcYC6_0027980	713809	101132	protein phosphatase 2A regulatory subunit, putative
9	TcBrA4_Chr11	TcYC6_Chr38	+	26	TcBrA4_0118880	714897	102211	TcYC6_0027990	715370	102684	calmodulin, putative
9	TcBrA4_Chr11	TcYC6_Chr38	+	27	TcBrA4_0118890	716201	103800	TcYC6_0028000	719182	106802	hypothetical protein
9	TcBrA4_Chr11	TcYC6_Chr38	+	28	TcBrA4_0118900	719760	107451	TcYC6_0028010	720788	108479	PTP1-interacting protein, 39 kDa, putative
9	TcBrA4_Chr11	TcYC6_Chr38	+	29	TcBrA4_0118920	723491	111224	TcYC6_0028030	724399	112132	ERV/ALR sulfhydryl oxidase domain-containing protein
9	TcBrA4_Chr11	TcYC6_Chr38	+	30	TcBrA4_0118930	724837	112590	TcYC6_0028040	726018	113771	E1-like ubiquitin-activating enzyme, putative
9	TcBrA4_Chr11	TcYC6_Chr38	+	31	TcBrA4_0118940	726396	114166	TcYC6_0028050	728396	116166	hypothetical protein
9	TcBrA4_Chr11	TcYC6_Chr38	+	32	TcBrA4_0118950	729003	116750	TcYC6_0028060	729563	117310	succinate dehydrogenase iron-sulfur subunit
9	TcBrA4_Chr11	TcYC6_Chr38	+	33	TcBrA4_0118960	730374	118141	TcYC6_0028070	730955	118722	60S ribosomal protein L6, putative
9	TcBrA4_Chr11	TcYC6_Chr38	+	34	TcBrA4_0118970	732541	120663	TcYC6_0028640	735543	123644	putative glutamate dehydrogenase
9	TcBrA4_Chr11	TcYC6_Chr38	+	35	TcBrA4_0118980	736218	124334	TcYC6_0028080	737309	125425	solanesyl-diphosphate synthase, putative
9	TcBrA4_Chr11	TcYC6_Chr38	+	36	TcBrA4_0118990	737837	125949	TcYC6_0028090	739243	127355	hypothetical protein
9	TcBrA4_Chr11	TcYC6_Chr38	+	37	TcBrA4_0116350	751808	141150	TcYC6_0028160	753361	147518	hypothetical protein, conserved
9	TcBrA4_Chr11	TcYC6_Chr38	+	38	TcBrA4_0119020	753962	148209	TcYC6_0028170	756874	151121	hypothetical protein, conserved
9	TcBrA4_Chr11	TcYC6_Chr38	+	39	TcBrA4_0119030	757429	151634	TcYC6_0028180	762969	157177	putative protein kinase
9	TcBrA4_Chr11	TcYC6_Chr38	+	40	TcBrA4_0119120	781116	170270	TcYC6_0028250	782888	171910	magnesium and cobalt transport protein, putative
9	TcBrA4_Chr11	TcYC6_Chr38	+	41	TcBrA4_0119130	783431	172538	TcYC6_0028260	784675	173782	KREPB7
9	TcBrA4_Chr11	TcYC6_Chr38	+	42	TcBrA4_0119140	785273	174389	TcYC6_0028270	789310	178438	hypothetical protein, conserved
9	TcBrA4_Chr11	TcYC6_Chr38	+	43	TcBrA4_0119150	790207	179324	TcYC6_0028280	793905	183019	mitochondrial DNA topoisomerase II, putative
9	TcBrA4_Chr11	TcYC6_Chr38	+	44	TcBrA4_0119160	795714	184876	TcYC6_0028290	799733	188880	ubiquitin hydrolase
9	TcBrA4_Chr11	TcYC6_Chr38	+	45	TcBrA4_0119170	800517	189643	TcYC6_0028300	802556	191694	cation transporter, putative
9	TcBrA4_Chr11	TcYC6_Chr38	+	46	TcBrA4_0119180	804403	193628	TcYC6_0028310	807450	196672	Eukaryotic translation initiation factor 4 gamma 2
9	TcBrA4_Chr11	TcYC6_Chr38	+	47	TcBrA4_0119190	808073	197298	TcYC6_0028320	809341	198566	actin-like protein, putative
9	TcBrA4_Chr11	TcYC6_Chr38	+	48	TcBrA4_0119200	809791	198997	TcYC6_0028330	810681	199887	hypothetical protein, conserved
9	TcBrA4_Chr11	TcYC6_Chr38	+	49	TcBrA4_0119210	811039	200254	TcYC6_0028340	811863	201078	hypothetical protein, conserved
9	TcBrA4_Chr11	TcYC6_Chr38	+	50	TcBrA4_0119220	812152	201355	TcYC6_0028350	812805	202008	hypothetical protein, conserved
9	TcBrA4_Chr11	TcYC6_Chr38	+	51	TcBrA4_0119230	813297	202533	TcYC6_0028360	815396	204632	Rab-GTPase-TBC domain containing protein, putative
9	TcBrA4_Chr11	TcYC6_Chr38	+	52	TcBrA4_0119240	815725	204982	TcYC6_0028370	816348	205605	hypothetical protein
9	TcBrA4_Chr11	TcYC6_Chr38	+	53	TcBrA4_0119250	816659	205925	TcYC6_0028650	817168	206434	hypothetical protein, conserved
9	TcBrA4_Chr11	TcYC6_Chr38	+	54	TcBrA4_0119260	817812	207094	TcYC6_0028380	819062	208344	actin-related protein 3, putative
9	TcBrA4_Chr11	TcYC6_Chr38	+	55	TcBrA4_0119270	819397	208638	TcYC6_0028390	820548	209789	Putative papain-like cysteine peptidase (DUF1796), putative
9	TcBrA4_Chr11	TcYC6_Chr38	+	56	TcBrA4_0119280	821698	210951	TcYC6_0028400	823002	212255	nucleolar RNA binding protein, putative
9	TcBrA4_Chr11	TcYC6_Chr38	+	57	TcBrA4_0119310	827503	216770	TcYC6_0028410	828399	217669	kinetoplast ribosomal PPR-repeat containing protein 16
9	TcBrA4_Chr11	TcYC6_Chr38	+	58	TcBrA4_0119320	829118	218382	TcYC6_0028420	830716	219986	ERAD-associated E3 ubiquitin-protein ligase HRD1, putative
9	TcBrA4_Chr11	TcYC6_Chr38	+	59	TcBrA4_0119330	830930	220414	TcYC6_0028430	833761	223242	mismatch repair protein MSH3
9	TcBrA4_Chr11	TcYC6_Chr38	+	60	TcBrA4_0119340	834538	223873	TcYC6_0028440	834903	224238	conserved protein
9	TcBrA4_Chr11	TcYC6_Chr38	+	61	TcBrA4_0119350	835392	224716	TcYC6_0028450	837107	226431	glutaminyl-tRNA synthetase, putative
9	TcBrA4_Chr11	TcYC6_Chr38	+	62	TcBrA4_0119360	837808	227155	TcYC6_0028460	838677	228024	proliferative cell nuclear antigen (PCNA), putative
9	TcBrA4_Chr11	TcYC6_Chr38	+	63	TcBrA4_0119370	839218	228567	TcYC6_0028470	840648	229997	phosphomevalonate kinase protein, putative
9	TcBrA4_Chr11	TcYC6_Chr38	+	64	TcBrA4_0119380	841067	230421	TcYC6_0028480	841486	230840	hypothetical protein, conserved
9	TcBrA4_Chr11	TcYC6_Chr38	+	65	TcBrA4_0119390	842403	231800	TcYC6_0028490	842783	232180	ribosomal protein S6, putative
9	TcBrA4_Chr11	TcYC6_Chr38	+	66	TcBrA4_0119400	843407	232845	TcYC6_0028500	846196	235634	cAMP specific phosphodiesterase, putative
9	TcBrA4_Chr11	TcYC6_Chr38	+	67	TcBrA4_0119410	851119	240697	TcYC6_0028660	852300	241878	HMG-box domain containing protein, putative
9	TcBrA4_Chr11	TcYC6_Chr38	+	68	TcBrA4_0119420	852703	242211	TcYC6_0028520	853524	243032	hypothetical protein, conserved
9	TcBrA4_Chr11	TcYC6_Chr38	+	69	TcBrA4_0119430	853802	243354	TcYC6_0028530	854392	243944	DNA replication complex GINS protein PSF1
9	TcBrA4_Chr11	TcYC6_Chr38	+	70	TcBrA4_0119440	855074	244531	TcYC6_0028760	855220	244677	hypothetical protein, conserved
9	TcBrA4_Chr11	TcYC6_Chr38	+	71	TcBrA4_0119450	855512	245014	TcYC6_0028670	856702	246204	radical SAM domain protein, putative
9	TcBrA4_Chr11	TcYC6_Chr38	+	72	TcBrA4_0119460	857327	246836	TcYC6_0028540	858445	247954	presenilin-like aspartic peptidase, putative
9	TcBrA4_Chr11	TcYC6_Chr38	+	73	TcBrA4_0119470	859182	248699	TcYC6_0028550	860408	249925	hypothetical protein
9	TcBrA4_Chr11	TcYC6_Chr38	+	74	TcBrA4_0119480	860750	250273	TcYC6_0028560	861445	250968	hypothetical protein, conserved
9	TcBrA4_Chr11	TcYC6_Chr38	+	75	TcBrA4_0119490	862214	251763	TcYC6_0028570	863368	252917	3-phosphoinositide-dependent protein kinase 1, putative
9	TcBrA4_Chr11	TcYC6_Chr38	+	76	TcBrA4_0119500	864003	253561	TcYC6_0028680	867746	257304	condensin subunit 1, putative
9	TcBrA4_Chr11	TcYC6_Chr38	+	77	TcBrA4_0119510	868199	257778	TcYC6_0028690	870280	259859	2,4-dienoyl-coa reductase fadh1, putative
10	TcBrA4_Chr12	TcYC6_Chr31	-	0	TcBrA4_0167310	662118	351660	TcYC6_0151570	662660	352220	mucin TcMUCII, putative
10	TcBrA4_Chr12	TcYC6_Chr31	-	1	TcBrA4_0043630	681866	330698	TcYC6_0042570	684154	333016	hypothetical protein
10	TcBrA4_Chr12	TcYC6_Chr31	-	2	TcBrA4_0043640	684834	329019	TcYC6_0042560	685628	329813	methyltransferase domain containing protein, putative
10	TcBrA4_Chr12	TcYC6_Chr31	-	3	TcBrA4_0043650	687001	325720	TcYC6_0042550	688773	327489	double-strand-break repair protein rad21-like, putative
10	TcBrA4_Chr12	TcYC6_Chr31	-	4	TcBrA4_0043660	689418	322300	TcYC6_0042540	691733	324609	Phosphatidylinositol 4-phosphate 5-kinase, putative
10	TcBrA4_Chr12	TcYC6_Chr31	-	5	TcBrA4_0043670	692540	318948	TcYC6_0042530	694987	321479	hypothetical protein
10	TcBrA4_Chr12	TcYC6_Chr31	-	6	TcBrA4_0043680	695760	316352	TcYC6_0042520	697520	318109	hypothetical protein, conserved
10	TcBrA4_Chr12	TcYC6_Chr31	-	7	TcBrA4_0043690	698173	314210	TcYC6_0042510	699600	315637	ATPase, putative
10	TcBrA4_Chr12	TcYC6_Chr31	-	8	TcBrA4_0043700	700786	311710	TcYC6_0042500	702753	313494	glutaminyl cyclase, putative
10	TcBrA4_Chr12	TcYC6_Chr31	-	9	TcBrA4_0043710	704195	308383	TcYC6_0042490	706540	310737	hypothetical protein, conserved
10	TcBrA4_Chr12	TcYC6_Chr31	-	10	TcBrA4_0043720	707159	306540	TcYC6_0042480	708379	307775	ubiquitin-conjugating enzyme E2, putative
10	TcBrA4_Chr12	TcYC6_Chr31	-	11	TcBrA4_0043730	709076	303733	TcYC6_0042470	711160	305820	paraflagellar rod protein, putative
10	TcBrA4_Chr12	TcYC6_Chr31	-	12	TcBrA4_0043740	712674	300799	TcYC6_0042460	714092	302253	hypothetical protein, conserved
10	TcBrA4_Chr12	TcYC6_Chr31	-	13	TcBrA4_0043750	714652	294723	TcYC6_0042450	720039	300110	Mono-functional DNA-alkylating methyl methanesulfonate N-term/CPSF A subunit region, putative
10	TcBrA4_Chr12	TcYC6_Chr31	-	14	TcBrA4_0043760	720751	293251	TcYC6_0042440	721461	293973	hypothetical protein, conserved
10	TcBrA4_Chr12	TcYC6_Chr31	-	15	TcBrA4_0043770	721886	289576	TcYC6_0042430	725167	292866	hook complex protein, conserved
10	TcBrA4_Chr12	TcYC6_Chr31	-	16	TcBrA4_0043780	725494	288722	TcYC6_0042420	725964	289192	hypothetical protein, conserved
10	TcBrA4_Chr12	TcYC6_Chr31	-	17	TcBrA4_0043790	726983	285104	TcYC6_0042410	728764	286879	zinc-finger of a C2HC-type, putative
10	TcBrA4_Chr12	TcYC6_Chr31	-	18	TcBrA4_0043800	729590	283364	TcYC6_0042400	730513	284287	methylthioadenosine phosphorylase, putative
10	TcBrA4_Chr12	TcYC6_Chr31	-	19	TcBrA4_0043810	731008	280162	TcYC6_0042390	733794	282882	hypothetical protein, conserved
10	TcBrA4_Chr12	TcYC6_Chr31	-	20	TcBrA4_0043820	734179	279205	TcYC6_0042380	734691	279717	Got1/Sft2-like family, putative
10	TcBrA4_Chr12	TcYC6_Chr31	-	21	TcBrA4_0043830	735232	277300	TcYC6_0042370	736557	278625	MYND finger, putative
10	TcBrA4_Chr12	TcYC6_Chr31	-	22	TcBrA4_0043840	737210	275544	TcYC6_0042360	738226	276572	hypothetical protein, conserved
10	TcBrA4_Chr12	TcYC6_Chr31	-	23	TcBrA4_0043850	739684	273561	TcYC6_0042350	740130	274007	hypothetical protein, conserved
10	TcBrA4_Chr12	TcYC6_Chr31	-	24	TcBrA4_0043860	741294	268700	TcYC6_0042320	741740	269146	hypothetical protein, conserved
10	TcBrA4_Chr12	TcYC6_Chr31	-	25	TcBrA4_0043870	744144	264910	TcYC6_0042310	747146	267906	hypothetical protein
10	TcBrA4_Chr12	TcYC6_Chr31	-	26	TcBrA4_0043880	748668	260370	TcYC6_0042300	751652	263342	kinesin, putative
10	TcBrA4_Chr12	TcYC6_Chr31	-	27	TcBrA4_0043890	752606	256767	TcYC6_0042290	755080	259232	Flavodoxin/Radical SAM superfamily/Wyosine base formation, putative
10	TcBrA4_Chr12	TcYC6_Chr31	-	28	TcBrA4_0042740	756428	254601	TcYC6_0042280	757301	255482	Vta1 like, putative
10	TcBrA4_Chr12	TcYC6_Chr31	-	29	TcBrA4_0043900	757702	252393	TcYC6_0042270	759495	254195	hypothetical protein, conserved
10	TcBrA4_Chr12	TcYC6_Chr31	-	30	TcBrA4_0043910	760445	248685	TcYC6_0042260	762913	251132	kinetoplastid-specific dual specificity phosphatase, putative
10	TcBrA4_Chr12	TcYC6_Chr31	-	31	TcBrA4_0043920	765809	243060	TcYC6_0042250	768295	245522	CYC2-like cyclin 4, putative
10	TcBrA4_Chr12	TcYC6_Chr31	-	32	TcBrA4_0043930	769507	238065	TcYC6_0042240	773556	242144	hypothetical protein, conserved
10	TcBrA4_Chr12	TcYC6_Chr31	-	33	TcBrA4_0043940	774165	231722	TcYC6_0042230	779888	237457	hypothetical protein, conserved
10	TcBrA4_Chr12	TcYC6_Chr31	-	34	TcBrA4_0043950	785675	214967	TcYC6_0042220	787414	216706	Present in the outer mitochondrial membrane proteome 37
10	TcBrA4_Chr12	TcYC6_Chr31	-	35	TcBrA4_0043960	787970	210796	TcYC6_0042210	791554	214407	hypothetical protein, conserved
10	TcBrA4_Chr12	TcYC6_Chr31	-	36	TcBrA4_0043970	792075	209341	TcYC6_0042200	793019	210279	nitroreductase
10	TcBrA4_Chr12	TcYC6_Chr31	-	37	TcBrA4_0043980	793829	206816	TcYC6_0042190	795628	208621	hypothetical protein, conserved
10	TcBrA4_Chr12	TcYC6_Chr31	-	38	TcBrA4_0043990	796242	202651	TcYC6_0042180	799835	206253	Ankyrin repeats (3 copies), putative
10	TcBrA4_Chr12	TcYC6_Chr31	-	39	TcBrA4_0044000	800676	198774	TcYC6_0042170	803684	201779	kinesin, putative
10	TcBrA4_Chr12	TcYC6_Chr31	-	40	TcBrA4_0044010	804566	196338	TcYC6_0042160	805729	197510	UDP-glucuronic acid/UDP-N-acetylgalactosamine transporter, putative
10	TcBrA4_Chr12	TcYC6_Chr31	-	41	TcBrA4_0044020	806318	193653	TcYC6_0042150	808360	195710	hypothetical protein, conserved
10	TcBrA4_Chr12	TcYC6_Chr31	-	42	TcBrA4_0044030	808700	191274	TcYC6_0042140	810664	193286	hypothetical protein, conserved
10	TcBrA4_Chr12	TcYC6_Chr31	-	43	TcBrA4_0044040	811025	188174	TcYC6_0042130	813784	190930	COG4 transport protein, putative
10	TcBrA4_Chr12	TcYC6_Chr31	-	44	TcBrA4_0044050	814509	184810	TcYC6_0042120	817145	187467	ATP-dependent RNA helicase, putative
10	TcBrA4_Chr12	TcYC6_Chr31	-	45	TcBrA4_0044080	826607	173556	TcYC6_0042080	827599	174548	cdc2-related kinase 2, putative
10	TcBrA4_Chr12	TcYC6_Chr31	-	46	TcBrA4_0044100	828846	164751	TcYC6_0042060	830051	172394	hypothetical protein, conserved
10	TcBrA4_Chr12	TcYC6_Chr31	-	47	TcBrA4_0044120	833898	162026	TcYC6_0042050	834905	163033	nuclear receptor binding factor, putative
10	TcBrA4_Chr12	TcYC6_Chr31	-	48	TcBrA4_0044160	837644	144981	TcYC6_0041970	839380	146717	ATP synthase F1, alpha subunit
10	TcBrA4_Chr12	TcYC6_Chr31	-	49	TcBrA4_0044180	841785	144212	TcYC6_0041960	842219	144646	hypothetical protein, conserved
10	TcBrA4_Chr12	TcYC6_Chr31	-	50	TcBrA4_0044190	844254	140551	TcYC6_0041950	846062	142359	GTP-binding protein, putative
10	TcBrA4_Chr12	TcYC6_Chr31	-	51	TcBrA4_0044200	846290	139729	TcYC6_0041940	846868	140307	hypothetical protein, conserved
11	TcBrA4_Chr12	TcYC6_Chr40	+	0	TcBrA4_0043000	201614	23320	TcYC6_0008770	202867	24774	NADH-ubiquinone oxidoreductase, mitochondrial, putative
11	TcBrA4_Chr12	TcYC6_Chr40	+	1	TcBrA4_0042690	210490	32708	TcYC6_0008810	213418	35641	hypothetical protein, conserved
11	TcBrA4_Chr12	TcYC6_Chr40	+	2	TcBrA4_0043030	213688	36045	TcYC6_0008970	214107	36464	succinate dehydrogenase subunit
11	TcBrA4_Chr12	TcYC6_Chr40	+	3	TcBrA4_0043040	214799	37191	TcYC6_0008820	216016	38411	SPFH domain / Band 7 family protein, putative
11	TcBrA4_Chr12	TcYC6_Chr40	+	4	TcBrA4_0043050	216343	38736	TcYC6_0008830	217902	40298	hypothetical protein, conserved
11	TcBrA4_Chr12	TcYC6_Chr40	+	5	TcBrA4_0043060	218475	40897	TcYC6_0008840	219545	41967	V-type proton ATPase subunit D, putative
11	TcBrA4_Chr12	TcYC6_Chr40	+	6	TcBrA4_0043070	222749	45081	TcYC6_0008980	223666	45998	hypothetical protein
11	TcBrA4_Chr12	TcYC6_Chr40	+	7	TcBrA4_0043080	224026	46346	TcYC6_0008940	225483	47803	hypothetical protein, conserved
11	TcBrA4_Chr12	TcYC6_Chr40	+	8	TcBrA4_0043090	226176	48588	TcYC6_0008850	231938	54371	hypothetical protein, conserved
11	TcBrA4_Chr12	TcYC6_Chr40	+	9	TcBrA4_0043100	232151	54585	TcYC6_0008860	232537	55001	prefoldin subunit, putative
11	TcBrA4_Chr12	TcYC6_Chr40	+	10	TcBrA4_0043110	233349	55790	TcYC6_0008870	234557	56998	protein phosphatase 1, regulatory subunit, putative
11	TcBrA4_Chr12	TcYC6_Chr40	+	11	TcBrA4_0042640	237514	59999	TcYC6_0009000	237897	60427	hypothetical protein, pseudogene
12	TcBrA4_Chr13	TcYC6_Chr27	+	0	TcBrA4_0046000	343241	347572	TcYC6_0022210	343933	348186	hypothetical protein
12	TcBrA4_Chr13	TcYC6_Chr27	+	1	TcBrA4_0046040	356689	372550	TcYC6_0023700	357240	372978	hypothetical protein, pseudogene
12	TcBrA4_Chr13	TcYC6_Chr27	+	2	TcBrA4_0048170	396757	418052	TcYC6_0022300	397902	419452	serine peptidase, Clan SC, Family S10, putative
12	TcBrA4_Chr13	TcYC6_Chr27	+	3	TcBrA4_0046160	401569	446557	TcYC6_0023210	403182	448170	T-complex protein 1, delta subunit, putative
12	TcBrA4_Chr13	TcYC6_Chr27	+	4	TcBrA4_0046170	404144	449168	TcYC6_0022420	405049	450073	cdc2-related kinase 1
12	TcBrA4_Chr13	TcYC6_Chr27	+	5	TcBrA4_0048110	406500	450769	TcYC6_0022430	406931	451200	40S ribosomal protein S23, putative
12	TcBrA4_Chr13	TcYC6_Chr27	+	6	TcBrA4_0046200	409126	454472	TcYC6_0022460	414837	460183	kinesin, putative
12	TcBrA4_Chr13	TcYC6_Chr27	+	7	TcBrA4_0046210	416133	461436	TcYC6_0022470	418109	463412	hypothetical protein, conserved
12	TcBrA4_Chr13	TcYC6_Chr27	+	8	TcBrA4_0046220	418725	464037	TcYC6_0023220	419570	464879	dynein arm light chain, putative
12	TcBrA4_Chr13	TcYC6_Chr27	+	9	TcBrA4_0046230	420025	465344	TcYC6_0022480	421452	466771	epsilon tubulin, putative
12	TcBrA4_Chr13	TcYC6_Chr27	+	10	TcBrA4_0046240	421949	467298	TcYC6_0022490	425473	470825	hypothetical protein, conserved
12	TcBrA4_Chr13	TcYC6_Chr27	+	11	TcBrA4_0046250	426103	471516	TcYC6_0022500	426528	471941	hypothetical protein, conserved
12	TcBrA4_Chr13	TcYC6_Chr27	+	12	TcBrA4_0046260	427064	472535	TcYC6_0022510	432307	477778	intraflagellar transport protein 172, putative
12	TcBrA4_Chr13	TcYC6_Chr27	+	13	TcBrA4_0046270	432824	478312	TcYC6_0022520	434359	479832	hypothetical protein, conserved
12	TcBrA4_Chr13	TcYC6_Chr27	+	14	TcBrA4_0046280	435185	480586	TcYC6_0022530	437407	482808	hypothetical protein, conserved
12	TcBrA4_Chr13	TcYC6_Chr27	+	15	TcBrA4_0046290	437886	483323	TcYC6_0022540	438920	484360	Programmed cell death protein 2, C-terminal putative domain containing protein, putative
12	TcBrA4_Chr13	TcYC6_Chr27	+	16	TcBrA4_0046300	440009	485463	TcYC6_0022550	442054	487508	katanin, putative
12	TcBrA4_Chr13	TcYC6_Chr27	+	17	TcBrA4_0046310	442709	488195	TcYC6_0023230	443719	489208	hypothetical protein, conserved
12	TcBrA4_Chr13	TcYC6_Chr27	+	18	TcBrA4_0046320	444083	489607	TcYC6_0022560	444781	490305	hypothetical protein, conserved
12	TcBrA4_Chr13	TcYC6_Chr27	+	19	TcBrA4_0046330	445222	490746	TcYC6_0022570	446037	491528	Aminoacyl-tRNA editing domain containing protein, putative
12	TcBrA4_Chr13	TcYC6_Chr27	+	20	TcBrA4_0046340	446258	491784	TcYC6_0022580	447862	493388	aspartyl-tRNA synthetase, putative
12	TcBrA4_Chr13	TcYC6_Chr27	+	21	TcBrA4_0046350	448178	493718	TcYC6_0022590	451687	497233	mismatch repair protein MSH4, putative
12	TcBrA4_Chr13	TcYC6_Chr27	+	22	TcBrA4_0046360	452239	497802	TcYC6_0023720	452766	498329	Domain of unknown function (DUF4499), putative
12	TcBrA4_Chr13	TcYC6_Chr27	+	23	TcBrA4_0046370	453102	498685	TcYC6_0023730	453356	498939	hypothetical protein, conserved
12	TcBrA4_Chr13	TcYC6_Chr27	+	24	TcBrA4_0046380	453730	499318	TcYC6_0022600	455682	501270	ABC transporter, putative
12	TcBrA4_Chr13	TcYC6_Chr27	+	25	TcBrA4_0046390	456114	501715	TcYC6_0022610	457364	502965	hypothetical protein, conserved
12	TcBrA4_Chr13	TcYC6_Chr27	+	26	TcBrA4_0046400	457686	503285	TcYC6_0023240	460448	506047	Domain of unknown function (DUF4042), putative
12	TcBrA4_Chr13	TcYC6_Chr27	+	27	TcBrA4_0046410	460847	506471	TcYC6_0022620	463024	508648	hypothetical protein, conserved
12	TcBrA4_Chr13	TcYC6_Chr27	+	28	TcBrA4_0046420	463491	509107	TcYC6_0022630	465446	511071	hypothetical protein, conserved
12	TcBrA4_Chr13	TcYC6_Chr27	+	29	TcBrA4_0046430	466156	511783	TcYC6_0023250	467691	513318	hypothetical protein, conserved
12	TcBrA4_Chr13	TcYC6_Chr27	+	30	TcBrA4_0046450	468381	514003	TcYC6_0022640	469154	514779	hypothetical protein, conserved
12	TcBrA4_Chr13	TcYC6_Chr27	+	31	TcBrA4_0046440	469581	515216	TcYC6_0022650	471896	517537	hypothetical protein, conserved
12	TcBrA4_Chr13	TcYC6_Chr27	+	32	TcBrA4_0046460	472212	517850	TcYC6_0022660	473087	518725	hypothetical protein, conserved
12	TcBrA4_Chr13	TcYC6_Chr27	+	33	TcBrA4_0046470	473466	519105	TcYC6_0022670	474644	520283	2-aminoethylphosphonate:pyruvateaminotransferase- likeprotein,putative
12	TcBrA4_Chr13	TcYC6_Chr27	+	34	TcBrA4_0046480	475084	520698	TcYC6_0023260	478053	523667	serine/threonine protein kinase, putative
12	TcBrA4_Chr13	TcYC6_Chr27	+	35	TcBrA4_0046490	479322	524988	TcYC6_0023270	479996	525662	hypoxanthine-guanine phosphoribosyltransferase, putative
12	TcBrA4_Chr13	TcYC6_Chr27	+	36	TcBrA4_0046500	481303	526739	TcYC6_0023280	481968	527404	hypoxanthine-guanine phosphoribosyltransferase, putative
12	TcBrA4_Chr13	TcYC6_Chr27	+	37	TcBrA4_0046510	482291	527737	TcYC6_0023290	483013	528459	hypothetical protein, conserved
12	TcBrA4_Chr13	TcYC6_Chr27	+	38	TcBrA4_0046520	484006	529455	TcYC6_0022680	485433	530882	metallo-peptidase, Clan MG, Family M24
12	TcBrA4_Chr13	TcYC6_Chr27	+	39	TcBrA4_0046530	486418	531876	TcYC6_0022690	487203	532661	hypothetical protein, conserved
12	TcBrA4_Chr13	TcYC6_Chr27	+	40	TcBrA4_0046540	487596	533095	TcYC6_0022700	488243	533742	hypothetical protein, conserved
12	TcBrA4_Chr13	TcYC6_Chr27	+	41	TcBrA4_0046550	489215	534725	TcYC6_0022710	497464	542884	hypothetical protein, conserved
12	TcBrA4_Chr13	TcYC6_Chr27	+	42	TcBrA4_0046570	500629	551119	TcYC6_0022730	503394	553887	tyrosine protein kinase, putative
12	TcBrA4_Chr13	TcYC6_Chr27	+	43	TcBrA4_0046580	509177	560135	TcYC6_0023300	512845	563803	hypothetical protein
12	TcBrA4_Chr13	TcYC6_Chr27	+	44	TcBrA4_0046590	513562	564557	TcYC6_0022740	515859	566854	methionyl-tRNA synthetase, putative
12	TcBrA4_Chr13	TcYC6_Chr27	+	45	TcBrA4_0046600	517699	568851	TcYC6_0022750	524694	575819	hypothetical protein, conserved
12	TcBrA4_Chr13	TcYC6_Chr27	+	46	TcBrA4_0044870	526158	577390	TcYC6_0023310	527033	578265	ras-related protein Rab21, putative
12	TcBrA4_Chr13	TcYC6_Chr27	+	47	TcBrA4_0046610	527655	578909	TcYC6_0022760	530486	581728	hypothetical protein, conserved
12	TcBrA4_Chr13	TcYC6_Chr27	+	48	TcBrA4_0046620	533256	584586	TcYC6_0022770	534935	586271	hypothetical protein, conserved
12	TcBrA4_Chr13	TcYC6_Chr27	+	49	TcBrA4_0046630	536122	587455	TcYC6_0022780	537564	588897	proteasome regulatory non-ATP-ase subunit 5, putative
12	TcBrA4_Chr13	TcYC6_Chr27	+	50	TcBrA4_0046640	538333	589680	TcYC6_0022790	540804	592157	hypothetical protein
12	TcBrA4_Chr13	TcYC6_Chr27	+	51	TcBrA4_0046650	541784	593157	TcYC6_0022800	542101	593474	ATPase subunit 9, putative
12	TcBrA4_Chr13	TcYC6_Chr27	+	52	TcBrA4_0046660	542584	593960	TcYC6_0022810	542931	594307	Domain of unknown function (DUF543), putative
12	TcBrA4_Chr13	TcYC6_Chr27	+	53	TcBrA4_0046680	544681	596070	TcYC6_0022830	545763	597152	hypothetical protein, conserved
12	TcBrA4_Chr13	TcYC6_Chr27	+	54	TcBrA4_0046690	546471	597880	TcYC6_0022840	546914	598323	hypothetical protein, conserved
12	TcBrA4_Chr13	TcYC6_Chr27	+	55	TcBrA4_0046700	548888	600311	TcYC6_0022850	550546	601969	dual specificity protein phosphatase, putative
12	TcBrA4_Chr13	TcYC6_Chr27	+	56	TcBrA4_0046710	551516	602959	TcYC6_0022860	553459	604902	ribonuclease L inhibitor, putative
12	TcBrA4_Chr13	TcYC6_Chr27	+	57	TcBrA4_0046720	554243	605580	TcYC6_0023740	555376	606770	hypothetical protein, conserved
12	TcBrA4_Chr13	TcYC6_Chr27	+	58	TcBrA4_0046730	555764	607207	TcYC6_0023750	556282	607725	hypothetical protein, conserved
12	TcBrA4_Chr13	TcYC6_Chr27	+	59	TcBrA4_0046740	556534	607976	TcYC6_0022870	557427	608869	hypothetical protein, conserved
12	TcBrA4_Chr13	TcYC6_Chr27	+	60	TcBrA4_0046750	557966	609322	TcYC6_0022880	559132	610488	histone deacetylase 1, putative
12	TcBrA4_Chr13	TcYC6_Chr27	+	61	TcBrA4_0046760	559370	610696	TcYC6_0022890	560308	611634	nucleotide-binding protein, putative
12	TcBrA4_Chr13	TcYC6_Chr27	+	62	TcBrA4_0046770	560543	611864	TcYC6_0022900	562024	613345	hypothetical protein, conserved
12	TcBrA4_Chr13	TcYC6_Chr27	+	63	TcBrA4_0046790	566342	617674	TcYC6_0022910	568204	619536	RNA helicase, putative
12	TcBrA4_Chr13	TcYC6_Chr27	+	64	TcBrA4_0044660	568658	620025	TcYC6_0022920	569653	621065	hypothetical protein, conserved
12	TcBrA4_Chr13	TcYC6_Chr27	+	65	TcBrA4_0044640	570011	621405	TcYC6_0022930	571193	622595	hypothetical protein, conserved
12	TcBrA4_Chr13	TcYC6_Chr27	+	66	TcBrA4_0046820	581950	652413	TcYC6_0023000	582756	653018	hypothetical protein, conserved
12	TcBrA4_Chr13	TcYC6_Chr27	+	67	TcBrA4_0046920	606299	685360	TcYC6_0023900	606649	685563	hypothetical protein, pseudogene
13	TcBrA4_Chr13	TcYC6_Chr27	-	0	TcBrA4_0045030	106007	305451	TcYC6_0022150	107437	306881	amino acid permease 24, putative
13	TcBrA4_Chr13	TcYC6_Chr27	-	1	TcBrA4_0045040	108040	304314	TcYC6_0023620	108567	304841	hypothetical protein, conserved
13	TcBrA4_Chr13	TcYC6_Chr27	-	2	TcBrA4_0045050	108788	302966	TcYC6_0022140	109885	304063	RNA polymerase II, putative
13	TcBrA4_Chr13	TcYC6_Chr27	-	3	TcBrA4_0045060	110198	301350	TcYC6_0022130	111484	302636	centromere/microtubule binding protein cbf5, putative
13	TcBrA4_Chr13	TcYC6_Chr27	-	4	TcBrA4_0045070	111824	300074	TcYC6_0022120	112744	300994	ATP synthase F1 subunit gamma protein, putative
13	TcBrA4_Chr13	TcYC6_Chr27	-	5	TcBrA4_0045080	113144	299093	TcYC6_0022110	113734	299683	vacuolar ATP synthase, putative
13	TcBrA4_Chr13	TcYC6_Chr27	-	6	TcBrA4_0045090	114019	297432	TcYC6_0023190	115407	298820	GPI transamidase component GAA1, putative
13	TcBrA4_Chr13	TcYC6_Chr27	-	7	TcBrA4_0045100	115648	296912	TcYC6_0022100	115920	297184	60S ribosomal protein L37a, putative
13	TcBrA4_Chr13	TcYC6_Chr27	-	8	TcBrA4_0045110	116199	295922	TcYC6_0022090	116936	296659	proteasome subunit alpha type-5, putative
13	TcBrA4_Chr13	TcYC6_Chr27	-	9	TcBrA4_0045120	117228	294491	TcYC6_0022080	118337	295609	peroxin 14, putative
13	TcBrA4_Chr13	TcYC6_Chr27	-	10	TcBrA4_0045130	118582	291958	TcYC6_0022070	120867	294243	hypothetical protein, conserved
13	TcBrA4_Chr13	TcYC6_Chr27	-	11	TcBrA4_0045140	121120	291430	TcYC6_0023610	121350	291660	BolA-like protein, putative
13	TcBrA4_Chr13	TcYC6_Chr27	-	12	TcBrA4_0045150	122076	290332	TcYC6_0022060	122477	290733	60S ribosomal protein L32, putative
13	TcBrA4_Chr13	TcYC6_Chr27	-	13	TcBrA4_0045160	122701	289617	TcYC6_0022050	123174	290090	cytochrome c oxidase subunit VI, putative
13	TcBrA4_Chr13	TcYC6_Chr27	-	14	TcBrA4_0045170	123707	288398	TcYC6_0023180	124402	289093	proteasome alpha 2 subunit, putative
13	TcBrA4_Chr13	TcYC6_Chr27	-	15	TcBrA4_0045180	124768	287194	TcYC6_0022040	125559	287985	Protein of unknown function, DUF607, putative
13	TcBrA4_Chr13	TcYC6_Chr27	-	16	TcBrA4_0045190	125786	285195	TcYC6_0022030	127471	286880	pumilio/PUF RNA binding protein 3, putative
13	TcBrA4_Chr13	TcYC6_Chr27	-	17	TcBrA4_0045200	130317	279451	TcYC6_0022020	132593	282276	hypothetical protein
13	TcBrA4_Chr13	TcYC6_Chr27	-	18	TcBrA4_0045210	132981	278613	TcYC6_0023600	133397	279029	hypothetical protein, conserved
13	TcBrA4_Chr13	TcYC6_Chr27	-	19	TcBrA4_0045230	133852	276904	TcYC6_0022010	135165	278217	hypothetical protein, conserved
13	TcBrA4_Chr13	TcYC6_Chr27	-	20	TcBrA4_0045220	135418	275735	TcYC6_0022000	136305	276622	mitochondrial structure specific endonuclease I (SSE-1), putative
13	TcBrA4_Chr13	TcYC6_Chr27	-	21	TcBrA4_0045240	137315	273218	TcYC6_0021990	138895	274798	protein kinase PK4, putative
13	TcBrA4_Chr13	TcYC6_Chr27	-	22	TcBrA4_0045250	140392	270818	TcYC6_0023170	141291	271717	hypothetical protein, conserved
13	TcBrA4_Chr13	TcYC6_Chr27	-	23	TcBrA4_0045260	141697	269878	TcYC6_0021980	142227	270408	calcineurin B subunit, putative
13	TcBrA4_Chr13	TcYC6_Chr27	-	24	TcBrA4_0045270	142644	268398	TcYC6_0021970	143672	269426	mitochondrial RNA binding complex 1 subunit, putative
13	TcBrA4_Chr13	TcYC6_Chr27	-	25	TcBrA4_0045280	143998	267594	TcYC6_0021960	144462	268058	DUF2407 ubiquitin-like domain containing protein, putative
13	TcBrA4_Chr13	TcYC6_Chr27	-	26	TcBrA4_0045290	145661	265918	TcYC6_0021950	146116	266373	hypothetical protein, conserved
13	TcBrA4_Chr13	TcYC6_Chr27	-	27	TcBrA4_0045300	146545	264245	TcYC6_0021940	147921	265621	hypothetical protein, conserved
13	TcBrA4_Chr13	TcYC6_Chr27	-	28	TcBrA4_0045310	148857	262491	TcYC6_0021930	149666	263300	hypothetical protein
13	TcBrA4_Chr13	TcYC6_Chr27	-	29	TcBrA4_0045320	149945	259533	TcYC6_0021920	152629	262217	Exocyst complex component EXO99
13	TcBrA4_Chr13	TcYC6_Chr27	-	30	TcBrA4_0045330	152918	258094	TcYC6_0021910	154063	259239	peroxidase, putative
13	TcBrA4_Chr13	TcYC6_Chr27	-	31	TcBrA4_0045340	154336	257432	TcYC6_0021900	154710	257806	hypothetical protein, conserved
13	TcBrA4_Chr13	TcYC6_Chr27	-	32	TcBrA4_0045350	155185	255165	TcYC6_0021890	156885	256955	Microtubule-binding protein MIP-T3, putative
13	TcBrA4_Chr13	TcYC6_Chr27	-	33	TcBrA4_0045360	157742	251565	TcYC6_0021880	160033	253856	NIMA-related kinase, putative
13	TcBrA4_Chr13	TcYC6_Chr27	-	34	TcBrA4_0045370	160856	249025	TcYC6_0021870	162442	250611	choline dehydrogenase, putative
13	TcBrA4_Chr13	TcYC6_Chr27	-	35	TcBrA4_0045380	163518	246567	TcYC6_0021860	164840	247904	hypothetical protein, conserved
13	TcBrA4_Chr13	TcYC6_Chr27	-	36	TcBrA4_0045390	170503	239780	TcYC6_0021850	171555	240847	Present in the outer mitochondrial membrane proteome 19
13	TcBrA4_Chr13	TcYC6_Chr27	-	37	TcBrA4_0045400	172114	238050	TcYC6_0021840	173301	239237	Mitochondrial ATP synthase subunit, putative
13	TcBrA4_Chr13	TcYC6_Chr27	-	38	TcBrA4_0045410	175010	234963	TcYC6_0021830	176320	236273	ATP-dependent RNA helicase SUB2, putative
13	TcBrA4_Chr13	TcYC6_Chr27	-	39	TcBrA4_0045420	178679	231211	TcYC6_0021820	179857	232011	hypothetical protein, conserved
13	TcBrA4_Chr13	TcYC6_Chr27	-	40	TcBrA4_0045430	180568	230353	TcYC6_0021810	181089	230874	40S ribosomal protein S11, putative
13	TcBrA4_Chr13	TcYC6_Chr27	-	41	TcBrA4_0045440	181549	225223	TcYC6_0023160	186219	229893	hypothetical protein, conserved
13	TcBrA4_Chr13	TcYC6_Chr27	-	42	TcBrA4_0045450	186921	223636	TcYC6_0021800	187793	224508	hypothetical protein, conserved
13	TcBrA4_Chr13	TcYC6_Chr27	-	43	TcBrA4_0045460	188238	220952	TcYC6_0023150	190454	223165	hypothetical protein, conserved
13	TcBrA4_Chr13	TcYC6_Chr27	-	44	TcBrA4_0045470	191365	218364	TcYC6_0021790	192984	219983	Mitochondrial ribosomal protein L29
13	TcBrA4_Chr13	TcYC6_Chr27	-	45	TcBrA4_0045480	193780	217062	TcYC6_0023590	194232	217514	hypothetical protein, conserved
13	TcBrA4_Chr13	TcYC6_Chr27	-	46	TcBrA4_0045490	196192	213449	TcYC6_0021780	197793	215053	hypothetical protein, conserved
13	TcBrA4_Chr13	TcYC6_Chr27	-	47	TcBrA4_0045500	198516	210625	TcYC6_0021770	200579	212688	hypothetical protein, conserved
13	TcBrA4_Chr13	TcYC6_Chr27	-	48	TcBrA4_0045510	201003	207971	TcYC6_0021760	203312	210280	arginine N-methyltransferase, type II, putative
13	TcBrA4_Chr13	TcYC6_Chr27	-	49	TcBrA4_0045520	204000	206402	TcYC6_0021750	204662	207064	Component of motile flagella 17
13	TcBrA4_Chr13	TcYC6_Chr27	-	50	TcBrA4_0045530	205166	204593	TcYC6_0021740	206461	205888	2-oxoisovalerate dehydrogenase alpha subunit, putative
13	TcBrA4_Chr13	TcYC6_Chr27	-	51	TcBrA4_0045540	207840	202042	TcYC6_0021730	208682	202791	hypothetical protein, conserved
13	TcBrA4_Chr13	TcYC6_Chr27	-	52	TcBrA4_0045550	209103	200731	TcYC6_0023140	210002	201576	Protein of unknown function (DUF971), putative
13	TcBrA4_Chr13	TcYC6_Chr27	-	53	TcBrA4_0045560	210256	199051	TcYC6_0023130	211251	200046	palmitoyl acyltransferase 3, putative
13	TcBrA4_Chr13	TcYC6_Chr27	-	54	TcBrA4_0045570	211465	197996	TcYC6_0021720	212292	198808	hypothetical protein, conserved
13	TcBrA4_Chr13	TcYC6_Chr27	-	55	TcBrA4_0044860	217402	191821	TcYC6_0021690	218370	192789	hypothetical protein, conserved
13	TcBrA4_Chr13	TcYC6_Chr27	-	56	TcBrA4_0045610	219200	187649	TcYC6_0021680	222631	191083	PB1 domain containing protein, putative
13	TcBrA4_Chr13	TcYC6_Chr27	-	57	TcBrA4_0045620	223318	185472	TcYC6_0021670	224742	186896	ATP synthase, putative
13	TcBrA4_Chr13	TcYC6_Chr27	-	58	TcBrA4_0045630	226002	180114	TcYC6_0021660	230087	184199	structural maintenance of chromosome protein 4, putative
13	TcBrA4_Chr13	TcYC6_Chr27	-	59	TcBrA4_0045640	231040	178745	TcYC6_0023560	231405	179053	hypothetical protein, conserved
13	TcBrA4_Chr13	TcYC6_Chr27	-	60	TcBrA4_0045650	232035	177033	TcYC6_0021650	233078	178076	hypothetical protein, conserved
13	TcBrA4_Chr13	TcYC6_Chr27	-	61	TcBrA4_0045660	233517	174658	TcYC6_0021640	235439	176580	RF-1 domain containing protein, putative
13	TcBrA4_Chr13	TcYC6_Chr27	-	62	TcBrA4_0045670	235768	173742	TcYC6_0021630	236334	174305	Ring finger domain containing protein, putative
13	TcBrA4_Chr13	TcYC6_Chr27	-	63	TcBrA4_0045690	241470	166828	TcYC6_0021600	243341	168699	pentatricopeptide repeat domain containing protein, putative
13	TcBrA4_Chr13	TcYC6_Chr27	-	64	TcBrA4_0044850	244141	164371	TcYC6_0023550	245493	165540	hypothetical protein, conserved
13	TcBrA4_Chr13	TcYC6_Chr27	-	65	TcBrA4_0045700	245925	163143	TcYC6_0021590	246707	163925	adenylate kinase, putative
13	TcBrA4_Chr13	TcYC6_Chr27	-	66	TcBrA4_0181990	254813	153480	TcYC6_0169040	256429	155096	surface protease GP63, putative
13	TcBrA4_Chr13	TcYC6_Chr27	-	67	TcBrA4_0045750	261832	143069	TcYC6_0021550	269445	150661	hypothetical protein
13	TcBrA4_Chr13	TcYC6_Chr27	-	68	TcBrA4_0045760	270064	137855	TcYC6_0021540	274581	142387	hypothetical protein, conserved
13	TcBrA4_Chr13	TcYC6_Chr27	-	69	TcBrA4_0045770	275302	136210	TcYC6_0021530	276243	137151	thymidine kinase, putative
13	TcBrA4_Chr13	TcYC6_Chr27	-	70	TcBrA4_0045780	277120	134703	TcYC6_0021520	277734	135146	hypothetical protein, conserved
13	TcBrA4_Chr13	TcYC6_Chr27	-	71	TcBrA4_0045790	278140	131937	TcYC6_0021510	280491	134288	DNA repair and recombination helicase protein PIF6, putative
13	TcBrA4_Chr13	TcYC6_Chr27	-	72	TcBrA4_0045800	280859	130675	TcYC6_0021500	281734	131559	Ribosomal protein L1p/L10e family, putative
13	TcBrA4_Chr13	TcYC6_Chr27	-	73	TcBrA4_0045810	282165	128225	TcYC6_0021490	284096	130174	hypothetical protein, conserved
13	TcBrA4_Chr13	TcYC6_Chr27	-	74	TcBrA4_0045820	285575	121893	TcYC6_0021480	290230	126557	hypothetical protein, conserved
13	TcBrA4_Chr13	TcYC6_Chr27	-	75	TcBrA4_0045830	290923	120402	TcYC6_0021470	291648	121124	hypothetical protein, conserved
13	TcBrA4_Chr13	TcYC6_Chr27	-	76	TcBrA4_0045840	292049	118521	TcYC6_0023120	293521	120113	hypothetical protein, conserved
13	TcBrA4_Chr13	TcYC6_Chr27	-	77	TcBrA4_0045850	293887	116360	TcYC6_0021460	295680	118153	U4/U6 small nuclear ribonuclear protein, putative
13	TcBrA4_Chr13	TcYC6_Chr27	-	78	TcBrA4_0045860	295903	115658	TcYC6_0023540	296397	116152	hypothetical protein
13	TcBrA4_Chr13	TcYC6_Chr27	-	79	TcBrA4_0045870	296789	110391	TcYC6_0021450	301654	115256	Tetratricopeptide repeat, putative
13	TcBrA4_Chr13	TcYC6_Chr27	-	80	TcBrA4_0045880	302191	108049	TcYC6_0021440	303984	109842	RNA polymerase III transcription factor (TF)IIIC subunit, putative
13	TcBrA4_Chr13	TcYC6_Chr27	-	81	TcBrA4_0045970	338091	73464	TcYC6_0021380	339224	74597	UDP-Gal or UDP-GlcNAc-dependent glycosyltransferase, putative
13	TcBrA4_Chr13	TcYC6_Chr27	-	82	TcBrA4_0046040	356689	71736	TcYC6_0023480	357240	72164	hypothetical protein, pseudogene
13	TcBrA4_Chr13	TcYC6_Chr27	-	83	TcBrA4_0141380	376368	58217	TcYC6_0132530	379493	61339	trans-sialidase, Group III, putative
13	TcBrA4_Chr13	TcYC6_Chr27	-	84	TcBrA4_0046140	385922	30984	TcYC6_0023400	386614	31679	hypothetical protein
14	TcBrA4_Chr13	TcYC6_Chr37	+	0	TcBrA4_0047490	735636	254071	TcYC6_0009630	736397	254832	hypothetical protein, conserved
14	TcBrA4_Chr13	TcYC6_Chr37	+	1	TcBrA4_0047510	737678	256127	TcYC6_0009640	740497	258955	hypothetical protein, conserved
14	TcBrA4_Chr13	TcYC6_Chr37	+	2	TcBrA4_0047520	740823	259293	TcYC6_0009650	741941	260405	hypothetical protein, conserved
14	TcBrA4_Chr13	TcYC6_Chr37	+	3	TcBrA4_0047530	743171	260968	TcYC6_0009910	745666	263463	putative protein kinase
14	TcBrA4_Chr13	TcYC6_Chr37	+	4	TcBrA4_0047540	746228	264020	TcYC6_0009660	748015	265807	Pentatricopeptide repeat protein (PPR), putative
14	TcBrA4_Chr13	TcYC6_Chr37	+	5	TcBrA4_0047550	748573	266344	TcYC6_0009670	749988	267759	hexokinase, putative
14	TcBrA4_Chr13	TcYC6_Chr37	+	6	TcBrA4_0047560	750316	268074	TcYC6_0009680	751809	269576	actin-like protein, putative
14	TcBrA4_Chr13	TcYC6_Chr37	+	7	TcBrA4_0047570	752016	269807	TcYC6_0009690	753281	271072	acyl-CoA dehydrogenase
14	TcBrA4_Chr13	TcYC6_Chr37	+	8	TcBrA4_0047580	753506	271291	TcYC6_0009700	753973	271758	calmodulin, putative
14	TcBrA4_Chr13	TcYC6_Chr37	+	9	TcBrA4_0047590	754256	272048	TcYC6_0009710	755653	273445	hypothetical protein, conserved
14	TcBrA4_Chr13	TcYC6_Chr37	+	10	TcBrA4_0047600	755963	273760	TcYC6_0009720	758536	276276	hypothetical protein, conserved
14	TcBrA4_Chr13	TcYC6_Chr37	+	11	TcBrA4_0047610	759236	277097	TcYC6_0009730	761242	279082	hypothetical protein, conserved
14	TcBrA4_Chr13	TcYC6_Chr37	+	12	TcBrA4_0047620	761956	279754	TcYC6_0009740	765948	283749	CHAT domain containing protein, putative
14	TcBrA4_Chr13	TcYC6_Chr37	+	13	TcBrA4_0047630	766298	284097	TcYC6_0009750	766834	284738	hypothetical protein
14	TcBrA4_Chr13	TcYC6_Chr37	+	14	TcBrA4_0047650	767310	285120	TcYC6_0009760	769625	287438	hypothetical protein, conserved
14	TcBrA4_Chr13	TcYC6_Chr37	+	15	TcBrA4_0047640	769959	287768	TcYC6_0009770	772100	289906	hypothetical protein, conserved
14	TcBrA4_Chr13	TcYC6_Chr37	+	16	TcBrA4_0047660	772422	290242	TcYC6_0009920	773333	291201	CAMK/CAMKL pseudokinase, putative
14	TcBrA4_Chr13	TcYC6_Chr37	+	17	TcBrA4_0047670	773744	291489	TcYC6_0009780	775774	293519	hypothetical protein, conserved
14	TcBrA4_Chr13	TcYC6_Chr37	+	18	TcBrA4_0047680	777563	295424	TcYC6_0009930	782146	299911	STE/STE11 serine/threonine-protein kinase, putative
14	TcBrA4_Chr13	TcYC6_Chr37	+	19	TcBrA4_0047690	783396	301235	TcYC6_0009790	785858	303724	DNA topoisomerase IA, putative
14	TcBrA4_Chr13	TcYC6_Chr37	+	20	TcBrA4_0047700	786192	304061	TcYC6_0009800	790970	308839	cysteine peptidase, Clan CA, family C2, putative
14	TcBrA4_Chr13	TcYC6_Chr37	+	21	TcBrA4_0047710	791408	309274	TcYC6_0009940	791959	309825	hypothetical protein, conserved
14	TcBrA4_Chr13	TcYC6_Chr37	+	22	TcBrA4_0047720	792525	310396	TcYC6_0009950	792980	310851	LSU ribosomal protein, mitochondrial, putative
14	TcBrA4_Chr13	TcYC6_Chr37	+	23	TcBrA4_0047730	793824	311710	TcYC6_0010150	794345	312231	hypothetical protein, conserved
14	TcBrA4_Chr13	TcYC6_Chr37	+	24	TcBrA4_0047740	795701	313572	TcYC6_0010160	797068	314927	hypothetical protein, conserved
14	TcBrA4_Chr13	TcYC6_Chr37	+	25	TcBrA4_0047750	797409	315316	TcYC6_0009810	798518	316425	hypothetical protein, conserved
14	TcBrA4_Chr13	TcYC6_Chr37	+	26	TcBrA4_0047760	798903	316852	TcYC6_0009960	800219	318168	WD domain, G-beta repeat, putative
14	TcBrA4_Chr13	TcYC6_Chr37	+	27	TcBrA4_0047770	800363	318324	TcYC6_0009820	802042	319901	hypothetical protein, conserved
14	TcBrA4_Chr13	TcYC6_Chr37	+	28	TcBrA4_0047780	802214	320157	TcYC6_0009830	802903	320846	syntaxin, putative
14	TcBrA4_Chr13	TcYC6_Chr37	+	29	TcBrA4_0047790	803809	321770	TcYC6_0010170	804513	322474	hypothetical protein, conserved
14	TcBrA4_Chr13	TcYC6_Chr37	+	30	TcBrA4_0047800	805128	323049	TcYC6_0009840	806000	323960	hypothetical protein, conserved
14	TcBrA4_Chr13	TcYC6_Chr37	+	31	TcBrA4_0047810	806258	324174	TcYC6_0009970	807049	324965	hypothetical protein, conserved
14	TcBrA4_Chr13	TcYC6_Chr37	+	32	TcBrA4_0047820	807301	325219	TcYC6_0009850	807759	325539	RING-H2 zinc finger, putative
14	TcBrA4_Chr13	TcYC6_Chr37	+	33	TcBrA4_0047830	807812	325729	TcYC6_0009860	808837	326754	methyltransferase domain containing protein, putative
15	TcBrA4_Chr13	TcYC6_Chr37	+	0	TcBrA4_0046990	620042	125356	TcYC6_0010230	621289	133179	hypothetical protein, conserved
15	TcBrA4_Chr13	TcYC6_Chr37	+	1	TcBrA4_0047150	649499	143249	TcYC6_0009180	651490	146437	putative R27-2 protein
15	TcBrA4_Chr13	TcYC6_Chr37	+	2	TcBrA4_0047160	652905	147796	TcYC6_0009190	655646	150537	Tetratricopeptide repeat, putative
15	TcBrA4_Chr13	TcYC6_Chr37	+	3	TcBrA4_0047180	660197	155205	TcYC6_0010030	660928	155936	hypothetical protein, conserved
15	TcBrA4_Chr13	TcYC6_Chr37	+	4	TcBrA4_0047190	661365	156403	TcYC6_0009220	661907	156945	hypothetical protein
15	TcBrA4_Chr13	TcYC6_Chr37	+	5	TcBrA4_0047200	662300	157347	TcYC6_0009230	663433	158489	Nucleoporin NUP41
15	TcBrA4_Chr13	TcYC6_Chr37	+	6	TcBrA4_0047210	663866	158937	TcYC6_0009240	665329	160403	hypothetical protein, conserved
15	TcBrA4_Chr13	TcYC6_Chr37	+	7	TcBrA4_0047220	665856	160946	TcYC6_0009250	666464	161554	hypothetical protein, conserved
15	TcBrA4_Chr13	TcYC6_Chr37	+	8	TcBrA4_0047230	667036	162178	TcYC6_0009260	667647	162780	hypothetical protein, conserved
15	TcBrA4_Chr13	TcYC6_Chr37	+	9	TcBrA4_0047240	668743	163927	TcYC6_0009270	670008	165192	chaperone DNAJ protein, putative
15	TcBrA4_Chr13	TcYC6_Chr37	+	10	TcBrA4_0047250	670380	165598	TcYC6_0009280	671171	166389	hypothetical protein, conserved
15	TcBrA4_Chr13	TcYC6_Chr37	+	11	TcBrA4_0047260	671810	166987	TcYC6_0009290	673333	168507	hypothetical protein, conserved
15	TcBrA4_Chr13	TcYC6_Chr37	+	12	TcBrA4_0047270	673980	169192	TcYC6_0009900	676667	171879	vacuolar protein sorting-associated protein 35, putative
15	TcBrA4_Chr13	TcYC6_Chr37	+	13	TcBrA4_0047280	677556	172757	TcYC6_0009300	679106	174307	hypothetical protein
15	TcBrA4_Chr13	TcYC6_Chr37	+	14	TcBrA4_0047290	679662	174899	TcYC6_0009310	681911	177151	Ubiquitin family, putative
15	TcBrA4_Chr13	TcYC6_Chr37	+	15	TcBrA4_0047300	683357	178820	TcYC6_0009320	684169	179632	ubiquitin-conjugating enzyme variant Kua-like, putative
15	TcBrA4_Chr13	TcYC6_Chr37	+	16	TcBrA4_0047310	685419	180905	TcYC6_0009330	686933	182398	hypothetical protein, conserved
15	TcBrA4_Chr13	TcYC6_Chr37	+	17	TcBrA4_0047320	687456	182900	TcYC6_0010040	689249	184622	ferredoxin-NADP+ reductase (fnr) mRNA, pseudogene
15	TcBrA4_Chr13	TcYC6_Chr37	+	18	TcBrA4_0047330	690115	185642	TcYC6_0009340	693333	188866	PIWI-like protein
15	TcBrA4_Chr13	TcYC6_Chr37	+	19	TcBrA4_0047340	693861	189424	TcYC6_0009350	695828	191406	Peptidase C19, ubiquitin carboxyl-terminal hydrolase, putative
15	TcBrA4_Chr13	TcYC6_Chr37	+	20	TcBrA4_0047350	696223	191799	TcYC6_0009360	697194	192767	hypothetical protein, conserved
15	TcBrA4_Chr13	TcYC6_Chr37	+	21	TcBrA4_0047360	698451	193904	TcYC6_0009370	699197	194629	Protein of unknown function (DUF667), putative
15	TcBrA4_Chr13	TcYC6_Chr37	+	22	TcBrA4_0047370	699460	194902	TcYC6_0009380	700926	196365	Rtr1/RPAP2 family, putative
15	TcBrA4_Chr13	TcYC6_Chr37	+	23	TcBrA4_0047380	701514	196956	TcYC6_0010050	702050	197492	hypothetical protein, conserved
15	TcBrA4_Chr13	TcYC6_Chr37	+	24	TcBrA4_0047390	702475	197930	TcYC6_0009390	703134	198589	Protein of unknown function, DUF607, putative
15	TcBrA4_Chr13	TcYC6_Chr37	+	25	TcBrA4_0047400	704052	199491	TcYC6_0009400	705446	200885	mitochondrial processing peptidase alpha subunit, putative
15	TcBrA4_Chr13	TcYC6_Chr37	+	26	TcBrA4_0047410	705876	201368	TcYC6_0009410	708329	203821	Vps51/Vps67, putative
15	TcBrA4_Chr13	TcYC6_Chr37	+	27	TcBrA4_0047420	708599	204113	TcYC6_0009420	709204	204718	U1 small nuclear ribonucleoprotein C, putative
15	TcBrA4_Chr13	TcYC6_Chr37	+	28	TcBrA4_0047460	716602	208958	TcYC6_0009450	717951	210307	elongation factor 1-alpha, putative
16	TcBrA4_Chr14	TcYC6_Chr26	-	0	TcBrA4_0134320	461762	527880	TcYC6_0049310	463006	529124	Alpha/beta hydrolase family, putative
16	TcBrA4_Chr14	TcYC6_Chr26	-	1	TcBrA4_0134330	463288	526043	TcYC6_0049300	464790	527545	Rab-GTPase-TBC domain containing protein, putative
16	TcBrA4_Chr14	TcYC6_Chr26	-	2	TcBrA4_0135960	465099	525187	TcYC6_0049290	465659	525747	hypothetical protein
16	TcBrA4_Chr14	TcYC6_Chr26	-	3	TcBrA4_0134340	465817	524213	TcYC6_0049280	466620	525016	hypothetical protein, conserved
16	TcBrA4_Chr14	TcYC6_Chr26	-	4	TcBrA4_0135970	466882	523633	TcYC6_0049270	467205	523956	hypothetical protein
16	TcBrA4_Chr14	TcYC6_Chr26	-	5	TcBrA4_0134350	467618	521784	TcYC6_0049260	469018	523181	zinc-finger protein ZPR1, putative
16	TcBrA4_Chr14	TcYC6_Chr26	-	6	TcBrA4_0134360	469568	518823	TcYC6_0049250	471946	521201	hypothetical protein
16	TcBrA4_Chr14	TcYC6_Chr26	-	7	TcBrA4_0134370	472506	515403	TcYC6_0049240	475400	518294	hypothetical protein, conserved
16	TcBrA4_Chr14	TcYC6_Chr26	-	8	TcBrA4_0134380	475850	514117	TcYC6_0049230	476644	514911	otubain cysteine peptidase, Clan CA, family C65, putative
16	TcBrA4_Chr14	TcYC6_Chr26	-	9	TcBrA4_0134390	477292	512602	TcYC6_0049220	478143	513453	myo-inositol-1(or 4)-monophosphatase 1, putative
16	TcBrA4_Chr14	TcYC6_Chr26	-	10	TcBrA4_0134400	478653	509842	TcYC6_0049210	480887	512076	hypothetical protein, conserved
16	TcBrA4_Chr14	TcYC6_Chr26	-	11	TcBrA4_0134410	481259	509120	TcYC6_0049200	481642	509503	hypothetical protein, conserved
16	TcBrA4_Chr14	TcYC6_Chr26	-	12	TcBrA4_0134420	482140	505973	TcYC6_0049190	484761	508591	NUC130/3NT domain/SDA1, putative
16	TcBrA4_Chr14	TcYC6_Chr26	-	13	TcBrA4_0134430	485418	503810	TcYC6_0049180	486935	505309	L-galactonolactone oxidase
16	TcBrA4_Chr14	TcYC6_Chr26	-	14	TcBrA4_0134440	487248	503111	TcYC6_0049170	487670	503473	hypothetical protein, conserved
16	TcBrA4_Chr14	TcYC6_Chr26	-	15	TcBrA4_0134450	487967	501892	TcYC6_0049160	488836	502761	cytidylyltransferase, putative
16	TcBrA4_Chr14	TcYC6_Chr26	-	16	TcBrA4_0134460	489125	500888	TcYC6_0049150	489838	501601	hypothetical protein, conserved
16	TcBrA4_Chr14	TcYC6_Chr26	-	17	TcBrA4_0134470	492390	496659	TcYC6_0049140	493790	498056	hypothetical protein, conserved
16	TcBrA4_Chr14	TcYC6_Chr26	-	18	TcBrA4_0134480	494447	493634	TcYC6_0049130	496762	495952	hypothetical protein
16	TcBrA4_Chr14	TcYC6_Chr26	-	19	TcBrA4_0134490	497189	492191	TcYC6_0049120	498184	493186	hypothetical protein, conserved
16	TcBrA4_Chr14	TcYC6_Chr26	-	20	TcBrA4_0134500	498541	489103	TcYC6_0049110	501258	491820	methyltransferase domain containing protein, putative
16	TcBrA4_Chr14	TcYC6_Chr26	-	21	TcBrA4_0134510	502708	487234	TcYC6_0049100	503601	488127	Macro domain containing protein, putative
16	TcBrA4_Chr14	TcYC6_Chr26	-	22	TcBrA4_0134520	504034	484576	TcYC6_0049090	506223	486765	carnitine O-acetyltransferase
16	TcBrA4_Chr14	TcYC6_Chr26	-	23	TcBrA4_0134530	507014	482988	TcYC6_0049080	507871	483833	hypothetical protein, conserved
16	TcBrA4_Chr14	TcYC6_Chr26	-	24	TcBrA4_0134540	508874	479728	TcYC6_0049070	510964	481818	translation initiation factor
16	TcBrA4_Chr14	TcYC6_Chr26	-	25	TcBrA4_0134550	511781	478654	TcYC6_0049060	512002	478875	hypothetical protein, conserved
16	TcBrA4_Chr14	TcYC6_Chr26	-	26	TcBrA4_0134560	512616	477142	TcYC6_0049050	513545	478071	hypothetical protein, conserved
16	TcBrA4_Chr14	TcYC6_Chr26	-	27	TcBrA4_0134570	513921	475500	TcYC6_0049040	515153	476732	Organic solute transport protein 1, putative
16	TcBrA4_Chr14	TcYC6_Chr26	-	28	TcBrA4_0135980	515671	471851	TcYC6_0049030	518802	474982	RNA cytidine acetyltransferase
16	TcBrA4_Chr14	TcYC6_Chr26	-	29	TcBrA4_0134580	519396	469810	TcYC6_0049020	520820	471234	hypothetical protein
16	TcBrA4_Chr14	TcYC6_Chr26	-	30	TcBrA4_0134590	521223	466771	TcYC6_0049010	523853	469401	hypothetical protein
16	TcBrA4_Chr14	TcYC6_Chr26	-	31	TcBrA4_0134600	526014	460415	TcYC6_0049000	530165	464569	hypothetical protein, conserved
16	TcBrA4_Chr14	TcYC6_Chr26	-	32	TcBrA4_0134610	530699	456941	TcYC6_0048990	533623	459856	hypothetical protein
16	TcBrA4_Chr14	TcYC6_Chr26	-	33	TcBrA4_0134620	534232	453864	TcYC6_0048980	536364	455996	hypothetical protein, conserved
16	TcBrA4_Chr14	TcYC6_Chr26	-	34	TcBrA4_0134630	537250	452017	TcYC6_0048970	538002	452769	hypothetical protein, conserved
16	TcBrA4_Chr14	TcYC6_Chr26	-	35	TcBrA4_0134640	538665	449283	TcYC6_0048960	540695	451313	sodium/hydrogen exchanger, putative
16	TcBrA4_Chr14	TcYC6_Chr26	-	36	TcBrA4_0134650	543234	445483	TcYC6_0048950	544331	446580	hypothetical protein, conserved
16	TcBrA4_Chr14	TcYC6_Chr26	-	37	TcBrA4_0134660	544977	443208	TcYC6_0048940	546599	444830	hypothetical protein, conserved
16	TcBrA4_Chr14	TcYC6_Chr26	-	38	TcBrA4_0134670	546980	441355	TcYC6_0048930	548452	442827	hypothetical protein, conserved
16	TcBrA4_Chr14	TcYC6_Chr26	-	39	TcBrA4_0134680	549116	438897	TcYC6_0048920	550927	440702	UDP-sugar pyrophosphorylase
16	TcBrA4_Chr14	TcYC6_Chr26	-	40	TcBrA4_0134690	551680	435203	TcYC6_0048910	554619	438142	5'-3' exoribonuclease B, putative
16	TcBrA4_Chr14	TcYC6_Chr26	-	41	TcBrA4_0134700	555454	430901	TcYC6_0048900	558915	434362	Centrosomal protein of 164 kDa, putative
16	TcBrA4_Chr14	TcYC6_Chr26	-	42	TcBrA4_0134710	560512	427728	TcYC6_0048890	562146	429362	hypothetical protein, conserved
16	TcBrA4_Chr14	TcYC6_Chr26	-	43	TcBrA4_0135990	563264	423619	TcYC6_0048880	566113	426480	NOL1/NOP2/sun family, putative
16	TcBrA4_Chr14	TcYC6_Chr26	-	44	TcBrA4_0134720	567638	418027	TcYC6_0048870	571657	422046	kinesin, putative
16	TcBrA4_Chr14	TcYC6_Chr26	-	45	TcBrA4_0134730	571917	414627	TcYC6_0048860	575012	417740	Peptidase C19, ubiquitin carboxyl-terminal hydrolase, putative
16	TcBrA4_Chr14	TcYC6_Chr26	-	46	TcBrA4_0134740	576009	411587	TcYC6_0048850	578015	413599	hypothetical protein
16	TcBrA4_Chr14	TcYC6_Chr26	-	47	TcBrA4_0134750	578924	409754	TcYC6_0048840	579808	410638	hypothetical protein, conserved
16	TcBrA4_Chr14	TcYC6_Chr26	-	48	TcBrA4_0134760	580973	407256	TcYC6_0048830	582262	408530	hydrolase-like protein
16	TcBrA4_Chr14	TcYC6_Chr26	-	49	TcBrA4_0134770	583635	405618	TcYC6_0048820	584573	406556	hydrolase, alpha/beta fold family, putative
16	TcBrA4_Chr14	TcYC6_Chr26	-	50	TcBrA4_0134780	585405	403550	TcYC6_0048810	586625	404770	hydrolase-like protein
16	TcBrA4_Chr14	TcYC6_Chr26	-	51	TcBrA4_0134790	589018	398598	TcYC6_0048800	591255	400835	hypothetical protein, conserved
16	TcBrA4_Chr14	TcYC6_Chr26	-	52	TcBrA4_0134800	593367	395227	TcYC6_0048790	594809	396531	glycosyltransferase (GlcNAc), putative
16	TcBrA4_Chr14	TcYC6_Chr26	-	53	TcBrA4_0134820	601302	346659	TcYC6_0048720	601727	347255	hypothetical protein
16	TcBrA4_Chr14	TcYC6_Chr26	-	54	TcBrA4_0134840	603319	343370	TcYC6_0048710	604947	345034	hypothetical protein, conserved
16	TcBrA4_Chr14	TcYC6_Chr26	-	55	TcBrA4_0136010	605538	328942	TcYC6_0048700	619313	342744	hypothetical protein, conserved
16	TcBrA4_Chr14	TcYC6_Chr26	-	56	TcBrA4_0134850	619885	328069	TcYC6_0048690	620139	328323	hypothetical protein
16	TcBrA4_Chr14	TcYC6_Chr26	-	57	TcBrA4_0134860	620917	325038	TcYC6_0048680	623127	327248	Mak10 subunit, NatC N(alpha)-terminal acetyltransferase, putative
16	TcBrA4_Chr14	TcYC6_Chr26	-	58	TcBrA4_0134870	625961	319723	TcYC6_0048670	628225	321987	hypothetical protein, conserved
16	TcBrA4_Chr14	TcYC6_Chr26	-	59	TcBrA4_0134880	628616	317216	TcYC6_0048660	630700	319300	Phosphorylated CTD interacting factor 1 WW domain containing protein, putative
16	TcBrA4_Chr14	TcYC6_Chr26	-	60	TcBrA4_0134890	632017	312734	TcYC6_0048650	635478	316114	formin, putative
16	TcBrA4_Chr14	TcYC6_Chr26	-	61	TcBrA4_0134900	636145	305332	TcYC6_0048640	640893	312054	ATP-dependent RNA helicase, putative
16	TcBrA4_Chr14	TcYC6_Chr26	-	62	TcBrA4_0134920	645051	301664	TcYC6_0048620	646463	303076	hypothetical protein, conserved
16	TcBrA4_Chr14	TcYC6_Chr26	-	63	TcBrA4_0136030	652241	295466	TcYC6_0048590	652585	295810	hypothetical protein, conserved
16	TcBrA4_Chr14	TcYC6_Chr26	-	64	TcBrA4_0134940	656954	265300	TcYC6_0048490	657319	265665	hypothetical protein, conserved
16	TcBrA4_Chr14	TcYC6_Chr26	-	65	TcBrA4_0134950	666466	260261	TcYC6_0048470	666828	260623	hypothetical protein, conserved
16	TcBrA4_Chr14	TcYC6_Chr26	-	66	TcBrA4_0136060	666997	259014	TcYC6_0048460	667839	259487	hypothetical protein, conserved
16	TcBrA4_Chr14	TcYC6_Chr26	-	67	TcBrA4_0134970	678905	252364	TcYC6_0048440	680488	253947	hypothetical protein, conserved
16	TcBrA4_Chr14	TcYC6_Chr26	-	68	TcBrA4_0135000	684725	246608	TcYC6_0048420	686290	248089	Lariat debranching enzyme, C-terminal domain containing protein, putative
16	TcBrA4_Chr14	TcYC6_Chr26	-	69	TcBrA4_0135010	688188	243541	TcYC6_0048410	689225	244590	hypothetical protein, conserved
16	TcBrA4_Chr14	TcYC6_Chr26	-	70	TcBrA4_0135020	692249	239809	TcYC6_0048400	692809	240393	hypothetical protein
16	TcBrA4_Chr14	TcYC6_Chr26	-	71	TcBrA4_0135030	693222	238021	TcYC6_0048390	694580	239448	RNA-binding protein, putative
16	TcBrA4_Chr14	TcYC6_Chr26	-	72	TcBrA4_0135040	695178	234113	TcYC6_0048380	698501	237436	OSM3-like kinesin, putative
16	TcBrA4_Chr14	TcYC6_Chr26	-	73	TcBrA4_0135050	699642	231499	TcYC6_0048370	701117	232974	GMP reductase
16	TcBrA4_Chr14	TcYC6_Chr26	-	74	TcBrA4_0135060	701851	228881	TcYC6_0048360	703734	230752	hypothetical protein, conserved
16	TcBrA4_Chr14	TcYC6_Chr26	-	75	TcBrA4_0135070	704232	226196	TcYC6_0048350	706403	228370	hypothetical protein, conserved
16	TcBrA4_Chr14	TcYC6_Chr26	-	76	TcBrA4_0135080	706613	224912	TcYC6_0048340	707656	225955	Putative methyltransferase, putative
16	TcBrA4_Chr14	TcYC6_Chr26	-	77	TcBrA4_0135090	708016	223312	TcYC6_0048330	709245	224541	hypothetical protein, conserved
16	TcBrA4_Chr14	TcYC6_Chr26	-	78	TcBrA4_0135150	737384	200809	TcYC6_0048280	738397	201822	hypothetical protein, conserved
16	TcBrA4_Chr14	TcYC6_Chr26	-	79	TcBrA4_0135170	741027	197104	TcYC6_0048270	742094	198171	hypothetical protein, conserved
16	TcBrA4_Chr14	TcYC6_Chr26	-	80	TcBrA4_0135180	742338	194024	TcYC6_0048260	745163	196849	EF-hand domain pair, putative
16	TcBrA4_Chr14	TcYC6_Chr26	-	81	TcBrA4_0136080	746678	191352	TcYC6_0048250	747811	192485	Alpha/beta hydrolase family, putative
16	TcBrA4_Chr14	TcYC6_Chr26	-	82	TcBrA4_0135190	748422	187043	TcYC6_0048240	752090	190714	hypothetical protein
16	TcBrA4_Chr14	TcYC6_Chr26	-	83	TcBrA4_0135200	753473	183956	TcYC6_0048230	755098	185569	hypothetical protein, conserved
16	TcBrA4_Chr14	TcYC6_Chr26	-	84	TcBrA4_0135210	757608	181076	TcYC6_0048220	757901	181369	Acyl CoA binding protein, putative
16	TcBrA4_Chr14	TcYC6_Chr26	-	85	TcBrA4_0135220	760392	176778	TcYC6_0048210	764186	180575	hypothetical protein, conserved
16	TcBrA4_Chr14	TcYC6_Chr26	-	86	TcBrA4_0135230	764878	173612	TcYC6_0048200	767313	176080	hypothetical protein, conserved
16	TcBrA4_Chr14	TcYC6_Chr26	-	87	TcBrA4_0135240	767528	172819	TcYC6_0048190	768106	173397	hypothetical protein, conserved
16	TcBrA4_Chr14	TcYC6_Chr26	-	88	TcBrA4_0135250	768370	169523	TcYC6_0048180	771396	172549	ATPase family associated with various cellular activities (AAA), putative
16	TcBrA4_Chr14	TcYC6_Chr26	-	89	TcBrA4_0135260	771638	167854	TcYC6_0048170	773071	169281	hypothetical protein
16	TcBrA4_Chr14	TcYC6_Chr26	-	90	TcBrA4_0135290	776361	162647	TcYC6_0048130	778499	164794	hypothetical protein, conserved
16	TcBrA4_Chr14	TcYC6_Chr26	-	91	TcBrA4_0135300	778904	161457	TcYC6_0048120	779662	162215	hypothetical protein
16	TcBrA4_Chr14	TcYC6_Chr26	-	92	TcBrA4_0136130	781007	157898	TcYC6_0048110	782971	159862	hypothetical protein
16	TcBrA4_Chr14	TcYC6_Chr26	-	93	TcBrA4_0135310	783699	154636	TcYC6_0048100	786200	157140	STE/STE11 serine/threonine-protein kinase, putative
16	TcBrA4_Chr14	TcYC6_Chr26	-	94	TcBrA4_0135320	787695	144615	TcYC6_0048090	796088	153008	hypothetical protein, conserved
16	TcBrA4_Chr14	TcYC6_Chr26	-	95	TcBrA4_0135330	796634	143231	TcYC6_0048080	797476	144073	hypothetical protein, conserved
16	TcBrA4_Chr14	TcYC6_Chr26	-	96	TcBrA4_0135340	797833	139513	TcYC6_0048070	801153	142866	hypothetical protein
16	TcBrA4_Chr14	TcYC6_Chr26	-	97	TcBrA4_0135350	801424	138341	TcYC6_0048060	802311	139228	fructosamine kinase, putative
16	TcBrA4_Chr14	TcYC6_Chr26	-	98	TcBrA4_0135360	802655	133480	TcYC6_0048050	807148	137988	hypothetical protein, conserved
16	TcBrA4_Chr14	TcYC6_Chr26	-	99	TcBrA4_0135370	807760	131464	TcYC6_0048040	809151	132855	hypothetical protein
16	TcBrA4_Chr14	TcYC6_Chr26	-	100	TcBrA4_0135380	809663	128513	TcYC6_0048030	812065	130930	Kinetochore interacting protein 5
16	TcBrA4_Chr14	TcYC6_Chr26	-	101	TcBrA4_0135390	813003	126164	TcYC6_0048020	814397	127558	Probable N6-adenine methyltransferase, putative
16	TcBrA4_Chr14	TcYC6_Chr26	-	102	TcBrA4_0135400	815466	122140	TcYC6_0048010	818393	125067	hypothetical protein, conserved
16	TcBrA4_Chr14	TcYC6_Chr26	-	103	TcBrA4_0135410	819851	119448	TcYC6_0048000	820615	120212	hypothetical protein
16	TcBrA4_Chr14	TcYC6_Chr26	-	104	TcBrA4_0135420	821235	116725	TcYC6_0047990	823343	118798	hypothetical protein, pseudogene
16	TcBrA4_Chr14	TcYC6_Chr26	-	105	TcBrA4_0148390	824834	115782	TcYC6_0129490	826882	116390	trans-sialidase, Group I, putative
16	TcBrA4_Chr14	TcYC6_Chr26	-	106	TcBrA4_0135430	827402	111576	TcYC6_0047980	828523	112697	metallo-peptidase, Clan MK, Family M67
16	TcBrA4_Chr14	TcYC6_Chr26	-	107	TcBrA4_0135440	828887	110937	TcYC6_0047970	829144	111194	hypothetical protein
16	TcBrA4_Chr14	TcYC6_Chr26	-	108	TcBrA4_0135450	829852	107640	TcYC6_0047960	832437	110228	intergrin alpha chain protein, putative
16	TcBrA4_Chr14	TcYC6_Chr26	-	109	TcBrA4_0135460	833526	104957	TcYC6_0047950	835115	106546	hypothetical protein, conserved
16	TcBrA4_Chr14	TcYC6_Chr26	-	110	TcBrA4_0135470	836924	103076	TcYC6_0047940	837478	103630	cytidine deaminase-like protein
16	TcBrA4_Chr14	TcYC6_Chr26	-	111	TcBrA4_0135480	838654	101189	TcYC6_0047930	839322	101857	vesicle transport v-SNARE protein, putative
16	TcBrA4_Chr14	TcYC6_Chr26	-	112	TcBrA4_0136090	839885	100456	TcYC6_0047920	840415	100962	hypothetical protein
16	TcBrA4_Chr14	TcYC6_Chr26	-	113	TcBrA4_0135490	841416	96696	TcYC6_0047910	844172	99452	hypothetical protein, conserved
16	TcBrA4_Chr14	TcYC6_Chr26	-	114	TcBrA4_0135500	844522	95963	TcYC6_0047900	844929	96358	hypothetical protein, conserved
16	TcBrA4_Chr14	TcYC6_Chr26	-	115	TcBrA4_0136100	845760	90890	TcYC6_0047890	849989	95119	hypothetical protein, conserved
16	TcBrA4_Chr14	TcYC6_Chr26	-	116	TcBrA4_0135510	850288	89963	TcYC6_0047880	850908	90583	hypothetical protein, conserved
16	TcBrA4_Chr14	TcYC6_Chr26	-	117	TcBrA4_0135520	851294	86515	TcYC6_0047870	854356	89586	hypothetical protein, conserved
16	TcBrA4_Chr14	TcYC6_Chr26	-	118	TcBrA4_0135530	861007	78853	TcYC6_0047850	861660	79506	hypothetical protein, conserved
16	TcBrA4_Chr14	TcYC6_Chr26	-	119	TcBrA4_0135540	862185	77048	TcYC6_0047840	863444	78322	Zinc finger, C3HC4 type (RING finger), putative
16	TcBrA4_Chr14	TcYC6_Chr26	-	120	TcBrA4_0135550	863757	76180	TcYC6_0047830	864293	76716	histone H2A variant Z
16	TcBrA4_Chr14	TcYC6_Chr26	-	121	TcBrA4_0135560	865497	74170	TcYC6_0047820	866282	74955	NADH-ubiquinone oxidoreductase, mitochondrial, putative
16	TcBrA4_Chr14	TcYC6_Chr26	-	122	TcBrA4_0135570	866828	71874	TcYC6_0047810	868546	73610	hypothetical protein, conserved
16	TcBrA4_Chr14	TcYC6_Chr26	-	123	TcBrA4_0135580	870422	67952	TcYC6_0047800	872356	69886	hypothetical protein, conserved
16	TcBrA4_Chr14	TcYC6_Chr26	-	124	TcBrA4_0132960	873609	64530	TcYC6_0047790	875759	66680	polo-like protein kinase, putative
16	TcBrA4_Chr14	TcYC6_Chr26	-	125	TcBrA4_0135590	877337	61342	TcYC6_0047780	878932	62934	WD domain, G-beta repeat, putative
16	TcBrA4_Chr14	TcYC6_Chr26	-	126	TcBrA4_0135600	880397	56994	TcYC6_0047770	883168	59771	kinesin, putative
16	TcBrA4_Chr14	TcYC6_Chr26	-	127	TcBrA4_0135610	883927	54280	TcYC6_0047760	885834	56187	Domain of unknown function (DUF3508), putative
16	TcBrA4_Chr14	TcYC6_Chr26	-	128	TcBrA4_0135620	886222	52622	TcYC6_0047750	887481	53881	peptidase t, putative
16	TcBrA4_Chr14	TcYC6_Chr26	-	129	TcBrA4_0135630	888265	50800	TcYC6_0047740	889212	51747	TPR repeat, putative
16	TcBrA4_Chr14	TcYC6_Chr26	-	130	TcBrA4_0135640	890206	48524	TcYC6_0047730	891441	49774	Centrosomal protein of 120 kDa, putative
16	TcBrA4_Chr14	TcYC6_Chr26	-	131	TcBrA4_0135650	891716	46720	TcYC6_0047720	893248	48252	hypothetical protein, conserved
16	TcBrA4_Chr14	TcYC6_Chr26	-	132	TcBrA4_0135660	893427	45267	TcYC6_0047710	894698	46538	hypothetical protein
16	TcBrA4_Chr14	TcYC6_Chr26	-	133	TcBrA4_0135670	895071	44320	TcYC6_0047700	895643	44892	ADP-ribosylation factor, putative
16	TcBrA4_Chr14	TcYC6_Chr26	-	134	TcBrA4_0135680	896250	42010	TcYC6_0047690	897887	43647	calcium/calmodulin-dependent protein kinase, putative
16	TcBrA4_Chr14	TcYC6_Chr26	-	135	TcBrA4_0135690	898557	40610	TcYC6_0047680	899297	41350	hypothetical protein, conserved
16	TcBrA4_Chr14	TcYC6_Chr26	-	136	TcBrA4_0135700	899568	39540	TcYC6_0047670	900356	40328	hypothetical protein, conserved
16	TcBrA4_Chr14	TcYC6_Chr26	-	137	TcBrA4_0135710	900795	38513	TcYC6_0047660	901388	39106	Ring finger domain containing protein, putative
16	TcBrA4_Chr14	TcYC6_Chr26	-	138	TcBrA4_0135720	902290	36731	TcYC6_0047650	903168	37585	hypothetical protein, conserved
16	TcBrA4_Chr14	TcYC6_Chr26	-	139	TcBrA4_0135730	905265	34518	TcYC6_0047640	905933	35186	hypothetical protein, conserved
16	TcBrA4_Chr14	TcYC6_Chr26	-	140	TcBrA4_0135740	906766	33151	TcYC6_0047630	907422	33807	Protein of unknown function (DUF3522), putative
16	TcBrA4_Chr14	TcYC6_Chr26	-	141	TcBrA4_0136120	908859	31485	TcYC6_0047620	909071	31697	hypothetical protein
16	TcBrA4_Chr14	TcYC6_Chr26	-	142	TcBrA4_0135750	909397	28865	TcYC6_0047610	911685	31153	eukaryotic translation initiation factor 3 subunit a
17	TcBrA4_Chr14	TcYC6_Chr32	+	0	TcBrA4_0132970	20123	39499	TcYC6_0018090	22606	41982	synaptojanin (N-terminal domain), putative
17	TcBrA4_Chr14	TcYC6_Chr32	+	1	TcBrA4_0132980	22905	42265	TcYC6_0018100	23843	43203	glutathione-S-transferase/glutaredoxin, putative
17	TcBrA4_Chr14	TcYC6_Chr32	+	2	TcBrA4_0132990	24367	43755	TcYC6_0018110	26775	46163	hypothetical protein
17	TcBrA4_Chr14	TcYC6_Chr32	+	3	TcBrA4_0133000	27008	46392	TcYC6_0018120	28447	47831	LSU ribosomal protein, mitochondrial, putative
17	TcBrA4_Chr14	TcYC6_Chr32	+	4	TcBrA4_0133010	28851	48228	TcYC6_0018130	29264	48641	Mitochondrial pyruvate carrier 2
17	TcBrA4_Chr14	TcYC6_Chr32	+	5	TcBrA4_0133020	29594	48984	TcYC6_0018140	31672	51062	Vacuolar protein 14 C-terminal Fig4p binding, putative
17	TcBrA4_Chr14	TcYC6_Chr32	+	6	TcBrA4_0133030	32040	51441	TcYC6_0018150	32903	52307	hypothetical protein, conserved
17	TcBrA4_Chr14	TcYC6_Chr32	+	7	TcBrA4_0133040	33150	52555	TcYC6_0018160	34340	53745	hypothetical protein
17	TcBrA4_Chr14	TcYC6_Chr32	+	8	TcBrA4_0133050	35561	54981	TcYC6_0018170	39127	58859	hypothetical protein
17	TcBrA4_Chr14	TcYC6_Chr32	+	9	TcBrA4_0133060	40318	59976	TcYC6_0018180	45612	65270	hypothetical protein, conserved
17	TcBrA4_Chr14	TcYC6_Chr32	+	10	TcBrA4_0133070	46041	65702	TcYC6_0018190	48149	67810	hypothetical protein, conserved
17	TcBrA4_Chr14	TcYC6_Chr32	+	11	TcBrA4_0133080	50215	69949	TcYC6_0018200	51990	71736	Serine/threonine-protein kinase NEK11, putative
17	TcBrA4_Chr14	TcYC6_Chr32	+	12	TcBrA4_0133090	53141	72874	TcYC6_0018210	53767	73329	hypothetical protein, conserved
17	TcBrA4_Chr14	TcYC6_Chr32	+	13	TcBrA4_0133110	54225	73988	TcYC6_0019420	54905	74668	emp24/gp25L/p24 family/GOLD, putative
17	TcBrA4_Chr14	TcYC6_Chr32	+	14	TcBrA4_0133100	55265	75032	TcYC6_0018220	56518	76285	hypothetical protein, conserved
17	TcBrA4_Chr14	TcYC6_Chr32	+	15	TcBrA4_0133120	57495	77289	TcYC6_0019430	59567	79361	tyrosyl-tRNA synthetase, putative
17	TcBrA4_Chr14	TcYC6_Chr32	+	16	TcBrA4_0133130	60138	79900	TcYC6_0018230	61238	80286	hypothetical protein
17	TcBrA4_Chr14	TcYC6_Chr32	+	17	TcBrA4_0133140	62150	81925	TcYC6_0018250	63727	83502	hypothetical protein, conserved
17	TcBrA4_Chr14	TcYC6_Chr32	+	18	TcBrA4_0133150	64440	84665	TcYC6_0018260	65825	86050	serine hydroxymethyltransferase, putative
17	TcBrA4_Chr14	TcYC6_Chr32	+	19	TcBrA4_0133160	66343	86561	TcYC6_0018270	67422	87640	hypothetical protein, conserved
17	TcBrA4_Chr14	TcYC6_Chr32	+	20	TcBrA4_0133170	69955	90690	TcYC6_0018280	71595	92336	STE/STE11 serine/threonine-protein kinase, putative
17	TcBrA4_Chr14	TcYC6_Chr32	+	21	TcBrA4_0133180	72732	93495	TcYC6_0018290	74771	95534	hypothetical protein, conserved
17	TcBrA4_Chr14	TcYC6_Chr32	+	22	TcBrA4_0133190	75068	95853	TcYC6_0018300	76846	97622	TrkA-N domain containing protein, putative
17	TcBrA4_Chr14	TcYC6_Chr32	+	23	TcBrA4_0133210	78989	100519	TcYC6_0018320	80080	101610	hypothetical protein, conserved
17	TcBrA4_Chr14	TcYC6_Chr32	+	24	TcBrA4_0133220	80372	101905	TcYC6_0018330	81850	103383	hypothetical protein, conserved
17	TcBrA4_Chr14	TcYC6_Chr32	+	25	TcBrA4_0133230	85752	108045	TcYC6_0018340	86774	109067	RNA-binding protein, putative
17	TcBrA4_Chr14	TcYC6_Chr32	+	26	TcBrA4_0133240	88484	110742	TcYC6_0018350	90934	113228	hypothetical protein, conserved
17	TcBrA4_Chr14	TcYC6_Chr32	+	27	TcBrA4_0133250	91707	113952	TcYC6_0018360	92303	114548	TFIIF-stimulated CTD phosphatase, putative
17	TcBrA4_Chr14	TcYC6_Chr32	+	28	TcBrA4_0133260	93267	115586	TcYC6_0018370	94802	117121	phosphatidylserine synthase, putative
17	TcBrA4_Chr14	TcYC6_Chr32	+	29	TcBrA4_0133270	95276	117671	TcYC6_0019440	97051	119446	Bifunctional NAD(P)H-hydrate repair enzyme
17	TcBrA4_Chr14	TcYC6_Chr32	+	30	TcBrA4_0133280	97285	119678	TcYC6_0018380	99222	121615	Nuclear poly(A) polymerase 2
17	TcBrA4_Chr14	TcYC6_Chr32	+	31	TcBrA4_0133290	100068	122450	TcYC6_0018390	101930	124324	hypothetical protein, conserved
17	TcBrA4_Chr14	TcYC6_Chr32	+	32	TcBrA4_0133300	102322	124709	TcYC6_0018400	103059	125446	hypothetical protein, conserved
17	TcBrA4_Chr14	TcYC6_Chr32	+	33	TcBrA4_0133310	103621	126037	TcYC6_0019610	104685	127101	proline racemase
17	TcBrA4_Chr14	TcYC6_Chr32	+	34	TcBrA4_0133330	107201	129589	TcYC6_0018420	109348	131811	hypothetical protein, conserved
17	TcBrA4_Chr14	TcYC6_Chr32	+	35	TcBrA4_0133340	117935	143240	TcYC6_0019620	120490	149618	kinesin-like protein, pseudogene
17	TcBrA4_Chr14	TcYC6_Chr32	+	36	TcBrA4_0133350	133633	163953	TcYC6_0018440	136563	166886	hypothetical protein, conserved
17	TcBrA4_Chr14	TcYC6_Chr32	+	37	TcBrA4_0133360	137132	167457	TcYC6_0018450	137890	168215	PQ loop repeat, putative
17	TcBrA4_Chr14	TcYC6_Chr32	+	38	TcBrA4_0133370	138234	168577	TcYC6_0019450	139058	169401	hypothetical protein, conserved
17	TcBrA4_Chr14	TcYC6_Chr32	+	39	TcBrA4_0133380	140293	170685	TcYC6_0018460	142617	173009	CMGC/DYRK protein kinase, putative
17	TcBrA4_Chr14	TcYC6_Chr32	+	40	TcBrA4_0133390	143181	173585	TcYC6_0018470	144023	174427	hypothetical protein, conserved
17	TcBrA4_Chr14	TcYC6_Chr32	+	41	TcBrA4_0133400	145694	175695	TcYC6_0018480	146236	176237	vacuolar transporter chaperone, putative
17	TcBrA4_Chr14	TcYC6_Chr32	+	42	TcBrA4_0133410	146734	176731	TcYC6_0018490	148251	178248	NADH dehydrogenase (ubiquinone) 1 beta subcomplex subunit, putative
17	TcBrA4_Chr14	TcYC6_Chr32	+	43	TcBrA4_0133420	148837	178816	TcYC6_0018500	149805	179784	hypothetical protein, conserved
17	TcBrA4_Chr14	TcYC6_Chr32	+	44	TcBrA4_0133430	150330	180541	TcYC6_0018510	154685	184653	hypothetical protein, conserved
17	TcBrA4_Chr14	TcYC6_Chr32	+	45	TcBrA4_0133440	154956	184974	TcYC6_0018520	155987	186005	ADP/ATP translocase, putative
17	TcBrA4_Chr14	TcYC6_Chr32	+	46	TcBrA4_0133450	156673	186663	TcYC6_0018530	157638	187628	ADP/ATP mitochondrial carrier protein, putative
17	TcBrA4_Chr14	TcYC6_Chr32	+	47	TcBrA4_0133460	158358	188362	TcYC6_0018540	161345	191346	RNA editing 3' terminal uridylyl transferase 1
17	TcBrA4_Chr14	TcYC6_Chr32	+	48	TcBrA4_0133470	161808	191831	TcYC6_0018550	162308	192331	50S ribosomal protein L16, putative
17	TcBrA4_Chr14	TcYC6_Chr32	+	49	TcBrA4_0133480	163156	193214	TcYC6_0018560	164133	194191	hypothetical protein, conserved
17	TcBrA4_Chr14	TcYC6_Chr32	+	50	TcBrA4_0133490	168924	199739	TcYC6_0018570	171671	202486	tc40 antigen-like, putative
17	TcBrA4_Chr14	TcYC6_Chr32	+	51	TcBrA4_0133500	173017	204339	TcYC6_0018580	177897	209216	mitochondrial DNA polymerase I protein C
17	TcBrA4_Chr14	TcYC6_Chr32	+	52	TcBrA4_0133510	178995	210319	TcYC6_0018590	180599	211929	glutathione synthetase, putative
17	TcBrA4_Chr14	TcYC6_Chr32	+	53	TcBrA4_0135910	181503	212832	TcYC6_0019640	181748	213077	hypothetical protein, conserved
17	TcBrA4_Chr14	TcYC6_Chr32	+	54	TcBrA4_0133520	182560	213897	TcYC6_0018600	184755	216095	protein phosphatase 2C, putative
17	TcBrA4_Chr14	TcYC6_Chr32	+	55	TcBrA4_0133530	186694	218119	TcYC6_0018610	188262	219690	hypothetical protein, conserved
17	TcBrA4_Chr14	TcYC6_Chr32	+	56	TcBrA4_0133540	188585	220027	TcYC6_0019460	190888	222330	hypothetical protein, conserved
17	TcBrA4_Chr14	TcYC6_Chr32	+	57	TcBrA4_0133550	191224	222671	TcYC6_0019470	193365	224800	hypothetical protein, conserved
17	TcBrA4_Chr14	TcYC6_Chr32	+	58	TcBrA4_0135920	194507	225109	TcYC6_0018620	194851	225453	calpain-like cysteine peptidase, putative
17	TcBrA4_Chr14	TcYC6_Chr32	+	59	TcBrA4_0133570	195264	226727	TcYC6_0018640	198608	230083	SNF2 family helicase-like protein, putative
17	TcBrA4_Chr14	TcYC6_Chr32	+	60	TcBrA4_0133580	200808	232503	TcYC6_0018650	203024	234788	CMGC/DYRK protein kinase, putative
17	TcBrA4_Chr14	TcYC6_Chr32	+	61	TcBrA4_0133590	204098	235923	TcYC6_0018660	205582	237407	Domain of unknown function (DUF4201), putative
17	TcBrA4_Chr14	TcYC6_Chr32	+	62	TcBrA4_0133600	207421	239295	TcYC6_0018670	209214	240908	hypothetical protein, conserved
17	TcBrA4_Chr14	TcYC6_Chr32	+	63	TcBrA4_0133610	209958	241655	TcYC6_0018680	214850	246595	hypothetical protein, conserved
17	TcBrA4_Chr14	TcYC6_Chr32	+	64	TcBrA4_0133620	215128	246876	TcYC6_0018690	215676	247424	ribosomal protein L21, putative
17	TcBrA4_Chr14	TcYC6_Chr32	+	65	TcBrA4_0133630	215987	247750	TcYC6_0018700	217006	248769	guanin nucleotide-binding protein, putative
17	TcBrA4_Chr14	TcYC6_Chr32	+	66	TcBrA4_0133640	217550	249251	TcYC6_0018710	221362	253063	hypothetical protein, conserved
17	TcBrA4_Chr14	TcYC6_Chr32	+	67	TcBrA4_0133650	222560	254439	TcYC6_0019480	223423	255302	fatty acid elongase, putative
17	TcBrA4_Chr14	TcYC6_Chr32	+	68	TcBrA4_0133660	225254	257179	TcYC6_0019490	226156	258081	fatty acid elongase, putative
17	TcBrA4_Chr14	TcYC6_Chr32	+	69	TcBrA4_0133670	227958	260065	TcYC6_0018720	228797	260904	fatty acid elongase, putative
17	TcBrA4_Chr14	TcYC6_Chr32	+	70	TcBrA4_0133680	229493	261666	TcYC6_0019500	230362	262535	fatty acid elongase, putative
17	TcBrA4_Chr14	TcYC6_Chr32	+	71	TcBrA4_0133690	231712	263989	TcYC6_0018730	232221	264498	zinc finger domain, LSD1 subclass, putative
17	TcBrA4_Chr14	TcYC6_Chr32	+	72	TcBrA4_0133700	233045	265290	TcYC6_0018740	236038	268274	hypothetical protein, conserved
17	TcBrA4_Chr14	TcYC6_Chr32	+	73	TcBrA4_0135930	236403	268646	TcYC6_0018750	237386	269668	hypothetical protein, conserved
17	TcBrA4_Chr14	TcYC6_Chr32	+	74	TcBrA4_0133710	237766	270043	TcYC6_0019510	238845	271122	hypothetical protein, conserved
17	TcBrA4_Chr14	TcYC6_Chr32	+	75	TcBrA4_0133720	239198	271473	TcYC6_0018760	240376	272651	hypothetical protein, conserved
17	TcBrA4_Chr14	TcYC6_Chr32	+	76	TcBrA4_0133730	240630	272905	TcYC6_0018770	244856	277146	hypothetical protein, conserved
17	TcBrA4_Chr14	TcYC6_Chr32	+	77	TcBrA4_0133740	245145	277437	TcYC6_0018780	245495	277787	hypothetical protein, conserved
17	TcBrA4_Chr14	TcYC6_Chr32	+	78	TcBrA4_0133750	245695	277976	TcYC6_0018790	248928	281209	WD domain, G-beta repeat/Dip2/Utp12 Family, putative
17	TcBrA4_Chr14	TcYC6_Chr32	+	79	TcBrA4_0133760	249417	281718	TcYC6_0018800	250466	282767	hypothetical protein
17	TcBrA4_Chr14	TcYC6_Chr32	+	80	TcBrA4_0133770	251030	283324	TcYC6_0018810	252574	284868	ion transport protein, putative
17	TcBrA4_Chr14	TcYC6_Chr32	+	81	TcBrA4_0133780	253206	285500	TcYC6_0018820	254666	286960	hypothetical protein, conserved
17	TcBrA4_Chr14	TcYC6_Chr32	+	82	TcBrA4_0133790	255400	287703	TcYC6_0018830	255738	288041	hypothetical protein, conserved
17	TcBrA4_Chr14	TcYC6_Chr32	+	83	TcBrA4_0133800	256041	288351	TcYC6_0018840	256652	288962	Enriched in surface-labeled proteome protein 12
17	TcBrA4_Chr14	TcYC6_Chr32	+	84	TcBrA4_0133810	257699	289977	TcYC6_0018850	258346	290618	Enriched in surface-labeled proteome protein 12
17	TcBrA4_Chr14	TcYC6_Chr32	+	85	TcBrA4_0133820	258787	291065	TcYC6_0019650	259398	291676	Enriched in surface-labeled proteome protein 12
17	TcBrA4_Chr14	TcYC6_Chr32	+	86	TcBrA4_0160420	267552	317793	TcYC6_0142900	269460	319685	retrotransposon hot spot (RHS) protein, putative
17	TcBrA4_Chr14	TcYC6_Chr32	+	87	TcBrA4_0148970	293986	322427	TcYC6_0131430	296130	324595	trans-sialidase, Group II, putative
17	TcBrA4_Chr14	TcYC6_Chr32	+	88	TcBrA4_0143270	300680	329431	TcYC6_0131460	302809	331584	trans-sialidase, Group I, putative
17	TcBrA4_Chr14	TcYC6_Chr32	+	89	TcBrA4_0133840	303455	332285	TcYC6_0019690	305167	334000	UDP-glucoronosyl and UDP-glucosyl transferase, putative
17	TcBrA4_Chr14	TcYC6_Chr32	+	90	TcBrA4_0133850	306331	334628	TcYC6_0018910	307245	335542	Nuclear migration protein nudC, putative
17	TcBrA4_Chr14	TcYC6_Chr32	+	91	TcBrA4_0133860	307781	336078	TcYC6_0018920	309307	337604	F-box domain containing protein, putative
17	TcBrA4_Chr14	TcYC6_Chr32	+	92	TcBrA4_0133870	309655	337970	TcYC6_0018930	311172	339487	pyridine nucleotide-disulphide oxidoreductase, putative
17	TcBrA4_Chr14	TcYC6_Chr32	+	93	TcBrA4_0133880	311624	339941	TcYC6_0018940	312454	340771	mRNA capping enzyme, beta chain, putative
17	TcBrA4_Chr14	TcYC6_Chr32	+	94	TcBrA4_0133890	312705	341040	TcYC6_0018950	314984	343328	Iguana/Dzip1-like DAZ-interacting protein N-terminal, putative
17	TcBrA4_Chr14	TcYC6_Chr32	+	95	TcBrA4_0133900	315769	344181	TcYC6_0018960	318354	346775	Protein of unknown function (DUF1253), putative
17	TcBrA4_Chr14	TcYC6_Chr32	+	96	TcBrA4_0133910	318823	347235	TcYC6_0018970	319290	347702	hypothetical protein, conserved
17	TcBrA4_Chr14	TcYC6_Chr32	+	97	TcBrA4_0133920	320306	348401	TcYC6_0018980	321265	349363	hypothetical protein, conserved
17	TcBrA4_Chr14	TcYC6_Chr32	+	98	TcBrA4_0133930	322592	350717	TcYC6_0018990	324055	352180	hypothetical protein, conserved
17	TcBrA4_Chr14	TcYC6_Chr32	+	99	TcBrA4_0133940	324568	352617	TcYC6_0019000	327777	355823	hypothetical protein, conserved
17	TcBrA4_Chr14	TcYC6_Chr32	+	100	TcBrA4_0133950	328234	356298	TcYC6_0019010	330264	358343	Bromodomain, putative
17	TcBrA4_Chr14	TcYC6_Chr32	+	101	TcBrA4_0133960	330863	358992	TcYC6_0019520	332854	360983	threonine synthase, putative
17	TcBrA4_Chr14	TcYC6_Chr32	+	102	TcBrA4_0133970	335106	363153	TcYC6_0019020	337292	365348	inositol polyphosphate kinase-like protein, putative
17	TcBrA4_Chr14	TcYC6_Chr32	+	103	TcBrA4_0133980	338621	366675	TcYC6_0019700	339901	367955	hypothetical protein, conserved
17	TcBrA4_Chr14	TcYC6_Chr32	+	104	TcBrA4_0133990	341607	369906	TcYC6_0019030	343490	370904	Putrescine-cadaverine transporter
17	TcBrA4_Chr14	TcYC6_Chr32	+	105	TcBrA4_0134000	344232	372484	TcYC6_0019050	345092	373344	proteasome alpha 3 subunit, putative
17	TcBrA4_Chr14	TcYC6_Chr32	+	106	TcBrA4_0134010	345969	374213	TcYC6_0019060	346673	374917	hypothetical protein, conserved
17	TcBrA4_Chr14	TcYC6_Chr32	+	107	TcBrA4_0134020	347010	375261	TcYC6_0019070	347858	376109	NAD dependent epimerase/dehydratase family, putative
17	TcBrA4_Chr14	TcYC6_Chr32	+	108	TcBrA4_0134030	350634	379175	TcYC6_0019080	353663	382198	hypothetical protein
17	TcBrA4_Chr14	TcYC6_Chr32	+	109	TcBrA4_0134040	354518	383067	TcYC6_0019090	356062	384467	hypothetical protein, conserved
17	TcBrA4_Chr14	TcYC6_Chr32	+	110	TcBrA4_0134050	357203	385755	TcYC6_0019100	359713	388265	von Willebrand factor type A domain containing protein, putative
17	TcBrA4_Chr14	TcYC6_Chr32	+	111	TcBrA4_0134060	360852	389431	TcYC6_0019110	361406	389985	hypothetical protein, conserved
17	TcBrA4_Chr14	TcYC6_Chr32	+	112	TcBrA4_0134070	361933	390521	TcYC6_0019120	362358	390946	adenosine 5'-monophosphoramidase, putative
17	TcBrA4_Chr14	TcYC6_Chr32	+	113	TcBrA4_0134080	362741	391343	TcYC6_0019130	367432	396052	hypothetical protein, conserved
17	TcBrA4_Chr14	TcYC6_Chr32	+	114	TcBrA4_0134090	368391	397005	TcYC6_0019140	369887	398501	PX domain containing protein, putative
17	TcBrA4_Chr14	TcYC6_Chr32	+	115	TcBrA4_0134100	370275	398915	TcYC6_0019150	371519	400165	Domain of unknown function (DUF4201), putative
17	TcBrA4_Chr14	TcYC6_Chr32	+	116	TcBrA4_0134110	372053	400737	TcYC6_0019160	374584	403346	hypothetical protein
17	TcBrA4_Chr14	TcYC6_Chr32	+	117	TcBrA4_0134130	374873	403585	TcYC6_0019170	375139	403851	hypothetical protein
17	TcBrA4_Chr14	TcYC6_Chr32	+	118	TcBrA4_0134120	375693	404416	TcYC6_0019180	376292	405018	Thioredoxin-like, putative
17	TcBrA4_Chr14	TcYC6_Chr32	+	119	TcBrA4_0134140	376902	405590	TcYC6_0019710	378872	407548	hypothetical protein, conserved
17	TcBrA4_Chr14	TcYC6_Chr32	+	120	TcBrA4_0134150	379346	408081	TcYC6_0019190	380269	409022	hypothetical protein, conserved
17	TcBrA4_Chr14	TcYC6_Chr32	+	121	TcBrA4_0134160	380701	409462	TcYC6_0019200	381258	410016	60S ribosomal protein, putative
17	TcBrA4_Chr14	TcYC6_Chr32	+	122	TcBrA4_0134170	381698	410476	TcYC6_0019210	383134	411924	histone acetyltransferase, putative
17	TcBrA4_Chr14	TcYC6_Chr32	+	123	TcBrA4_0134180	384837	413604	TcYC6_0019220	385910	414677	nucleoside hydrolase
17	TcBrA4_Chr14	TcYC6_Chr32	+	124	TcBrA4_0135950	386814	415592	TcYC6_0019230	388493	417244	hypothetical protein
17	TcBrA4_Chr14	TcYC6_Chr32	+	125	TcBrA4_0134190	388676	417418	TcYC6_0019530	390205	418956	hypothetical protein, conserved
17	TcBrA4_Chr14	TcYC6_Chr32	+	126	TcBrA4_0134200	390522	419285	TcYC6_0019240	393479	422242	Calponin homology (CH) domain containing protein, putative
17	TcBrA4_Chr14	TcYC6_Chr32	+	127	TcBrA4_0134210	394045	422801	TcYC6_0019250	395319	424075	hypothetical protein, conserved
17	TcBrA4_Chr14	TcYC6_Chr32	+	128	TcBrA4_0134220	395883	424663	TcYC6_0019260	396710	425490	hypothetical protein, conserved
17	TcBrA4_Chr14	TcYC6_Chr32	+	129	TcBrA4_0134230	397259	426061	TcYC6_0019270	398506	427308	leucine-rich repeat protein (LRRP), putative
17	TcBrA4_Chr14	TcYC6_Chr32	+	130	TcBrA4_0134240	399061	427887	TcYC6_0019280	399633	428459	Miro-like protein, putative
17	TcBrA4_Chr14	TcYC6_Chr32	+	131	TcBrA4_0134250	399944	428781	TcYC6_0019540	402127	430964	hypothetical protein, conserved
17	TcBrA4_Chr14	TcYC6_Chr32	+	132	TcBrA4_0134260	403404	432279	TcYC6_0019550	406664	435542	J Biosynthesis Protein 2
17	TcBrA4_Chr14	TcYC6_Chr32	+	133	TcBrA4_0134270	407061	435942	TcYC6_0019290	407774	436652	hypothetical protein, conserved
17	TcBrA4_Chr14	TcYC6_Chr32	+	134	TcBrA4_0134280	408026	436900	TcYC6_0019300	411193	440067	phosphatidylinositol 3-kinase 2, putative
17	TcBrA4_Chr14	TcYC6_Chr32	+	135	TcBrA4_0134290	411343	440239	TcYC6_0019560	412272	441168	hypothetical protein, conserved
17	TcBrA4_Chr14	TcYC6_Chr32	+	136	TcBrA4_0134300	412439	441368	TcYC6_0019570	413347	442372	ribosomal RNA processing protein 4, putative
18	TcBrA4_Chr14	TcYC6_Contig199	+	0	TcBrA4_0133050	35561	1010	TcYC6_0027200	39127	4757	hypothetical protein, pseudogene
18	TcBrA4_Chr14	TcYC6_Contig199	+	1	TcBrA4_0133060	40318	5876	TcYC6_0027250	45612	11171	Trypanosoma grayi flagellar associated protein, pseudogene
18	TcBrA4_Chr14	TcYC6_Contig199	+	2	TcBrA4_0133070	46041	11601	TcYC6_0027130	48149	13709	hypothetical protein, conserved
18	TcBrA4_Chr14	TcYC6_Contig199	+	3	TcBrA4_0133080	50215	15831	TcYC6_0027140	51990	17627	Serine/threonine-protein kinase NEK11, putative
18	TcBrA4_Chr14	TcYC6_Contig199	+	4	TcBrA4_0133090	53141	18758	TcYC6_0027210	53767	19212	hypothetical protein, pseudogene
18	TcBrA4_Chr14	TcYC6_Contig199	+	5	TcBrA4_0133110	54225	19871	TcYC6_0027190	54905	20551	emp24/gp25L/p24 family/GOLD, putative
18	TcBrA4_Chr14	TcYC6_Contig199	+	6	TcBrA4_0133100	55265	20915	TcYC6_0027220	56518	22168	hypothetical protein, conserved
18	TcBrA4_Chr14	TcYC6_Contig199	+	7	TcBrA4_0133120	57495	23155	TcYC6_0027230	59567	25216	tyrosyl-tRNA synthetase, pseudogene
18	TcBrA4_Chr14	TcYC6_Contig199	+	8	TcBrA4_0133130	60138	25750	TcYC6_0027150	61238	26850	hypothetical protein
18	TcBrA4_Chr14	TcYC6_Contig199	+	9	TcBrA4_0133140	62150	27751	TcYC6_0027160	63727	29328	hypothetical protein, conserved
18	TcBrA4_Chr14	TcYC6_Contig199	+	10	TcBrA4_0133150	64440	30508	TcYC6_0027240	65825	31164	hypothetical protein
18	TcBrA4_Chr14	TcYC6_Contig199	+	11	TcBrA4_0133160	66343	32414	TcYC6_0027180	67422	33445	hypothetical protein, conserved
19	TcBrA4_Chr15	TcYC6_Chr13	-	0	TcBrA4_0027080	8001	1072279	TcYC6_0099080	10091	1073298	AGP2beta-2, pseudogene
19	TcBrA4_Chr15	TcYC6_Chr13	-	1	TcBrA4_0027160	19517	1060621	TcYC6_0099070	21976	1062675	hypothetical protein, conserved
19	TcBrA4_Chr15	TcYC6_Chr13	-	2	TcBrA4_0027170	23184	1057690	TcYC6_0099060	24902	1059408	hypothetical protein
19	TcBrA4_Chr15	TcYC6_Chr13	-	3	TcBrA4_0027180	25471	1055764	TcYC6_0099050	26826	1057119	hypothetical protein, conserved
19	TcBrA4_Chr15	TcYC6_Chr13	-	4	TcBrA4_0027190	27049	1055060	TcYC6_0099040	27537	1055548	hypothetical protein, conserved
19	TcBrA4_Chr15	TcYC6_Chr13	-	5	TcBrA4_0027200	27819	1054099	TcYC6_0099030	28493	1054773	V-type ATPase, C subunit, putative
19	TcBrA4_Chr15	TcYC6_Chr13	-	6	TcBrA4_0027210	28833	1053134	TcYC6_0099020	29447	1053748	ribosomal protein L15, putative
19	TcBrA4_Chr15	TcYC6_Chr13	-	7	TcBrA4_0027220	29628	1051289	TcYC6_0099010	31289	1052950	hypothetical protein
19	TcBrA4_Chr15	TcYC6_Chr13	-	8	TcBrA4_0027230	31922	1050015	TcYC6_0099000	32515	1050650	putative cyclin
19	TcBrA4_Chr15	TcYC6_Chr13	-	9	TcBrA4_0027240	33054	1048381	TcYC6_0098990	34181	1049505	hypothetical protein, conserved
19	TcBrA4_Chr15	TcYC6_Chr13	-	10	TcBrA4_0027250	34561	1046741	TcYC6_0098980	35802	1047982	hypothetical protein
19	TcBrA4_Chr15	TcYC6_Chr13	-	11	TcBrA4_0027260	36087	1045898	TcYC6_0098970	36638	1046449	mitochondrial ATP synthase delta chain
19	TcBrA4_Chr15	TcYC6_Chr13	-	12	TcBrA4_0027280	37809	1042571	TcYC6_0098950	39959	1044721	serine/arginine-rich protein specific kinase SRPK
19	TcBrA4_Chr15	TcYC6_Chr13	-	13	TcBrA4_0027290	40376	1041355	TcYC6_0098940	41170	1042149	zinc finger-domain protein
19	TcBrA4_Chr15	TcYC6_Chr13	-	14	TcBrA4_0027300	41547	1040490	TcYC6_0098930	42044	1040987	mago nashi-like protein
19	TcBrA4_Chr15	TcYC6_Chr13	-	15	TcBrA4_0027310	42885	1038135	TcYC6_0098920	44402	1039652	cytochrome p450-like protein
19	TcBrA4_Chr15	TcYC6_Chr13	-	16	TcBrA4_0027320	44648	1036433	TcYC6_0098910	46108	1037893	peptide chain release factor 1
19	TcBrA4_Chr15	TcYC6_Chr13	-	17	TcBrA4_0027330	46233	1035562	TcYC6_0098900	46976	1036305	thiosulfate sulfurtransferase, mitochondrial, putative
19	TcBrA4_Chr15	TcYC6_Chr13	-	18	TcBrA4_0027340	47395	1033961	TcYC6_0098890	48579	1035145	S-adenosylmethionine synthetase, putative
19	TcBrA4_Chr15	TcYC6_Chr13	-	19	TcBrA4_0027350	48823	1032880	TcYC6_0098880	49635	1033692	hypothetical protein
19	TcBrA4_Chr15	TcYC6_Chr13	-	20	TcBrA4_0027360	49912	1031069	TcYC6_0098870	51447	1032604	MIZ/SP-RING zinc finger, putative
19	TcBrA4_Chr15	TcYC6_Chr13	-	21	TcBrA4_0027370	51876	1029855	TcYC6_0098860	52652	1030631	chromosomal passenger complex protein 1
19	TcBrA4_Chr15	TcYC6_Chr13	-	22	TcBrA4_0027380	53009	1028313	TcYC6_0098850	54166	1029470	casein kinase 1 isoform 2
19	TcBrA4_Chr15	TcYC6_Chr13	-	23	TcBrA4_0027390	54563	1027527	TcYC6_0098840	54937	1027901	zinc-binding protein (Yippee), putative
19	TcBrA4_Chr15	TcYC6_Chr13	-	24	TcBrA4_0027400	55216	1025986	TcYC6_0098830	56460	1027230	hypothetical protein, conserved
19	TcBrA4_Chr15	TcYC6_Chr13	-	25	TcBrA4_0027410	56648	1025317	TcYC6_0098820	57121	1025799	hypothetical protein, conserved
19	TcBrA4_Chr15	TcYC6_Chr13	-	26	TcBrA4_0027420	57378	1022958	TcYC6_0098810	59483	1025063	DNA ligase I, putative
19	TcBrA4_Chr15	TcYC6_Chr13	-	27	TcBrA4_0027430	61646	1018555	TcYC6_0098800	63850	1020759	protein mkt1, putative
19	TcBrA4_Chr15	TcYC6_Chr13	-	28	TcBrA4_0027440	64250	1015600	TcYC6_0098790	66652	1018002	T-complex protein 11, putative
19	TcBrA4_Chr15	TcYC6_Chr13	-	29	TcBrA4_0027450	67665	1012691	TcYC6_0098780	69536	1014562	hypothetical protein, conserved
19	TcBrA4_Chr15	TcYC6_Chr13	-	30	TcBrA4_0027460	70762	1008580	TcYC6_0098770	73644	1011462	CAS/CSE/importin domain protein, putative
19	TcBrA4_Chr15	TcYC6_Chr13	-	31	TcBrA4_0027470	74313	1006453	TcYC6_0098760	75896	1008036	PAS-domain containing phosphoglycerate kinase, putative
19	TcBrA4_Chr15	TcYC6_Chr13	-	32	TcBrA4_0027480	77534	1002836	TcYC6_0098750	79486	1004788	calmodulin, putative
19	TcBrA4_Chr15	TcYC6_Chr13	-	33	TcBrA4_0027490	79938	1001506	TcYC6_0098740	80813	1002381	hypothetical protein
19	TcBrA4_Chr15	TcYC6_Chr13	-	34	TcBrA4_0027500	80958	1000388	TcYC6_0098730	81923	1001353	hypothetical protein, conserved
19	TcBrA4_Chr15	TcYC6_Chr13	-	35	TcBrA4_0027510	82198	999541	TcYC6_0098720	82767	1000110	60S ribosomal protein L9, putative
19	TcBrA4_Chr15	TcYC6_Chr13	-	36	TcBrA4_0027520	83154	998472	TcYC6_0098710	83828	999146	hypothetical protein
19	TcBrA4_Chr15	TcYC6_Chr13	-	37	TcBrA4_0027530	84035	997010	TcYC6_0098700	85234	998245	hypothetical protein, conserved
19	TcBrA4_Chr15	TcYC6_Chr13	-	38	TcBrA4_0027540	86269	994861	TcYC6_0098690	87345	995937	MORN repeat-containing protein 1
19	TcBrA4_Chr15	TcYC6_Chr13	-	39	TcBrA4_0027550	87887	992655	TcYC6_0098680	89533	994301	cationic amino acid transporter, putative
19	TcBrA4_Chr15	TcYC6_Chr13	-	40	TcBrA4_0027560	90242	990818	TcYC6_0098670	91327	991903	UV excision repair RAD23-like protein, putative
19	TcBrA4_Chr15	TcYC6_Chr13	-	41	TcBrA4_0027570	91693	987687	TcYC6_0098660	94440	990434	hypothetical protein, conserved
19	TcBrA4_Chr15	TcYC6_Chr13	-	42	TcBrA4_0027580	94647	986410	TcYC6_0098650	95717	987480	hypothetical protein
19	TcBrA4_Chr15	TcYC6_Chr13	-	43	TcBrA4_0027590	96451	984533	TcYC6_0098640	97560	985642	kinetoplastid-specific phospho-protein phosphatase, putative
19	TcBrA4_Chr15	TcYC6_Chr13	-	44	TcBrA4_0027600	97885	983762	TcYC6_0098630	98331	984208	hypothetical protein, conserved
19	TcBrA4_Chr15	TcYC6_Chr13	-	45	TcBrA4_0027610	98770	982065	TcYC6_0098620	100011	983306	hypothetical protein, conserved
19	TcBrA4_Chr15	TcYC6_Chr13	-	46	TcBrA4_0027620	100163	978972	TcYC6_0098610	103075	981881	putative ATP-dependent RNA helicase
19	TcBrA4_Chr15	TcYC6_Chr13	-	47	TcBrA4_0027630	103406	976942	TcYC6_0098600	105208	978654	glutamyl-tRNA synthetase, putative
19	TcBrA4_Chr15	TcYC6_Chr13	-	48	TcBrA4_0027640	106267	975464	TcYC6_0098590	106554	975751	Mitochondrial SSU ribosomal protein, putative
19	TcBrA4_Chr15	TcYC6_Chr13	-	49	TcBrA4_0027650	106780	974816	TcYC6_0098580	107205	975241	hypothetical protein, conserved
19	TcBrA4_Chr15	TcYC6_Chr13	-	50	TcBrA4_0027660	107753	972981	TcYC6_0098570	108985	974213	hypothetical protein, conserved
19	TcBrA4_Chr15	TcYC6_Chr13	-	51	TcBrA4_0027670	109272	969637	TcYC6_0098560	112301	972663	hypothetical protein, conserved
19	TcBrA4_Chr15	TcYC6_Chr13	-	52	TcBrA4_0027680	112634	967448	TcYC6_0098550	113941	968755	3-hydroxy-3-methylglutaryl-CoA reductase
19	TcBrA4_Chr15	TcYC6_Chr13	-	53	TcBrA4_0027690	114982	965950	TcYC6_0098540	115440	966408	hypothetical protein, conserved
19	TcBrA4_Chr15	TcYC6_Chr13	-	54	TcBrA4_0027700	115689	963550	TcYC6_0098530	117839	965700	amino acid permease, putative
19	TcBrA4_Chr15	TcYC6_Chr13	-	55	TcBrA4_0027710	118161	962305	TcYC6_0098520	119054	963198	hypothetical protein
19	TcBrA4_Chr15	TcYC6_Chr13	-	56	TcBrA4_0027720	119262	960784	TcYC6_0098510	120572	962094	hypothetical protein, conserved
19	TcBrA4_Chr15	TcYC6_Chr13	-	57	TcBrA4_0027730	120915	959431	TcYC6_0098500	121892	960408	hypothetical protein, conserved
19	TcBrA4_Chr15	TcYC6_Chr13	-	58	TcBrA4_0027740	122283	958433	TcYC6_0098490	122894	959044	conserved repeat domain containing protein, putative
19	TcBrA4_Chr15	TcYC6_Chr13	-	59	TcBrA4_0027750	123524	957273	TcYC6_0098480	124042	957791	hypothetical protein, conserved
19	TcBrA4_Chr15	TcYC6_Chr13	-	60	TcBrA4_0027760	124968	953518	TcYC6_0098470	127874	956445	valyl-tRNA synthetase, putative
19	TcBrA4_Chr15	TcYC6_Chr13	-	61	TcBrA4_0027770	128415	951986	TcYC6_0098460	129395	952966	S-adenosylmethionine decarboxylase proenzyme, putative
19	TcBrA4_Chr15	TcYC6_Chr13	-	62	TcBrA4_0027780	133391	946874	TcYC6_0098450	134503	947986	S-adenosylmethionine decarboxylase proenzyme, putative
19	TcBrA4_Chr15	TcYC6_Chr13	-	63	TcBrA4_0027790	134971	944606	TcYC6_0098440	136758	946393	hypothetical protein, conserved
19	TcBrA4_Chr15	TcYC6_Chr13	-	64	TcBrA4_0027800	137016	943200	TcYC6_0098430	138161	944348	RNA-binding protein 42 (RNA-binding motif protein 42), putative
19	TcBrA4_Chr15	TcYC6_Chr13	-	65	TcBrA4_0027810	139623	940716	TcYC6_0098420	140633	941726	homoserine kinase
19	TcBrA4_Chr15	TcYC6_Chr13	-	66	TcBrA4_0027820	140848	938485	TcYC6_0098410	142839	940476	hypothetical protein
19	TcBrA4_Chr15	TcYC6_Chr13	-	67	TcBrA4_0027830	143166	937186	TcYC6_0098400	144146	938166	tRNA (Guanine-1)-methyltransferase, putative
19	TcBrA4_Chr15	TcYC6_Chr13	-	68	TcBrA4_0027840	144542	933431	TcYC6_0098390	147895	936784	putative kinesin
19	TcBrA4_Chr15	TcYC6_Chr13	-	69	TcBrA4_0027850	148759	927206	TcYC6_0098380	154035	932479	putative protein kinase-like protein
19	TcBrA4_Chr15	TcYC6_Chr13	-	70	TcBrA4_0027860	155369	924453	TcYC6_0098370	156784	925868	Protein of unknown function (DUF544), putative
19	TcBrA4_Chr15	TcYC6_Chr13	-	71	TcBrA4_0027870	157294	922415	TcYC6_0098360	158802	923923	eukaryotic translation initiation factor 3 subunit d
19	TcBrA4_Chr15	TcYC6_Chr13	-	72	TcBrA4_0027880	159214	920863	TcYC6_0098350	160356	922005	hypothetical protein, conserved
19	TcBrA4_Chr15	TcYC6_Chr13	-	73	TcBrA4_0027890	160666	919787	TcYC6_0098340	161070	920191	hypothetical protein, conserved
19	TcBrA4_Chr15	TcYC6_Chr13	-	74	TcBrA4_0027900	161578	918416	TcYC6_0098330	162456	919294	ribosomal RNA assembly protein, putative
19	TcBrA4_Chr15	TcYC6_Chr13	-	75	TcBrA4_0027910	162681	917831	TcYC6_0098320	163034	918184	U6 snRNA-associated Sm-like protein LSm5p
19	TcBrA4_Chr15	TcYC6_Chr13	-	76	TcBrA4_0027920	163404	916904	TcYC6_0098310	163958	917458	hypothetical protein
19	TcBrA4_Chr15	TcYC6_Chr13	-	77	TcBrA4_0027930	164135	914614	TcYC6_0098300	166246	916725	hypothetical protein, conserved
19	TcBrA4_Chr15	TcYC6_Chr13	-	78	TcBrA4_0027940	166509	913866	TcYC6_0098290	167006	914363	hypothetical protein, conserved
19	TcBrA4_Chr15	TcYC6_Chr13	-	79	TcBrA4_0027950	167239	912446	TcYC6_0098280	168426	913633	Protein of unknown function (DUF2817), putative
19	TcBrA4_Chr15	TcYC6_Chr13	-	80	TcBrA4_0027960	168845	910858	TcYC6_0098270	170032	912072	DNA topoisomerase III, putative
19	TcBrA4_Chr15	TcYC6_Chr13	-	81	TcBrA4_0027970	170453	909638	TcYC6_0098260	171253	910420	hypothetical protein, conserved
19	TcBrA4_Chr15	TcYC6_Chr13	-	82	TcBrA4_0027980	171547	905068	TcYC6_0098230	172626	906147	glyceraldehyde 3-phosphate dehydrogenase, putative
19	TcBrA4_Chr15	TcYC6_Chr13	-	83	TcBrA4_0027990	174739	903878	TcYC6_0098220	175413	904552	hypothetical protein, conserved
19	TcBrA4_Chr15	TcYC6_Chr13	-	84	TcBrA4_0028000	176224	902128	TcYC6_0098210	177159	903063	hypothetical protein, conserved
19	TcBrA4_Chr15	TcYC6_Chr13	-	85	TcBrA4_0028010	178475	900213	TcYC6_0098190	179050	900788	hypothetical protein, conserved
19	TcBrA4_Chr15	TcYC6_Chr13	-	86	TcBrA4_0028020	179206	898521	TcYC6_0098180	180729	900044	hypothetical protein, conserved
19	TcBrA4_Chr15	TcYC6_Chr13	-	87	TcBrA4_0028030	180993	897074	TcYC6_0098170	182180	898261	mitogen-activated protein kinase 5, putative
19	TcBrA4_Chr15	TcYC6_Chr13	-	88	TcBrA4_0028040	182991	894500	TcYC6_0098160	184733	896242	aldehyde dehydrogenase, putative
19	TcBrA4_Chr15	TcYC6_Chr13	-	89	TcBrA4_0028050	185178	892689	TcYC6_0098150	186533	894011	hypothetical protein, conserved
19	TcBrA4_Chr15	TcYC6_Chr13	-	90	TcBrA4_0028060	186862	890704	TcYC6_0098140	188508	892350	hypothetical protein, conserved
19	TcBrA4_Chr15	TcYC6_Chr13	-	91	TcBrA4_0028070	188973	889844	TcYC6_0098130	189383	890254	FUN14 family, putative
19	TcBrA4_Chr15	TcYC6_Chr13	-	92	TcBrA4_0028080	189999	888165	TcYC6_0098120	191174	889352	hypothetical protein, conserved
19	TcBrA4_Chr15	TcYC6_Chr13	-	93	TcBrA4_0028090	191794	886462	TcYC6_0098110	192852	887520	hypothetical protein, conserved
19	TcBrA4_Chr15	TcYC6_Chr13	-	94	TcBrA4_0028100	193044	885608	TcYC6_0098100	193700	886264	hypothetical protein, conserved
19	TcBrA4_Chr15	TcYC6_Chr13	-	95	TcBrA4_0028110	194073	881874	TcYC6_0098090	197423	885224	hypothetical protein
19	TcBrA4_Chr15	TcYC6_Chr13	-	96	TcBrA4_0028120	197792	881094	TcYC6_0098080	198142	881444	hypothetical protein, conserved
19	TcBrA4_Chr15	TcYC6_Chr13	-	97	TcBrA4_0028130	199201	880255	TcYC6_0098070	199521	880575	succinate dehydrogenase subunit 3
19	TcBrA4_Chr15	TcYC6_Chr13	-	98	TcBrA4_0028140	200304	878282	TcYC6_0098060	201491	879469	GTPase activating protein of Rab-like GTPase, putative
19	TcBrA4_Chr15	TcYC6_Chr13	-	99	TcBrA4_0028150	202024	875429	TcYC6_0098050	204360	877771	hypothetical protein, conserved
19	TcBrA4_Chr15	TcYC6_Chr13	-	100	TcBrA4_0028160	204796	873366	TcYC6_0098040	206400	874970	chaperonin HSP60/CNP60, putative
19	TcBrA4_Chr15	TcYC6_Chr13	-	101	TcBrA4_0028170	206811	872297	TcYC6_0098030	207428	872914	ribosomal protein, putative
19	TcBrA4_Chr15	TcYC6_Chr13	-	102	TcBrA4_0028180	207736	871223	TcYC6_0098020	208491	871978	hypothetical protein, conserved
19	TcBrA4_Chr15	TcYC6_Chr13	-	103	TcBrA4_0028190	208872	870455	TcYC6_0098010	209261	870829	Eukaryotic protein of unknown function (DUF872), putative
19	TcBrA4_Chr15	TcYC6_Chr13	-	104	TcBrA4_0028230	213026	861685	TcYC6_0097920	213370	862029	hypothetical protein, conserved
19	TcBrA4_Chr15	TcYC6_Chr13	-	105	TcBrA4_0028240	214405	855160	TcYC6_0097840	215235	855990	zinc finger ccch domain-containing protein 14
19	TcBrA4_Chr15	TcYC6_Chr13	-	106	TcBrA4_0028250	215641	854039	TcYC6_0097830	216357	854980	hypothetical protein, conserved
19	TcBrA4_Chr15	TcYC6_Chr13	-	107	TcBrA4_0028260	216380	852982	TcYC6_0097820	217414	854016	superoxide dismutase, putative
19	TcBrA4_Chr15	TcYC6_Chr13	-	108	TcBrA4_0028270	217715	852294	TcYC6_0097810	218065	852734	hypothetical protein, pseudogene
19	TcBrA4_Chr15	TcYC6_Chr13	-	109	TcBrA4_0028290	219371	849780	TcYC6_0097790	220615	851024	small glutamine-rich tetratricopeptide repeat protein, putative
19	TcBrA4_Chr15	TcYC6_Chr13	-	110	TcBrA4_0028300	222542	845825	TcYC6_0097780	224866	848137	hypothetical protein, conserved
19	TcBrA4_Chr15	TcYC6_Chr13	-	111	TcBrA4_0028310	225229	843417	TcYC6_0097770	227265	845453	hypothetical protein, conserved
19	TcBrA4_Chr15	TcYC6_Chr13	-	112	TcBrA4_0028320	227948	840812	TcYC6_0097760	229849	842713	hypothetical protein, conserved
[truncated: 5,996 more rows]
