# Supplementary material for: Strain-specific genome evolution in Trypanosoma cruzi, the agent of Chagas disease
Source: PLoS Pathog. 2021 Jan 28;17(1):e1009254. doi: 10.1371/journal.ppat.1009254 (PMC7872254; doi:10.1371/journal.ppat.1009254)
Supplement: S10 Table — (XLSX) [file ppat.1009254.s022.xlsx]

## Sheet: Brazil A4
S10 Table. Heterozygous SNPs/Indels identified in Brazil A4 and Y C6.
In Brazil A4
Chromosome/contig	Position	Reference	Alternate
TcBrA4_Chr1	1012	G	T
TcBrA4_Chr1	1130	C	A
TcBrA4_Chr1	1132	C	T
TcBrA4_Chr1	1135	A	C
TcBrA4_Chr1	1136	G	A
TcBrA4_Chr1	1148	A	T
TcBrA4_Chr1	1210	T	A
TcBrA4_Chr1	1213	G	A
TcBrA4_Chr1	1219	A	T
TcBrA4_Chr1	1222	G	A
TcBrA4_Chr1	1349	T	C
TcBrA4_Chr1	1353	G	T
TcBrA4_Chr1	1387	A	G
TcBrA4_Chr1	1836	G	A
TcBrA4_Chr1	1839	A	C
TcBrA4_Chr1	2939	G	GC
TcBrA4_Chr1	2952	AAT	A
TcBrA4_Chr1	20454	C	T
TcBrA4_Chr1	20472	G	A
TcBrA4_Chr1	20475	A	G
TcBrA4_Chr1	20568	A	G
TcBrA4_Chr1	20731	A	G
TcBrA4_Chr1	20732	A	C
TcBrA4_Chr1	21155	A	C
TcBrA4_Chr1	22977	C	A
TcBrA4_Chr1	24827	A	G
TcBrA4_Chr1	28574	G	A
TcBrA4_Chr1	28746	C	T
TcBrA4_Chr1	31692	G	A
TcBrA4_Chr1	33253	G	A
TcBrA4_Chr1	34373	G	A
TcBrA4_Chr1	34422	G	A
TcBrA4_Chr1	34452	TATC	T
TcBrA4_Chr1	34544	C	A
TcBrA4_Chr1	34604	T	C
TcBrA4_Chr1	34971	TA	T
TcBrA4_Chr1	34975	TTA	T
TcBrA4_Chr1	34978	T	G
TcBrA4_Chr1	35033	C	G
TcBrA4_Chr1	35064	T	C
TcBrA4_Chr1	35070	T	A
TcBrA4_Chr1	35081	T	C
TcBrA4_Chr1	35187	C	T
TcBrA4_Chr1	35215	C	A
TcBrA4_Chr1	35226	G	C
TcBrA4_Chr1	35516	CTTATTTAT	C
TcBrA4_Chr1	35693	C	T
TcBrA4_Chr1	35736	ATTTTTTTTT	A
TcBrA4_Chr1	35766	C	CT
TcBrA4_Chr1	36037	T	G
TcBrA4_Chr1	36053	C	T
TcBrA4_Chr1	36171	A	G
TcBrA4_Chr1	36616	G	A
TcBrA4_Chr1	37650	A	G
TcBrA4_Chr1	39336	C	T
TcBrA4_Chr1	39828	T	A
TcBrA4_Chr1	39961	T	G
TcBrA4_Chr1	40044	A	G
TcBrA4_Chr1	44266	ATT	A
TcBrA4_Chr1	47770	G	T
TcBrA4_Chr1	56958	GT	G
TcBrA4_Chr1	57130	GT	G
TcBrA4_Chr1	57326	A	G
TcBrA4_Chr1	57444	CGCTG	C
TcBrA4_Chr1	57450	G	C
TcBrA4_Chr1	57564	CT	C
TcBrA4_Chr1	57586	C	T
TcBrA4_Chr1	57592	C	T
TcBrA4_Chr1	57600	C	T
TcBrA4_Chr1	57808	CT	C
TcBrA4_Chr1	59127	ATT	A
TcBrA4_Chr1	69079	CTTT	C
TcBrA4_Chr1	74663	GA	G
TcBrA4_Chr1	74890	T	TA
TcBrA4_Chr1	74939	T	TTG
TcBrA4_Chr1	75103	C	A
TcBrA4_Chr1	75110	G	T
TcBrA4_Chr1	75360	A	AT
TcBrA4_Chr1	77351	GA	G
TcBrA4_Chr1	81672	CT	C
TcBrA4_Chr1	88376	T	C
TcBrA4_Chr1	90039	CT	C
TcBrA4_Chr1	92038	G	GT
TcBrA4_Chr1	95571	C	CT
TcBrA4_Chr1	100456	G	A
TcBrA4_Chr1	100736	G	A
TcBrA4_Chr1	101098	C	T
TcBrA4_Chr1	101152	C	T
TcBrA4_Chr1	101243	G	A
TcBrA4_Chr1	102308	ATTTTTTT	A
TcBrA4_Chr1	102424	CT	C
TcBrA4_Chr1	102475	CT	C
TcBrA4_Chr1	105658	T	TTTTTTTTTTTTTTATTA
TcBrA4_Chr1	152585	C	CA
TcBrA4_Chr1	181244	C	T
TcBrA4_Chr1	181439	C	A
TcBrA4_Chr1	181966	AAAG	A
TcBrA4_Chr1	181975	AATAT	A
TcBrA4_Chr1	182998	C	G
TcBrA4_Chr1	183194	A	G
TcBrA4_Chr1	183956	AAAT	A
TcBrA4_Chr1	184046	C	A
TcBrA4_Chr1	184088	CTT	C
TcBrA4_Chr1	184432	T	TA
TcBrA4_Chr1	184459	A	AGG
TcBrA4_Chr1	184589	GT	G
TcBrA4_Chr1	184739	CGGG	C
TcBrA4_Chr1	184806	A	G
TcBrA4_Chr1	184807	A	AG
TcBrA4_Chr1	184852	CCCCCCA	C
TcBrA4_Chr1	184929	GA	G
TcBrA4_Chr1	184935	A	G
TcBrA4_Chr1	185008	G	GCA
TcBrA4_Chr1	185024	A	G
TcBrA4_Chr1	185191	CAA	C
TcBrA4_Chr1	185268	A	AATAC
TcBrA4_Chr1	185300	T	C
TcBrA4_Chr1	185307	G	T
TcBrA4_Chr1	185413	AGCAGCAGCT	A
TcBrA4_Chr1	185504	GAA	G
TcBrA4_Chr1	185609	G	A
TcBrA4_Chr1	185624	G	GTA
TcBrA4_Chr1	185626	G	GTA
TcBrA4_Chr1	185632	A	G
TcBrA4_Chr1	185636	G	A
TcBrA4_Chr1	185898	TG	T
TcBrA4_Chr1	185912	TTTG	T
TcBrA4_Chr1	186029	C	CT
TcBrA4_Chr1	186118	A	C
TcBrA4_Chr1	186950	T	C
TcBrA4_Chr1	187196	G	A
TcBrA4_Chr1	187391	G	GAA
TcBrA4_Chr1	187465	TG	T
TcBrA4_Chr1	187468	G	GCT
TcBrA4_Chr1	187472	C	T
TcBrA4_Chr1	187499	C	T
TcBrA4_Chr1	187500	C	G
TcBrA4_Chr1	187695	CCCT	C
TcBrA4_Chr1	187786	A	G
TcBrA4_Chr1	187798	A	G
TcBrA4_Chr1	188024	A	AT
TcBrA4_Chr1	195313	A	C
TcBrA4_Chr1	195709	G	T
TcBrA4_Chr1	196301	C	T
TcBrA4_Chr1	196715	T	G
TcBrA4_Chr1	197113	C	G
TcBrA4_Chr1	197708	G	A
TcBrA4_Chr1	197824	G	T
TcBrA4_Chr1	199014	C	A
TcBrA4_Chr1	199071	G	A
TcBrA4_Chr1	199132	AT	A
TcBrA4_Chr1	199253	G	C
TcBrA4_Chr1	199261	T	C
TcBrA4_Chr1	199273	T	G
TcBrA4_Chr1	199281	C	G
TcBrA4_Chr1	199291	C	G
TcBrA4_Chr1	199295	C	G
TcBrA4_Chr1	199305	C	G
TcBrA4_Chr1	199737	T	TA
TcBrA4_Chr1	199825	T	G
TcBrA4_Chr1	199851	GA	G
TcBrA4_Chr1	200015	C	CA
TcBrA4_Chr1	200153	T	C
TcBrA4_Chr1	202325	T	C
TcBrA4_Chr1	202545	C	G
TcBrA4_Chr1	203244	C	T
TcBrA4_Chr1	203301	T	G
TcBrA4_Chr1	203806	A	C
TcBrA4_Chr1	204688	TA	T
TcBrA4_Chr1	204815	CAAAAAA	C
TcBrA4_Chr1	204865	G	A
TcBrA4_Chr1	204873	A	AAC
TcBrA4_Chr1	204971	G	T
TcBrA4_Chr1	204988	C	T
TcBrA4_Chr1	206025	T	G
TcBrA4_Chr1	206226	G	A
TcBrA4_Chr1	206282	C	CA
TcBrA4_Chr1	206329	A	G
TcBrA4_Chr1	206337	A	AAC
TcBrA4_Chr1	206401	C	G
TcBrA4_Chr1	206452	C	T
TcBrA4_Chr1	206479	A	G
TcBrA4_Chr1	206514	AAAAAAAGAGG	A
TcBrA4_Chr1	206562	C	T
TcBrA4_Chr1	206617	C	T
TcBrA4_Chr1	214516	C	T
TcBrA4_Chr1	214876	T	TG
TcBrA4_Chr1	214880	T	TG
TcBrA4_Chr1	214890	A	G
TcBrA4_Chr1	215946	CA	C
TcBrA4_Chr1	216082	A	C
TcBrA4_Chr1	216083	AAAAGGAAAAAC	A
TcBrA4_Chr1	216113	G	T
TcBrA4_Chr1	216271	ACACAC	A
TcBrA4_Chr1	216285	A	C
TcBrA4_Chr1	216287	A	C
TcBrA4_Chr1	216342	T	C
TcBrA4_Chr1	216369	A	AAAAAAAAAAAAAG
TcBrA4_Chr1	216388	G	GA
TcBrA4_Chr1	216436	C	T
TcBrA4_Chr1	217504	T	G
TcBrA4_Chr1	218460	G	T
TcBrA4_Chr1	218768	A	C
TcBrA4_Chr1	219093	C	T
TcBrA4_Chr1	219558	T	C
TcBrA4_Chr1	220335	G	T
TcBrA4_Chr1	222501	A	G
TcBrA4_Chr1	222533	T	G
TcBrA4_Chr1	222546	T	C
TcBrA4_Chr1	222740	C	T
TcBrA4_Chr1	223035	GAA	G
TcBrA4_Chr1	223061	A	G
TcBrA4_Chr1	223089	A	G
TcBrA4_Chr1	223182	C	T
TcBrA4_Chr1	223255	C	T
TcBrA4_Chr1	223342	G	GTTTGTTT
TcBrA4_Chr1	223359	C	CTT
TcBrA4_Chr1	223380	T	TC
TcBrA4_Chr1	223381	T	TCTC
TcBrA4_Chr1	223505	AAAAAAGAGAG	A
TcBrA4_Chr1	225293	G	T
TcBrA4_Chr1	225771	A	G
TcBrA4_Chr1	225877	C	T
TcBrA4_Chr1	226173	G	A
TcBrA4_Chr1	226524	T	TA
TcBrA4_Chr1	226593	CAAAT	C
TcBrA4_Chr1	226724	A	G
TcBrA4_Chr1	227377	TA	T
TcBrA4_Chr1	227468	AC	A
TcBrA4_Chr1	227469	C	A
TcBrA4_Chr1	227718	A	C
TcBrA4_Chr1	228082	C	A
TcBrA4_Chr1	228184	A	G
TcBrA4_Chr1	228765	C	T
TcBrA4_Chr1	228842	A	G
TcBrA4_Chr1	229604	A	G
TcBrA4_Chr1	229671	A	G
TcBrA4_Chr1	229720	A	C
TcBrA4_Chr1	230422	T	G
TcBrA4_Chr1	230988	T	G
TcBrA4_Chr1	231347	T	TA
TcBrA4_Chr1	232274	G	T
TcBrA4_Chr1	232337	T	C
TcBrA4_Chr1	232574	C	T
TcBrA4_Chr1	233544	G	A
TcBrA4_Chr1	234080	G	T
TcBrA4_Chr1	234277	T	G
TcBrA4_Chr1	235250	G	A
TcBrA4_Chr1	235672	C	T
TcBrA4_Chr1	235794	GATAT	G
TcBrA4_Chr1	235869	G	A
TcBrA4_Chr1	235916	T	C
TcBrA4_Chr1	237885	AAC	A
TcBrA4_Chr1	237895	CA	C
TcBrA4_Chr1	237909	GA	AA
TcBrA4_Chr1	238226	T	C
TcBrA4_Chr1	239759	G	A
TcBrA4_Chr1	240393	G	GGCTGTT
TcBrA4_Chr1	240845	TGCG	T
TcBrA4_Chr1	241156	T	C
TcBrA4_Chr1	241492	G	A
TcBrA4_Chr1	242498	C	T
TcBrA4_Chr1	242652	G	C
TcBrA4_Chr1	242661	T	C
TcBrA4_Chr1	242678	G	A
TcBrA4_Chr1	242681	T	G
TcBrA4_Chr1	243235	C	CA
TcBrA4_Chr1	243246	T	C
TcBrA4_Chr1	243386	G	A
TcBrA4_Chr1	243536	A	G
TcBrA4_Chr1	243562	A	G
TcBrA4_Chr1	243565	A	G
TcBrA4_Chr1	244801	C	CATAAA
TcBrA4_Chr1	244910	A	C
TcBrA4_Chr1	244974	T	C
TcBrA4_Chr1	245133	T	C
TcBrA4_Chr1	245259	T	G
TcBrA4_Chr1	245472	A	T
TcBrA4_Chr1	245656	G	A
TcBrA4_Chr1	245910	C	CA
TcBrA4_Chr1	245932	G	A
TcBrA4_Chr1	245944	C	T
TcBrA4_Chr1	246061	T	C
TcBrA4_Chr1	246145	T	C
TcBrA4_Chr1	246185	T	TTTTTG
TcBrA4_Chr1	246790	C	T
TcBrA4_Chr1	246821	C	CA
TcBrA4_Chr1	247389	G	A
TcBrA4_Chr1	247953	G	T
TcBrA4_Chr1	248868	C	T
TcBrA4_Chr1	251243	T	G
TcBrA4_Chr1	251792	G	GT
TcBrA4_Chr1	252333	CA	C
TcBrA4_Chr1	252652	A	C
TcBrA4_Chr1	254628	C	A
TcBrA4_Chr1	254749	A	G
TcBrA4_Chr1	254751	C	T
TcBrA4_Chr1	257237	C	A
TcBrA4_Chr1	257334	C	T
TcBrA4_Chr1	257358	A	C
TcBrA4_Chr1	282897	G	T
TcBrA4_Chr1	283121	A	G
TcBrA4_Chr1	283125	G	A
TcBrA4_Chr1	283126	A	G
TcBrA4_Chr1	283155	A	C
TcBrA4_Chr1	283878	A	G
TcBrA4_Chr1	284758	T	C
TcBrA4_Chr1	284778	G	A
TcBrA4_Chr1	284798	G	T
TcBrA4_Chr1	285527	A	AAC
TcBrA4_Chr1	285544	A	G
TcBrA4_Chr1	292660	C	T
TcBrA4_Chr1	300868	G	A
TcBrA4_Chr1	301817	A	G
TcBrA4_Chr1	301826	G	T
TcBrA4_Chr1	301940	CT	C
TcBrA4_Chr1	301979	C	T
TcBrA4_Chr1	337434	CG	C
TcBrA4_Chr1	337524	AT	A
TcBrA4_Chr1	337525	TG	T
TcBrA4_Chr1	337542	C	CA
TcBrA4_Chr1	338350	A	G
TcBrA4_Chr1	339159	CTT	C
TcBrA4_Chr1	342165	CA	C
TcBrA4_Chr1	342337	G	A
TcBrA4_Chr1	342467	G	GGA
TcBrA4_Chr1	342468	CA	C
TcBrA4_Chr1	344755	CT	C
TcBrA4_Chr1	345126	G	GA
TcBrA4_Chr1	346692	C	A
TcBrA4_Chr1	349184	T	C
TcBrA4_Chr1	349511	CA	C
TcBrA4_Chr1	356858	C	A
TcBrA4_Chr1	370506	TC	T
TcBrA4_Chr1	371432	GA	G
TcBrA4_Chr1	371809	G	A
TcBrA4_Chr1	375842	GA	G
TcBrA4_Chr1	378113	C	CA
TcBrA4_Chr1	378826	TA	T
TcBrA4_Chr1	379327	T	C
TcBrA4_Chr1	379337	CA	C
TcBrA4_Chr1	384088	CA	C
TcBrA4_Chr1	384643	G	GT
TcBrA4_Chr1	386614	TA	T
TcBrA4_Chr1	386928	GA	G
TcBrA4_Chr1	397301	CA	C
TcBrA4_Chr1	398529	T	C
TcBrA4_Chr1	398538	A	C
TcBrA4_Chr1	398675	CA	C
TcBrA4_Chr1	408017	CT	C
TcBrA4_Chr1	412621	CA	C
TcBrA4_Chr1	412724	CT	C
TcBrA4_Chr1	414976	GT	G
TcBrA4_Chr1	423369	G	A
TcBrA4_Chr1	423513	C	CA
TcBrA4_Chr1	423532	A	T
TcBrA4_Chr1	425779	G	GGGGGA
TcBrA4_Chr1	427306	AT	A
TcBrA4_Chr1	427893	A	AG
TcBrA4_Chr1	427974	C	A
TcBrA4_Chr1	428428	G	T
TcBrA4_Chr1	429735	T	A
TcBrA4_Chr1	429764	C	A
TcBrA4_Chr1	437391	C	A
TcBrA4_Chr1	441295	GTT	G
TcBrA4_Chr1	441322	C	T
TcBrA4_Chr1	441324	TCC	T
TcBrA4_Chr1	446046	CA	C
TcBrA4_Chr1	447639	CA	C
TcBrA4_Chr1	448488	GT	G
TcBrA4_Chr1	480855	TAAA	T
TcBrA4_Chr1	480940	T	G
TcBrA4_Chr1	481042	T	C
TcBrA4_Chr1	481619	C	T
TcBrA4_Chr1	481826	A	C
TcBrA4_Chr1	481850	T	C
TcBrA4_Chr1	481864	C	G
TcBrA4_Chr1	484144	T	A
TcBrA4_Chr1	484603	A	C
TcBrA4_Chr1	485100	T	C
TcBrA4_Chr1	494926	G	GT
TcBrA4_Chr1	495455	G	A
TcBrA4_Chr1	495456	C	T
TcBrA4_Chr1	495509	C	T
TcBrA4_Chr1	509364	G	T
TcBrA4_Chr1	509369	T	TCTG
TcBrA4_Chr1	509376	TTGC	T
TcBrA4_Chr1	536447	A	G
TcBrA4_Chr1	537327	A	C
TcBrA4_Chr1	537370	T	C
TcBrA4_Chr1	539382	G	A
TcBrA4_Chr1	543427	T	C
TcBrA4_Chr1	543471	A	G
TcBrA4_Chr1	543503	G	C
TcBrA4_Chr1	543569	T	C
TcBrA4_Chr1	550760	C	T
TcBrA4_Chr1	550920	C	A
TcBrA4_Chr1	551448	TA	T
TcBrA4_Chr1	551615	A	C
TcBrA4_Chr1	551651	C	G
TcBrA4_Chr1	551655	C	T
TcBrA4_Chr1	551768	A	G
TcBrA4_Chr1	551771	T	C
TcBrA4_Chr1	551774	G	GTC
TcBrA4_Chr1	551775	G	GA
TcBrA4_Chr1	552045	G	T
TcBrA4_Chr1	552046	C	T
TcBrA4_Chr1	552074	A	T
TcBrA4_Chr1	552762	T	C
TcBrA4_Chr1	552768	C	T
TcBrA4_Chr1	552776	G	A
TcBrA4_Chr1	552790	C	G
TcBrA4_Chr1	552793	C	G
TcBrA4_Chr1	552796	T	C
TcBrA4_Chr1	552856	C	A
TcBrA4_Chr1	552863	C	G
TcBrA4_Chr1	552894	G	T
TcBrA4_Chr1	552909	G	T
TcBrA4_Chr1	553065	A	C
TcBrA4_Chr1	553071	C	T
TcBrA4_Chr1	553186	G	T
TcBrA4_Chr1	553272	C	T
TcBrA4_Chr1	553342	T	A
TcBrA4_Chr1	553343	T	C
TcBrA4_Chr1	553371	T	C
TcBrA4_Chr1	553686	A	C
TcBrA4_Chr1	553725	G	A
TcBrA4_Chr1	553861	G	T
TcBrA4_Chr1	553991	T	C
TcBrA4_Chr1	554375	A	G
TcBrA4_Chr1	554910	G	A
TcBrA4_Chr1	554913	A	G
TcBrA4_Chr1	555827	T	C
TcBrA4_Chr1	555889	T	C
TcBrA4_Chr1	555891	C	G
TcBrA4_Chr1	555924	G	A
TcBrA4_Chr1	555926	A	C
TcBrA4_Chr1	555940	A	G
TcBrA4_Chr1	556002	G	A
TcBrA4_Chr1	562676	T	C
TcBrA4_Chr1	562687	A	C
TcBrA4_Chr1	562709	G	T
TcBrA4_Chr1	564174	G	A
TcBrA4_Chr1	564243	G	T
TcBrA4_Chr1	564555	T	TA
TcBrA4_Chr1	566686	C	T
TcBrA4_Chr1	566710	T	C
TcBrA4_Chr1	566711	A	G
TcBrA4_Chr1	566807	A	T
TcBrA4_Chr1	567726	T	C
TcBrA4_Chr1	567761	CTT	C
TcBrA4_Chr1	567792	A	G
TcBrA4_Chr1	568543	T	G
TcBrA4_Chr1	568554	T	C
TcBrA4_Chr1	570241	T	C
TcBrA4_Chr1	570243	A	G
TcBrA4_Chr1	570251	C	T
TcBrA4_Chr1	570468	G	A
TcBrA4_Chr1	571560	C	A
TcBrA4_Chr1	571757	T	C
TcBrA4_Chr1	571764	A	G
TcBrA4_Chr1	571959	T	C
TcBrA4_Chr1	571966	C	T
TcBrA4_Chr1	571972	G	A
TcBrA4_Chr1	571974	C	T
TcBrA4_Chr1	571975	G	A
TcBrA4_Chr1	571980	C	G
TcBrA4_Chr1	572124	G	A
TcBrA4_Chr1	572127	G	T
TcBrA4_Chr1	572135	A	G
TcBrA4_Chr1	572175	A	G
TcBrA4_Chr1	572177	C	G
TcBrA4_Chr1	572263	G	C
TcBrA4_Chr1	572267	G	GC
TcBrA4_Chr1	572269	G	A
TcBrA4_Chr1	572303	C	T
TcBrA4_Chr1	572362	T	A
TcBrA4_Chr1	572367	C	T
TcBrA4_Chr1	572387	G	C
TcBrA4_Chr1	572389	A	T
TcBrA4_Chr1	572481	T	C
TcBrA4_Chr1	572510	A	G
TcBrA4_Chr1	572516	T	C
TcBrA4_Chr1	572517	T	G
TcBrA4_Chr1	572641	A	G
TcBrA4_Chr1	572672	T	C
TcBrA4_Chr1	572677	A	G
TcBrA4_Chr1	572678	T	C
TcBrA4_Chr1	572765	C	A
TcBrA4_Chr1	572797	G	A
TcBrA4_Chr1	572836	A	AG
TcBrA4_Chr1	574467	G	A
TcBrA4_Chr1	575701	C	T
TcBrA4_Chr1	575731	G	A
TcBrA4_Chr1	575733	C	G
TcBrA4_Chr1	575816	C	CG
TcBrA4_Chr1	575817	A	C
TcBrA4_Chr1	575865	T	A
TcBrA4_Chr1	575870	A	C
TcBrA4_Chr1	575872	T	G
TcBrA4_Chr1	575980	TC	T
TcBrA4_Chr1	575990	T	C
TcBrA4_Chr1	575991	C	T
TcBrA4_Chr1	575993	G	T
TcBrA4_Chr1	576733	A	AT
TcBrA4_Chr1	576753	G	GA
TcBrA4_Chr1	576815	A	AG
TcBrA4_Chr1	576827	AC	A
TcBrA4_Chr1	579565	A	G
TcBrA4_Chr1	579566	A	C
TcBrA4_Chr1	579577	A	G
TcBrA4_Chr1	579709	G	A
TcBrA4_Chr1	579831	A	G
TcBrA4_Chr1	579855	A	G
TcBrA4_Chr1	579858	G	A
TcBrA4_Chr1	579883	TAAA	T
TcBrA4_Chr1	579884	A	G
TcBrA4_Chr1	579973	A	G
TcBrA4_Chr1	579986	A	G
TcBrA4_Chr1	580189	C	T
TcBrA4_Chr1	580493	T	C
TcBrA4_Chr1	586592	A	G
TcBrA4_Chr1	586594	C	G
TcBrA4_Chr1	586595	T	C
TcBrA4_Chr1	586711	GT	G
TcBrA4_Chr1	586916	T	G
TcBrA4_Chr1	586917	T	C
TcBrA4_Chr1	586918	T	C
TcBrA4_Chr1	586962	A	G
TcBrA4_Chr1	604862	T	C
TcBrA4_Chr1	608356	T	C
TcBrA4_Chr1	608371	C	T
TcBrA4_Chr1	608423	C	T
TcBrA4_Chr1	608499	A	G
TcBrA4_Chr1	608502	C	A
TcBrA4_Chr1	608510	G	A
TcBrA4_Chr1	608521	G	T
TcBrA4_Chr1	608555	G	A
TcBrA4_Chr1	608568	G	T
TcBrA4_Chr1	608599	C	T
TcBrA4_Chr1	608610	T	C
TcBrA4_Chr1	608612	G	A
TcBrA4_Chr1	608631	T	C
TcBrA4_Chr1	608632	T	A
TcBrA4_Chr1	608652	G	C
TcBrA4_Chr1	608672	A	G
TcBrA4_Chr1	608678	T	C
TcBrA4_Chr1	608813	T	C
TcBrA4_Chr1	608833	A	C
TcBrA4_Chr1	608922	G	A
TcBrA4_Chr1	608924	C	A
TcBrA4_Chr1	608925	T	C
TcBrA4_Chr1	608931	G	T
TcBrA4_Chr1	608936	T	C
TcBrA4_Chr1	608937	T	C
TcBrA4_Chr1	608950	C	T
TcBrA4_Chr1	608953	A	G
TcBrA4_Chr1	609180	T	G
TcBrA4_Chr1	609191	T	G
TcBrA4_Chr1	609194	G	A
TcBrA4_Chr1	609195	T	G
TcBrA4_Chr1	609196	G	A
TcBrA4_Chr1	609205	C	T
TcBrA4_Chr1	609269	C	A
TcBrA4_Chr1	609316	C	G
TcBrA4_Chr1	609317	T	C
TcBrA4_Chr1	609386	T	C
TcBrA4_Chr1	609492	T	C
TcBrA4_Chr1	609498	T	G
TcBrA4_Chr1	609502	C	A
TcBrA4_Chr1	609505	T	C
TcBrA4_Chr1	609508	G	A
TcBrA4_Chr1	609629	A	T
TcBrA4_Chr1	609670	C	T
TcBrA4_Chr1	609673	G	A
TcBrA4_Chr1	609679	GT	G
TcBrA4_Chr1	609682	C	CA
TcBrA4_Chr1	609688	T	C
TcBrA4_Chr1	609695	T	C
TcBrA4_Chr1	609716	AATATTATTT	A
TcBrA4_Chr1	609720	T	G
TcBrA4_Chr1	609726	T	G
TcBrA4_Chr1	609727	C	CG
TcBrA4_Chr1	609730	TTCCTCCA	T
TcBrA4_Chr1	609737	A	AGC
TcBrA4_Chr1	609739	C	G
TcBrA4_Chr1	609740	T	TA
TcBrA4_Chr1	609746	TA	T
TcBrA4_Chr1	609749	G	A
TcBrA4_Chr1	609750	ATGCGATGCTT	A
TcBrA4_Chr1	609768	A	AC
TcBrA4_Chr1	609770	A	T
TcBrA4_Chr1	609771	T	C
TcBrA4_Chr1	609775	A	AAGAAGC
TcBrA4_Chr1	609882	C	A
TcBrA4_Chr1	609889	T	C
TcBrA4_Chr1	609918	T	C
TcBrA4_Chr1	609928	G	A
TcBrA4_Chr1	609937	G	A
TcBrA4_Chr1	609938	C	G
TcBrA4_Chr1	609964	C	A
TcBrA4_Chr1	609965	C	T
TcBrA4_Chr1	609966	T	A
TcBrA4_Chr1	609968	G	A
TcBrA4_Chr1	610000	C	T
TcBrA4_Chr1	610047	G	T
TcBrA4_Chr1	610063	C	A
TcBrA4_Chr1	610064	T	G
TcBrA4_Chr1	610095	C	T
TcBrA4_Chr1	610110	A	G
TcBrA4_Chr1	610221	C	T
TcBrA4_Chr1	610233	C	A
TcBrA4_Chr1	610278	A	G
TcBrA4_Chr1	610339	T	C
TcBrA4_Chr1	610340	T	C
TcBrA4_Chr1	610343	C	G
TcBrA4_Chr1	610346	T	C
TcBrA4_Chr1	610423	T	C
TcBrA4_Chr1	610426	T	C
TcBrA4_Chr1	610447	AGT	A
TcBrA4_Chr1	610450	A	ACG
TcBrA4_Chr1	610455	C	T
TcBrA4_Chr1	610456	G	T
TcBrA4_Chr1	610457	C	G
TcBrA4_Chr1	610496	T	C
TcBrA4_Chr1	610503	A	G
TcBrA4_Chr1	610508	T	C
TcBrA4_Chr1	610517	C	T
TcBrA4_Chr1	610526	C	T
TcBrA4_Chr1	610530	C	G
TcBrA4_Chr1	610532	T	C
TcBrA4_Chr1	610536	A	G
TcBrA4_Chr1	610537	T	C
TcBrA4_Chr1	610540	A	G
TcBrA4_Chr1	610541	A	G
TcBrA4_Chr1	610546	A	C
TcBrA4_Chr1	610557	T	G
TcBrA4_Chr1	610560	G	A
TcBrA4_Chr1	610565	G	A
TcBrA4_Chr1	610567	T	C
TcBrA4_Chr1	610570	T	A
TcBrA4_Chr1	610575	C	A
TcBrA4_Chr1	610580	C	T
TcBrA4_Chr1	610596	A	G
TcBrA4_Chr1	610648	C	A
TcBrA4_Chr1	610650	C	G
TcBrA4_Chr1	610652	G	T
TcBrA4_Chr1	610657	G	C
TcBrA4_Chr1	610660	A	T
TcBrA4_Chr1	610670	T	A
TcBrA4_Chr1	610674	G	A
TcBrA4_Chr1	610675	A	G
TcBrA4_Chr1	610709	T	C
TcBrA4_Chr1	610710	C	T
TcBrA4_Chr1	610716	CT	C
TcBrA4_Chr1	610933	A	T
TcBrA4_Chr1	611018	G	A
TcBrA4_Chr1	611025	G	T
TcBrA4_Chr1	611052	A	C
TcBrA4_Chr1	611068	C	T
TcBrA4_Chr1	611075	A	G
TcBrA4_Chr1	611148	G	A
TcBrA4_Chr1	611151	C	G
TcBrA4_Chr1	611172	A	T
TcBrA4_Chr1	611420	G	A
TcBrA4_Chr1	611472	C	T
TcBrA4_Chr1	611480	G	GCA
TcBrA4_Chr1	612207	A	AC
TcBrA4_Chr1	645620	T	G
TcBrA4_Chr1	651477	T	C
TcBrA4_Chr1	653846	T	G
TcBrA4_Chr1	653849	C	T
TcBrA4_Chr1	665241	GA	G
TcBrA4_Chr1	665347	A	AG
TcBrA4_Chr1	665665	C	T
TcBrA4_Chr1	665725	T	C
TcBrA4_Chr1	665774	G	A
TcBrA4_Chr1	666594	CA	C
TcBrA4_Chr1	666728	TCCC	T
TcBrA4_Chr1	666744	A	AAAC
TcBrA4_Chr1	666823	A	ATC
TcBrA4_Chr1	669083	C	CA
TcBrA4_Chr1	669105	C	A
TcBrA4_Chr1	669107	G	A
TcBrA4_Chr1	669123	T	G
TcBrA4_Chr1	669897	C	G
TcBrA4_Chr1	669955	T	A
TcBrA4_Chr1	670091	T	C
TcBrA4_Chr1	670132	A	G
TcBrA4_Chr1	670139	T	C
TcBrA4_Chr1	670924	T	C
TcBrA4_Chr1	670997	C	A
TcBrA4_Chr1	671397	G	A
TcBrA4_Chr1	671653	A	G
TcBrA4_Chr1	672178	C	A
TcBrA4_Chr1	672255	T	A
TcBrA4_Chr1	672362	A	C
TcBrA4_Chr1	672427	C	A
TcBrA4_Chr1	672510	G	A
TcBrA4_Chr1	672718	A	C
TcBrA4_Chr1	673329	GAAAAAA	G
TcBrA4_Chr1	673389	T	G
TcBrA4_Chr1	673470	CA	C
TcBrA4_Chr1	673833	G	A
TcBrA4_Chr1	673862	A	G
TcBrA4_Chr1	673913	C	G
TcBrA4_Chr1	674268	G	C
TcBrA4_Chr1	674703	T	G
TcBrA4_Chr1	674988	C	G
TcBrA4_Chr1	675701	A	G
TcBrA4_Chr1	676085	T	A
TcBrA4_Chr1	676124	C	A
TcBrA4_Chr1	676225	A	T
TcBrA4_Chr1	677298	A	G
TcBrA4_Chr1	677429	A	G
TcBrA4_Chr1	677691	C	G
TcBrA4_Chr1	677922	T	C
TcBrA4_Chr1	678705	C	T
TcBrA4_Chr1	678814	G	A
TcBrA4_Chr1	678859	G	T
TcBrA4_Chr1	679732	G	A
TcBrA4_Chr1	679738	CT	C
TcBrA4_Chr1	679751	C	T
TcBrA4_Chr1	679789	T	G
TcBrA4_Chr1	679799	A	G
TcBrA4_Chr1	680326	T	A
TcBrA4_Chr1	680560	A	G
TcBrA4_Chr1	680724	T	C
TcBrA4_Chr1	680750	CTA	C
TcBrA4_Chr1	680823	C	CAA
TcBrA4_Chr1	680829	G	A
TcBrA4_Chr1	680837	C	A
TcBrA4_Chr1	680849	A	G
TcBrA4_Chr1	680878	C	T
TcBrA4_Chr1	680894	T	G
TcBrA4_Chr1	680912	C	T
TcBrA4_Chr1	681136	G	A
TcBrA4_Chr1	681325	G	A
TcBrA4_Chr1	681427	C	T
TcBrA4_Chr1	681445	A	G
TcBrA4_Chr1	682502	T	C
TcBrA4_Chr1	682561	T	C
TcBrA4_Chr1	683302	T	C
TcBrA4_Chr1	683845	G	A
TcBrA4_Chr1	683850	G	A
TcBrA4_Chr1	684129	G	C
TcBrA4_Chr1	684184	C	A
TcBrA4_Chr1	684553	G	A
TcBrA4_Chr1	684642	T	C
TcBrA4_Chr1	684874	T	C
TcBrA4_Chr1	685203	A	AG
TcBrA4_Chr1	685231	T	A
TcBrA4_Chr1	685445	C	T
TcBrA4_Chr1	685577	G	T
TcBrA4_Chr1	685743	G	GA
TcBrA4_Chr1	685786	A	G
TcBrA4_Chr1	686602	A	G
TcBrA4_Chr1	686781	G	GA
TcBrA4_Chr1	686783	A	AG
TcBrA4_Chr1	686838	CAAA	C
TcBrA4_Chr1	686913	G	A
TcBrA4_Chr1	687154	G	A
TcBrA4_Chr1	689129	A	AAT
TcBrA4_Chr1	690568	C	A
TcBrA4_Chr1	690591	C	CAA
TcBrA4_Chr1	691764	G	A
TcBrA4_Chr1	692011	G	A
TcBrA4_Chr1	693133	C	G
TcBrA4_Chr1	693275	G	A
TcBrA4_Chr1	694134	T	C
TcBrA4_Chr1	694459	T	C
TcBrA4_Chr1	694532	AT	A
TcBrA4_Chr1	694889	G	A
TcBrA4_Chr1	694962	G	A
TcBrA4_Chr1	695766	C	T
TcBrA4_Chr1	695839	G	A
TcBrA4_Chr1	696547	A	C
TcBrA4_Chr1	697213	T	C
TcBrA4_Chr1	697272	A	T
TcBrA4_Chr1	698055	T	C
TcBrA4_Chr1	698063	A	G
TcBrA4_Chr1	698146	C	CA
TcBrA4_Chr1	698253	CA	C
TcBrA4_Chr1	699536	G	C
TcBrA4_Chr1	700513	T	G
TcBrA4_Chr1	700566	A	G
TcBrA4_Chr1	700759	AAT	A
TcBrA4_Chr1	700979	T	C
TcBrA4_Chr1	701158	T	C
TcBrA4_Chr1	703184	G	GTATATATATATATATATA
TcBrA4_Chr1	703308	A	G
TcBrA4_Chr1	703863	A	G
TcBrA4_Chr1	705727	CA	C
TcBrA4_Chr1	706860	T	C
TcBrA4_Chr1	707617	C	T
TcBrA4_Chr1	708725	A	T
TcBrA4_Chr1	708730	CA	C
TcBrA4_Chr1	709427	AAAAC	A
TcBrA4_Chr1	709529	G	A
TcBrA4_Chr1	709534	C	CACAA
TcBrA4_Chr1	710790	C	T
TcBrA4_Chr1	710951	A	G
TcBrA4_Chr1	711017	A	G
TcBrA4_Chr1	711126	G	A
TcBrA4_Chr1	711273	A	T
TcBrA4_Chr1	711436	G	A
TcBrA4_Chr1	711506	A	C
TcBrA4_Chr1	712422	C	T
TcBrA4_Chr1	712446	T	G
TcBrA4_Chr1	712475	G	A
TcBrA4_Chr1	712568	A	G
TcBrA4_Chr1	712647	A	ACTC
TcBrA4_Chr1	712892	G	A
TcBrA4_Chr1	713446	A	G
TcBrA4_Chr1	713722	CAA	C
TcBrA4_Chr1	713811	G	A
TcBrA4_Chr1	713854	AT	A
TcBrA4_Chr1	713943	G	GA
TcBrA4_Chr1	713970	T	G
TcBrA4_Chr1	714630	T	C
TcBrA4_Chr1	714727	C	A
TcBrA4_Chr1	715615	G	T
TcBrA4_Chr1	715672	A	G
TcBrA4_Chr1	715788	C	CT
TcBrA4_Chr1	715936	C	T
TcBrA4_Chr1	716043	CA	C
TcBrA4_Chr1	716076	G	A
TcBrA4_Chr1	716661	G	GA
TcBrA4_Chr1	716794	G	A
TcBrA4_Chr1	717056	T	C
TcBrA4_Chr1	717627	C	A
TcBrA4_Chr1	717866	C	G
TcBrA4_Chr1	718087	CCTT	C
TcBrA4_Chr1	718598	A	G
TcBrA4_Chr1	719927	G	A
TcBrA4_Chr1	720005	A	AAAT
TcBrA4_Chr1	722399	T	C
TcBrA4_Chr1	722532	T	A
TcBrA4_Chr1	722545	A	T
TcBrA4_Chr1	722699	G	A
TcBrA4_Chr1	722703	T	C
TcBrA4_Chr1	722717	A	G
TcBrA4_Chr1	723125	CAA	C
TcBrA4_Chr1	723167	G	A
TcBrA4_Chr1	723213	T	C
TcBrA4_Chr1	723280	C	A
TcBrA4_Chr1	724611	A	C
TcBrA4_Chr1	724770	G	A
TcBrA4_Chr1	725923	A	AT
TcBrA4_Chr1	725936	A	T
TcBrA4_Chr1	726082	G	T
TcBrA4_Chr1	728898	C	A
TcBrA4_Chr1	729027	G	C
TcBrA4_Chr1	729238	G	A
TcBrA4_Chr1	731082	G	A
TcBrA4_Chr1	731466	C	A
TcBrA4_Chr1	732643	CA	C
TcBrA4_Chr1	733475	CA	C
TcBrA4_Chr1	735431	T	A
TcBrA4_Chr1	736586	A	G
TcBrA4_Chr1	736835	C	G
TcBrA4_Chr1	736997	GTA	G
TcBrA4_Chr1	737052	C	A
TcBrA4_Chr1	737062	G	GA
TcBrA4_Chr1	737301	G	GA
TcBrA4_Chr1	737349	G	A
TcBrA4_Chr1	738700	A	G
TcBrA4_Chr1	741778	CA	C
TcBrA4_Chr1	742195	CTT	C
TcBrA4_Chr1	742198	T	C
TcBrA4_Chr1	742476	CA	C
TcBrA4_Chr1	742987	TG	T
TcBrA4_Chr1	743025	T	C
TcBrA4_Chr1	743035	GT	G
TcBrA4_Chr1	743116	T	TTC
TcBrA4_Chr1	743188	T	G
TcBrA4_Chr1	743292	A	C
TcBrA4_Chr1	744329	GAAA	G
TcBrA4_Chr1	744366	C	CA
TcBrA4_Chr1	744425	G	GA
TcBrA4_Chr1	744581	C	T
TcBrA4_Chr1	746237	C	T
TcBrA4_Chr1	746240	A	T
TcBrA4_Chr1	746258	C	T
TcBrA4_Chr1	746465	CA	C
TcBrA4_Chr1	746513	AT	A
TcBrA4_Chr1	746700	GA	G
TcBrA4_Chr1	747589	C	CT
TcBrA4_Chr1	747977	GTTTTTTCTTT	G
TcBrA4_Chr1	748104	CT	C
TcBrA4_Chr1	748445	G	A
TcBrA4_Chr1	748482	GA	G
TcBrA4_Chr1	748765	T	G
TcBrA4_Chr1	749122	CT	C
TcBrA4_Chr1	749257	A	C
TcBrA4_Chr1	749305	TTTC	T
TcBrA4_Chr1	749957	C	T
TcBrA4_Chr1	752195	CA	C
TcBrA4_Chr1	753108	G	GCA
TcBrA4_Chr1	754256	C	T
TcBrA4_Chr1	754685	C	T
TcBrA4_Chr1	754722	CTTT	C
TcBrA4_Chr1	754741	C	T
TcBrA4_Chr1	755362	T	A
TcBrA4_Chr1	756912	C	CA
TcBrA4_Chr1	762451	G	GA
TcBrA4_Chr1	762710	GA	G
TcBrA4_Chr1	762869	C	A
TcBrA4_Chr1	763191	C	CTTT
TcBrA4_Chr1	763205	C	CT
TcBrA4_Chr1	763240	C	CA
TcBrA4_Chr1	763801	CAA	C
TcBrA4_Chr1	764075	CAA	C
TcBrA4_Chr1	764439	CA	C
TcBrA4_Chr1	764482	CA	C
TcBrA4_Chr1	764736	A	AAAAG
TcBrA4_Chr1	764825	GATAT	G
TcBrA4_Chr1	764931	CAAA	C
TcBrA4_Chr1	765066	G	A
TcBrA4_Chr1	765092	A	C
TcBrA4_Chr1	765095	A	C
TcBrA4_Chr1	765097	A	C
TcBrA4_Chr1	765222	G	GT
TcBrA4_Chr1	765334	C	CT
TcBrA4_Chr1	765362	CTT	C
TcBrA4_Chr1	765391	TC	T
TcBrA4_Chr1	765392	CTTT	C
TcBrA4_Chr1	765414	C	CT
TcBrA4_Chr1	765420	TTTTC	T
TcBrA4_Chr1	765493	CTT	C
TcBrA4_Chr1	765509	G	T
TcBrA4_Chr1	765950	A	G
TcBrA4_Chr1	766811	C	CAA
TcBrA4_Chr1	769723	C	T
TcBrA4_Chr1	769785	AACACAC	A
TcBrA4_Chr1	770129	G	C
TcBrA4_Chr1	770280	C	T
TcBrA4_Chr1	770523	A	AG
TcBrA4_Chr1	771323	G	A
TcBrA4_Chr1	771665	T	C
TcBrA4_Chr1	772423	G	GAA
TcBrA4_Chr1	772689	TA	T
TcBrA4_Chr1	772798	C	T
TcBrA4_Chr1	772835	A	T
TcBrA4_Chr1	773003	T	TA
TcBrA4_Chr1	773023	AAT	A
TcBrA4_Chr1	773289	GCA	G
TcBrA4_Chr1	773754	C	T
TcBrA4_Chr1	773879	CTT	C
TcBrA4_Chr1	773900	C	T
TcBrA4_Chr1	773909	C	A
TcBrA4_Chr1	773941	C	CA
TcBrA4_Chr1	773956	AAAAAC	A
TcBrA4_Chr1	774050	C	CTTTTTTTTTTTT
TcBrA4_Chr1	774157	A	G
TcBrA4_Chr1	778247	G	A
TcBrA4_Chr1	778792	C	A
TcBrA4_Chr1	782058	C	G
TcBrA4_Chr1	790783	C	A
TcBrA4_Chr1	791028	G	GA
TcBrA4_Chr1	796384	GT	G
TcBrA4_Chr1	799203	A	G
TcBrA4_Chr1	799656	CT	C
TcBrA4_Chr1	799860	A	G
TcBrA4_Chr1	800102	G	A
TcBrA4_Chr1	800107	G	A
TcBrA4_Chr1	800972	C	CT
TcBrA4_Chr1	802440	CA	C
TcBrA4_Chr1	802953	A	AAT
TcBrA4_Chr1	803631	G	GT
TcBrA4_Chr1	803783	C	CTA
TcBrA4_Chr1	808708	C	T
TcBrA4_Chr1	809433	C	CA
TcBrA4_Chr1	809459	A	AAT
TcBrA4_Chr1	810947	CT	C
TcBrA4_Chr1	811128	GT	G
TcBrA4_Chr1	811258	C	CAT
TcBrA4_Chr1	812006	C	CT
TcBrA4_Chr1	813811	CT	C
TcBrA4_Chr1	815617	A	G
TcBrA4_Chr1	816125	AT	A
TcBrA4_Chr1	816396	GT	G
TcBrA4_Chr1	816502	G	GT
TcBrA4_Chr1	816925	A	ACT
TcBrA4_Chr1	817285	G	GT
TcBrA4_Chr1	817345	AT	A
TcBrA4_Chr1	817819	C	CCATG
TcBrA4_Chr1	817977	T	A
TcBrA4_Chr1	818099	CAT	C
TcBrA4_Chr1	818148	AT	A
TcBrA4_Chr1	819262	G	T
TcBrA4_Chr1	819826	GT	G
TcBrA4_Chr1	826590	GT	G
TcBrA4_Chr1	830469	G	A
TcBrA4_Chr1	835512	AG	A
TcBrA4_Chr1	841151	T	C
TcBrA4_Chr1	841230	C	A
TcBrA4_Chr1	846000	AT	A
TcBrA4_Chr1	852171	C	T
TcBrA4_Chr1	854351	G	C
TcBrA4_Chr1	857576	C	CT
TcBrA4_Chr1	858888	C	T
TcBrA4_Chr1	860955	A	T
TcBrA4_Chr1	861579	C	CT
TcBrA4_Chr1	862609	CT	C
TcBrA4_Chr1	862834	G	GT
TcBrA4_Chr1	864504	A	AATAT
TcBrA4_Chr1	866229	GT	G
TcBrA4_Chr1	867331	G	T
TcBrA4_Chr1	868625	G	A
TcBrA4_Chr1	869086	CT	C
TcBrA4_Chr1	869104	C	T
TcBrA4_Chr1	869400	T	G
TcBrA4_Chr1	870157	ATTTGGTCAGCAAGCAGGCGGC	A
TcBrA4_Chr1	870199	CTTTGGTCAGCAGGCAGGCGGCTTTGGCCAGCAGACAGGCGGT	C
TcBrA4_Chr1	871375	C	T
TcBrA4_Chr1	873469	A	T
TcBrA4_Chr1	877358	T	A
TcBrA4_Chr1	881093	GA	G
TcBrA4_Chr1	881940	CT	C
TcBrA4_Chr1	884787	CT	C
TcBrA4_Chr1	885185	A	G
TcBrA4_Chr1	885441	CT	C
TcBrA4_Chr1	890314	CT	C
TcBrA4_Chr1	890526	A	G
TcBrA4_Chr1	893214	C	CA
TcBrA4_Chr1	893923	G	C
TcBrA4_Chr1	893924	T	C
TcBrA4_Chr1	894234	A	G
TcBrA4_Chr1	894235	A	G
TcBrA4_Chr1	896574	GT	G
TcBrA4_Chr1	902383	A	G
TcBrA4_Chr1	940339	G	GT
TcBrA4_Chr1	940478	A	T
TcBrA4_Chr1	940483	A	AGG
TcBrA4_Chr1	940772	A	AT
TcBrA4_Chr1	940813	TA	T
TcBrA4_Chr1	940845	T	C
TcBrA4_Chr1	940902	T	TTC
TcBrA4_Chr1	941059	T	G
TcBrA4_Chr1	941241	T	A
TcBrA4_Chr1	941394	CTA	C
TcBrA4_Chr1	941414	CGA	C
TcBrA4_Chr1	941439	T	G
TcBrA4_Chr1	941731	GTT	G
TcBrA4_Chr1	941767	A	G
TcBrA4_Chr1	941797	GT	G
TcBrA4_Chr1	941837	C	T
TcBrA4_Chr1	942034	T	TG
TcBrA4_Chr1	942144	A	C
TcBrA4_Chr1	942919	C	T
TcBrA4_Chr1	944372	A	G
TcBrA4_Chr1	947150	C	A
TcBrA4_Chr1	947197	A	G
TcBrA4_Chr1	947287	T	C
TcBrA4_Chr1	947328	T	A
TcBrA4_Chr1	953536	C	T
TcBrA4_Chr1	953884	T	C
TcBrA4_Chr1	955540	T	A
TcBrA4_Chr1	956425	T	C
TcBrA4_Chr1	956485	T	TTG
TcBrA4_Chr1	957047	T	TG
TcBrA4_Chr1	957078	A	ATATT
TcBrA4_Chr1	957152	A	AT
TcBrA4_Chr1	957165	T	TA
TcBrA4_Chr1	957166	TGG	T
TcBrA4_Chr1	957170	G	T
TcBrA4_Chr1	957171	T	TA
TcBrA4_Chr1	957429	TTATG	T
TcBrA4_Chr1	957828	A	AG
TcBrA4_Chr1	957837	A	G
TcBrA4_Chr1	958117	G	GA
TcBrA4_Chr1	959654	T	TAC
TcBrA4_Chr1	959658	T	C
TcBrA4_Chr1	959717	A	G
TcBrA4_Chr1	959788	GT	G
TcBrA4_Chr1	959809	T	TTG
TcBrA4_Chr1	959926	CTTTT	C
TcBrA4_Chr1	959946	T	C
TcBrA4_Chr1	960023	T	C
TcBrA4_Chr1	961745	C	T
TcBrA4_Chr1	962006	G	A
TcBrA4_Chr1	962148	A	C
TcBrA4_Chr1	963324	CT	C
TcBrA4_Chr1	965730	G	T
TcBrA4_Chr1	966042	A	G
TcBrA4_Chr1	966061	A	G
TcBrA4_Chr1	966339	T	C
TcBrA4_Chr1	966417	T	C
TcBrA4_Chr1	966728	G	C
TcBrA4_Chr1	966735	A	G
TcBrA4_Chr1	967120	C	T
TcBrA4_Chr1	967336	A	G
TcBrA4_Chr1	967337	C	T
TcBrA4_Chr1	967339	C	A
TcBrA4_Chr1	967663	C	A
TcBrA4_Chr1	968295	C	T
TcBrA4_Chr1	968296	A	C
TcBrA4_Chr1	968305	G	A
TcBrA4_Chr1	968313	G	T
TcBrA4_Chr1	968484	T	C
TcBrA4_Chr1	968500	A	C
TcBrA4_Chr1	968539	C	T
TcBrA4_Chr1	968565	T	C
TcBrA4_Chr1	968657	C	G
TcBrA4_Chr1	968675	A	T
TcBrA4_Chr1	968975	C	T
TcBrA4_Chr1	969300	G	C
TcBrA4_Chr1	969307	GCGC	G
TcBrA4_Chr1	969339	G	A
TcBrA4_Chr1	971224	T	C
TcBrA4_Chr1	971473	C	A
TcBrA4_Chr1	971589	A	G
TcBrA4_Chr1	971594	C	A
TcBrA4_Chr1	971611	C	CG
TcBrA4_Chr1	971645	G	A
TcBrA4_Chr1	971648	A	G
TcBrA4_Chr1	971710	G	A
TcBrA4_Chr1	972056	C	A
TcBrA4_Chr1	972128	C	T
TcBrA4_Chr1	972147	C	A
TcBrA4_Chr1	972387	T	A
TcBrA4_Chr1	972388	T	C
TcBrA4_Chr1	972418	G	T
TcBrA4_Chr1	972440	T	C
TcBrA4_Chr1	972677	T	A
TcBrA4_Chr1	972683	T	C
TcBrA4_Chr1	972689	G	T
TcBrA4_Chr1	972693	C	T
TcBrA4_Chr1	972694	C	T
TcBrA4_Chr1	972700	A	AG
TcBrA4_Chr1	972703	GA	G
TcBrA4_Chr1	972707	A	ACT
TcBrA4_Chr1	972708	ACG	A
TcBrA4_Chr1	973106	A	C
TcBrA4_Chr1	973107	G	A
TcBrA4_Chr1	973109	T	C
TcBrA4_Chr1	973114	G	A
TcBrA4_Chr1	973121	A	T
TcBrA4_Chr1	974158	G	C
TcBrA4_Chr1	974260	C	T
TcBrA4_Chr1	974604	G	C
TcBrA4_Chr1	974995	C	T
TcBrA4_Chr1	975422	C	A
TcBrA4_Chr1	977620	T	A
TcBrA4_Chr1	977652	TTGA	T
TcBrA4_Chr1	977824	A	G
TcBrA4_Chr1	978540	A	C
TcBrA4_Chr1	980666	G	A
TcBrA4_Chr1	980947	G	T
TcBrA4_Chr1	981333	C	T
TcBrA4_Chr1	981709	G	GT
TcBrA4_Chr1	981838	C	T
TcBrA4_Chr1	981897	C	T
TcBrA4_Chr1	982115	C	A
TcBrA4_Chr1	982245	A	G
TcBrA4_Chr1	982445	C	A
TcBrA4_Chr1	983769	A	AGCC
TcBrA4_Chr1	984367	CGTGTGT	C
TcBrA4_Chr1	984583	AG	A
TcBrA4_Chr1	985132	G	T
TcBrA4_Chr1	985684	A	G
TcBrA4_Chr1	986158	C	G
TcBrA4_Chr1	986598	A	AT
TcBrA4_Chr1	986607	G	T
TcBrA4_Chr1	987111	A	AT
TcBrA4_Chr1	987276	AG	A
TcBrA4_Chr1	987481	G	T
TcBrA4_Chr1	988620	C	T
TcBrA4_Chr1	989015	C	A
TcBrA4_Chr1	989629	T	C
TcBrA4_Chr1	989688	G	A
TcBrA4_Chr1	989724	T	C
TcBrA4_Chr1	989965	C	T
TcBrA4_Chr1	990057	T	G
TcBrA4_Chr1	990262	G	A
TcBrA4_Chr1	991000	G	A
TcBrA4_Chr1	991270	A	G
TcBrA4_Chr1	991581	C	CCAT
TcBrA4_Chr1	991645	TTGTG	T
TcBrA4_Chr1	992257	A	C
TcBrA4_Chr1	992455	T	C
TcBrA4_Chr1	992777	G	A
TcBrA4_Chr1	992897	G	GA
TcBrA4_Chr1	992966	G	A
TcBrA4_Chr1	1006146	GTATATATATATA	G
TcBrA4_Chr1	1006634	C	A
TcBrA4_Chr1	1006782	CTT	C
TcBrA4_Chr1	1006826	C	T
TcBrA4_Chr1	1006928	C	T
TcBrA4_Chr1	1006941	T	C
TcBrA4_Chr1	1006971	T	G
TcBrA4_Chr1	1007012	C	A
TcBrA4_Chr1	1007327	A	G
TcBrA4_Chr1	1007750	C	A
TcBrA4_Chr1	1008114	G	A
TcBrA4_Chr1	1008116	T	TA
TcBrA4_Chr1	1008374	T	TTTTTGTTTTG
TcBrA4_Chr1	1008675	G	GTC
TcBrA4_Chr1	1008800	A	C
TcBrA4_Chr1	1009693	C	T
TcBrA4_Chr1	1009985	G	A
TcBrA4_Chr1	1010779	A	G
TcBrA4_Chr1	1010904	G	C
TcBrA4_Chr1	1010955	C	CTTTTTTTTT
TcBrA4_Chr1	1011716	C	T
TcBrA4_Chr1	1011759	A	C
TcBrA4_Chr1	1011843	G	A
TcBrA4_Chr1	1012050	A	G
TcBrA4_Chr1	1012137	A	C
TcBrA4_Chr1	1012279	T	C
TcBrA4_Chr1	1012597	A	AT
TcBrA4_Chr1	1012607	A	T
TcBrA4_Chr1	1012639	CTGTG	C
TcBrA4_Chr1	1012688	T	TTTG
TcBrA4_Chr1	1013529	A	T
TcBrA4_Chr1	1014040	T	C
TcBrA4_Chr1	1014164	T	C
TcBrA4_Chr1	1015060	CAT	C
TcBrA4_Chr1	1015329	G	GGGAATA
TcBrA4_Chr1	1016114	T	A
TcBrA4_Chr1	1016122	C	T
TcBrA4_Chr1	1016130	A	G
TcBrA4_Chr1	1016217	GTTT	G
TcBrA4_Chr1	1016390	T	C
TcBrA4_Chr1	1016391	T	C
TcBrA4_Chr1	1017066	T	G
TcBrA4_Chr1	1017215	T	G
TcBrA4_Chr1	1017316	T	G
TcBrA4_Chr1	1017352	AT	A
TcBrA4_Chr1	1017514	A	T
TcBrA4_Chr1	1017684	AT	A
TcBrA4_Chr1	1017783	T	C
TcBrA4_Chr1	1020706	A	AAAAAT
TcBrA4_Chr1	1021059	T	G
TcBrA4_Chr1	1026284	C	T
TcBrA4_Chr1	1036020	AT	A
TcBrA4_Chr1	1036239	C	CATATATATATAT
TcBrA4_Chr1	1036709	A	C
TcBrA4_Chr1	1036984	A	G
TcBrA4_Chr1	1036987	C	T
TcBrA4_Chr1	1037869	C	T
TcBrA4_Chr1	1038411	A	G
TcBrA4_Chr1	1038562	TC	T
TcBrA4_Chr1	1038566	G	C
TcBrA4_Chr1	1038567	TGTG	T
TcBrA4_Chr1	1038672	A	C
TcBrA4_Chr1	1038707	GT	G
TcBrA4_Chr1	1038715	T	C
TcBrA4_Chr1	1039100	T	C
TcBrA4_Chr1	1039758	G	A
TcBrA4_Chr1	1040128	G	A
TcBrA4_Chr1	1040379	G	A
TcBrA4_Chr1	1040991	A	G
TcBrA4_Chr1	1041095	C	A
TcBrA4_Chr1	1041148	T	A
TcBrA4_Chr1	1041338	T	C
TcBrA4_Chr1	1041669	A	G
TcBrA4_Chr1	1042952	G	T
TcBrA4_Chr1	1043007	T	C
TcBrA4_Chr1	1043119	A	G
TcBrA4_Chr1	1043312	C	T
TcBrA4_Chr1	1043555	CG	C
TcBrA4_Chr1	1043915	A	G
TcBrA4_Chr1	1044588	T	G
TcBrA4_Chr1	1044691	G	A
TcBrA4_Chr1	1045033	A	G
TcBrA4_Chr1	1046513	A	G
TcBrA4_Chr1	1046801	G	T
TcBrA4_Chr1	1047037	T	A
TcBrA4_Chr1	1047160	A	G
TcBrA4_Chr1	1047427	T	C
TcBrA4_Chr1	1049433	AGGTG	A
TcBrA4_Chr1	1049720	TTC	T
TcBrA4_Chr1	1050025	A	G
TcBrA4_Chr1	1050136	C	A
TcBrA4_Chr1	1050539	T	A
TcBrA4_Chr1	1050575	G	GT
TcBrA4_Chr1	1054263	T	C
TcBrA4_Chr1	1056472	T	C
TcBrA4_Chr1	1060132	CG	C
TcBrA4_Chr1	1074348	G	T
TcBrA4_Chr1	1075021	G	T
TcBrA4_Chr1	1099166	GT	G
TcBrA4_Chr1	1101236	T	C
TcBrA4_Chr1	1105232	T	A
TcBrA4_Chr1	1105269	GA	G
TcBrA4_Chr1	1106048	A	C
TcBrA4_Chr1	1106550	CCT	C
TcBrA4_Chr1	1115118	T	G
TcBrA4_Chr1	1115153	A	G
TcBrA4_Chr1	1119253	G	GA
TcBrA4_Chr1	1121188	G	A
TcBrA4_Chr1	1121189	G	A
TcBrA4_Chr1	1124860	CAAAAA	C
TcBrA4_Chr1	1125053	GA	G
TcBrA4_Chr1	1126592	GA	G
TcBrA4_Chr1	1130193	GA	G
TcBrA4_Chr1	1130577	AT	A
TcBrA4_Chr1	1134887	G	T
TcBrA4_Chr1	1135342	CATATATAT	C
TcBrA4_Chr1	1135509	T	C
TcBrA4_Chr1	1136640	TGGG	T
TcBrA4_Chr1	1136662	C	T
TcBrA4_Chr1	1136972	A	ATCATCATCATCATCATTGTCTTCATCATCG
TcBrA4_Chr1	1138633	C	CAA
TcBrA4_Chr1	1138635	C	A
TcBrA4_Chr1	1138864	CA	C
TcBrA4_Chr1	1139002	A	G
TcBrA4_Chr1	1139034	A	G
TcBrA4_Chr1	1139103	CA	C
TcBrA4_Chr1	1139106	A	C
TcBrA4_Chr1	1139109	A	C
TcBrA4_Chr1	1139520	G	A
TcBrA4_Chr1	1139924	C	T
TcBrA4_Chr1	1140033	T	TC
TcBrA4_Chr1	1140123	A	G
TcBrA4_Chr1	1140130	A	G
TcBrA4_Chr1	1140145	G	T
TcBrA4_Chr1	1140147	G	T
TcBrA4_Chr1	1140175	GA	G
TcBrA4_Chr1	1140354	CT	C
TcBrA4_Chr1	1140549	C	CA
TcBrA4_Chr1	1141625	TAAAA	T
TcBrA4_Chr1	1146156	CA	AA
TcBrA4_Chr1	1146851	C	T
TcBrA4_Chr1	1147572	C	T
TcBrA4_Chr1	1147709	A	T
TcBrA4_Chr1	1147925	AC	A
TcBrA4_Chr1	1147933	CAAAA	C
TcBrA4_Chr1	1148007	AACACACACACAC	A
TcBrA4_Chr1	1148128	C	A
TcBrA4_Chr1	1148177	C	A
TcBrA4_Chr1	1148189	A	C
TcBrA4_Chr1	1148196	C	T
TcBrA4_Chr1	1148197	CCAA	C
TcBrA4_Chr1	1148250	T	G
TcBrA4_Chr1	1148525	G	A
TcBrA4_Chr1	1148712	C	G
TcBrA4_Chr1	1148730	T	G
TcBrA4_Chr1	1148807	G	T
TcBrA4_Chr1	1149092	A	G
TcBrA4_Chr1	1149631	C	A
TcBrA4_Chr1	1149741	A	G
TcBrA4_Chr1	1150105	A	G
TcBrA4_Chr1	1150994	A	G
TcBrA4_Chr1	1151064	G	C
TcBrA4_Chr1	1151413	T	C
TcBrA4_Chr1	1151569	C	CA
TcBrA4_Chr1	1151782	T	G
TcBrA4_Chr1	1153098	A	G
TcBrA4_Chr1	1153164	A	C
TcBrA4_Chr1	1153180	C	A
TcBrA4_Chr1	1153203	C	T
TcBrA4_Chr1	1153232	A	C
TcBrA4_Chr1	1153571	G	C
TcBrA4_Chr1	1153831	C	T
TcBrA4_Chr1	1153966	T	G
TcBrA4_Chr1	1154165	A	G
TcBrA4_Chr1	1154391	C	G
TcBrA4_Chr1	1154500	T	G
TcBrA4_Chr1	1154683	AG	A
TcBrA4_Chr1	1154686	AG	A
TcBrA4_Chr1	1154962	T	A
TcBrA4_Chr1	1155047	C	T
TcBrA4_Chr1	1155124	T	C
TcBrA4_Chr1	1155136	C	T
TcBrA4_Chr1	1155377	A	G
TcBrA4_Chr1	1155605	C	A
TcBrA4_Chr1	1155679	G	T
TcBrA4_Chr1	1155963	A	T
TcBrA4_Chr1	1158180	A	T
TcBrA4_Chr1	1158811	T	C
TcBrA4_Chr1	1158822	C	CT
TcBrA4_Chr1	1158955	CCA	C
TcBrA4_Chr1	1159069	CT	C
TcBrA4_Chr1	1159163	TA	T
TcBrA4_Chr1	1159299	C	A
TcBrA4_Chr1	1160727	CA	C
TcBrA4_Chr1	1161000	GAAA	G
TcBrA4_Chr1	1162346	GA	G
TcBrA4_Chr1	1162436	TA	T
TcBrA4_Chr1	1164867	T	C
TcBrA4_Chr1	1165274	TA	T
TcBrA4_Chr1	1220795	A	C
TcBrA4_Chr1	1220837	G	A
TcBrA4_Chr1	1221558	G	C
TcBrA4_Chr1	1221694	T	A
TcBrA4_Chr1	1222052	C	T
TcBrA4_Chr1	1222099	A	T
TcBrA4_Chr1	1222320	A	AT
TcBrA4_Chr1	1222622	A	C
TcBrA4_Chr1	1222645	G	A
TcBrA4_Chr1	1222656	T	G
TcBrA4_Chr1	1222691	A	G
TcBrA4_Chr1	1222713	T	C
TcBrA4_Chr1	1222714	T	C
TcBrA4_Chr1	1222725	T	C
TcBrA4_Chr1	1222746	A	G
TcBrA4_Chr1	1222752	ATG	A
TcBrA4_Chr1	1223160	T	C
TcBrA4_Chr1	1223773	T	C
TcBrA4_Chr1	1226621	A	C
TcBrA4_Chr1	1227028	T	TG
TcBrA4_Chr1	1227034	A	G
TcBrA4_Chr1	1227064	C	T
TcBrA4_Chr1	1227147	ATG	A
TcBrA4_Chr1	1227158	T	C
TcBrA4_Chr1	1227222	T	TG
TcBrA4_Chr1	1227229	G	A
TcBrA4_Chr1	1227264	C	CT
TcBrA4_Chr1	1231522	CTTA	C
TcBrA4_Chr1	1231736	T	C
TcBrA4_Chr1	1231830	T	G
TcBrA4_Chr1	1231877	C	CT
TcBrA4_Chr1	1231976	T	C
TcBrA4_Chr1	1232222	T	C
TcBrA4_Chr1	1232621	A	G
TcBrA4_Chr1	1233467	C	T
TcBrA4_Chr1	1233662	A	G
TcBrA4_Chr1	1233734	C	T
TcBrA4_Chr1	1233735	C	T
TcBrA4_Chr1	1233778	A	C
TcBrA4_Chr1	1233797	A	C
TcBrA4_Chr1	1234226	C	A
TcBrA4_Chr1	1234351	C	A
TcBrA4_Chr1	1234834	T	A
TcBrA4_Chr1	1234964	A	G
TcBrA4_Chr1	1235365	T	A
TcBrA4_Chr1	1235372	T	G
TcBrA4_Chr1	1235430	A	G
TcBrA4_Chr1	1236367	T	A
TcBrA4_Chr1	1236408	C	A
TcBrA4_Chr1	1236921	G	A
TcBrA4_Chr1	1237752	CA	C
TcBrA4_Chr1	1237788	T	A
TcBrA4_Chr1	1237790	A	AT
TcBrA4_Chr1	1237915	G	A
TcBrA4_Chr1	1237965	A	ATT
TcBrA4_Chr1	1237980	C	T
TcBrA4_Chr1	1237994	A	AATT
TcBrA4_Chr1	1239135	G	T
TcBrA4_Chr1	1239169	G	C
TcBrA4_Chr1	1239171	G	A
TcBrA4_Chr1	1239447	A	G
TcBrA4_Chr1	1239504	T	C
TcBrA4_Chr1	1240299	A	G
TcBrA4_Chr1	1240849	TA	T
TcBrA4_Chr1	1240919	TTTAA	T
TcBrA4_Chr1	1240928	A	C
TcBrA4_Chr1	1241053	C	CT
TcBrA4_Chr1	1241220	T	G
TcBrA4_Chr1	1241557	TA	T
TcBrA4_Chr1	1242024	C	T
TcBrA4_Chr1	1242147	C	T
TcBrA4_Chr1	1242260	C	G
TcBrA4_Chr1	1242290	C	T
TcBrA4_Chr1	1242740	A	T
TcBrA4_Chr1	1243058	CTGT	C
TcBrA4_Chr1	1243081	T	C
TcBrA4_Chr1	1243119	C	G
TcBrA4_Chr1	1243129	TC	T
TcBrA4_Chr1	1243186	A	C
TcBrA4_Chr1	1243442	G	A
TcBrA4_Chr1	1243718	T	C
TcBrA4_Chr1	1245071	T	A
TcBrA4_Chr1	1245331	G	A
TcBrA4_Chr1	1245753	T	G
TcBrA4_Chr1	1245768	T	G
TcBrA4_Chr1	1245991	G	A
TcBrA4_Chr1	1246084	C	CTTATAAAAACTTT
TcBrA4_Chr1	1246099	T	A
TcBrA4_Chr1	1246164	C	T
TcBrA4_Chr1	1246184	C	CCTT
TcBrA4_Chr1	1246299	CTTTT	C
TcBrA4_Chr1	1246322	T	G
TcBrA4_Chr1	1246354	T	A
TcBrA4_Chr1	1246567	C	T
TcBrA4_Chr1	1246696	C	T
TcBrA4_Chr1	1247545	A	G
TcBrA4_Chr1	1248088	GT	G
TcBrA4_Chr1	1248221	GT	G
TcBrA4_Chr1	1248246	T	C
TcBrA4_Chr1	1248315	G	T
TcBrA4_Chr1	1248816	A	G
TcBrA4_Chr1	1249202	A	G
TcBrA4_Chr1	1249653	C	T
TcBrA4_Chr1	1249832	A	AT
TcBrA4_Chr1	1249833	A	T
TcBrA4_Chr1	1249845	T	C
TcBrA4_Chr1	1249867	G	GT
TcBrA4_Chr1	1250114	G	A
TcBrA4_Chr1	1250181	G	T
TcBrA4_Chr1	1250273	A	G
TcBrA4_Chr1	1250532	T	G
TcBrA4_Chr1	1251166	C	T
TcBrA4_Chr1	1251246	CT	C
TcBrA4_Chr1	1251328	G	A
TcBrA4_Chr1	1252150	G	A
TcBrA4_Chr1	1252327	T	C
TcBrA4_Chr1	1252577	A	G
TcBrA4_Chr1	1253085	A	C
TcBrA4_Chr1	1253121	G	A
TcBrA4_Chr1	1253147	A	C
TcBrA4_Chr1	1254751	G	GT
TcBrA4_Chr1	1255933	AT	A
TcBrA4_Chr1	1256004	C	CT
TcBrA4_Chr1	1256357	C	T
TcBrA4_Chr1	1256373	G	GC
TcBrA4_Chr1	1258191	C	CTT
TcBrA4_Chr1	1258235	AT	A
TcBrA4_Chr1	1258351	C	CTGTG
TcBrA4_Chr1	1260296	T	C
TcBrA4_Chr1	1260794	G	GTATATATATATATA
TcBrA4_Chr1	1260942	A	C
TcBrA4_Chr1	1260946	C	T
TcBrA4_Chr1	1261167	T	A
TcBrA4_Chr1	1261840	T	G
TcBrA4_Chr1	1263752	GT	G
TcBrA4_Chr1	1263855	T	A
TcBrA4_Chr1	1266345	C	A
TcBrA4_Chr1	1266956	AT	A
TcBrA4_Chr1	1267151	T	C
TcBrA4_Chr1	1267205	T	C
TcBrA4_Chr1	1267717	A	C
TcBrA4_Chr1	1267730	CT	C
TcBrA4_Chr1	1268929	T	C
TcBrA4_Chr1	1270884	C	T
TcBrA4_Chr1	1275291	C	T
TcBrA4_Chr1	1275389	T	A
TcBrA4_Chr1	1275507	T	G
TcBrA4_Chr1	1275706	C	G
TcBrA4_Chr1	1275825	A	AT
TcBrA4_Chr1	1277267	A	G
TcBrA4_Chr1	1281485	A	G
TcBrA4_Chr1	1281645	G	T
TcBrA4_Chr1	1281649	GTTTT	G
TcBrA4_Chr1	1281657	T	G
TcBrA4_Chr1	1281661	T	G
TcBrA4_Chr1	1281824	C	G
TcBrA4_Chr1	1282065	A	C
TcBrA4_Chr1	1284826	C	G
TcBrA4_Chr1	1285035	C	T
TcBrA4_Chr1	1286603	C	CT
TcBrA4_Chr1	1292741	C	CT
TcBrA4_Chr1	1292899	GT	G
TcBrA4_Chr1	1293025	A	T
TcBrA4_Chr1	1296935	T	C
TcBrA4_Chr1	1297749	A	AAT
TcBrA4_Chr1	1300327	G	A
TcBrA4_Chr1	1300339	A	G
TcBrA4_Chr1	1301794	A	G
TcBrA4_Chr1	1301812	GACA	G
TcBrA4_Chr1	1301818	A	AAAG
TcBrA4_Chr1	1327920	G	T
TcBrA4_Chr1	1327988	A	T
TcBrA4_Chr1	1335723	G	GT
TcBrA4_Chr1	1337558	T	A
TcBrA4_Chr1	1337826	C	A
TcBrA4_Chr1	1337891	T	TACACACACAC
TcBrA4_Chr1	1337930	G	C
TcBrA4_Chr1	1338008	C	G
TcBrA4_Chr1	1338085	CTTTT	C
TcBrA4_Chr1	1338436	T	A
TcBrA4_Chr1	1338450	G	T
TcBrA4_Chr1	1338459	A	G
TcBrA4_Chr1	1338500	T	G
TcBrA4_Chr1	1338566	A	G
TcBrA4_Chr1	1339198	C	T
TcBrA4_Chr1	1339199	ATTT	A
TcBrA4_Chr1	1339315	G	T
TcBrA4_Chr1	1343793	G	A
TcBrA4_Chr1	1344240	ATG	A
TcBrA4_Chr1	1345541	CT	C
TcBrA4_Chr1	1345593	CT	C
TcBrA4_Chr1	1347988	G	T
TcBrA4_Chr1	1358335	G	T
TcBrA4_Chr1	1362077	C	A
TcBrA4_Chr1	1365675	A	T
TcBrA4_Chr1	1365901	C	T
TcBrA4_Chr1	1365904	G	A
TcBrA4_Chr1	1366372	C	A
TcBrA4_Chr1	1366648	C	T
TcBrA4_Chr1	1366984	G	A
TcBrA4_Chr1	1367005	C	T
TcBrA4_Chr1	1367197	G	C
TcBrA4_Chr1	1367198	T	C
TcBrA4_Chr1	1370689	CT	C
TcBrA4_Chr1	1374875	CT	C
TcBrA4_Chr1	1375416	C	T
TcBrA4_Chr1	1375824	G	GA
TcBrA4_Chr1	1377957	C	A
TcBrA4_Chr1	1378433	T	C
TcBrA4_Chr1	1378454	T	C
TcBrA4_Chr1	1381823	CAA	C
TcBrA4_Chr1	1381882	GAA	G
TcBrA4_Chr1	1382149	A	AG
TcBrA4_Chr1	1382268	T	C
TcBrA4_Chr1	1382295	T	C
TcBrA4_Chr1	1382330	T	G
TcBrA4_Chr1	1382694	T	A
TcBrA4_Chr1	1382973	CAA	C
TcBrA4_Chr1	1383091	CAAA	C
TcBrA4_Chr1	1383415	G	GA
TcBrA4_Chr1	1383596	G	A
TcBrA4_Chr1	1383597	G	A
TcBrA4_Chr1	1383632	T	TAAG
TcBrA4_Chr1	1384026	G	A
TcBrA4_Chr1	1384344	A	C
TcBrA4_Chr1	1384725	G	A
TcBrA4_Chr1	1384989	T	C
TcBrA4_Chr1	1385561	A	AAG
TcBrA4_Chr1	1385630	T	A
TcBrA4_Chr1	1385631	C	CT
TcBrA4_Chr1	1385641	G	T
TcBrA4_Chr1	1388678	CA	C
TcBrA4_Chr1	1388679	A	AC
TcBrA4_Chr1	1388683	CA	C
TcBrA4_Chr1	1391062	A	G
TcBrA4_Chr1	1392967	G	A
TcBrA4_Chr1	1393060	G	A
TcBrA4_Chr1	1394340	A	T
TcBrA4_Chr1	1397437	TA	T
TcBrA4_Chr1	1397856	A	C
TcBrA4_Chr1	1398273	A	AT
TcBrA4_Chr1	1404648	C	T
TcBrA4_Chr1	1409881	G	C
TcBrA4_Chr1	1410115	T	G
TcBrA4_Chr1	1414586	GA	G
TcBrA4_Chr1	1414605	T	A
TcBrA4_Chr1	1464641	T	C
TcBrA4_Chr1	1464961	G	T
TcBrA4_Chr1	1465136	T	C
TcBrA4_Chr1	1465598	C	T
TcBrA4_Chr1	1465951	T	C
TcBrA4_Chr1	1466095	C	T
TcBrA4_Chr1	1466480	C	G
TcBrA4_Chr1	1466557	A	C
TcBrA4_Chr1	1466756	G	A
TcBrA4_Chr1	1466846	G	A
TcBrA4_Chr1	1466881	T	A
TcBrA4_Chr1	1466977	C	T
TcBrA4_Chr1	1466979	T	C
TcBrA4_Chr1	1467040	C	CAA
TcBrA4_Chr1	1467078	C	CACAA
TcBrA4_Chr1	1467121	T	G
TcBrA4_Chr1	1467389	C	T
TcBrA4_Chr1	1467396	CT	C
TcBrA4_Chr1	1467480	T	G
TcBrA4_Chr1	1467567	AAAG	A
TcBrA4_Chr1	1467570	G	A
TcBrA4_Chr1	1467614	G	GGGAT
TcBrA4_Chr1	1467678	G	T
TcBrA4_Chr1	1467981	T	G
TcBrA4_Chr1	1468040	G	A
TcBrA4_Chr1	1468423	G	A
TcBrA4_Chr1	1468731	A	T
TcBrA4_Chr1	1470189	T	C
TcBrA4_Chr1	1470212	A	G
TcBrA4_Chr1	1470305	C	A
TcBrA4_Chr1	1471063	T	G
TcBrA4_Chr1	1471107	CAA	C
TcBrA4_Chr1	1471121	A	C
TcBrA4_Chr1	1471435	CTT	C
TcBrA4_Chr1	1471503	GAA	G
TcBrA4_Chr1	1474560	GT	G
TcBrA4_Chr1	1478022	T	G
TcBrA4_Chr1	1478155	G	GAA
TcBrA4_Chr1	1478343	G	GTAA
TcBrA4_Chr1	1478501	G	GT
TcBrA4_Chr1	1478532	G	A
TcBrA4_Chr1	1479063	T	C
TcBrA4_Chr1	1479108	C	A
TcBrA4_Chr1	1480364	TACACACACACAC	T
TcBrA4_Chr1	1480529	CA	C
TcBrA4_Chr1	1481238	A	AAAAAAAAAG
TcBrA4_Chr1	1481332	ATATACGCG	A
TcBrA4_Chr1	1482488	C	A
TcBrA4_Chr1	1483023	T	C
TcBrA4_Chr1	1483046	T	C
TcBrA4_Chr1	1483195	A	G
TcBrA4_Chr1	1483536	CAA	C
TcBrA4_Chr1	1485595	G	A
TcBrA4_Chr1	1485645	CAATAAT	C
TcBrA4_Chr1	1485876	T	TTG
TcBrA4_Chr1	1488316	G	GA
TcBrA4_Chr1	1488469	C	G
TcBrA4_Chr1	1488574	G	GA
TcBrA4_Chr1	1488582	AG	A
TcBrA4_Chr1	1489466	T	C
TcBrA4_Chr1	1490552	A	T
TcBrA4_Chr1	1490569	GT	G
TcBrA4_Chr1	1491442	A	G
TcBrA4_Chr1	1494163	G	C
TcBrA4_Chr1	1495280	CATATATAT	C
TcBrA4_Chr1	1495381	GT	G
TcBrA4_Chr1	1495551	T	C
TcBrA4_Chr1	1495786	G	GA
TcBrA4_Chr1	1496104	GTTT	G
TcBrA4_Chr1	1496236	C	CACA
TcBrA4_Chr1	1496544	G	GTT
TcBrA4_Chr1	1496551	G	T
TcBrA4_Chr1	1496558	G	GT
TcBrA4_Chr1	1496563	G	T
TcBrA4_Chr1	1496598	GT	G
TcBrA4_Chr1	1496602	T	G
TcBrA4_Chr1	1496676	C	CAAA
TcBrA4_Chr1	1496680	C	CAAA
TcBrA4_Chr1	1496757	CA	C
TcBrA4_Chr1	1497045	C	A
TcBrA4_Chr1	1497272	C	A
TcBrA4_Chr1	1498410	T	G
TcBrA4_Chr1	1498760	CAAAAA	C
TcBrA4_Chr1	1498793	A	G
TcBrA4_Chr1	1498802	C	T
TcBrA4_Chr1	1498805	G	GA
TcBrA4_Chr1	1500251	A	C
TcBrA4_Chr1	1500677	A	G
TcBrA4_Chr1	1500834	A	G
TcBrA4_Chr1	1501190	AAC	A
TcBrA4_Chr1	1501341	G	GAA
TcBrA4_Chr1	1502479	T	C
TcBrA4_Chr1	1503520	T	C
TcBrA4_Chr1	1504036	G	A
TcBrA4_Chr1	1504335	C	CGCTGCT
TcBrA4_Chr1	1504535	C	T
TcBrA4_Chr1	1504743	G	A
TcBrA4_Chr1	1505434	G	A
TcBrA4_Chr1	1505694	T	C
TcBrA4_Chr1	1505705	G	A
TcBrA4_Chr1	1505849	C	T
TcBrA4_Chr1	1505888	A	C
TcBrA4_Chr1	1505918	C	T
TcBrA4_Chr1	1506049	T	C
TcBrA4_Chr1	1506071	C	A
TcBrA4_Chr1	1506074	A	G
TcBrA4_Chr1	1506104	T	C
TcBrA4_Chr1	1506200	G	A
TcBrA4_Chr1	1506662	G	T
TcBrA4_Chr1	1506676	G	A
TcBrA4_Chr1	1506812	G	A
TcBrA4_Chr1	1507514	T	C
TcBrA4_Chr1	1507781	C	T
TcBrA4_Chr1	1508102	A	C
TcBrA4_Chr1	1508151	T	C
TcBrA4_Chr1	1508183	A	G
TcBrA4_Chr1	1508824	C	T
TcBrA4_Chr1	1508875	GT	G
TcBrA4_Chr1	1508876	T	TTG
TcBrA4_Chr1	1508889	C	T
TcBrA4_Chr1	1508908	G	A
TcBrA4_Chr1	1508978	A	G
TcBrA4_Chr1	1509071	G	T
TcBrA4_Chr1	1509205	C	T
TcBrA4_Chr1	1509232	A	G
TcBrA4_Chr1	1509260	T	C
TcBrA4_Chr1	1509494	T	C
TcBrA4_Chr1	1509524	A	G
TcBrA4_Chr1	1509803	A	T
TcBrA4_Chr1	1510963	CA	C
TcBrA4_Chr1	1511111	C	T
TcBrA4_Chr1	1511151	A	G
TcBrA4_Chr1	1511191	C	CA
TcBrA4_Chr1	1511216	T	A
TcBrA4_Chr1	1511373	A	G
TcBrA4_Chr1	1511419	T	C
TcBrA4_Chr1	1511453	G	A
TcBrA4_Chr1	1511493	C	CTT
TcBrA4_Chr1	1511543	C	CAAAAAA
TcBrA4_Chr1	1511796	A	ATTTTT
TcBrA4_Chr1	1511806	A	G
TcBrA4_Chr1	1511990	CTT	C
TcBrA4_Chr1	1512020	A	ATGTT
TcBrA4_Chr1	1512196	T	C
TcBrA4_Chr1	1512503	T	G
TcBrA4_Chr1	1514114	G	T
TcBrA4_Chr1	1514750	C	G
TcBrA4_Chr1	1516305	C	T
TcBrA4_Chr1	1516403	T	C
TcBrA4_Chr1	1516535	T	C
TcBrA4_Chr1	1516694	CT	C
TcBrA4_Chr1	1517013	A	G
TcBrA4_Chr1	1517015	C	T
TcBrA4_Chr1	1517428	A	G
TcBrA4_Chr1	1517533	T	C
TcBrA4_Chr1	1522451	AATAT	A
TcBrA4_Chr1	1522629	G	A
TcBrA4_Chr1	1523105	TAATAG	T
TcBrA4_Chr1	1523106	A	AT
TcBrA4_Chr1	1525593	GA	G
TcBrA4_Chr1	1530312	C	A
TcBrA4_Chr1	1530549	C	T
TcBrA4_Chr1	1531723	T	C
TcBrA4_Chr1	1532561	A	G
TcBrA4_Chr1	1534023	A	T
TcBrA4_Chr1	1534591	G	A
TcBrA4_Chr1	1534611	G	T
TcBrA4_Chr1	1534925	C	G
TcBrA4_Chr1	1535416	G	A
TcBrA4_Chr1	1535425	A	AAT
TcBrA4_Chr1	1535844	C	A
TcBrA4_Chr1	1535965	T	C
TcBrA4_Chr1	1536102	C	A
TcBrA4_Chr1	1537205	C	CCTT
TcBrA4_Chr1	1537764	G	T
TcBrA4_Chr1	1538046	C	A
TcBrA4_Chr1	1538063	G	GT
TcBrA4_Chr1	1538136	TA	T
TcBrA4_Chr1	1538340	TTAA	T
TcBrA4_Chr1	1538540	G	GA
TcBrA4_Chr1	1538615	GAA	G
TcBrA4_Chr1	1538723	CT	C
TcBrA4_Chr1	1539051	G	GT
TcBrA4_Chr1	1539631	GA	G
TcBrA4_Chr1	1539841	C	A
TcBrA4_Chr1	1539921	C	CA
TcBrA4_Chr1	1539923	C	A
TcBrA4_Chr1	1540108	C	CA
TcBrA4_Chr1	1540176	T	C
TcBrA4_Chr1	1540352	G	A
TcBrA4_Chr1	1540368	G	GTA
TcBrA4_Chr1	1540516	G	GAAAAAAAGAAAAAAAA
TcBrA4_Chr1	1540655	A	ATTG
TcBrA4_Chr1	1540687	G	A
TcBrA4_Chr1	1540784	T	A
TcBrA4_Chr1	1540835	A	AAT
TcBrA4_Chr1	1540882	G	A
TcBrA4_Chr1	1541180	T	C
TcBrA4_Chr1	1541313	G	T
TcBrA4_Chr1	1541382	T	C
TcBrA4_Chr1	1541624	C	T
TcBrA4_Chr1	1541805	G	A
TcBrA4_Chr1	1542087	G	A
TcBrA4_Chr1	1542688	A	G
TcBrA4_Chr1	1542932	T	G
TcBrA4_Chr1	1542934	T	C
TcBrA4_Chr1	1542945	G	A
TcBrA4_Chr1	1542985	G	A
TcBrA4_Chr1	1543461	C	T
TcBrA4_Chr1	1543495	TA	T
TcBrA4_Chr1	1543505	A	AAAAAAG
TcBrA4_Chr1	1543727	T	C
TcBrA4_Chr1	1544034	TAA	T
TcBrA4_Chr1	1544055	C	T
TcBrA4_Chr1	1544087	C	G
TcBrA4_Chr1	1544102	G	A
TcBrA4_Chr1	1544112	T	C
TcBrA4_Chr1	1544273	T	TAAA
TcBrA4_Chr1	1544309	C	CA
TcBrA4_Chr1	1544311	C	A
TcBrA4_Chr1	1544364	T	C
TcBrA4_Chr1	1544904	G	A
TcBrA4_Chr1	1544925	G	A
TcBrA4_Chr1	1544936	T	C
TcBrA4_Chr1	1544949	A	G
TcBrA4_Chr1	1545118	TGC	T
TcBrA4_Chr1	1545120	C	CTTTT
TcBrA4_Chr1	1545125	A	T
TcBrA4_Chr1	1545129	A	T
TcBrA4_Chr1	1545235	C	A
TcBrA4_Chr1	1545334	GA	G
TcBrA4_Chr1	1546530	G	A
TcBrA4_Chr1	1546585	T	C
TcBrA4_Chr1	1547048	C	T
TcBrA4_Chr1	1547466	A	T
TcBrA4_Chr1	1549078	A	G
TcBrA4_Chr1	1549100	C	CA
TcBrA4_Chr1	1549231	T	A
TcBrA4_Chr1	1549533	G	A
TcBrA4_Chr1	1549833	A	G
TcBrA4_Chr1	1550057	CAAAAAAA	C
TcBrA4_Chr1	1550125	TA	T
TcBrA4_Chr1	1550592	A	AT
TcBrA4_Chr1	1550629	T	TAA
TcBrA4_Chr1	1550661	CA	C
TcBrA4_Chr1	1550674	CAAA	C
TcBrA4_Chr1	1550855	A	G
TcBrA4_Chr1	1550921	A	C
TcBrA4_Chr1	1551007	A	C
TcBrA4_Chr1	1551297	G	GTTTT
TcBrA4_Chr1	1551426	C	T
TcBrA4_Chr1	1551633	A	G
TcBrA4_Chr1	1551654	A	AAT
TcBrA4_Chr1	1551839	C	T
TcBrA4_Chr1	1552739	G	A
TcBrA4_Chr1	1552964	C	T
TcBrA4_Chr1	1553666	G	A
TcBrA4_Chr1	1553917	A	C
TcBrA4_Chr1	1554303	G	A
TcBrA4_Chr1	1554327	GAGGAA	G
TcBrA4_Chr1	1554335	A	G
TcBrA4_Chr1	1554469	T	TAGAGAGAG
TcBrA4_Chr1	1555505	C	T
TcBrA4_Chr1	1555751	C	T
TcBrA4_Chr1	1555767	T	G
TcBrA4_Chr1	1555892	T	C
TcBrA4_Chr1	1556324	A	G
TcBrA4_Chr1	1556615	G	T
TcBrA4_Chr1	1557203	T	G
TcBrA4_Chr1	1557389	G	A
TcBrA4_Chr1	1557542	C	T
TcBrA4_Chr1	1557819	A	AT
TcBrA4_Chr1	1557820	A	AAT
TcBrA4_Chr1	1557860	GC	G
TcBrA4_Chr1	1557864	C	T
TcBrA4_Chr1	1557881	C	CCACACAGA
TcBrA4_Chr1	1558016	AC	A
TcBrA4_Chr1	1558027	A	C
TcBrA4_Chr1	1558033	A	G
TcBrA4_Chr1	1558060	A	G
TcBrA4_Chr1	1558061	GAGAA	G
TcBrA4_Chr1	1558072	A	G
TcBrA4_Chr1	1558118	C	T
TcBrA4_Chr1	1558124	A	G
TcBrA4_Chr1	1558224	C	T
TcBrA4_Chr1	1558339	C	T
TcBrA4_Chr1	1558352	T	C
TcBrA4_Chr1	1558603	CAAA	C
TcBrA4_Chr1	1558619	A	G
TcBrA4_Chr1	1558772	AAAT	A
TcBrA4_Chr1	1558802	A	G
TcBrA4_Chr1	1558898	T	A
TcBrA4_Chr1	1559011	C	T
TcBrA4_Chr1	1559018	C	A
TcBrA4_Chr1	1559023	G	C
TcBrA4_Chr1	1559054	C	T
TcBrA4_Chr1	1559255	A	T
TcBrA4_Chr1	1559419	C	CATAT
TcBrA4_Chr1	1559497	C	A
TcBrA4_Chr1	1561496	ATATG	A
TcBrA4_Chr1	1561555	A	G
TcBrA4_Chr1	1561622	T	G
TcBrA4_Chr1	1561651	A	AAT
TcBrA4_Chr1	1561713	G	GA
TcBrA4_Chr1	1561976	G	A
TcBrA4_Chr1	1563371	G	C
TcBrA4_Chr1	1564144	T	TC
TcBrA4_Chr1	1564288	C	G
TcBrA4_Chr1	1564390	CA	C
TcBrA4_Chr1	1564601	G	A
TcBrA4_Chr1	1569280	CGAT	C
TcBrA4_Chr1	1569487	A	C
TcBrA4_Chr1	1569824	GA	G
TcBrA4_Chr1	1570423	GA	GAA
TcBrA4_Chr1	1570448	A	C
TcBrA4_Chr1	1570457	CAT	C
TcBrA4_Chr1	1571986	C	G
TcBrA4_Chr1	1572064	T	TGGGG
TcBrA4_Chr1	1575587	T	G
TcBrA4_Chr1	1578923	C	T
TcBrA4_Chr1	1579227	A	T
TcBrA4_Chr1	1579359	A	T
TcBrA4_Chr1	1580470	A	G
TcBrA4_Chr1	1586396	T	G
TcBrA4_Chr1	1587960	GCATA	G
TcBrA4_Chr1	1588098	C	T
TcBrA4_Chr1	1588109	T	TA
TcBrA4_Chr1	1588118	T	TTATTTTA
TcBrA4_Chr1	1588305	C	T
TcBrA4_Chr1	1590328	T	C
TcBrA4_Chr1	1593773	C	A
TcBrA4_Chr1	1593796	A	C
TcBrA4_Chr1	1600241	CA	C
TcBrA4_Chr1	1606040	A	G
TcBrA4_Chr1	1607182	A	C
TcBrA4_Chr1	1608684	CA	C
TcBrA4_Chr1	1612795	T	C
TcBrA4_Chr1	1614386	C	T
TcBrA4_Chr1	1614605	A	AAAAAAAG
TcBrA4_Chr1	1617375	T	G
TcBrA4_Chr1	1617713	A	G
TcBrA4_Chr1	1617733	G	A
TcBrA4_Chr1	1617933	T	C
TcBrA4_Chr1	1617996	T	C
TcBrA4_Chr1	1618641	G	A
TcBrA4_Chr1	1618791	T	C
TcBrA4_Chr1	1622339	CT	C
TcBrA4_Chr1	1623121	G	A
TcBrA4_Chr1	1629319	G	T
TcBrA4_Chr1	1629320	C	T
TcBrA4_Chr1	1629326	C	T
TcBrA4_Chr1	1630123	T	G
TcBrA4_Chr1	1630778	C	T
TcBrA4_Chr1	1630836	G	C
TcBrA4_Chr1	1632833	A	C
TcBrA4_Chr1	1633674	TCA	T
TcBrA4_Chr1	1633677	C	T
TcBrA4_Chr1	1633681	T	TA
TcBrA4_Chr1	1633683	T	TC
TcBrA4_Chr1	1633685	G	C
TcBrA4_Chr1	1634194	G	A
TcBrA4_Chr1	1634216	A	C
TcBrA4_Chr1	1635341	TA	T
TcBrA4_Chr1	1637107	C	A
TcBrA4_Chr1	1637341	GAA	G
TcBrA4_Chr1	1637356	CAA	C
TcBrA4_Chr1	1638332	G	A
[truncated: 42,639 more rows]

## Sheet: Y C6
S10 Table. Heterozygous SNPs/Indels identified in Brazil A4 and Y C6.
In Y C6
Chromosome/contig	Position	Reference	Alternate
TcYC6_Chr1	4989	C	G
TcYC6_Chr1	5000	G	T
TcYC6_Chr1	5053	G	A
TcYC6_Chr1	5172	A	C
TcYC6_Chr1	5381	G	GAA
TcYC6_Chr1	5390	C	A
TcYC6_Chr1	5446	GA	G
TcYC6_Chr1	5448	AG	A
TcYC6_Chr1	6030	A	G
TcYC6_Chr1	6142	G	T
TcYC6_Chr1	6145	A	G
TcYC6_Chr1	6336	G	A
TcYC6_Chr1	6468	C	CA
TcYC6_Chr1	6470	A	AG
TcYC6_Chr1	6602	A	G
TcYC6_Chr1	6720	G	A
TcYC6_Chr1	6806	T	C
TcYC6_Chr1	6864	A	G
TcYC6_Chr1	6916	A	G
TcYC6_Chr1	6929	G	A
TcYC6_Chr1	6941	T	C
TcYC6_Chr1	6951	C	A
TcYC6_Chr1	7107	T	C
TcYC6_Chr1	7252	T	TG
TcYC6_Chr1	7256	A	T
TcYC6_Chr1	7388	A	T
TcYC6_Chr1	7405	A	C
TcYC6_Chr1	7460	G	A
TcYC6_Chr1	7461	G	A
TcYC6_Chr1	7472	A	C
TcYC6_Chr1	7480	A	G
TcYC6_Chr1	7659	G	T
TcYC6_Chr1	7673	A	C
TcYC6_Chr1	7688	G	T
TcYC6_Chr1	7746	G	A
TcYC6_Chr1	7785	A	G
TcYC6_Chr1	7787	G	A
TcYC6_Chr1	7806	C	G
TcYC6_Chr1	7809	CA	C
TcYC6_Chr1	7861	G	T
TcYC6_Chr1	7864	G	A
TcYC6_Chr1	7867	T	A
TcYC6_Chr1	7893	C	T
TcYC6_Chr1	7921	A	G
TcYC6_Chr1	7989	G	A
TcYC6_Chr1	8015	T	TTGG
TcYC6_Chr1	8017	GAC	G
TcYC6_Chr1	8022	T	G
TcYC6_Chr1	8025	T	C
TcYC6_Chr1	8028	A	C
TcYC6_Chr1	8032	A	G
TcYC6_Chr1	8034	G	A
TcYC6_Chr1	8042	T	C
TcYC6_Chr1	8078	A	G
TcYC6_Chr1	8106	T	A
TcYC6_Chr1	8112	G	GT
TcYC6_Chr1	8117	T	G
TcYC6_Chr1	8131	T	G
TcYC6_Chr1	8287	A	G
TcYC6_Chr1	8295	C	T
TcYC6_Chr1	8782	CGT	C
TcYC6_Chr1	8997	A	G
TcYC6_Chr1	8998	A	C
TcYC6_Chr1	9020	CT	C
TcYC6_Chr1	9024	G	A
TcYC6_Chr1	10210	C	T
TcYC6_Chr1	10293	C	G
TcYC6_Chr1	10589	A	G
TcYC6_Chr1	10609	A	G
TcYC6_Chr1	11152	G	A
TcYC6_Chr1	11153	A	G
TcYC6_Chr1	11161	C	A
TcYC6_Chr1	11173	C	A
TcYC6_Chr1	11176	G	T
TcYC6_Chr1	11186	T	C
TcYC6_Chr1	11189	T	G
TcYC6_Chr1	11321	GC	G
TcYC6_Chr1	11516	C	A
TcYC6_Chr1	12524	C	T
TcYC6_Chr1	12620	G	A
TcYC6_Chr1	12621	C	A
TcYC6_Chr1	13026	A	G
TcYC6_Chr1	13070	A	G
TcYC6_Chr1	13110	G	C
TcYC6_Chr1	13267	A	T
TcYC6_Chr1	13774	T	C
TcYC6_Chr1	13881	A	G
TcYC6_Chr1	15025	C	G
TcYC6_Chr1	15100	G	A
TcYC6_Chr1	15330	T	G
TcYC6_Chr1	15333	C	T
TcYC6_Chr1	16555	T	C
TcYC6_Chr1	16560	G	C
TcYC6_Chr1	16582	A	G
TcYC6_Chr1	16598	C	T
TcYC6_Chr1	17221	A	C
TcYC6_Chr1	17230	T	C
TcYC6_Chr1	18446	A	G
TcYC6_Chr1	18450	C	T
TcYC6_Chr1	18461	ACG	A
TcYC6_Chr1	18468	T	C
TcYC6_Chr1	18469	A	AAC
TcYC6_Chr1	18711	G	T
TcYC6_Chr1	18712	G	C
TcYC6_Chr1	18713	C	T
TcYC6_Chr1	18875	T	C
TcYC6_Chr1	18883	G	C
TcYC6_Chr1	18921	G	T
TcYC6_Chr1	18922	G	C
TcYC6_Chr1	18925	C	T
TcYC6_Chr1	18993	G	A
TcYC6_Chr1	19001	A	G
TcYC6_Chr1	19010	C	T
TcYC6_Chr1	19012	A	G
TcYC6_Chr1	19050	G	T
TcYC6_Chr1	19206	G	A
TcYC6_Chr1	19517	T	G
TcYC6_Chr1	19537	C	T
TcYC6_Chr1	19571	A	G
TcYC6_Chr1	19572	A	G
TcYC6_Chr1	19579	T	C
TcYC6_Chr1	19911	G	T
TcYC6_Chr1	20308	G	A
TcYC6_Chr1	21404	C	T
TcYC6_Chr1	21429	G	C
TcYC6_Chr1	21744	AG	A
TcYC6_Chr1	21778	GA	G
TcYC6_Chr1	21866	C	A
TcYC6_Chr1	25022	C	G
TcYC6_Chr1	25034	A	G
TcYC6_Chr1	25035	A	G
TcYC6_Chr1	25041	A	G
TcYC6_Chr1	25044	G	A
TcYC6_Chr1	25064	C	T
TcYC6_Chr1	25065	A	C
TcYC6_Chr1	25067	T	C
TcYC6_Chr1	25082	C	T
TcYC6_Chr1	25215	C	T
TcYC6_Chr1	25221	A	T
TcYC6_Chr1	25287	G	A
TcYC6_Chr1	26327	T	C
TcYC6_Chr1	26754	C	A
TcYC6_Chr1	26758	C	T
TcYC6_Chr1	26843	A	G
TcYC6_Chr1	27645	T	C
TcYC6_Chr1	27672	C	T
TcYC6_Chr1	27812	A	G
TcYC6_Chr1	27918	T	G
TcYC6_Chr1	28042	C	A
TcYC6_Chr1	28049	C	G
TcYC6_Chr1	28059	T	C
TcYC6_Chr1	28071	G	A
TcYC6_Chr1	28078	C	T
TcYC6_Chr1	28087	G	A
TcYC6_Chr1	28096	G	A
TcYC6_Chr1	28138	A	G
TcYC6_Chr1	28178	C	A
TcYC6_Chr1	28181	GAT	G
TcYC6_Chr1	28184	G	GCT
TcYC6_Chr1	28195	A	T
TcYC6_Chr1	28196	C	T
TcYC6_Chr1	28936	C	A
TcYC6_Chr1	30610	T	A
TcYC6_Chr1	30664	A	G
TcYC6_Chr1	30682	G	A
TcYC6_Chr1	31259	C	A
TcYC6_Chr1	39118	A	G
TcYC6_Chr1	39171	C	T
TcYC6_Chr1	39174	C	T
TcYC6_Chr1	39495	A	C
TcYC6_Chr1	46823	T	G
TcYC6_Chr1	46870	G	A
TcYC6_Chr1	47123	C	G
TcYC6_Chr1	47208	T	C
TcYC6_Chr1	47261	G	C
TcYC6_Chr1	47262	G	A
TcYC6_Chr1	47274	A	C
TcYC6_Chr1	52550	T	A
TcYC6_Chr1	52553	C	T
TcYC6_Chr1	52559	TTTC	T
TcYC6_Chr1	52565	T	TACC
TcYC6_Chr1	52757	A	C
TcYC6_Chr1	52989	T	C
TcYC6_Chr1	52990	C	G
TcYC6_Chr1	52993	A	G
TcYC6_Chr1	52997	T	C
TcYC6_Chr1	53799	T	C
TcYC6_Chr1	53964	T	C
TcYC6_Chr1	55998	CA	C
TcYC6_Chr1	56003	A	C
TcYC6_Chr1	56188	GA	G
TcYC6_Chr1	56742	C	A
TcYC6_Chr1	59164	C	T
TcYC6_Chr1	59571	T	A
TcYC6_Chr1	59580	A	G
TcYC6_Chr1	60020	A	G
TcYC6_Chr1	60234	CAA	C
TcYC6_Chr1	60237	G	GA
TcYC6_Chr1	60239	C	G
TcYC6_Chr1	60265	G	C
TcYC6_Chr1	60282	C	G
TcYC6_Chr1	60307	CA	C
TcYC6_Chr1	60308	AT	A
TcYC6_Chr1	61105	T	G
TcYC6_Chr1	61394	T	C
TcYC6_Chr1	61402	T	C
TcYC6_Chr1	61412	C	A
TcYC6_Chr1	61476	A	G
TcYC6_Chr1	61499	C	A
TcYC6_Chr1	62676	T	A
TcYC6_Chr1	62876	A	C
TcYC6_Chr1	63453	G	A
TcYC6_Chr1	63653	A	G
TcYC6_Chr1	63654	A	C
TcYC6_Chr1	63672	G	T
TcYC6_Chr1	63696	A	C
TcYC6_Chr1	63697	C	A
TcYC6_Chr1	63700	G	C
TcYC6_Chr1	63724	C	T
TcYC6_Chr1	63784	C	A
TcYC6_Chr1	63786	C	T
TcYC6_Chr1	71178	C	T
TcYC6_Chr1	71181	G	A
TcYC6_Chr1	71630	T	C
TcYC6_Chr1	71879	T	C
TcYC6_Chr1	71881	T	C
TcYC6_Chr1	74049	T	C
TcYC6_Chr1	74518	G	C
TcYC6_Chr1	74718	G	A
TcYC6_Chr1	74803	A	C
TcYC6_Chr1	75009	C	T
TcYC6_Chr1	75169	T	C
TcYC6_Chr1	76290	A	G
TcYC6_Chr1	76412	A	G
TcYC6_Chr1	76424	C	G
TcYC6_Chr1	77908	G	T
TcYC6_Chr1	78100	A	AC
TcYC6_Chr1	78102	T	G
TcYC6_Chr1	78285	C	A
TcYC6_Chr1	78954	ATG	A
TcYC6_Chr1	78957	G	GAA
TcYC6_Chr1	78996	A	C
TcYC6_Chr1	79025	C	CCT
TcYC6_Chr1	79028	CCTG	C
TcYC6_Chr1	79033	A	AG
TcYC6_Chr1	79133	T	C
TcYC6_Chr1	79148	T	A
TcYC6_Chr1	80160	G	C
TcYC6_Chr1	80177	C	T
TcYC6_Chr1	80216	A	G
TcYC6_Chr1	80441	A	C
TcYC6_Chr1	80448	A	C
TcYC6_Chr1	80558	T	G
TcYC6_Chr1	80793	C	T
TcYC6_Chr1	80914	A	C
TcYC6_Chr1	80959	C	A
TcYC6_Chr1	81011	G	A
TcYC6_Chr1	81052	C	T
TcYC6_Chr1	81056	T	C
TcYC6_Chr1	81135	C	G
TcYC6_Chr1	81138	T	G
TcYC6_Chr1	81560	G	C
TcYC6_Chr1	81606	C	CAGTA
TcYC6_Chr1	81785	T	A
TcYC6_Chr1	81828	C	A
TcYC6_Chr1	81996	G	A
TcYC6_Chr1	82353	G	A
TcYC6_Chr1	82374	C	A
TcYC6_Chr1	82480	A	G
TcYC6_Chr1	82484	C	A
TcYC6_Chr1	82485	C	G
TcYC6_Chr1	82496	G	T
TcYC6_Chr1	82636	C	T
TcYC6_Chr1	82680	G	A
TcYC6_Chr1	82681	G	A
TcYC6_Chr1	82830	G	A
TcYC6_Chr1	83644	A	C
TcYC6_Chr1	83649	GC	G
TcYC6_Chr1	83651	ACCG	A
TcYC6_Chr1	83657	CTAAAAT	C
TcYC6_Chr1	83669	T	C
TcYC6_Chr1	83670	A	G
TcYC6_Chr1	83671	A	G
TcYC6_Chr1	84440	T	C
TcYC6_Chr1	84443	C	A
TcYC6_Chr1	84445	A	G
TcYC6_Chr1	84460	C	A
TcYC6_Chr1	84461	T	A
TcYC6_Chr1	84464	ATATCT	A
TcYC6_Chr1	84471	C	T
TcYC6_Chr1	84472	C	CCCA
TcYC6_Chr1	84482	G	A
TcYC6_Chr1	84485	TC	T
TcYC6_Chr1	84490	CA	C
TcYC6_Chr1	84497	A	G
TcYC6_Chr1	84501	CG	C
TcYC6_Chr1	84504	TA	T
TcYC6_Chr1	84525	C	A
TcYC6_Chr1	84911	C	T
TcYC6_Chr1	84912	G	C
TcYC6_Chr1	84915	C	G
TcYC6_Chr1	85089	T	A
TcYC6_Chr1	85104	A	T
TcYC6_Chr1	85129	G	A
TcYC6_Chr1	85287	G	C
TcYC6_Chr1	85299	A	G
TcYC6_Chr1	85405	T	C
TcYC6_Chr1	85604	G	T
TcYC6_Chr1	85605	C	T
TcYC6_Chr1	85608	C	A
TcYC6_Chr1	85612	G	C
TcYC6_Chr1	85616	A	G
TcYC6_Chr1	85617	C	T
TcYC6_Chr1	85665	A	C
TcYC6_Chr1	85859	G	C
TcYC6_Chr1	86025	G	A
TcYC6_Chr1	86279	AC	A
TcYC6_Chr1	86281	CT	C
TcYC6_Chr1	86667	T	C
TcYC6_Chr1	86694	A	G
TcYC6_Chr1	86793	C	T
TcYC6_Chr1	86795	T	C
TcYC6_Chr1	86796	C	T
TcYC6_Chr1	86957	T	C
TcYC6_Chr1	86961	T	A
TcYC6_Chr1	86964	G	C
TcYC6_Chr1	86970	A	G
TcYC6_Chr1	86973	G	A
TcYC6_Chr1	86977	G	A
TcYC6_Chr1	86984	G	A
TcYC6_Chr1	87044	T	A
TcYC6_Chr1	87169	G	A
TcYC6_Chr1	87176	G	A
TcYC6_Chr1	87260	C	CA
TcYC6_Chr1	87262	A	AT
TcYC6_Chr1	87415	G	A
TcYC6_Chr1	87702	T	C
TcYC6_Chr1	87703	G	A
TcYC6_Chr1	87710	C	G
TcYC6_Chr1	90344	G	A
TcYC6_Chr1	90349	G	A
TcYC6_Chr1	93750	G	C
TcYC6_Chr1	94481	G	T
TcYC6_Chr1	95146	A	G
TcYC6_Chr1	95151	G	A
TcYC6_Chr1	95154	C	T
TcYC6_Chr1	95184	T	G
TcYC6_Chr1	95227	G	A
TcYC6_Chr1	95248	C	A
TcYC6_Chr1	95256	T	C
TcYC6_Chr1	95263	A	C
TcYC6_Chr1	95890	C	A
TcYC6_Chr1	96849	G	T
TcYC6_Chr1	96852	C	A
TcYC6_Chr1	96853	G	T
TcYC6_Chr1	96979	T	A
TcYC6_Chr1	97042	G	A
TcYC6_Chr1	97112	G	A
TcYC6_Chr1	97267	T	A
TcYC6_Chr1	97661	G	C
TcYC6_Chr1	99755	T	C
TcYC6_Chr1	100759	C	G
TcYC6_Chr1	100941	T	C
TcYC6_Chr1	100942	G	C
TcYC6_Chr1	100947	C	G
TcYC6_Chr1	101475	T	A
TcYC6_Chr1	103251	C	CTA
TcYC6_Chr1	107228	T	A
TcYC6_Chr1	107525	T	G
TcYC6_Chr1	107528	A	G
TcYC6_Chr1	107530	C	A
TcYC6_Chr1	107545	G	C
TcYC6_Chr1	107554	A	G
TcYC6_Chr1	107745	C	CA
TcYC6_Chr1	108342	G	A
TcYC6_Chr1	108463	T	C
TcYC6_Chr1	108465	G	T
TcYC6_Chr1	108497	A	G
TcYC6_Chr1	108499	G	A
TcYC6_Chr1	108503	A	C
TcYC6_Chr1	108773	G	A
TcYC6_Chr1	108775	C	A
TcYC6_Chr1	108794	C	T
TcYC6_Chr1	108899	A	G
TcYC6_Chr1	108972	TGA	T
TcYC6_Chr1	109137	C	G
TcYC6_Chr1	109140	T	A
TcYC6_Chr1	109152	C	T
TcYC6_Chr1	109208	C	A
TcYC6_Chr1	109238	T	C
TcYC6_Chr1	109245	T	C
TcYC6_Chr1	109723	A	T
TcYC6_Chr1	112353	A	C
TcYC6_Chr1	112431	A	G
TcYC6_Chr1	112543	G	T
TcYC6_Chr1	112546	A	G
TcYC6_Chr1	112560	G	C
TcYC6_Chr1	112567	AC	A
TcYC6_Chr1	112570	AG	A
TcYC6_Chr1	112573	C	A
TcYC6_Chr1	112690	C	T
TcYC6_Chr1	112714	A	C
TcYC6_Chr1	112717	T	C
TcYC6_Chr1	112732	C	A
TcYC6_Chr1	112934	A	C
TcYC6_Chr1	113053	C	T
TcYC6_Chr1	113065	C	T
TcYC6_Chr1	113072	A	G
TcYC6_Chr1	113118	G	A
TcYC6_Chr1	113162	G	T
TcYC6_Chr1	113168	A	G
TcYC6_Chr1	113292	A	G
TcYC6_Chr1	113294	C	T
TcYC6_Chr1	113295	C	G
TcYC6_Chr1	113299	A	G
TcYC6_Chr1	113300	A	C
TcYC6_Chr1	113307	G	A
TcYC6_Chr1	113309	G	A
TcYC6_Chr1	113329	G	C
TcYC6_Chr1	113330	A	G
TcYC6_Chr1	113337	A	G
TcYC6_Chr1	113346	G	A
TcYC6_Chr1	113470	A	G
TcYC6_Chr1	113589	G	A
TcYC6_Chr1	115109	C	T
TcYC6_Chr1	118795	G	A
TcYC6_Chr1	119009	G	A
TcYC6_Chr1	119319	C	G
TcYC6_Chr1	119438	A	G
TcYC6_Chr1	119680	T	C
TcYC6_Chr1	119850	C	G
TcYC6_Chr1	120134	T	G
TcYC6_Chr1	120135	T	C
TcYC6_Chr1	120148	C	A
TcYC6_Chr1	120149	G	A
TcYC6_Chr1	120565	A	G
TcYC6_Chr1	120580	A	C
TcYC6_Chr1	120582	A	T
TcYC6_Chr1	120631	T	C
TcYC6_Chr1	120632	G	C
TcYC6_Chr1	120642	TTG	T
TcYC6_Chr1	120646	T	TCC
TcYC6_Chr1	120867	A	G
TcYC6_Chr1	127333	C	T
TcYC6_Chr1	127354	G	A
TcYC6_Chr1	127398	G	C
TcYC6_Chr1	127424	T	A
TcYC6_Chr1	127426	C	T
TcYC6_Chr1	127433	A	G
TcYC6_Chr1	127451	T	C
TcYC6_Chr1	127456	C	A
TcYC6_Chr1	127464	GAGGGC	G
TcYC6_Chr1	127470	G	T
TcYC6_Chr1	127486	C	T
TcYC6_Chr1	127518	A	G
TcYC6_Chr1	127525	A	C
TcYC6_Chr1	127530	T	C
TcYC6_Chr1	127533	T	A
TcYC6_Chr1	128003	A	G
TcYC6_Chr1	128027	A	G
TcYC6_Chr1	128180	G	T
TcYC6_Chr1	128296	T	G
TcYC6_Chr1	128591	GA	G
TcYC6_Chr1	128653	C	T
TcYC6_Chr1	128970	G	T
TcYC6_Chr1	129152	T	C
TcYC6_Chr1	129356	C	A
TcYC6_Chr1	129518	A	T
TcYC6_Chr1	129871	C	G
TcYC6_Chr1	130010	C	T
TcYC6_Chr1	130706	CAAA	C
TcYC6_Chr1	130819	A	G
TcYC6_Chr1	131292	C	CA
TcYC6_Chr1	131409	ATTTT	A
TcYC6_Chr1	131428	G	T
TcYC6_Chr1	131429	A	T
TcYC6_Chr1	131433	G	T
TcYC6_Chr1	131436	A	T
TcYC6_Chr1	131439	TCCA	T
TcYC6_Chr1	131446	G	T
TcYC6_Chr1	131866	A	G
TcYC6_Chr1	132449	G	A
TcYC6_Chr1	132514	T	C
TcYC6_Chr1	132917	A	G
TcYC6_Chr1	136433	CT	C
TcYC6_Chr1	138410	C	CTT
TcYC6_Chr1	138424	G	T
TcYC6_Chr1	138585	G	A
TcYC6_Chr1	138596	C	T
TcYC6_Chr1	138767	A	G
TcYC6_Chr1	139027	C	T
TcYC6_Chr1	139080	G	T
TcYC6_Chr1	139194	AT	A
TcYC6_Chr1	139197	T	TA
TcYC6_Chr1	139199	C	T
TcYC6_Chr1	139200	TC	T
TcYC6_Chr1	139209	TG	T
TcYC6_Chr1	139214	TG	T
TcYC6_Chr1	139219	T	TG
TcYC6_Chr1	139242	C	T
TcYC6_Chr1	139606	GA	G
TcYC6_Chr1	144446	G	T
TcYC6_Chr1	145392	GT	G
TcYC6_Chr1	145460	G	GA
TcYC6_Chr1	146169	T	TTTTTTTTTC
TcYC6_Chr1	146175	A	T
TcYC6_Chr1	146486	TA	T
TcYC6_Chr1	146487	A	T
TcYC6_Chr1	146488	A	T
TcYC6_Chr1	146503	AG	A
TcYC6_Chr1	146528	A	G
TcYC6_Chr1	146534	G	A
TcYC6_Chr1	146565	C	CT
TcYC6_Chr1	146591	T	TTTTG
TcYC6_Chr1	146696	C	CTTTT
TcYC6_Chr1	146769	G	GTATA
TcYC6_Chr1	146787	CAT	C
TcYC6_Chr1	146870	A	T
TcYC6_Chr1	146877	A	ATATATG
TcYC6_Chr1	146982	T	TA
TcYC6_Chr1	146985	A	ATATTT
TcYC6_Chr1	146997	A	AT
TcYC6_Chr1	146999	G	A
TcYC6_Chr1	147009	G	GTA
TcYC6_Chr1	147055	AAC	A
TcYC6_Chr1	147086	A	G
TcYC6_Chr1	147146	T	G
TcYC6_Chr1	147410	TATATAC	T
TcYC6_Chr1	147459	CT	C
TcYC6_Chr1	147472	T	C
TcYC6_Chr1	147486	A	ATGTGTGTGTG
TcYC6_Chr1	147555	C	CTTTTGTTTG
TcYC6_Chr1	147576	C	T
TcYC6_Chr1	147596	G	T
TcYC6_Chr1	147640	CT	C
TcYC6_Chr1	147651	CCCCATCCCCTG	C
TcYC6_Chr1	147836	A	T
TcYC6_Chr1	147843	T	TAAA
TcYC6_Chr1	147867	C	CT
TcYC6_Chr1	147882	G	T
TcYC6_Chr1	147889	G	T
TcYC6_Chr1	147911	GAA	G
TcYC6_Chr1	147923	A	C
TcYC6_Chr1	148031	T	TTTATTATTA
TcYC6_Chr1	148038	C	T
TcYC6_Chr1	148163	A	G
TcYC6_Chr1	148192	A	G
TcYC6_Chr1	148193	GTTTTT	G
TcYC6_Chr1	148231	T	C
TcYC6_Chr1	148275	C	T
TcYC6_Chr1	148349	ATG	A
TcYC6_Chr1	148354	C	T
TcYC6_Chr1	148385	GTTTTTT	G
TcYC6_Chr1	148405	C	T
TcYC6_Chr1	148554	T	A
TcYC6_Chr1	148588	CTTTT	C
TcYC6_Chr1	148595	T	C
TcYC6_Chr1	148600	T	C
TcYC6_Chr1	148707	ATATATTTG	A
TcYC6_Chr1	148735	GAAAA	G
TcYC6_Chr1	148787	G	A
TcYC6_Chr1	148856	G	GT
TcYC6_Chr1	149094	GAC	G
TcYC6_Chr1	149121	G	A
TcYC6_Chr1	149242	T	TTTATTA
TcYC6_Chr1	149328	C	T
TcYC6_Chr1	149340	G	A
TcYC6_Chr1	149347	C	T
TcYC6_Chr1	149352	T	A
TcYC6_Chr1	149385	A	G
TcYC6_Chr1	149525	A	G
TcYC6_Chr1	149529	TGAGA	T
TcYC6_Chr1	149625	A	G
TcYC6_Chr1	150127	C	T
TcYC6_Chr1	150250	T	C
TcYC6_Chr1	151185	A	G
TcYC6_Chr1	151371	G	C
TcYC6_Chr1	151416	CGTTTTT	C
TcYC6_Chr1	151452	CT	C
TcYC6_Chr1	151458	T	TC
TcYC6_Chr1	151459	TTC	T
TcYC6_Chr1	151464	T	C
TcYC6_Chr1	151467	T	TTTC
TcYC6_Chr1	151632	G	A
TcYC6_Chr1	151703	A	ATATATATAAT
TcYC6_Chr1	151753	A	ATTGTTGT
TcYC6_Chr1	151779	A	G
TcYC6_Chr1	151814	TTTATTATTA	T
TcYC6_Chr1	151864	TG	T
TcYC6_Chr1	151930	A	G
TcYC6_Chr1	151934	A	AAG
TcYC6_Chr1	151974	T	C
TcYC6_Chr1	151993	C	T
TcYC6_Chr1	151999	A	G
TcYC6_Chr1	152112	AGGAG	A
TcYC6_Chr1	153003	GA	G
TcYC6_Chr1	153282	A	C
TcYC6_Chr1	153300	A	G
TcYC6_Chr1	153320	G	T
TcYC6_Chr1	154075	A	C
TcYC6_Chr1	154098	G	A
TcYC6_Chr1	154498	G	A
TcYC6_Chr1	154952	C	T
TcYC6_Chr1	155124	G	C
TcYC6_Chr1	155294	T	C
TcYC6_Chr1	155303	G	A
TcYC6_Chr1	155543	A	G
TcYC6_Chr1	155708	G	C
TcYC6_Chr1	155771	G	T
TcYC6_Chr1	155966	G	A
TcYC6_Chr1	156062	A	G
TcYC6_Chr1	156111	C	CATCATCATT
TcYC6_Chr1	156440	C	G
TcYC6_Chr1	156467	AT	A
TcYC6_Chr1	156513	TACATA	T
TcYC6_Chr1	156520	A	T
TcYC6_Chr1	156526	T	TA
TcYC6_Chr1	156561	T	C
TcYC6_Chr1	156573	T	TATAC
TcYC6_Chr1	156594	C	G
TcYC6_Chr1	156682	GTA	G
TcYC6_Chr1	157003	G	A
TcYC6_Chr1	157129	A	G
TcYC6_Chr1	157198	A	G
TcYC6_Chr1	157678	G	T
TcYC6_Chr1	158000	C	A
TcYC6_Chr1	158208	C	T
TcYC6_Chr1	158209	G	T
TcYC6_Chr1	158323	T	C
TcYC6_Chr1	158692	T	C
TcYC6_Chr1	158797	A	G
TcYC6_Chr1	158915	C	A
TcYC6_Chr1	159004	G	A
TcYC6_Chr1	159119	C	A
TcYC6_Chr1	159908	CTT	C
TcYC6_Chr1	159942	CCTCTCTCTCT	C
TcYC6_Chr1	160011	C	CT
TcYC6_Chr1	160015	T	TC
TcYC6_Chr1	160033	T	C
TcYC6_Chr1	160037	G	C
TcYC6_Chr1	160078	CTT	C
TcYC6_Chr1	160094	C	T
TcYC6_Chr1	160141	C	CT
TcYC6_Chr1	160347	G	A
TcYC6_Chr1	160407	C	T
TcYC6_Chr1	161103	G	A
TcYC6_Chr1	161229	C	T
TcYC6_Chr1	161304	T	C
TcYC6_Chr1	161886	G	A
TcYC6_Chr1	161911	C	T
TcYC6_Chr1	161921	GA	G
TcYC6_Chr1	161948	GA	G
TcYC6_Chr1	161949	A	AG
TcYC6_Chr1	162031	T	TTTG
TcYC6_Chr1	162038	A	T
TcYC6_Chr1	162074	GTT	G
TcYC6_Chr1	162079	T	G
TcYC6_Chr1	162176	T	C
TcYC6_Chr1	162257	T	A
TcYC6_Chr1	162296	G	C
TcYC6_Chr1	162349	G	A
TcYC6_Chr1	162406	T	C
TcYC6_Chr1	162554	CA	C
TcYC6_Chr1	162570	A	G
TcYC6_Chr1	162573	AG	A
TcYC6_Chr1	162579	G	A
TcYC6_Chr1	162586	T	G
TcYC6_Chr1	162612	T	C
TcYC6_Chr1	162629	G	T
TcYC6_Chr1	162774	T	C
TcYC6_Chr1	162810	A	G
TcYC6_Chr1	162832	CT	C
TcYC6_Chr1	162910	A	G
TcYC6_Chr1	162922	C	CAG
TcYC6_Chr1	162966	C	G
TcYC6_Chr1	163114	A	C
TcYC6_Chr1	163452	C	T
TcYC6_Chr1	163469	T	G
TcYC6_Chr1	163837	T	A
TcYC6_Chr1	164020	T	C
TcYC6_Chr1	164197	T	G
TcYC6_Chr1	164198	TTTTTG	T
TcYC6_Chr1	164279	T	TTTTTCTTTC
TcYC6_Chr1	164452	G	GTTTTTTTTT
TcYC6_Chr1	164508	T	TA
TcYC6_Chr1	164519	T	C
TcYC6_Chr1	164605	A	G
TcYC6_Chr1	164776	T	C
TcYC6_Chr1	164821	G	C
TcYC6_Chr1	165169	G	A
TcYC6_Chr1	165448	T	C
TcYC6_Chr1	165472	C	T
TcYC6_Chr1	165474	TAAAAA	T
TcYC6_Chr1	165607	G	GTA
TcYC6_Chr1	165623	G	T
TcYC6_Chr1	165662	G	T
TcYC6_Chr1	165691	G	C
TcYC6_Chr1	165730	G	A
TcYC6_Chr1	165736	G	GA
TcYC6_Chr1	165746	G	GAAAA
TcYC6_Chr1	165871	G	GA
TcYC6_Chr1	165977	CTTTTTT	C
TcYC6_Chr1	166015	C	CATAT
TcYC6_Chr1	166028	A	ATG
TcYC6_Chr1	166044	A	G
TcYC6_Chr1	166098	A	G
TcYC6_Chr1	166205	A	T
TcYC6_Chr1	166209	A	AT
TcYC6_Chr1	166213	A	T
TcYC6_Chr1	166217	A	T
TcYC6_Chr1	166592	T	C
TcYC6_Chr1	166656	A	C
TcYC6_Chr1	166662	T	C
TcYC6_Chr1	166977	T	C
TcYC6_Chr1	166999	T	C
TcYC6_Chr1	167190	A	G
TcYC6_Chr1	167329	C	T
TcYC6_Chr1	167603	C	T
TcYC6_Chr1	167654	G	A
TcYC6_Chr1	168224	A	G
TcYC6_Chr1	168512	A	G
TcYC6_Chr1	168770	T	TATATGG
TcYC6_Chr1	168836	G	GA
TcYC6_Chr1	168837	GGA	G
TcYC6_Chr1	168853	G	T
TcYC6_Chr1	168976	T	A
TcYC6_Chr1	168979	A	AAAAGAAAAAGAAAGAAAG
TcYC6_Chr1	168993	C	A
TcYC6_Chr1	169019	AG	A
TcYC6_Chr1	169021	AG	A
TcYC6_Chr1	169025	G	A
TcYC6_Chr1	169138	GCTT	G
TcYC6_Chr1	169142	C	CT
TcYC6_Chr1	169157	A	AT
TcYC6_Chr1	169215	T	C
TcYC6_Chr1	169238	T	TTC
TcYC6_Chr1	169297	C	T
TcYC6_Chr1	169360	TCACTGGGGTGTGTGCCGATTGCC	T
TcYC6_Chr1	169387	T	A
TcYC6_Chr1	169391	T	A
TcYC6_Chr1	169463	T	TAAG
TcYC6_Chr1	170068	T	C
TcYC6_Chr1	170197	T	C
TcYC6_Chr1	170968	T	C
TcYC6_Chr1	171039	G	GA
TcYC6_Chr1	171062	A	AAT
TcYC6_Chr1	171144	G	A
TcYC6_Chr1	171149	A	T
TcYC6_Chr1	171152	C	T
TcYC6_Chr1	171206	G	T
TcYC6_Chr1	171280	CTTTT	C
TcYC6_Chr1	171629	T	C
TcYC6_Chr1	171674	C	T
TcYC6_Chr1	172691	T	G
TcYC6_Chr1	172994	A	T
TcYC6_Chr1	173030	A	G
TcYC6_Chr1	173031	G	C
TcYC6_Chr1	173334	T	A
TcYC6_Chr1	173758	TA	T
TcYC6_Chr1	173759	A	AAT
TcYC6_Chr1	173920	G	T
TcYC6_Chr1	173925	AGCACACAC	A
TcYC6_Chr1	173948	A	T
TcYC6_Chr1	173961	A	AT
TcYC6_Chr1	173964	A	ATAT
TcYC6_Chr1	173976	A	T
TcYC6_Chr1	173991	T	C
TcYC6_Chr1	174121	TTG	T
TcYC6_Chr1	174254	GT	G
TcYC6_Chr1	174257	GT	G
TcYC6_Chr1	174264	T	TTTA
TcYC6_Chr1	174268	CT	C
TcYC6_Chr1	174272	T	TTTTTC
TcYC6_Chr1	174371	A	G
TcYC6_Chr1	174387	A	G
TcYC6_Chr1	174703	T	G
TcYC6_Chr1	174867	T	TTTATATATAAAG
TcYC6_Chr1	174931	G	A
TcYC6_Chr1	175495	C	T
TcYC6_Chr1	175499	C	T
TcYC6_Chr1	176034	C	T
TcYC6_Chr1	176641	C	A
TcYC6_Chr1	176893	G	A
TcYC6_Chr1	177220	T	C
TcYC6_Chr1	177421	G	A
TcYC6_Chr1	177522	T	TATATAG
TcYC6_Chr1	177526	C	T
TcYC6_Chr1	177561	C	G
TcYC6_Chr1	177622	T	C
TcYC6_Chr1	177626	G	A
TcYC6_Chr1	177964	C	T
TcYC6_Chr1	178214	A	G
TcYC6_Chr1	178467	C	A
TcYC6_Chr1	178469	A	G
TcYC6_Chr1	178544	A	G
TcYC6_Chr1	178931	C	T
TcYC6_Chr1	179060	TGCAGCAGCAGCA	T
TcYC6_Chr1	179231	G	A
TcYC6_Chr1	179334	G	T
TcYC6_Chr1	179553	G	A
TcYC6_Chr1	179699	T	A
TcYC6_Chr1	179711	A	ATT
TcYC6_Chr1	179714	A	T
TcYC6_Chr1	179717	A	T
TcYC6_Chr1	179722	G	T
TcYC6_Chr1	179916	G	T
TcYC6_Chr1	179924	GAGA	G
TcYC6_Chr1	179946	G	GCA
TcYC6_Chr1	180742	G	A
TcYC6_Chr1	180765	T	C
TcYC6_Chr1	180884	C	T
TcYC6_Chr1	181074	A	G
TcYC6_Chr1	181224	A	G
TcYC6_Chr1	181290	C	T
TcYC6_Chr1	181516	GCACA	G
TcYC6_Chr1	181555	GTATATA	G
TcYC6_Chr1	181629	G	GA
TcYC6_Chr1	181656	GTTTT	G
TcYC6_Chr1	181703	T	TA
TcYC6_Chr1	181705	A	AG
TcYC6_Chr1	181747	T	C
TcYC6_Chr1	181753	C	T
TcYC6_Chr1	181771	C	T
TcYC6_Chr1	181817	CTGTG	C
TcYC6_Chr1	182004	C	T
TcYC6_Chr1	182179	T	G
TcYC6_Chr1	182181	T	G
TcYC6_Chr1	182187	CT	C
TcYC6_Chr1	182250	A	G
TcYC6_Chr1	182355	GGGGAGA	G
TcYC6_Chr1	182474	TG	T
TcYC6_Chr1	182478	TG	T
TcYC6_Chr1	182482	TCG	T
TcYC6_Chr1	182487	T	G
TcYC6_Chr1	182496	T	G
TcYC6_Chr1	182505	T	TGG
TcYC6_Chr1	182506	G	T
TcYC6_Chr1	182518	T	TTGTG
TcYC6_Chr1	182530	A	G
TcYC6_Chr1	182576	GA	G
TcYC6_Chr1	182770	T	C
TcYC6_Chr1	182832	G	GTC
TcYC6_Chr1	182881	C	G
TcYC6_Chr1	182912	C	CAG
TcYC6_Chr1	182939	C	A
TcYC6_Chr1	182944	C	A
TcYC6_Chr1	182986	CG	C
TcYC6_Chr1	183047	C	G
TcYC6_Chr1	183116	G	A
TcYC6_Chr1	183443	G	A
TcYC6_Chr1	183554	T	C
TcYC6_Chr1	183563	T	G
TcYC6_Chr1	184137	C	A
TcYC6_Chr1	184689	C	A
TcYC6_Chr1	184750	GTT	G
TcYC6_Chr1	184754	T	G
TcYC6_Chr1	184756	T	G
TcYC6_Chr1	184795	A	G
TcYC6_Chr1	184845	A	G
TcYC6_Chr1	184907	G	GT
TcYC6_Chr1	184911	TTC	T
TcYC6_Chr1	184922	TTG	T
TcYC6_Chr1	184942	TACACAC	T
TcYC6_Chr1	184959	A	G
TcYC6_Chr1	184984	AT	A
TcYC6_Chr1	184995	CT	C
TcYC6_Chr1	185006	T	G
TcYC6_Chr1	185009	T	G
TcYC6_Chr1	185059	AGTTGTT	A
TcYC6_Chr1	185221	CAT	C
TcYC6_Chr1	185227	CAT	C
TcYC6_Chr1	185330	G	GT
TcYC6_Chr1	185332	TATGTACAA	T
TcYC6_Chr1	185343	ACCCTTTGGTTTG	A
TcYC6_Chr1	185351	G	GT
TcYC6_Chr1	185400	T	TC
TcYC6_Chr1	185401	TCTC	T
TcYC6_Chr1	185430	A	G
TcYC6_Chr1	185507	C	A
TcYC6_Chr1	185743	T	C
TcYC6_Chr1	185914	T	C
TcYC6_Chr1	185963	AAACAACAACAAC	A
TcYC6_Chr1	186269	ACAG	A
TcYC6_Chr1	186514	T	C
TcYC6_Chr1	186668	G	A
TcYC6_Chr1	186682	G	T
TcYC6_Chr1	186833	A	G
TcYC6_Chr1	186834	A	C
TcYC6_Chr1	186874	C	A
TcYC6_Chr1	187001	G	T
TcYC6_Chr1	187051	T	G
TcYC6_Chr1	187081	G	A
TcYC6_Chr1	187098	A	ATC
TcYC6_Chr1	187143	C	CT
TcYC6_Chr1	187180	C	CTTTTTTTTTCTT
TcYC6_Chr1	187222	A	C
TcYC6_Chr1	187345	A	G
TcYC6_Chr1	187582	G	A
TcYC6_Chr1	187678	AG	A
TcYC6_Chr1	187786	A	C
TcYC6_Chr1	187975	C	T
TcYC6_Chr1	188123	C	G
TcYC6_Chr1	188192	C	G
TcYC6_Chr1	188249	A	G
TcYC6_Chr1	188677	G	A
TcYC6_Chr1	188785	C	T
TcYC6_Chr1	188854	C	T
TcYC6_Chr1	190487	GT	G
TcYC6_Chr1	190531	AT	A
TcYC6_Chr1	190665	CTT	C
TcYC6_Chr1	192601	G	A
TcYC6_Chr1	194195	GA	G
TcYC6_Chr1	194238	T	A
TcYC6_Chr1	194241	C	T
TcYC6_Chr1	194998	CT	C
TcYC6_Chr1	195019	C	T
TcYC6_Chr1	195024	C	T
TcYC6_Chr1	195741	AGGGAGC	A
TcYC6_Chr1	195780	G	A
TcYC6_Chr1	196975	G	A
TcYC6_Chr1	197272	C	T
TcYC6_Chr1	197568	C	T
TcYC6_Chr1	198052	G	A
TcYC6_Chr1	198091	G	A
TcYC6_Chr1	198622	G	A
TcYC6_Chr1	198628	A	G
TcYC6_Chr1	198647	GA	G
TcYC6_Chr1	198675	A	G
TcYC6_Chr1	198696	AAG	A
TcYC6_Chr1	198769	TTTTGTGTGTGTGTG	T
TcYC6_Chr1	198806	T	C
TcYC6_Chr1	198871	T	C
TcYC6_Chr1	198884	GA	G
TcYC6_Chr1	199030	T	C
TcYC6_Chr1	199061	TACATAC	T
TcYC6_Chr1	199145	T	TAGAGAG
TcYC6_Chr1	199167	C	CT
TcYC6_Chr1	199394	G	A
TcYC6_Chr1	199409	A	G
TcYC6_Chr1	199465	CTA	C
TcYC6_Chr1	199541	T	G
TcYC6_Chr1	199552	C	G
TcYC6_Chr1	199608	GTTT	G
TcYC6_Chr1	199677	A	T
TcYC6_Chr1	199768	GAC	G
TcYC6_Chr1	199770	C	CTG
TcYC6_Chr1	199819	C	G
TcYC6_Chr1	199866	A	T
TcYC6_Chr1	199921	ATT	A
TcYC6_Chr1	199931	T	G
TcYC6_Chr1	199999	T	TTTG
TcYC6_Chr1	200037	C	T
TcYC6_Chr1	200050	G	A
TcYC6_Chr1	200105	T	C
TcYC6_Chr1	200130	T	C
TcYC6_Chr1	200145	G	A
TcYC6_Chr1	200170	AGACG	A
TcYC6_Chr1	200184	G	A
TcYC6_Chr1	200185	G	C
TcYC6_Chr1	200554	G	T
TcYC6_Chr1	200595	A	G
TcYC6_Chr1	200636	C	A
TcYC6_Chr1	200699	ATCTCTTCTCTCTCTC	A
TcYC6_Chr1	200705	TC	T
TcYC6_Chr1	200731	T	TC
TcYC6_Chr1	200768	TTC	T
TcYC6_Chr1	200878	C	T
TcYC6_Chr1	200925	G	A
TcYC6_Chr1	200943	G	GTT
TcYC6_Chr1	200950	T	G
TcYC6_Chr1	200953	T	G
TcYC6_Chr1	200956	T	G
TcYC6_Chr1	200959	TTTTA	T
TcYC6_Chr1	200966	TGTTGTGC	T
TcYC6_Chr1	200987	CA	C
TcYC6_Chr1	200988	AG	A
TcYC6_Chr1	201046	T	A
TcYC6_Chr1	201166	C	G
TcYC6_Chr1	201573	G	GT
TcYC6_Chr1	202287	T	C
TcYC6_Chr1	202900	CTT	C
TcYC6_Chr1	202908	T	G
TcYC6_Chr1	202915	GT	G
TcYC6_Chr1	202916	T	TTTTC
TcYC6_Chr1	202921	CTTT	C
TcYC6_Chr1	202935	CTT	C
TcYC6_Chr1	203046	GT	G
TcYC6_Chr1	203056	CT	C
TcYC6_Chr1	203191	GAA	G
TcYC6_Chr1	203273	ATTTTT	A
TcYC6_Chr1	203356	AT	A
TcYC6_Chr1	203368	CTTTT	C
TcYC6_Chr1	203548	ACCG	A
TcYC6_Chr1	203797	A	G
TcYC6_Chr1	203822	A	G
TcYC6_Chr1	203827	C	T
TcYC6_Chr1	203870	T	C
TcYC6_Chr1	203898	C	T
TcYC6_Chr1	203922	T	C
TcYC6_Chr1	204426	C	T
TcYC6_Chr1	204551	T	C
TcYC6_Chr1	204592	C	T
TcYC6_Chr1	204601	A	G
TcYC6_Chr1	204711	T	C
TcYC6_Chr1	204913	G	A
TcYC6_Chr1	204921	G	T
TcYC6_Chr1	205258	C	T
TcYC6_Chr1	205393	T	C
TcYC6_Chr1	205455	C	T
TcYC6_Chr1	205500	G	C
TcYC6_Chr1	205689	A	G
TcYC6_Chr1	205813	C	T
TcYC6_Chr1	206162	T	C
TcYC6_Chr1	206170	C	T
TcYC6_Chr1	206224	T	TG
TcYC6_Chr1	206233	TGTTGTTGTTG	T
TcYC6_Chr1	206250	TGTTTG	T
TcYC6_Chr1	206259	TTTGGTTGTGTCTTCTGCCTAGCCCTTTTTTTTTTTTTTTTTC	T
TcYC6_Chr1	206283	C	CT
TcYC6_Chr1	206306	A	G
TcYC6_Chr1	206510	C	T
TcYC6_Chr1	206562	C	T
TcYC6_Chr1	206799	A	T
TcYC6_Chr1	206834	C	G
TcYC6_Chr1	206861	CT	C
TcYC6_Chr1	206918	C	T
TcYC6_Chr1	206938	T	C
TcYC6_Chr1	208081	G	T
TcYC6_Chr1	209044	AT	A
TcYC6_Chr1	214834	C	T
TcYC6_Chr1	214846	C	CTTCCTTT
TcYC6_Chr1	214850	C	T
TcYC6_Chr1	214852	A	T
TcYC6_Chr1	214942	CT	C
TcYC6_Chr1	215137	G	GTGCACGGCGTCC
TcYC6_Chr1	215181	C	CT
TcYC6_Chr1	215192	C	T
TcYC6_Chr1	215194	C	CT
TcYC6_Chr1	217440	C	G
TcYC6_Chr1	218573	A	G
TcYC6_Chr1	221529	CTT	C
TcYC6_Chr1	221532	T	C
TcYC6_Chr1	221634	GGT	G
TcYC6_Chr1	221944	C	A
TcYC6_Chr1	222327	C	T
TcYC6_Chr1	222652	CT	C
TcYC6_Chr1	223168	G	GAC
TcYC6_Chr1	223281	CAAAA	C
TcYC6_Chr1	223532	CT	C
TcYC6_Chr1	223538	T	A
TcYC6_Chr1	223546	T	C
TcYC6_Chr1	223548	T	C
TcYC6_Chr1	223552	T	G
TcYC6_Chr1	223753	T	G
TcYC6_Chr1	223768	GAA	G
TcYC6_Chr1	223789	T	A
TcYC6_Chr1	223831	TTG	T
TcYC6_Chr1	223872	AAAG	A
TcYC6_Chr1	223988	G	A
TcYC6_Chr1	224009	C	CAGAGAG
TcYC6_Chr1	224115	CT	C
TcYC6_Chr1	224171	G	GTTATTATTA
TcYC6_Chr1	224227	TTTA	T
TcYC6_Chr1	224242	A	G
TcYC6_Chr1	224306	C	A
TcYC6_Chr1	224516	C	A
TcYC6_Chr1	224524	C	T
TcYC6_Chr1	224837	T	C
TcYC6_Chr1	225521	T	C
TcYC6_Chr1	225533	T	C
TcYC6_Chr1	225536	C	T
TcYC6_Chr1	225566	G	A
TcYC6_Chr1	225605	C	A
TcYC6_Chr1	225781	T	G
TcYC6_Chr1	225982	T	A
TcYC6_Chr1	225991	A	G
TcYC6_Chr1	226004	TATATAC	T
TcYC6_Chr1	226041	GTTTA	G
TcYC6_Chr1	226157	T	TG
TcYC6_Chr1	226160	T	TG
TcYC6_Chr1	226167	T	G
TcYC6_Chr1	226171	T	G
TcYC6_Chr1	226261	AT	A
TcYC6_Chr1	226277	TA	T
TcYC6_Chr1	226280	TA	T
TcYC6_Chr1	226315	CTTTT	C
TcYC6_Chr1	226411	A	G
TcYC6_Chr1	226417	GA	G
TcYC6_Chr1	226436	A	G
TcYC6_Chr1	226588	G	GGT
TcYC6_Chr1	226591	GT	G
TcYC6_Chr1	226615	T	C
TcYC6_Chr1	226640	C	CAG
TcYC6_Chr1	226660	TA	T
TcYC6_Chr1	226661	A	AT
TcYC6_Chr1	226810	G	GAC
TcYC6_Chr1	226847	G	A
TcYC6_Chr1	226849	GTT	G
TcYC6_Chr1	226857	T	TTTG
TcYC6_Chr1	226862	GT	G
TcYC6_Chr1	226865	T	TTG
TcYC6_Chr1	226873	TG	T
TcYC6_Chr1	226878	T	TG
TcYC6_Chr1	226882	G	T
TcYC6_Chr1	226959	CT	C
TcYC6_Chr1	227077	GT	G
TcYC6_Chr1	227134	A	T
TcYC6_Chr1	227143	CCA	C
TcYC6_Chr1	227157	A	T
TcYC6_Chr1	227204	GT	G
TcYC6_Chr1	227214	GTGTT	G
TcYC6_Chr1	227266	T	TCTGTG
TcYC6_Chr1	227269	G	T
TcYC6_Chr1	227470	T	C
TcYC6_Chr1	227524	A	AGACGGT
TcYC6_Chr1	227533	GA	G
TcYC6_Chr1	227576	T	G
TcYC6_Chr1	227586	T	C
TcYC6_Chr1	227606	AGGGGAGG	A
TcYC6_Chr1	227672	T	G
TcYC6_Chr1	227676	T	A
TcYC6_Chr1	227677	TG	T
TcYC6_Chr1	227682	G	T
TcYC6_Chr1	227696	T	C
TcYC6_Chr1	227732	TATA	T
TcYC6_Chr1	227735	A	AAATAAAT
TcYC6_Chr1	227808	CAAA	C
TcYC6_Chr1	227823	A	AAG
TcYC6_Chr1	227875	TG	T
TcYC6_Chr1	227882	T	G
TcYC6_Chr1	227897	T	TG
TcYC6_Chr1	227899	G	T
TcYC6_Chr1	228008	A	G
TcYC6_Chr1	228014	A	AGG
TcYC6_Chr1	228017	G	A
TcYC6_Chr1	228024	A	C
TcYC6_Chr1	228025	A	G
TcYC6_Chr1	228048	C	T
TcYC6_Chr1	228116	C	CGT
TcYC6_Chr1	228145	TAGGAGG	T
TcYC6_Chr1	228170	C	T
TcYC6_Chr1	228183	GT	G
TcYC6_Chr1	228250	TTTTCC	T
TcYC6_Chr1	228255	C	T
TcYC6_Chr1	228264	C	T
TcYC6_Chr1	228361	GA	G
TcYC6_Chr1	228362	A	AAAAG
TcYC6_Chr1	228393	TG	T
TcYC6_Chr1	228395	GA	G
TcYC6_Chr1	228503	AG	A
TcYC6_Chr1	228510	AG	A
TcYC6_Chr1	228800	T	G
TcYC6_Chr1	229037	A	G
TcYC6_Chr1	229174	A	C
TcYC6_Chr1	229193	A	G
TcYC6_Chr1	231205	CTT	C
TcYC6_Chr1	231950	GT	G
TcYC6_Chr1	232070	TA	T
TcYC6_Chr1	232123	A	ATC
TcYC6_Chr1	232136	T	A
TcYC6_Chr1	232146	T	TA
TcYC6_Chr1	232332	G	A
TcYC6_Chr1	234382	TTTA	T
TcYC6_Chr1	234987	A	G
TcYC6_Chr1	235054	CT	C
TcYC6_Chr1	235654	C	T
TcYC6_Chr1	235774	T	C
TcYC6_Chr1	235777	G	GT
TcYC6_Chr1	235788	T	G
TcYC6_Chr1	235812	GAAAA	G
TcYC6_Chr1	235827	A	C
TcYC6_Chr1	235840	A	G
TcYC6_Chr1	235892	C	T
TcYC6_Chr1	235951	A	G
TcYC6_Chr1	236013	C	T
TcYC6_Chr1	236023	G	A
TcYC6_Chr1	236060	T	C
TcYC6_Chr1	236121	GTTATATATATAT	G
TcYC6_Chr1	243831	CT	C
TcYC6_Chr1	254234	T	TC
TcYC6_Chr1	254359	CT	C
TcYC6_Chr1	254815	TTGTGTG	T
TcYC6_Chr1	254877	A	G
TcYC6_Chr1	254885	GCA	G
TcYC6_Chr1	254901	G	A
TcYC6_Chr1	254912	TA	T
TcYC6_Chr1	254913	AG	A
TcYC6_Chr1	254944	A	AG
TcYC6_Chr1	254945	AGGG	A
TcYC6_Chr1	255368	A	G
TcYC6_Chr1	255431	G	A
TcYC6_Chr1	255552	C	T
TcYC6_Chr1	256071	A	C
TcYC6_Chr1	256346	C	T
TcYC6_Chr1	256352	C	T
TcYC6_Chr1	256697	A	G
TcYC6_Chr1	257005	A	C
TcYC6_Chr1	257061	C	CT
TcYC6_Chr1	257359	T	C
TcYC6_Chr1	257379	C	G
TcYC6_Chr1	257383	C	T
TcYC6_Chr1	257756	T	C
TcYC6_Chr1	257777	A	G
TcYC6_Chr1	258016	C	G
TcYC6_Chr1	258261	C	G
TcYC6_Chr1	258432	C	CA
TcYC6_Chr1	258481	AG	A
TcYC6_Chr1	258484	GA	G
TcYC6_Chr1	258544	AATAT	A
TcYC6_Chr1	258581	G	GT
TcYC6_Chr1	258585	TTTG	T
TcYC6_Chr1	258631	C	T
TcYC6_Chr1	258680	T	C
TcYC6_Chr1	258683	C	CTT
TcYC6_Chr1	258699	C	T
TcYC6_Chr1	258796	T	G
TcYC6_Chr1	258797	T	C
TcYC6_Chr1	258900	A	C
TcYC6_Chr1	258936	A	G
TcYC6_Chr1	259011	C	G
TcYC6_Chr1	259016	A	T
TcYC6_Chr1	259317	T	G
TcYC6_Chr1	260279	A	G
TcYC6_Chr1	261717	A	G
TcYC6_Chr1	261841	C	CT
TcYC6_Chr1	261855	TTC	T
TcYC6_Chr1	261945	CCCCTA	C
TcYC6_Chr1	262233	A	G
TcYC6_Chr1	263150	C	A
TcYC6_Chr1	263423	GTA	G
TcYC6_Chr1	263445	T	G
TcYC6_Chr1	263448	T	G
TcYC6_Chr1	263454	G	T
TcYC6_Chr1	263523	C	G
TcYC6_Chr1	263537	T	C
TcYC6_Chr1	263542	A	AAAAAAAAGCCAAAAAAAAAAAG
TcYC6_Chr1	263548	G	A
TcYC6_Chr1	263585	C	CACAG
TcYC6_Chr1	263642	TAAAAA	T
TcYC6_Chr1	263701	G	A
TcYC6_Chr1	263728	G	C
TcYC6_Chr1	263879	GA	G
TcYC6_Chr1	263926	GAATAAATA	G
TcYC6_Chr1	264334	C	T
TcYC6_Chr1	264415	C	T
TcYC6_Chr1	264763	G	A
TcYC6_Chr1	265027	T	C
TcYC6_Chr1	265084	T	C
TcYC6_Chr1	265258	A	G
TcYC6_Chr1	265453	G	A
TcYC6_Chr1	265807	G	C
TcYC6_Chr1	266320	A	C
TcYC6_Chr1	266455	G	A
TcYC6_Chr1	266485	C	G
TcYC6_Chr1	266509	C	T
TcYC6_Chr1	266564	G	GT
TcYC6_Chr1	266587	G	GC
TcYC6_Chr1	266592	GTT	G
TcYC6_Chr1	266593	T	TTTTC
TcYC6_Chr1	266605	CT	C
TcYC6_Chr1	266642	A	G
TcYC6_Chr1	266651	C	A
TcYC6_Chr1	266684	G	GA
TcYC6_Chr1	266752	T	G
TcYC6_Chr1	266770	GT	G
TcYC6_Chr1	266796	T	G
TcYC6_Chr1	266801	T	G
TcYC6_Chr1	266906	C	CAT
TcYC6_Chr1	267185	A	C
TcYC6_Chr1	267296	G	T
TcYC6_Chr1	267298	T	C
TcYC6_Chr1	267314	GTTTA	G
TcYC6_Chr1	267478	T	A
TcYC6_Chr1	267570	T	G
TcYC6_Chr1	267698	A	G
TcYC6_Chr1	267773	C	T
TcYC6_Chr1	267777	C	T
TcYC6_Chr1	267800	A	G
TcYC6_Chr1	267868	TAAA	T
TcYC6_Chr1	267882	G	A
TcYC6_Chr1	267915	G	A
TcYC6_Chr1	268473	A	G
TcYC6_Chr1	268524	T	C
TcYC6_Chr1	268558	G	A
TcYC6_Chr1	268648	A	G
TcYC6_Chr1	268734	A	G
TcYC6_Chr1	268748	T	C
TcYC6_Chr1	268920	T	C
TcYC6_Chr1	268945	C	T
TcYC6_Chr1	269138	G	A
TcYC6_Chr1	269199	G	A
TcYC6_Chr1	269292	A	G
TcYC6_Chr1	269421	T	G
TcYC6_Chr1	269487	G	A
TcYC6_Chr1	269502	A	G
TcYC6_Chr1	269920	T	C
TcYC6_Chr1	270176	C	T
TcYC6_Chr1	270187	C	A
TcYC6_Chr1	270215	C	A
TcYC6_Chr1	270240	G	A
TcYC6_Chr1	271007	T	C
TcYC6_Chr1	271086	A	G
TcYC6_Chr1	271434	A	AG
TcYC6_Chr1	271437	A	G
TcYC6_Chr1	271516	CA	C
TcYC6_Chr1	271518	AG	A
TcYC6_Chr1	271537	C	A
TcYC6_Chr1	271570	T	C
TcYC6_Chr1	271576	TTTTTGGTTGTTC	T
TcYC6_Chr1	271582	G	T
TcYC6_Chr1	271593	G	GT
TcYC6_Chr1	271596	T	TG
TcYC6_Chr1	271608	G	T
TcYC6_Chr1	271710	C	T
TcYC6_Chr1	271810	GTATATA	G
TcYC6_Chr1	271914	C	T
TcYC6_Chr1	271920	C	T
TcYC6_Chr1	271922	TG	T
TcYC6_Chr1	271992	TTCTC	T
TcYC6_Chr1	272027	ATGTGTGTGTGTGTG	A
TcYC6_Chr1	272206	CT	C
TcYC6_Chr1	272208	TC	T
TcYC6_Chr1	272269	C	G
TcYC6_Chr1	272423	AACC	A
TcYC6_Chr1	272758	G	GCAA
TcYC6_Chr1	272829	G	T
TcYC6_Chr1	272999	C	T
TcYC6_Chr1	273042	A	G
TcYC6_Chr1	273226	C	T
TcYC6_Chr1	273564	GCAACAA	G
TcYC6_Chr1	273697	C	T
TcYC6_Chr1	273823	A	C
TcYC6_Chr1	273934	G	A
TcYC6_Chr1	273981	G	A
TcYC6_Chr1	274104	C	T
TcYC6_Chr1	274153	CTT	C
TcYC6_Chr1	274170	C	T
TcYC6_Chr1	274214	C	CTATATA
TcYC6_Chr1	274262	TATATAA	T
TcYC6_Chr1	274289	T	C
TcYC6_Chr1	274383	C	CTG
TcYC6_Chr1	274585	A	C
TcYC6_Chr1	274709	T	G
TcYC6_Chr1	274717	A	G
TcYC6_Chr1	274776	G	A
TcYC6_Chr1	274836	A	G
TcYC6_Chr1	275129	G	A
TcYC6_Chr1	275147	C	T
TcYC6_Chr1	275430	T	G
TcYC6_Chr1	275433	C	A
TcYC6_Chr1	275510	C	CTCT
TcYC6_Chr1	275521	TCC	T
TcYC6_Chr1	275635	A	AT
TcYC6_Chr1	275647	T	C
TcYC6_Chr1	275777	G	C
TcYC6_Chr1	275820	A	C
TcYC6_Chr1	276163	T	C
TcYC6_Chr1	276174	C	T
TcYC6_Chr1	276812	T	C
TcYC6_Chr1	276852	G	T
TcYC6_Chr1	276891	A	G
TcYC6_Chr1	276904	G	GA
TcYC6_Chr1	276910	C	A
TcYC6_Chr1	276973	CATACAG	C
TcYC6_Chr1	277600	G	C
TcYC6_Chr1	277786	T	G
TcYC6_Chr1	277819	G	GTT
TcYC6_Chr1	277822	G	T
TcYC6_Chr1	277868	C	T
TcYC6_Chr1	277985	C	CAG
TcYC6_Chr1	277987	C	G
TcYC6_Chr1	278069	AAT	A
TcYC6_Chr1	278108	ATG	A
TcYC6_Chr1	278150	G	A
TcYC6_Chr1	278152	A	T
TcYC6_Chr1	278163	T	TC
TcYC6_Chr1	278164	T	A
TcYC6_Chr1	278171	T	A
TcYC6_Chr1	278194	T	TG
TcYC6_Chr1	278201	T	TG
TcYC6_Chr1	278209	T	G
TcYC6_Chr1	278216	TTG	T
TcYC6_Chr1	278223	G	GGT
TcYC6_Chr1	278321	T	C
TcYC6_Chr1	278326	A	G
TcYC6_Chr1	278504	A	G
TcYC6_Chr1	278507	C	T
TcYC6_Chr1	278654	A	G
TcYC6_Chr1	278964	T	G
TcYC6_Chr1	279776	C	G
TcYC6_Chr1	279920	T	C
TcYC6_Chr1	280123	C	A
TcYC6_Chr1	280136	T	C
TcYC6_Chr1	280339	T	A
TcYC6_Chr1	280797	T	C
TcYC6_Chr1	280960	T	G
TcYC6_Chr1	280962	C	T
TcYC6_Chr1	280984	G	T
TcYC6_Chr1	281037	TTGTGTGTG	T
TcYC6_Chr1	281095	C	T
TcYC6_Chr1	281122	T	G
TcYC6_Chr1	281123	G	T
TcYC6_Chr1	281125	T	TG
TcYC6_Chr1	281128	T	G
TcYC6_Chr1	281414	G	A
TcYC6_Chr1	281452	G	A
TcYC6_Chr1	281659	G	C
TcYC6_Chr1	281868	T	C
TcYC6_Chr1	281869	G	C
TcYC6_Chr1	281873	C	G
TcYC6_Chr1	282007	G	A
TcYC6_Chr1	282325	C	G
TcYC6_Chr1	282380	GAAAA	G
TcYC6_Chr1	282431	C	CT
TcYC6_Chr1	282487	AC	A
TcYC6_Chr1	282489	TTA	T
TcYC6_Chr1	282490	T	TATTC
TcYC6_Chr1	282510	TTTC	T
TcYC6_Chr1	282530	A	G
TcYC6_Chr1	282593	C	T
TcYC6_Chr1	282594	C	T
TcYC6_Chr1	282628	GTT	G
TcYC6_Chr1	282635	T	G
TcYC6_Chr1	282674	A	G
TcYC6_Chr1	282688	T	C
TcYC6_Chr1	282695	CTATA	C
TcYC6_Chr1	282718	G	T
TcYC6_Chr1	283323	A	G
TcYC6_Chr1	283453	A	G
TcYC6_Chr1	283560	A	G
TcYC6_Chr1	283617	A	G
TcYC6_Chr1	283862	G	A
TcYC6_Chr1	284112	G	A
TcYC6_Chr1	284435	G	A
TcYC6_Chr1	284489	A	G
TcYC6_Chr1	284560	A	G
TcYC6_Chr1	284672	T	C
TcYC6_Chr1	284744	G	A
TcYC6_Chr1	284768	A	C
TcYC6_Chr1	284910	G	A
TcYC6_Chr1	285029	C	CGAG
TcYC6_Chr1	285254	A	G
TcYC6_Chr1	285365	TG	T
TcYC6_Chr1	285475	C	T
TcYC6_Chr1	285481	G	GTGTGATGCCTC
TcYC6_Chr1	285542	A	G
TcYC6_Chr1	285602	GGTTT	G
TcYC6_Chr1	285628	C	T
TcYC6_Chr1	285656	A	C
TcYC6_Chr1	285737	A	T
TcYC6_Chr1	285777	G	C
TcYC6_Chr1	285836	T	C
TcYC6_Chr1	285901	C	T
TcYC6_Chr1	285955	A	C
TcYC6_Chr1	286029	A	G
TcYC6_Chr1	286306	G	A
TcYC6_Chr1	286759	C	T
TcYC6_Chr1	286882	C	T
TcYC6_Chr1	287378	G	A
TcYC6_Chr1	287435	TTGTG	T
TcYC6_Chr1	287543	A	T
TcYC6_Chr1	287552	CT	C
TcYC6_Chr1	287571	C	T
TcYC6_Chr1	290828	C	CAG
TcYC6_Chr1	294947	CT	C
TcYC6_Chr1	295167	C	T
TcYC6_Chr1	295179	C	T
TcYC6_Chr1	300226	A	G
TcYC6_Chr1	300229	C	A
TcYC6_Chr1	300250	C	T
TcYC6_Chr1	300254	C	G
TcYC6_Chr1	300384	CT	C
TcYC6_Chr1	301919	GTGTT	G
TcYC6_Chr1	302842	C	T
TcYC6_Chr1	302975	G	T
TcYC6_Chr1	303609	C	A
TcYC6_Chr1	303819	A	G
TcYC6_Chr1	303879	C	T
TcYC6_Chr1	303891	CCGCTG	C
TcYC6_Chr1	304077	C	T
TcYC6_Chr1	304090	A	T
TcYC6_Chr1	304198	T	C
TcYC6_Chr1	304199	T	C
TcYC6_Chr1	304205	C	A
TcYC6_Chr1	304208	A	C
TcYC6_Chr1	304298	A	G
TcYC6_Chr1	304425	T	A
TcYC6_Chr1	304948	G	A
TcYC6_Chr1	305051	C	G
TcYC6_Chr1	305367	G	C
TcYC6_Chr1	305375	G	A
TcYC6_Chr1	305381	A	T
TcYC6_Chr1	305406	A	G
TcYC6_Chr1	351362	G	A
TcYC6_Chr1	351643	T	G
TcYC6_Chr1	351717	A	G
TcYC6_Chr1	351955	T	C
TcYC6_Chr1	353864	C	T
TcYC6_Chr1	354319	G	A
TcYC6_Chr1	354563	A	T
TcYC6_Chr1	354582	C	T
TcYC6_Chr1	355206	T	A
TcYC6_Chr1	355220	C	T
TcYC6_Chr1	356051	C	T
TcYC6_Chr1	356314	G	A
TcYC6_Chr1	356345	GA	G
TcYC6_Chr1	357953	A	G
TcYC6_Chr1	358435	C	A
TcYC6_Chr1	405308	AG	A
TcYC6_Chr1	405315	C	T
TcYC6_Chr1	405319	T	A
TcYC6_Chr1	405320	A	C
TcYC6_Chr1	405324	G	T
TcYC6_Chr1	405325	A	C
TcYC6_Chr1	405327	AC	A
TcYC6_Chr1	405329	G	T
TcYC6_Chr1	405331	C	A
TcYC6_Chr1	405332	G	A
TcYC6_Chr1	423807	G	A
TcYC6_Chr1	423809	C	G
TcYC6_Chr1	423822	G	T
TcYC6_Chr1	423823	C	T
TcYC6_Chr1	423915	C	A
TcYC6_Chr1	424014	C	T
TcYC6_Chr1	432990	A	T
TcYC6_Chr1	433107	TTTTC	T
TcYC6_Chr1	433120	G	T
TcYC6_Chr1	433187	C	T
TcYC6_Chr1	433387	GTT	G
TcYC6_Chr1	433569	T	C
TcYC6_Chr1	433652	T	A
TcYC6_Chr1	434110	G	T
TcYC6_Chr1	434198	A	T
TcYC6_Chr1	434202	C	T
TcYC6_Chr1	434329	T	C
TcYC6_Chr1	434451	G	T
TcYC6_Chr1	434452	C	G
TcYC6_Chr1	434879	T	C
TcYC6_Chr1	434881	G	C
TcYC6_Chr1	435492	C	G
TcYC6_Chr1	435699	A	C
TcYC6_Chr1	435714	A	C
TcYC6_Chr1	435755	C	A
TcYC6_Chr1	435964	T	G
TcYC6_Chr1	436625	G	T
TcYC6_Chr1	436790	C	T
TcYC6_Chr1	436858	TTC	T
TcYC6_Chr1	436861	T	TC
TcYC6_Chr1	436896	AG	A
TcYC6_Chr1	436897	GC	G
TcYC6_Chr1	436970	G	A
TcYC6_Chr1	436990	A	T
TcYC6_Chr1	436991	A	C
TcYC6_Chr1	436993	A	C
TcYC6_Chr1	436997	T	C
TcYC6_Chr1	437050	T	C
TcYC6_Chr1	437114	C	G
TcYC6_Chr1	437115	G	T
TcYC6_Chr1	437116	A	G
TcYC6_Chr1	437127	C	G
TcYC6_Chr1	437154	T	C
TcYC6_Chr1	437160	T	C
TcYC6_Chr1	437190	A	C
TcYC6_Chr1	437218	C	CA
TcYC6_Chr1	437241	G	A
TcYC6_Chr1	437347	A	G
TcYC6_Chr1	437351	G	A
TcYC6_Chr1	437411	C	A
TcYC6_Chr1	437461	A	C
TcYC6_Chr1	437464	A	G
TcYC6_Chr1	438498	A	C
TcYC6_Chr1	438544	CT	C
TcYC6_Chr1	438547	TC	T
TcYC6_Chr1	438557	C	T
TcYC6_Chr1	438559	T	A
TcYC6_Chr1	438608	G	A
TcYC6_Chr1	438625	G	A
TcYC6_Chr1	438650	A	G
TcYC6_Chr1	438892	T	C
TcYC6_Chr1	439500	T	C
TcYC6_Chr1	439575	G	C
TcYC6_Chr1	439654	A	G
TcYC6_Chr1	475632	C	T
TcYC6_Chr1	475822	C	A
TcYC6_Chr1	475877	A	G
TcYC6_Chr1	475911	T	C
TcYC6_Chr1	475967	G	A
TcYC6_Chr1	476015	A	T
TcYC6_Chr1	476113	AGCGC	A
TcYC6_Chr1	476118	T	A
TcYC6_Chr1	476124	G	A
TcYC6_Chr1	476128	T	C
TcYC6_Chr1	476131	T	A
TcYC6_Chr1	476135	A	G
TcYC6_Chr1	476136	A	T
TcYC6_Chr1	476147	G	T
TcYC6_Chr1	479632	G	A
TcYC6_Chr1	529736	T	C
TcYC6_Chr1	530941	T	G
TcYC6_Chr1	537382	G	T
TcYC6_Chr1	540534	T	TTG
TcYC6_Chr1	541663	A	G
TcYC6_Chr1	543348	T	C
TcYC6_Chr1	543747	T	C
TcYC6_Chr1	543769	C	T
TcYC6_Chr1	546757	G	A
TcYC6_Chr1	548007	T	G
TcYC6_Chr1	548018	C	T
TcYC6_Chr1	548027	G	A
TcYC6_Chr1	548084	G	A
TcYC6_Chr1	549925	A	G
TcYC6_Chr1	549988	T	C
TcYC6_Chr1	550046	C	CACT
TcYC6_Chr1	550083	G	A
TcYC6_Chr1	550196	T	G
TcYC6_Chr1	550204	C	A
TcYC6_Chr1	550208	A	G
TcYC6_Chr1	550215	G	A
TcYC6_Chr1	550591	A	T
TcYC6_Chr1	550597	C	T
TcYC6_Chr1	550602	C	T
TcYC6_Chr1	550605	G	T
TcYC6_Chr1	550611	C	T
TcYC6_Chr1	550792	T	C
TcYC6_Chr1	551469	CCA	C
TcYC6_Chr1	574753	C	CT
TcYC6_Chr1	574758	C	CTT
TcYC6_Chr1	574806	T	G
TcYC6_Chr1	574908	C	T
TcYC6_Chr1	574943	A	C
TcYC6_Chr1	575166	T	C
TcYC6_Chr1	575171	T	C
TcYC6_Chr1	575179	T	C
TcYC6_Chr1	575193	G	A
TcYC6_Chr1	585248	T	C
TcYC6_Chr1	585461	CA	C
TcYC6_Chr1	585691	GA	G
TcYC6_Chr1	585724	GA	G
TcYC6_Chr1	585909	GA	G
TcYC6_Chr1	587658	C	CAT
TcYC6_Chr1	588699	CT	C
TcYC6_Chr1	589416	G	T
TcYC6_Chr1	591258	GTA	G
TcYC6_Chr1	591438	C	CA
TcYC6_Chr1	591605	AAT	A
TcYC6_Chr1	608425	T	A
TcYC6_Chr1	608972	T	TTA
TcYC6_Chr1	611658	CAA	C
TcYC6_Chr1	612173	GAA	G
TcYC6_Chr1	612198	GAA	G
TcYC6_Chr1	612405	T	A
TcYC6_Chr1	625237	C	T
TcYC6_Chr1	625238	C	T
TcYC6_Chr1	625241	G	T
TcYC6_Chr1	625616	C	A
TcYC6_Chr1	627049	C	A
TcYC6_Chr1	627104	C	CAG
TcYC6_Chr1	627135	C	A
TcYC6_Chr1	627511	T	C
TcYC6_Chr1	627638	A	G
TcYC6_Chr1	627675	C	T
TcYC6_Chr1	627809	G	A
TcYC6_Chr1	627815	G	A
TcYC6_Chr1	627880	TA	T
TcYC6_Chr1	627948	GT	G
TcYC6_Chr1	627969	C	T
TcYC6_Chr1	628022	T	C
TcYC6_Chr1	628491	A	G
TcYC6_Chr1	628623	G	A
TcYC6_Chr1	628671	A	C
TcYC6_Chr1	628712	A	G
TcYC6_Chr1	628743	T	C
TcYC6_Chr1	628842	T	TTA
TcYC6_Chr1	628851	T	A
TcYC6_Chr1	628863	C	T
TcYC6_Chr1	628920	C	T
TcYC6_Chr1	628954	A	G
TcYC6_Chr1	629168	G	A
TcYC6_Chr1	629355	T	G
TcYC6_Chr1	629377	C	A
TcYC6_Chr1	630245	A	G
TcYC6_Chr1	630283	T	G
TcYC6_Chr1	630379	C	G
TcYC6_Chr1	630580	T	C
TcYC6_Chr1	630627	T	TTTG
TcYC6_Chr1	630680	C	A
TcYC6_Chr1	630760	CAAAAAAA	C
TcYC6_Chr1	631782	T	C
TcYC6_Chr1	631873	A	C
TcYC6_Chr1	631953	T	C
TcYC6_Chr1	632174	G	T
TcYC6_Chr1	632277	A	G
TcYC6_Chr1	632618	C	T
TcYC6_Chr1	632884	C	G
TcYC6_Chr1	633200	T	TAATA
TcYC6_Chr1	633204	ATG	A
TcYC6_Chr1	633292	T	C
TcYC6_Chr1	633339	CTG	C
TcYC6_Chr1	633378	T	A
TcYC6_Chr1	633417	G	A
TcYC6_Chr1	633436	A	AAG
TcYC6_Chr1	633457	AC	A
TcYC6_Chr1	633459	AACAAC	A
TcYC6_Chr1	633551	G	A
TcYC6_Chr1	633552	T	A
TcYC6_Chr1	633643	T	C
TcYC6_Chr1	633786	A	AT
TcYC6_Chr1	633841	G	C
TcYC6_Chr1	634432	A	G
TcYC6_Chr1	634455	G	A
TcYC6_Chr1	634503	G	A
TcYC6_Chr1	634546	G	A
TcYC6_Chr1	634842	T	A
TcYC6_Chr1	634944	A	T
TcYC6_Chr1	635163	TA	T
TcYC6_Chr1	635204	T	TACAC
TcYC6_Chr1	635236	A	G
TcYC6_Chr1	635247	G	A
TcYC6_Chr1	635336	G	A
TcYC6_Chr1	635366	T	A
TcYC6_Chr1	635373	ATT	A
TcYC6_Chr1	635466	G	A
TcYC6_Chr1	635482	T	TCC
TcYC6_Chr1	635486	T	TTC
TcYC6_Chr1	635766	A	G
TcYC6_Chr1	635898	A	G
TcYC6_Chr1	636227	CGT	C
TcYC6_Chr1	636344	AGAAAAAC	A
TcYC6_Chr1	636362	A	C
TcYC6_Chr1	636365	C	CAA
TcYC6_Chr1	636446	A	C
TcYC6_Chr1	636448	G	A
TcYC6_Chr1	636454	A	C
TcYC6_Chr1	636490	A	G
TcYC6_Chr1	636503	C	T
TcYC6_Chr1	636621	T	C
TcYC6_Chr1	636647	C	A
TcYC6_Chr1	636714	G	A
TcYC6_Chr1	636801	G	A
TcYC6_Chr1	636929	C	CT
TcYC6_Chr1	636934	C	T
TcYC6_Chr1	637046	T	A
TcYC6_Chr1	637127	T	C
TcYC6_Chr1	637130	A	G
TcYC6_Chr1	637163	A	C
TcYC6_Chr1	637183	ATATATG	A
TcYC6_Chr1	637242	G	T
TcYC6_Chr1	637307	G	A
TcYC6_Chr1	637311	C	A
TcYC6_Chr1	637339	TAAAAA	T
TcYC6_Chr1	637468	C	A
TcYC6_Chr1	637668	C	A
TcYC6_Chr1	637704	T	G
TcYC6_Chr1	637878	A	G
TcYC6_Chr1	637892	C	G
TcYC6_Chr1	637926	A	C
TcYC6_Chr1	637934	C	T
TcYC6_Chr1	637972	G	T
TcYC6_Chr1	638092	A	G
TcYC6_Chr1	638329	G	A
TcYC6_Chr1	638712	C	T
TcYC6_Chr1	638733	A	ATATATATATT
TcYC6_Chr1	638756	C	A
TcYC6_Chr1	638804	CCACACACACACACACA	C
TcYC6_Chr1	638881	A	G
TcYC6_Chr1	638907	A	T
TcYC6_Chr1	638964	G	GAT
TcYC6_Chr1	638978	T	G
TcYC6_Chr1	638980	C	T
TcYC6_Chr1	638987	ATT	A
TcYC6_Chr1	639027	G	A
TcYC6_Chr1	639066	A	AG
TcYC6_Chr1	639074	A	G
TcYC6_Chr1	639085	G	A
TcYC6_Chr1	639212	G	A
TcYC6_Chr1	639231	CACA	C
TcYC6_Chr1	639241	C	CA
TcYC6_Chr1	639249	C	CA
TcYC6_Chr1	639310	AC	A
TcYC6_Chr1	639312	AC	A
TcYC6_Chr1	639340	T	C
TcYC6_Chr1	639348	C	CA
TcYC6_Chr1	639357	GCACA	G
TcYC6_Chr1	639427	T	C
TcYC6_Chr1	639437	CT	C
TcYC6_Chr1	639518	G	GTATA
TcYC6_Chr1	639530	G	GTA
TcYC6_Chr1	639641	AC	A
TcYC6_Chr1	639643	ATAC	A
TcYC6_Chr1	639675	T	A
TcYC6_Chr1	639680	T	A
TcYC6_Chr1	639685	T	A
TcYC6_Chr1	639686	A	T
TcYC6_Chr1	639710	A	G
TcYC6_Chr1	639755	CCTTCTTT	C
TcYC6_Chr1	639794	C	T
TcYC6_Chr1	639930	A	G
TcYC6_Chr1	639969	A	ATG
TcYC6_Chr1	639972	T	TATAA
TcYC6_Chr1	640025	T	C
TcYC6_Chr1	640402	C	CTGT
TcYC6_Chr1	640405	C	T
TcYC6_Chr1	640548	A	G
TcYC6_Chr1	640716	G	A
TcYC6_Chr1	640955	T	C
TcYC6_Chr1	641302	C	T
TcYC6_Chr1	641501	G	A
TcYC6_Chr1	641513	A	G
TcYC6_Chr1	641556	C	T
TcYC6_Chr1	641676	G	GA
TcYC6_Chr1	641681	T	A
TcYC6_Chr1	641697	T	C
TcYC6_Chr1	641756	C	CT
TcYC6_Chr1	641839	A	AG
TcYC6_Chr1	641883	C	CAT
TcYC6_Chr1	641927	AG	A
TcYC6_Chr1	641929	GA	G
TcYC6_Chr1	641932	AG	A
TcYC6_Chr1	642024	A	G
TcYC6_Chr1	642026	A	G
TcYC6_Chr1	642055	CA	C
TcYC6_Chr1	642113	T	C
TcYC6_Chr1	642127	T	C
TcYC6_Chr1	642132	AATATATAAAT	A
TcYC6_Chr1	642206	A	T
TcYC6_Chr1	642215	A	C
TcYC6_Chr1	642231	A	T
TcYC6_Chr1	642235	A	T
TcYC6_Chr1	642344	CTTTCT	C
TcYC6_Chr1	642460	A	G
TcYC6_Chr1	642501	A	G
TcYC6_Chr1	642568	A	AGAAAAAG
TcYC6_Chr1	642569	C	A
TcYC6_Chr1	642664	GAA	G
TcYC6_Chr1	642709	A	G
TcYC6_Chr1	642770	A	ATCTCTCTCTCTCTC
TcYC6_Chr1	642774	G	C
TcYC6_Chr1	642826	TCC	T
TcYC6_Chr1	642989	CT	C
TcYC6_Chr1	642993	C	T
TcYC6_Chr1	642997	A	C
TcYC6_Chr1	642999	T	G
TcYC6_Chr1	643000	G	T
TcYC6_Chr1	643001	C	T
TcYC6_Chr1	643003	TC	T
TcYC6_Chr1	643010	TC	T
TcYC6_Chr1	643245	A	G
TcYC6_Chr1	643404	T	A
TcYC6_Chr1	645534	T	A
TcYC6_Chr1	646065	G	A
TcYC6_Chr1	646113	G	A
TcYC6_Chr1	646417	G	C
TcYC6_Chr1	646683	T	C
TcYC6_Chr1	647004	C	T
TcYC6_Chr1	647196	T	C
TcYC6_Chr1	647815	GAA	G
TcYC6_Chr1	647844	G	A
TcYC6_Chr1	647849	GA	G
TcYC6_Chr1	647852	GGA	G
TcYC6_Chr1	647853	G	GA
TcYC6_Chr1	647937	AAAAC	A
TcYC6_Chr1	648056	AACACAC	A
TcYC6_Chr1	656250	C	CAA
TcYC6_Chr1	656267	C	CA
TcYC6_Chr1	656326	T	C
TcYC6_Chr1	656811	C	T
TcYC6_Chr1	656813	GA	G
TcYC6_Chr1	657035	T	TTATATATA
TcYC6_Chr1	657128	A	G
TcYC6_Chr1	657670	C	T
TcYC6_Chr1	657707	A	T
TcYC6_Chr1	657714	TATA	T
TcYC6_Chr1	657787	T	C
TcYC6_Chr1	657790	T	TTAA
TcYC6_Chr1	657802	AT	A
TcYC6_Chr1	657804	AATAAT	A
TcYC6_Chr1	657841	T	C
TcYC6_Chr1	657846	GA	AA
TcYC6_Chr1	657861	ATGG	A
TcYC6_Chr1	657968	T	C
TcYC6_Chr1	657976	GAC	G
TcYC6_Chr1	658016	T	TTA
TcYC6_Chr1	658051	G	A
TcYC6_Chr1	658059	A	G
TcYC6_Chr1	658069	G	A
TcYC6_Chr1	658217	C	A
TcYC6_Chr1	658222	T	C
TcYC6_Chr1	658230	A	C
TcYC6_Chr1	658234	TCCC	T
TcYC6_Chr1	658239	C	A
TcYC6_Chr1	658240	TCTCTCTCTCTC	T
TcYC6_Chr1	658253	C	T
TcYC6_Chr1	658380	T	C
TcYC6_Chr1	658415	C	T
TcYC6_Chr1	658433	CT	C
TcYC6_Chr1	658566	C	A
TcYC6_Chr1	658585	A	G
TcYC6_Chr1	658603	ATAATAG	A
TcYC6_Chr1	658629	G	A
TcYC6_Chr1	658729	CA	C
TcYC6_Chr1	658733	CAAACA	C
TcYC6_Chr1	658880	A	T
TcYC6_Chr1	658958	C	T
TcYC6_Chr1	658985	A	G
TcYC6_Chr1	659273	T	C
TcYC6_Chr1	659321	A	G
TcYC6_Chr1	659351	A	G
TcYC6_Chr1	659431	T	C
TcYC6_Chr1	659515	G	A
TcYC6_Chr1	659526	G	A
TcYC6_Chr1	659528	G	A
TcYC6_Chr1	659541	AGAAAAAT	A
TcYC6_Chr1	659668	T	C
TcYC6_Chr1	659900	T	G
TcYC6_Chr1	659925	G	C
TcYC6_Chr1	659928	CA	C
TcYC6_Chr1	659975	G	A
TcYC6_Chr1	660029	C	T
TcYC6_Chr1	660032	T	C
TcYC6_Chr1	660086	G	A
TcYC6_Chr1	660119	G	A
TcYC6_Chr1	660140	A	G
TcYC6_Chr1	660203	G	A
TcYC6_Chr1	660242	G	A
TcYC6_Chr1	660428	T	C
TcYC6_Chr1	660476	A	G
TcYC6_Chr1	660567	A	G
TcYC6_Chr1	660577	CT	C
TcYC6_Chr1	660857	A	AAG
TcYC6_Chr1	661216	T	TAA
TcYC6_Chr1	661229	AAAG	A
TcYC6_Chr1	661280	G	A
TcYC6_Chr1	661357	CCT	C
TcYC6_Chr1	661475	A	G
TcYC6_Chr1	661504	G	T
TcYC6_Chr1	661555	A	G
TcYC6_Chr1	661564	T	TG
TcYC6_Chr1	661565	T	TTG
TcYC6_Chr1	661603	C	T
TcYC6_Chr1	661632	ATC	A
TcYC6_Chr1	661634	C	CT
TcYC6_Chr1	661637	T	A
TcYC6_Chr1	661644	C	G
TcYC6_Chr1	661788	A	G
TcYC6_Chr1	661972	T	C
TcYC6_Chr1	661989	A	G
TcYC6_Chr1	662278	A	G
TcYC6_Chr1	662299	A	G
TcYC6_Chr1	662340	G	A
TcYC6_Chr1	662431	T	TTG
TcYC6_Chr1	662432	GAA	G
TcYC6_Chr1	662439	A	G
TcYC6_Chr1	662440	GAA	G
TcYC6_Chr1	662443	A	G
TcYC6_Chr1	662453	A	T
TcYC6_Chr1	662460	A	T
TcYC6_Chr1	662477	C	G
TcYC6_Chr1	662482	A	C
TcYC6_Chr1	662524	T	C
TcYC6_Chr1	662623	TAAAAAA	T
TcYC6_Chr1	662735	C	T
TcYC6_Chr1	662739	T	C
TcYC6_Chr1	662802	G	T
TcYC6_Chr1	662839	A	G
TcYC6_Chr1	662879	CA	C
TcYC6_Chr1	662896	A	AAAAG
TcYC6_Chr1	662903	A	AAAGAAAAG
TcYC6_Chr1	662959	T	C
TcYC6_Chr1	663059	C	T
TcYC6_Chr1	663358	TCCTCCC	T
TcYC6_Chr1	663467	C	T
TcYC6_Chr1	663529	G	A
TcYC6_Chr1	663535	T	G
TcYC6_Chr1	663553	G	C
TcYC6_Chr1	663825	TG	T
TcYC6_Chr1	663827	TTG	T
TcYC6_Chr1	663850	A	G
TcYC6_Chr1	663889	A	C
TcYC6_Chr1	663890	C	T
TcYC6_Chr1	664377	C	T
TcYC6_Chr1	664379	T	C
TcYC6_Chr1	664382	T	C
TcYC6_Chr1	664421	C	A
TcYC6_Chr1	664764	G	A
TcYC6_Chr1	665061	C	T
TcYC6_Chr1	665062	A	T
TcYC6_Chr1	665190	A	G
TcYC6_Chr1	665197	A	G
TcYC6_Chr1	666214	T	C
TcYC6_Chr1	666276	C	T
TcYC6_Chr1	666280	T	A
TcYC6_Chr1	667246	T	C
TcYC6_Chr1	668756	A	AC
TcYC6_Chr1	668761	A	C
TcYC6_Chr1	668777	G	A
TcYC6_Chr1	668907	GA	G
TcYC6_Chr1	668926	G	GA
[truncated: 108,168 more rows]
