# Supplementary material for: Strain-specific genome evolution in Trypanosoma cruzi, the agent of Chagas disease
Source: PLoS Pathog. 2021 Jan 28;17(1):e1009254. doi: 10.1371/journal.ppat.1009254 (PMC7872254; doi:10.1371/journal.ppat.1009254)
Supplement: S11 Table — (XLSX) [file ppat.1009254.s023.xlsx]

## Sheet: Homo SNPs-Indels
S11 Table. Homozygous SNPs/Indels identified between Brazil A4 and Y C6 (using Brazil A4 as reference).
Chromosome/contig	Position	Reference	Alternate
TcBrA4_Contig123	14990	A	T
TcBrA4_Contig123	15021	A	G
TcBrA4_Contig123	15024	C	A
TcBrA4_Chr25	613994	G	A
TcBrA4_Chr25	613999	A	G
TcBrA4_Chr25	614013	A	G
TcBrA4_Chr25	614040	C	G
TcBrA4_Chr25	614060	T	C
TcBrA4_Chr25	614076	T	C
TcBrA4_Chr25	614078	T	G
TcBrA4_Chr25	614084	A	G
TcBrA4_Chr25	614087	T	C
TcBrA4_Chr25	614109	A	C
TcBrA4_Chr25	614118	C	A
TcBrA4_Chr25	614121	C	T
TcBrA4_Chr25	614134	G	T
TcBrA4_Chr25	614194	T	C
TcBrA4_Chr25	614195	G	T
TcBrA4_Chr25	614214	G	A
TcBrA4_Chr25	614282	T	C
TcBrA4_Chr25	614291	T	C
TcBrA4_Chr25	614337	C	A
TcBrA4_Chr25	614454	A	G
TcBrA4_Chr25	614505	C	T
TcBrA4_Chr25	614523	A	C
TcBrA4_Chr25	614533	G	T
TcBrA4_Chr25	614561	G	C
TcBrA4_Chr25	614588	C	T
TcBrA4_Chr25	614589	C	T
TcBrA4_Chr25	614646	A	T
TcBrA4_Chr25	614823	A	G
TcBrA4_Chr25	614877	G	A
TcBrA4_Chr25	614953	T	A
TcBrA4_Chr25	614988	C	T
TcBrA4_Chr25	614992	A	G
TcBrA4_Chr25	615000	C	T
TcBrA4_Chr25	615015	G	A
TcBrA4_Chr25	615109	A	G
TcBrA4_Chr25	615120	G	A
TcBrA4_Chr25	615177	C	T
TcBrA4_Chr25	615180	C	T
TcBrA4_Chr25	615185	C	T
TcBrA4_Chr25	615256	A	T
TcBrA4_Chr25	615257	G	A
TcBrA4_Chr25	615427	G	A
TcBrA4_Chr25	615432	T	C
TcBrA4_Chr25	615438	G	A
TcBrA4_Chr25	615469	C	T
TcBrA4_Chr25	615485	T	G
TcBrA4_Chr25	615572	A	G
TcBrA4_Chr25	615614	T	G
TcBrA4_Chr25	615626	C	T
TcBrA4_Chr25	615645	T	C
TcBrA4_Chr25	615663	A	G
TcBrA4_Chr25	615685	G	A
TcBrA4_Chr25	615706	A	G
TcBrA4_Chr25	615735	T	C
TcBrA4_Chr25	615753	A	G
TcBrA4_Chr25	615799	G	C
TcBrA4_Chr25	615804	C	T
TcBrA4_Chr25	615837	A	C
TcBrA4_Chr25	615844	G	T
TcBrA4_Chr25	615850	A	C
TcBrA4_Chr25	615867	T	C
TcBrA4_Chr25	615906	T	G
TcBrA4_Chr25	615993	C	A
TcBrA4_Chr25	616013	T	C
TcBrA4_Chr25	616092	A	G
TcBrA4_Chr25	616095	T	C
TcBrA4_Chr25	616115	C	A
TcBrA4_Chr25	616156	A	G
TcBrA4_Chr25	616194	C	T
TcBrA4_Chr25	616289	A	G
TcBrA4_Chr25	616330	C	T
TcBrA4_Chr25	616335	A	G
TcBrA4_Chr25	616339	G	A
TcBrA4_Chr25	616343	C	T
TcBrA4_Chr25	616359	A	G
TcBrA4_Chr25	616413	T	C
TcBrA4_Chr25	616529	AGG	A
TcBrA4_Chr25	616532	C	CAA
TcBrA4_Chr25	616542	C	G
TcBrA4_Chr25	616548	T	C
TcBrA4_Chr25	616565	G	A
TcBrA4_Chr25	616934	T	C
TcBrA4_Chr25	616939	T	C
TcBrA4_Chr25	616958	A	G
TcBrA4_Chr25	617005	T	C
TcBrA4_Chr25	617122	G	A
TcBrA4_Chr25	617133	G	T
TcBrA4_Chr25	617136	G	A
TcBrA4_Chr25	617138	A	G
TcBrA4_Chr25	617208	T	TCACCGC
TcBrA4_Chr25	617715	A	G
TcBrA4_Chr25	617724	A	G
TcBrA4_Chr25	617734	T	C
TcBrA4_Chr25	617749	C	T
TcBrA4_Chr25	617750	T	C
TcBrA4_Chr25	617758	C	T
TcBrA4_Chr25	617803	G	A
TcBrA4_Chr25	617924	C	T
TcBrA4_Chr25	617929	T	C
TcBrA4_Chr25	617971	G	A
TcBrA4_Chr25	618127	A	G
TcBrA4_Chr25	618175	G	A
TcBrA4_Chr25	618202	A	G
TcBrA4_Chr25	618253	G	A
TcBrA4_Chr25	618293	T	G
TcBrA4_Chr25	618300	C	T
TcBrA4_Chr25	618334	T	G
TcBrA4_Chr25	618345	A	G
TcBrA4_Chr25	624580	C	T
TcBrA4_Chr25	624620	A	G
TcBrA4_Chr25	624636	G	C
TcBrA4_Chr25	625696	G	A
TcBrA4_Chr25	625705	T	C
TcBrA4_Chr25	625750	T	C
TcBrA4_Chr25	625771	T	C
TcBrA4_Chr25	625786	A	G
TcBrA4_Chr25	625808	A	G
TcBrA4_Chr25	625819	G	A
TcBrA4_Chr25	625851	G	T
TcBrA4_Chr25	625900	T	C
TcBrA4_Chr25	625912	C	T
TcBrA4_Chr25	625942	C	T
TcBrA4_Chr25	626017	A	G
TcBrA4_Chr25	626077	G	A
TcBrA4_Chr25	626119	C	T
TcBrA4_Chr25	626127	T	C
TcBrA4_Chr25	626128	A	G
TcBrA4_Chr25	626239	A	G
TcBrA4_Chr25	626288	C	A
TcBrA4_Chr25	626750	C	T
TcBrA4_Chr25	626775	T	G
TcBrA4_Chr25	626805	G	T
TcBrA4_Chr25	626828	C	A
TcBrA4_Chr25	626874	T	G
TcBrA4_Chr25	626955	C	T
TcBrA4_Chr25	626958	T	C
TcBrA4_Chr25	626979	G	A
TcBrA4_Chr25	627036	A	G
TcBrA4_Chr25	627053	G	A
TcBrA4_Chr25	627114	A	G
TcBrA4_Chr25	627235	T	C
TcBrA4_Chr25	627279	A	G
TcBrA4_Chr25	627285	T	C
TcBrA4_Chr25	627306	G	A
TcBrA4_Chr25	627326	T	C
TcBrA4_Chr25	627343	A	G
TcBrA4_Chr25	627400	C	T
TcBrA4_Chr25	627429	C	A
TcBrA4_Chr25	627441	A	G
TcBrA4_Chr25	627450	A	G
TcBrA4_Chr25	627451	A	G
TcBrA4_Chr25	627480	T	C
TcBrA4_Chr25	627522	G	A
TcBrA4_Chr25	627579	A	G
TcBrA4_Chr25	627642	A	C
TcBrA4_Chr25	627669	T	C
TcBrA4_Chr25	627777	A	G
TcBrA4_Chr25	627796	G	A
TcBrA4_Chr25	627933	G	A
TcBrA4_Chr25	627999	C	T
TcBrA4_Chr25	628091	T	C
TcBrA4_Chr25	628140	T	C
TcBrA4_Chr25	628265	A	C
TcBrA4_Chr25	628272	T	C
TcBrA4_Chr25	628353	G	C
TcBrA4_Chr25	628358	G	T
TcBrA4_Chr25	628437	G	C
TcBrA4_Chr25	628495	C	A
TcBrA4_Chr25	628592	T	C
TcBrA4_Chr25	628715	C	T
TcBrA4_Chr25	628836	C	T
TcBrA4_Chr25	631754	A	C
TcBrA4_Chr25	631772	AT	A
TcBrA4_Chr25	631808	A	T
TcBrA4_Chr25	631812	G	A
TcBrA4_Chr25	631832	C	T
TcBrA4_Chr25	633870	A	G
TcBrA4_Chr25	633886	A	G
TcBrA4_Chr25	633922	A	G
TcBrA4_Chr25	633952	C	T
TcBrA4_Chr25	633964	A	C
TcBrA4_Chr25	633979	T	C
TcBrA4_Chr25	633981	A	G
TcBrA4_Chr25	633991	A	G
TcBrA4_Chr25	634069	T	A
TcBrA4_Chr25	634098	A	G
TcBrA4_Chr25	634138	T	C
TcBrA4_Chr25	634153	C	T
TcBrA4_Chr25	634177	T	C
TcBrA4_Chr25	634225	G	A
TcBrA4_Chr25	634456	A	G
TcBrA4_Chr25	634546	A	G
TcBrA4_Chr25	634591	C	T
TcBrA4_Chr25	634615	G	A
TcBrA4_Chr25	634618	G	A
TcBrA4_Chr25	634653	T	C
TcBrA4_Chr25	635362	C	T
TcBrA4_Chr25	635369	T	C
TcBrA4_Chr25	635425	T	G
TcBrA4_Chr25	635720	T	C
TcBrA4_Chr25	635779	A	G
TcBrA4_Chr25	635828	A	T
TcBrA4_Chr25	635906	T	C
TcBrA4_Chr25	635934	G	A
TcBrA4_Chr25	636039	T	C
TcBrA4_Chr25	636043	C	T
TcBrA4_Chr25	636046	C	T
TcBrA4_Chr25	636069	T	G
TcBrA4_Chr25	636139	G	T
TcBrA4_Chr25	636148	C	T
TcBrA4_Chr25	636162	T	C
TcBrA4_Chr25	636175	T	G
TcBrA4_Chr25	636208	T	C
TcBrA4_Chr25	636244	G	A
TcBrA4_Chr25	636296	A	G
TcBrA4_Chr25	636337	G	C
TcBrA4_Chr25	636374	T	G
TcBrA4_Chr25	636393	T	C
TcBrA4_Chr25	636394	T	C
TcBrA4_Chr25	636489	G	A
TcBrA4_Chr25	636591	C	T
TcBrA4_Chr25	636651	A	C
TcBrA4_Chr25	636702	A	T
TcBrA4_Chr25	636743	G	A
TcBrA4_Chr25	636784	G	T
TcBrA4_Chr25	636786	A	C
TcBrA4_Chr25	636817	C	T
TcBrA4_Chr25	637810	G	A
TcBrA4_Chr25	637818	CAAAAA	C
TcBrA4_Chr25	637832	T	G
TcBrA4_Chr25	637924	A	G
TcBrA4_Chr25	638017	T	C
TcBrA4_Chr25	638033	A	G
TcBrA4_Chr25	638063	G	T
TcBrA4_Chr25	638096	G	A
TcBrA4_Chr25	638125	A	C
TcBrA4_Chr25	638266	C	A
TcBrA4_Chr25	638325	G	T
TcBrA4_Chr25	638423	C	T
TcBrA4_Chr25	638599	C	A
TcBrA4_Chr25	638601	A	C
TcBrA4_Chr25	638631	A	C
TcBrA4_Chr25	638664	T	C
TcBrA4_Chr25	638667	A	G
TcBrA4_Chr25	638811	A	G
TcBrA4_Chr25	638891	T	G
TcBrA4_Chr25	638896	A	C
TcBrA4_Chr25	638913	A	C
TcBrA4_Chr25	638915	G	A
TcBrA4_Chr25	638927	A	G
TcBrA4_Chr25	638998	C	G
TcBrA4_Chr25	639010	A	G
TcBrA4_Chr25	639011	A	G
TcBrA4_Chr25	639116	T	G
TcBrA4_Chr25	639118	C	G
TcBrA4_Chr25	639181	G	A
TcBrA4_Chr25	639239	CA	C
TcBrA4_Chr25	639266	T	C
TcBrA4_Chr25	639375	A	G
TcBrA4_Chr25	639517	T	G
TcBrA4_Chr25	639589	A	G
TcBrA4_Chr25	639613	C	T
TcBrA4_Chr25	639642	G	T
TcBrA4_Chr25	639696	T	C
TcBrA4_Chr25	639736	T	C
TcBrA4_Chr25	639950	T	C
TcBrA4_Chr25	639963	C	T
TcBrA4_Chr25	639972	T	C
TcBrA4_Chr25	639990	T	G
TcBrA4_Chr25	640012	A	G
TcBrA4_Chr25	640019	A	C
TcBrA4_Chr25	640041	T	C
TcBrA4_Chr25	640045	T	C
TcBrA4_Chr25	640046	G	T
TcBrA4_Chr25	640058	A	ACCGCCG
TcBrA4_Chr25	640131	G	A
TcBrA4_Chr25	640141	G	A
TcBrA4_Chr25	640199	A	G
TcBrA4_Chr25	640233	A	G
TcBrA4_Chr25	640239	G	T
TcBrA4_Chr25	640308	A	T
TcBrA4_Chr25	640332	A	G
TcBrA4_Chr25	640342	T	G
TcBrA4_Chr25	640375	A	G
TcBrA4_Chr25	640450	T	G
TcBrA4_Chr25	640611	C	G
TcBrA4_Chr25	640624	G	C
TcBrA4_Chr25	640651	A	C
TcBrA4_Chr25	640755	G	A
TcBrA4_Chr25	640785	C	T
TcBrA4_Chr25	640858	A	C
TcBrA4_Chr25	640924	C	T
TcBrA4_Chr25	640928	T	A
TcBrA4_Chr25	641104	G	A
TcBrA4_Chr25	641151	T	C
TcBrA4_Chr25	641170	G	A
TcBrA4_Chr25	641240	C	T
TcBrA4_Chr25	641305	A	T
TcBrA4_Chr25	641316	G	A
TcBrA4_Chr25	641326	C	T
TcBrA4_Chr25	641332	T	C
TcBrA4_Chr25	641334	T	C
TcBrA4_Chr25	641365	A	G
TcBrA4_Chr25	641488	T	C
TcBrA4_Chr25	641506	A	G
TcBrA4_Chr25	641510	A	G
TcBrA4_Chr25	641515	A	G
TcBrA4_Chr25	641563	C	T
TcBrA4_Chr25	641573	C	A
TcBrA4_Chr25	641713	A	G
TcBrA4_Chr25	641733	T	G
TcBrA4_Chr25	641757	T	C
TcBrA4_Chr25	641768	T	C
TcBrA4_Chr25	641788	T	G
TcBrA4_Chr25	641791	A	G
TcBrA4_Chr25	641794	A	G
TcBrA4_Chr25	641857	T	C
TcBrA4_Chr25	641932	G	T
TcBrA4_Chr25	642010	A	C
TcBrA4_Chr25	642098	G	C
TcBrA4_Chr25	642125	T	G
TcBrA4_Chr25	642131	A	G
TcBrA4_Chr25	642132	C	T
TcBrA4_Chr25	642150	A	C
TcBrA4_Chr25	642156	A	C
TcBrA4_Chr25	642195	A	G
TcBrA4_Chr25	642225	C	T
TcBrA4_Chr25	642237	T	C
TcBrA4_Chr25	642245	T	G
TcBrA4_Chr25	642251	G	A
TcBrA4_Chr25	642270	G	T
TcBrA4_Chr25	642291	T	A
TcBrA4_Chr25	642382	T	G
TcBrA4_Chr25	642389	C	T
TcBrA4_Chr25	642394	GTT	G
TcBrA4_Chr25	642397	GGTGA	G
TcBrA4_Chr25	642423	C	T
TcBrA4_Chr25	642457	T	C
TcBrA4_Chr25	642470	A	G
TcBrA4_Chr25	642475	T	G
TcBrA4_Chr25	642561	T	G
TcBrA4_Chr25	642595	G	C
TcBrA4_Chr25	642617	G	C
TcBrA4_Chr25	642622	G	A
TcBrA4_Chr25	642680	T	C
TcBrA4_Chr25	642682	C	T
TcBrA4_Chr25	642742	C	T
TcBrA4_Chr25	642849	C	T
TcBrA4_Chr25	642914	G	A
TcBrA4_Chr25	642950	A	G
TcBrA4_Chr25	642966	G	A
TcBrA4_Chr25	643035	A	G
TcBrA4_Chr25	643117	G	A
TcBrA4_Chr25	643178	CTCG	C
TcBrA4_Chr25	643215	G	C
TcBrA4_Chr25	643231	A	G
TcBrA4_Chr25	643262	A	C
TcBrA4_Chr25	643284	C	G
TcBrA4_Chr25	643343	T	C
TcBrA4_Chr25	643426	G	A
TcBrA4_Chr25	643469	G	A
TcBrA4_Chr25	643486	A	G
TcBrA4_Chr25	643487	A	G
TcBrA4_Chr25	643836	C	T
TcBrA4_Chr25	643915	G	T
TcBrA4_Chr25	643936	T	C
TcBrA4_Chr25	643939	G	T
TcBrA4_Chr25	643942	G	A
TcBrA4_Chr25	643998	C	T
TcBrA4_Chr25	644021	C	G
TcBrA4_Chr25	644069	C	A
TcBrA4_Chr25	644117	G	T
TcBrA4_Chr25	644131	G	A
TcBrA4_Chr25	644140	T	G
TcBrA4_Chr25	644175	GTT	G
TcBrA4_Chr25	644178	C	CA
TcBrA4_Chr25	644185	T	TC
TcBrA4_Chr25	644223	G	T
TcBrA4_Chr25	644258	T	A
TcBrA4_Chr25	644260	G	A
TcBrA4_Chr25	644286	C	T
TcBrA4_Chr25	644381	G	A
TcBrA4_Chr25	644389	T	G
TcBrA4_Chr25	644405	A	G
TcBrA4_Chr25	644407	A	C
TcBrA4_Chr25	644413	T	C
TcBrA4_Chr25	644431	T	C
TcBrA4_Chr25	644444	T	C
TcBrA4_Chr25	644505	G	T
TcBrA4_Chr25	644626	A	G
TcBrA4_Chr25	644651	A	C
TcBrA4_Chr25	644708	T	G
TcBrA4_Chr25	644720	C	G
TcBrA4_Chr25	644727	G	A
TcBrA4_Chr25	644737	T	C
TcBrA4_Chr25	644746	G	A
TcBrA4_Chr25	644768	C	T
TcBrA4_Chr25	644814	C	T
TcBrA4_Chr25	644834	T	C
TcBrA4_Chr25	644851	A	G
TcBrA4_Chr25	644860	C	A
TcBrA4_Chr25	644978	A	G
TcBrA4_Chr25	644993	C	T
TcBrA4_Chr25	645012	A	C
TcBrA4_Chr25	645029	G	C
TcBrA4_Chr25	645076	T	C
TcBrA4_Chr25	645099	T	A
TcBrA4_Chr25	645205	T	C
TcBrA4_Chr25	645312	C	T
TcBrA4_Chr25	645342	A	C
TcBrA4_Chr25	645416	C	G
TcBrA4_Chr25	645469	A	G
TcBrA4_Chr25	645471	T	G
TcBrA4_Chr25	645475	C	A
TcBrA4_Chr25	645482	T	G
TcBrA4_Chr25	645488	G	A
TcBrA4_Chr25	645494	T	C
TcBrA4_Chr25	645500	T	C
TcBrA4_Chr25	646398	C	T
TcBrA4_Chr25	646403	G	GTA
TcBrA4_Chr25	646421	AGG	A
TcBrA4_Chr25	646427	G	A
TcBrA4_Chr25	646446	C	A
TcBrA4_Chr25	646451	G	A
TcBrA4_Chr25	646487	CT	C
TcBrA4_Chr25	646702	G	T
TcBrA4_Chr25	647011	A	G
TcBrA4_Chr25	647106	A	G
TcBrA4_Chr25	647200	C	G
TcBrA4_Chr25	647232	C	T
TcBrA4_Chr25	647275	C	T
TcBrA4_Chr25	647287	A	AT
TcBrA4_Chr25	647397	G	A
TcBrA4_Chr25	647427	G	A
TcBrA4_Chr25	647431	C	T
TcBrA4_Chr25	647770	C	T
TcBrA4_Chr25	647776	G	A
TcBrA4_Chr25	647795	C	G
TcBrA4_Chr25	647816	T	G
TcBrA4_Chr25	647835	C	T
TcBrA4_Chr25	647909	G	A
TcBrA4_Chr25	647915	C	T
TcBrA4_Chr25	647933	C	T
TcBrA4_Chr25	647969	G	A
TcBrA4_Chr25	648044	T	C
TcBrA4_Chr25	648074	A	C
TcBrA4_Chr25	648165	A	G
TcBrA4_Chr25	648173	A	G
TcBrA4_Chr25	648230	A	G
TcBrA4_Chr25	648260	A	G
TcBrA4_Chr25	648317	G	A
TcBrA4_Chr25	648347	A	G
TcBrA4_Chr25	648399	C	T
TcBrA4_Chr25	648404	A	G
TcBrA4_Chr25	648419	A	G
TcBrA4_Chr25	648524	A	G
TcBrA4_Chr25	648665	C	T
TcBrA4_Chr25	648743	A	G
TcBrA4_Chr25	648800	T	C
TcBrA4_Chr25	648819	A	G
TcBrA4_Chr25	648845	T	G
TcBrA4_Chr25	648884	G	A
TcBrA4_Chr25	648971	C	T
TcBrA4_Chr25	649275	T	G
TcBrA4_Chr25	649299	T	G
TcBrA4_Chr25	649454	A	C
TcBrA4_Chr25	649465	G	GATGTGAATGCGC
TcBrA4_Chr25	649495	T	C
TcBrA4_Chr25	649498	T	C
TcBrA4_Chr25	649504	A	G
TcBrA4_Chr25	649549	A	G
TcBrA4_Chr25	649708	A	G
TcBrA4_Chr25	649810	A	C
TcBrA4_Chr25	649869	T	C
TcBrA4_Chr25	649873	C	G
TcBrA4_Chr25	649914	C	T
TcBrA4_Chr25	649925	T	TA
TcBrA4_Chr25	649953	G	C
TcBrA4_Chr25	651027	A	AAT
TcBrA4_Chr25	651725	G	T
TcBrA4_Chr25	651893	A	G
TcBrA4_Chr25	651926	C	T
TcBrA4_Chr25	651937	T	C
TcBrA4_Chr25	651953	T	C
TcBrA4_Chr25	651959	G	T
TcBrA4_Chr25	652043	C	T
TcBrA4_Chr25	652119	C	T
TcBrA4_Chr25	652146	C	A
TcBrA4_Chr25	652151	A	G
TcBrA4_Chr25	652175	C	T
TcBrA4_Chr25	652177	T	C
TcBrA4_Chr25	652199	G	T
TcBrA4_Chr25	652219	T	C
TcBrA4_Chr25	652235	C	T
TcBrA4_Chr25	652268	C	T
TcBrA4_Chr25	652418	T	A
TcBrA4_Chr25	652466	A	C
TcBrA4_Chr25	652493	C	T
TcBrA4_Chr25	652561	T	C
TcBrA4_Chr25	652562	A	G
TcBrA4_Chr25	652574	A	G
TcBrA4_Chr25	652637	C	T
TcBrA4_Chr25	652643	G	A
TcBrA4_Chr25	652724	A	G
TcBrA4_Chr25	652751	A	C
TcBrA4_Chr25	652752	C	T
TcBrA4_Chr25	652790	G	A
TcBrA4_Chr25	652853	G	A
TcBrA4_Chr25	652883	A	G
TcBrA4_Chr25	653039	C	T
TcBrA4_Chr25	653048	A	G
TcBrA4_Chr25	653168	C	T
TcBrA4_Chr25	653303	A	C
TcBrA4_Chr25	653306	C	T
TcBrA4_Chr25	653324	T	C
TcBrA4_Chr25	653396	A	G
TcBrA4_Chr25	653502	C	A
TcBrA4_Chr25	653519	G	T
TcBrA4_Chr25	653606	T	C
TcBrA4_Chr25	653636	G	A
TcBrA4_Chr25	653816	G	A
TcBrA4_Chr25	653940	T	G
TcBrA4_Chr25	653981	T	C
TcBrA4_Chr25	654018	C	T
TcBrA4_Chr25	654052	C	T
TcBrA4_Chr25	654079	C	CCTT
TcBrA4_Chr25	654108	A	G
TcBrA4_Chr25	654150	G	A
TcBrA4_Chr25	654164	A	C
TcBrA4_Chr25	654170	G	A
TcBrA4_Chr25	654211	A	G
TcBrA4_Chr25	654238	T	TC
TcBrA4_Chr25	654240	A	T
TcBrA4_Chr25	654241	A	C
TcBrA4_Chr25	654243	T	TC
TcBrA4_Chr25	654686	T	C
TcBrA4_Chr25	654714	G	C
TcBrA4_Chr25	654723	G	A
TcBrA4_Chr25	654732	T	C
TcBrA4_Chr25	654740	C	T
TcBrA4_Chr25	654742	G	T
TcBrA4_Chr25	654746	C	T
TcBrA4_Chr25	654930	C	T
TcBrA4_Chr25	654948	C	G
TcBrA4_Chr25	655023	G	A
TcBrA4_Chr25	655271	G	A
TcBrA4_Chr25	655327	AG	A
TcBrA4_Chr25	655362	GAAAAA	G
TcBrA4_Chr25	655419	T	C
TcBrA4_Chr25	655445	C	G
TcBrA4_Chr25	655467	T	G
TcBrA4_Chr25	655470	A	G
TcBrA4_Chr25	655545	A	G
TcBrA4_Chr25	656216	C	T
TcBrA4_Chr25	656252	A	C
TcBrA4_Chr25	656290	G	C
TcBrA4_Chr25	656336	G	A
TcBrA4_Chr25	656338	C	G
TcBrA4_Chr25	656360	T	C
TcBrA4_Chr25	656366	C	T
TcBrA4_Chr25	656394	T	C
TcBrA4_Chr25	656438	C	CTTG
TcBrA4_Chr25	656479	A	G
TcBrA4_Chr25	656529	A	G
TcBrA4_Chr25	656562	T	G
TcBrA4_Chr25	656643	A	G
TcBrA4_Chr25	656661	G	A
TcBrA4_Chr25	656717	A	G
TcBrA4_Chr25	657015	G	A
TcBrA4_Chr25	657197	C	A
TcBrA4_Chr25	657482	T	C
TcBrA4_Chr25	657498	G	A
TcBrA4_Chr25	657537	T	C
TcBrA4_Chr25	657555	A	G
TcBrA4_Chr25	657567	A	G
TcBrA4_Chr25	657600	T	C
TcBrA4_Chr25	657618	A	G
TcBrA4_Chr25	657777	T	C
TcBrA4_Chr25	657780	A	G
TcBrA4_Chr25	657964	C	G
TcBrA4_Chr25	657986	T	C
TcBrA4_Chr25	657987	A	G
TcBrA4_Chr25	657992	T	C
TcBrA4_Chr25	658022	A	G
TcBrA4_Chr25	658069	C	T
TcBrA4_Chr25	658073	T	C
TcBrA4_Chr25	658178	C	T
TcBrA4_Chr25	658179	C	T
TcBrA4_Chr25	658188	A	T
TcBrA4_Chr25	659492	G	A
TcBrA4_Chr25	659540	G	A
TcBrA4_Chr25	659585	T	C
TcBrA4_Chr25	659588	C	T
TcBrA4_Chr25	659590	G	A
TcBrA4_Chr25	659645	A	G
TcBrA4_Chr25	659753	A	G
TcBrA4_Chr25	659770	T	C
TcBrA4_Chr25	659918	G	A
TcBrA4_Chr25	660140	A	G
TcBrA4_Chr25	660248	A	G
TcBrA4_Chr25	660338	C	G
TcBrA4_Chr25	660488	A	G
TcBrA4_Chr25	661594	C	A
TcBrA4_Chr25	661621	T	C
TcBrA4_Chr25	661718	A	G
TcBrA4_Chr25	661740	T	A
TcBrA4_Chr25	661741	G	T
TcBrA4_Chr25	661743	T	C
TcBrA4_Chr25	661769	G	T
TcBrA4_Chr25	661777	A	T
TcBrA4_Chr25	661781	G	A
TcBrA4_Chr25	661813	T	A
TcBrA4_Chr25	661875	T	C
TcBrA4_Chr25	661937	T	C
TcBrA4_Chr25	661965	A	G
TcBrA4_Chr25	661985	C	T
TcBrA4_Chr25	662021	A	C
TcBrA4_Chr25	662025	T	G
TcBrA4_Chr25	662083	T	C
TcBrA4_Chr25	662096	T	C
TcBrA4_Chr25	662126	T	C
TcBrA4_Chr25	662163	G	A
TcBrA4_Chr25	662164	G	C
TcBrA4_Chr25	662231	T	C
TcBrA4_Chr25	662234	A	G
TcBrA4_Chr25	662235	T	G
TcBrA4_Chr25	662249	G	A
TcBrA4_Chr25	662252	C	T
TcBrA4_Chr25	662259	C	A
TcBrA4_Chr25	662365	T	C
TcBrA4_Chr25	662373	G	C
TcBrA4_Chr25	662405	C	G
TcBrA4_Chr25	662454	C	T
TcBrA4_Chr25	662478	T	C
TcBrA4_Chr25	662482	A	G
TcBrA4_Chr25	662498	T	G
TcBrA4_Chr25	662504	A	G
TcBrA4_Chr25	662602	CGCA	C
TcBrA4_Chr25	662635	C	A
TcBrA4_Chr25	662809	A	G
TcBrA4_Chr25	662848	G	A
TcBrA4_Chr25	662867	A	G
TcBrA4_Chr25	662915	A	C
TcBrA4_Chr25	662938	T	C
TcBrA4_Chr25	662952	G	A
TcBrA4_Chr25	662961	G	T
TcBrA4_Chr25	662978	G	A
TcBrA4_Chr25	662997	C	CA
TcBrA4_Chr25	663005	G	A
TcBrA4_Chr25	663012	G	A
TcBrA4_Chr25	663018	C	T
TcBrA4_Chr25	663254	A	G
TcBrA4_Chr25	663277	C	G
TcBrA4_Chr25	663376	A	G
TcBrA4_Chr25	663377	A	G
TcBrA4_Chr25	663394	G	C
TcBrA4_Chr25	663401	T	C
TcBrA4_Chr25	663429	T	C
TcBrA4_Chr25	663450	T	G
TcBrA4_Chr25	663458	A	T
TcBrA4_Chr25	663464	G	A
TcBrA4_Chr25	663497	A	T
TcBrA4_Chr25	663517	T	G
TcBrA4_Chr25	663531	A	G
TcBrA4_Chr25	663556	G	A
TcBrA4_Chr25	663561	T	C
TcBrA4_Chr25	663574	T	A
TcBrA4_Chr25	663606	T	G
TcBrA4_Chr25	663619	T	C
TcBrA4_Chr25	664087	G	A
TcBrA4_Chr25	664097	T	A
TcBrA4_Chr25	664148	G	A
TcBrA4_Chr25	664347	C	T
TcBrA4_Chr25	664348	T	C
TcBrA4_Chr25	664574	A	G
TcBrA4_Chr25	664694	T	A
TcBrA4_Chr25	664911	C	CT
TcBrA4_Chr25	664912	G	C
TcBrA4_Chr25	664932	TTC	T
TcBrA4_Chr25	664937	T	C
TcBrA4_Chr25	664959	T	TCC
TcBrA4_Chr25	664962	T	C
TcBrA4_Chr25	664979	T	C
TcBrA4_Chr25	665076	AGC	A
TcBrA4_Chr25	665080	C	CGT
TcBrA4_Chr25	665134	A	T
TcBrA4_Chr25	665159	T	C
TcBrA4_Chr25	665242	C	T
TcBrA4_Chr25	665273	G	A
TcBrA4_Chr25	665283	C	T
TcBrA4_Chr25	665291	T	G
TcBrA4_Chr25	665443	G	T
TcBrA4_Chr25	665542	C	T
TcBrA4_Chr25	665654	T	C
TcBrA4_Chr25	665750	A	G
TcBrA4_Chr25	665845	C	T
TcBrA4_Chr25	665876	C	T
TcBrA4_Chr25	666107	A	G
TcBrA4_Chr25	666197	C	T
TcBrA4_Chr25	666419	A	T
TcBrA4_Chr25	666503	G	A
TcBrA4_Chr25	666574	T	C
TcBrA4_Chr25	666591	AT	A
TcBrA4_Chr25	666607	T	TA
TcBrA4_Chr25	666608	T	TA
TcBrA4_Chr25	666647	G	A
TcBrA4_Chr25	666661	T	C
TcBrA4_Chr25	666662	A	G
TcBrA4_Chr25	667155	CTG	C
TcBrA4_Chr25	667188	G	C
TcBrA4_Chr25	667307	A	G
TcBrA4_Chr25	667313	T	G
TcBrA4_Chr25	667316	G	T
TcBrA4_Chr25	667366	A	G
TcBrA4_Chr25	667431	A	C
TcBrA4_Chr25	667508	T	C
TcBrA4_Chr25	667510	C	T
TcBrA4_Chr25	667577	C	T
TcBrA4_Chr25	667627	A	C
TcBrA4_Chr25	667692	A	T
TcBrA4_Chr25	667720	T	C
TcBrA4_Chr25	667734	G	C
TcBrA4_Chr25	667735	A	G
TcBrA4_Chr25	667756	T	C
TcBrA4_Chr25	667779	T	C
TcBrA4_Chr25	667798	T	C
TcBrA4_Chr25	667860	T	G
TcBrA4_Chr25	667916	C	T
TcBrA4_Chr25	667996	A	G
TcBrA4_Chr25	668019	C	T
TcBrA4_Chr25	668023	T	G
TcBrA4_Chr25	668083	G	C
TcBrA4_Chr25	668142	A	T
TcBrA4_Chr25	668199	C	T
TcBrA4_Chr25	668224	G	A
TcBrA4_Chr25	668236	T	C
TcBrA4_Chr25	668261	A	G
TcBrA4_Chr25	668320	G	A
TcBrA4_Chr25	668326	C	T
TcBrA4_Chr25	668386	G	C
TcBrA4_Chr25	668409	C	G
TcBrA4_Chr25	668426	C	T
TcBrA4_Chr25	668438	A	C
TcBrA4_Chr25	668445	T	C
TcBrA4_Chr25	668491	A	C
TcBrA4_Chr25	668496	G	T
TcBrA4_Chr25	668499	G	T
TcBrA4_Chr25	668501	CG	C
TcBrA4_Chr25	668527	C	T
TcBrA4_Chr25	668574	T	G
TcBrA4_Chr25	668575	G	T
TcBrA4_Chr25	668628	T	A
TcBrA4_Chr25	668641	G	A
TcBrA4_Chr25	668660	T	C
TcBrA4_Chr25	668663	G	A
TcBrA4_Chr25	668692	A	G
TcBrA4_Chr25	668707	C	T
TcBrA4_Chr25	668733	G	C
TcBrA4_Chr25	668734	C	T
TcBrA4_Chr25	668952	C	T
TcBrA4_Chr25	668960	G	A
TcBrA4_Chr25	669050	C	G
TcBrA4_Chr25	669052	C	T
TcBrA4_Chr25	669053	A	G
TcBrA4_Chr25	669104	T	G
TcBrA4_Chr25	669129	T	G
TcBrA4_Chr25	669216	G	A
TcBrA4_Chr25	669226	A	T
TcBrA4_Chr25	669231	C	T
TcBrA4_Chr25	669233	C	T
TcBrA4_Chr25	669248	C	A
TcBrA4_Chr25	669251	G	A
TcBrA4_Chr25	669295	A	G
TcBrA4_Chr25	669340	C	A
TcBrA4_Chr25	669345	A	C
TcBrA4_Chr25	669379	T	C
TcBrA4_Chr25	669419	C	T
TcBrA4_Chr25	669449	C	T
TcBrA4_Chr25	669451	T	C
TcBrA4_Chr25	669457	A	G
TcBrA4_Chr25	669589	T	C
TcBrA4_Chr25	669686	G	A
TcBrA4_Chr25	669689	C	T
TcBrA4_Chr25	669715	T	G
TcBrA4_Chr25	669760	G	A
TcBrA4_Chr25	669824	C	G
TcBrA4_Chr25	669841	T	G
TcBrA4_Chr25	669879	T	G
TcBrA4_Chr25	669889	G	T
TcBrA4_Chr25	669942	A	C
TcBrA4_Chr25	669951	G	A
TcBrA4_Chr25	669958	G	A
TcBrA4_Chr25	669970	C	G
TcBrA4_Chr25	669984	G	A
TcBrA4_Chr25	669993	A	T
TcBrA4_Chr25	670001	A	G
TcBrA4_Chr25	670003	A	C
TcBrA4_Chr25	670130	C	G
TcBrA4_Chr25	670157	A	G
TcBrA4_Chr25	670260	T	C
TcBrA4_Chr25	670289	A	G
TcBrA4_Chr25	670301	G	A
TcBrA4_Chr25	670420	A	G
TcBrA4_Chr25	670502	G	A
TcBrA4_Chr25	670514	T	C
TcBrA4_Chr25	672688	T	G
TcBrA4_Chr25	672697	T	C
TcBrA4_Chr25	673706	T	C
TcBrA4_Chr25	673746	T	G
TcBrA4_Chr25	673778	T	C
TcBrA4_Chr25	673893	C	T
TcBrA4_Chr25	673899	T	G
TcBrA4_Chr25	674172	G	A
TcBrA4_Chr25	674229	G	C
TcBrA4_Chr25	674244	A	G
TcBrA4_Chr25	674252	G	T
TcBrA4_Chr25	674298	C	T
TcBrA4_Chr25	674397	T	C
TcBrA4_Chr25	674433	G	A
TcBrA4_Chr25	674508	A	G
TcBrA4_Chr25	674511	G	A
TcBrA4_Chr25	674532	T	C
TcBrA4_Chr25	674538	T	C
TcBrA4_Chr25	674541	A	G
TcBrA4_Chr25	674643	G	A
TcBrA4_Chr25	674680	T	C
TcBrA4_Chr25	674785	C	A
TcBrA4_Chr25	674830	GGGAAAA	G
TcBrA4_Chr25	674878	A	AAAAAAAAAAAT
TcBrA4_Chr25	674892	G	A
TcBrA4_Chr25	674950	C	T
TcBrA4_Chr25	675115	AAAAAAAG	A
TcBrA4_Chr25	675150	C	T
TcBrA4_Chr25	675182	A	C
TcBrA4_Chr25	675210	A	G
TcBrA4_Chr25	675227	A	C
TcBrA4_Chr25	675229	T	C
TcBrA4_Chr25	675278	A	G
TcBrA4_Chr25	675291	A	C
TcBrA4_Chr25	675384	T	G
TcBrA4_Chr25	675393	T	C
TcBrA4_Chr25	675496	T	C
TcBrA4_Chr25	675566	G	T
TcBrA4_Chr25	675577	C	T
TcBrA4_Chr25	675582	T	C
TcBrA4_Chr25	675585	T	A
TcBrA4_Chr25	675604	A	C
TcBrA4_Chr25	675605	A	G
TcBrA4_Chr25	675684	A	C
TcBrA4_Chr25	675821	A	G
TcBrA4_Chr25	675841	C	T
TcBrA4_Chr25	675913	G	A
TcBrA4_Chr25	675914	G	A
TcBrA4_Chr25	675921	T	G
TcBrA4_Chr25	675955	A	C
TcBrA4_Chr25	675977	A	G
TcBrA4_Chr25	676023	T	G
TcBrA4_Chr25	676115	C	T
TcBrA4_Chr25	676235	A	G
TcBrA4_Chr25	676294	T	C
TcBrA4_Chr25	676332	A	G
TcBrA4_Chr25	676375	A	C
TcBrA4_Chr25	676376	A	G
TcBrA4_Chr25	676396	A	G
TcBrA4_Chr25	676506	T	C
TcBrA4_Chr25	676532	G	A
TcBrA4_Chr25	676546	G	A
TcBrA4_Chr25	676547	C	T
TcBrA4_Chr25	676591	T	C
TcBrA4_Chr25	676601	G	A
TcBrA4_Chr25	676614	A	G
TcBrA4_Chr25	676646	C	G
TcBrA4_Chr25	676698	G	C
TcBrA4_Chr25	676768	C	T
TcBrA4_Chr25	676770	T	C
TcBrA4_Chr25	676810	T	C
TcBrA4_Chr25	676840	T	C
TcBrA4_Chr25	676861	T	C
TcBrA4_Chr25	676885	A	C
TcBrA4_Chr25	676973	C	T
TcBrA4_Chr25	676996	A	G
TcBrA4_Chr25	676999	C	T
TcBrA4_Chr25	677014	T	A
TcBrA4_Chr25	677030	C	T
TcBrA4_Chr25	677083	T	C
TcBrA4_Chr25	677090	C	T
TcBrA4_Chr25	677099	G	A
TcBrA4_Chr25	677115	T	C
TcBrA4_Chr25	677152	T	C
TcBrA4_Chr25	677191	T	C
TcBrA4_Chr25	677214	C	T
TcBrA4_Chr25	677240	C	T
TcBrA4_Chr25	677291	A	G
TcBrA4_Chr25	677494	T	C
TcBrA4_Chr25	677495	T	C
TcBrA4_Chr25	677502	T	C
TcBrA4_Chr25	677530	G	A
TcBrA4_Chr25	677553	G	A
TcBrA4_Chr25	677562	A	G
TcBrA4_Chr25	677595	A	C
TcBrA4_Chr25	677604	T	C
TcBrA4_Chr25	677627	G	A
TcBrA4_Chr25	677644	T	G
TcBrA4_Chr25	677646	G	A
TcBrA4_Chr25	677658	C	T
TcBrA4_Chr25	677671	T	C
TcBrA4_Chr25	677696	A	G
TcBrA4_Chr25	677721	G	A
TcBrA4_Chr25	677815	T	C
TcBrA4_Chr25	677838	G	A
TcBrA4_Chr25	678060	A	C
TcBrA4_Chr25	678120	T	C
TcBrA4_Chr25	678194	C	T
TcBrA4_Chr25	678214	A	G
TcBrA4_Chr25	678217	T	G
TcBrA4_Chr25	678219	A	G
TcBrA4_Chr25	678231	C	T
TcBrA4_Chr25	678234	T	G
TcBrA4_Chr25	678237	A	G
TcBrA4_Chr25	678251	C	T
TcBrA4_Chr25	678317	G	A
TcBrA4_Chr25	678351	A	G
TcBrA4_Chr25	678376	T	G
TcBrA4_Chr25	678379	GT	G
TcBrA4_Chr25	678408	C	A
TcBrA4_Chr25	678414	A	G
TcBrA4_Chr25	678548	T	C
TcBrA4_Chr25	678621	G	A
TcBrA4_Chr25	678660	A	G
TcBrA4_Chr25	678669	C	G
TcBrA4_Chr25	678681	T	C
TcBrA4_Chr25	678702	C	G
TcBrA4_Chr25	678744	C	T
TcBrA4_Chr25	678756	C	A
TcBrA4_Chr25	678822	A	G
TcBrA4_Chr25	678852	C	A
TcBrA4_Chr25	678882	G	T
TcBrA4_Chr25	678885	C	T
TcBrA4_Chr25	679065	C	T
TcBrA4_Chr25	679296	G	A
TcBrA4_Chr25	679393	G	A
TcBrA4_Chr25	679395	T	G
TcBrA4_Chr25	679399	A	AAGG
TcBrA4_Chr25	679407	G	GAA
TcBrA4_Chr25	679422	G	A
TcBrA4_Chr25	679433	TC	T
TcBrA4_Chr25	679448	T	C
TcBrA4_Chr25	679480	T	A
TcBrA4_Chr25	679484	G	T
TcBrA4_Chr25	679490	C	T
TcBrA4_Chr25	679495	A	T
TcBrA4_Chr25	679529	A	G
TcBrA4_Chr25	679695	C	T
TcBrA4_Chr25	679754	G	T
TcBrA4_Chr25	679796	G	A
TcBrA4_Chr25	679918	C	G
TcBrA4_Chr25	680075	C	T
TcBrA4_Chr25	680111	G	A
TcBrA4_Chr25	680125	G	T
TcBrA4_Chr25	680162	T	C
TcBrA4_Chr25	680179	A	C
TcBrA4_Chr25	680180	G	A
TcBrA4_Chr25	680186	C	T
TcBrA4_Chr25	680221	C	CA
TcBrA4_Chr25	680229	G	A
TcBrA4_Chr25	680232	G	A
TcBrA4_Chr25	680236	T	A
TcBrA4_Chr25	680247	A	G
TcBrA4_Chr25	680256	C	T
TcBrA4_Chr25	680266	T	C
TcBrA4_Chr25	680275	C	A
TcBrA4_Chr25	680285	T	C
TcBrA4_Chr25	680321	A	T
TcBrA4_Chr25	680487	A	G
TcBrA4_Chr25	680631	G	A
TcBrA4_Chr25	680691	T	A
TcBrA4_Chr25	680724	A	G
TcBrA4_Chr25	680877	T	C
TcBrA4_Chr25	681080	C	T
TcBrA4_Chr25	681187	C	T
TcBrA4_Chr25	681304	T	C
TcBrA4_Chr25	681322	G	T
TcBrA4_Chr25	681334	G	A
TcBrA4_Chr25	681347	C	T
TcBrA4_Chr25	681366	T	G
TcBrA4_Chr25	681405	G	A
TcBrA4_Chr25	681410	T	C
TcBrA4_Chr25	681411	AC	A
TcBrA4_Chr25	681414	ATAT	A
TcBrA4_Chr25	681432	G	A
TcBrA4_Chr25	681461	G	T
TcBrA4_Chr25	681708	A	G
TcBrA4_Chr25	681723	C	CAAA
TcBrA4_Chr25	681814	G	A
TcBrA4_Chr25	681869	G	A
TcBrA4_Chr25	681882	T	TA
TcBrA4_Chr25	681922	G	A
TcBrA4_Chr25	681978	A	G
TcBrA4_Chr25	681979	C	A
TcBrA4_Chr25	682176	A	G
TcBrA4_Chr25	682178	A	G
TcBrA4_Chr25	682186	A	G
TcBrA4_Chr25	682190	A	AAAT
TcBrA4_Chr25	682219	C	CA
TcBrA4_Chr25	682244	C	T
TcBrA4_Chr25	682282	T	A
TcBrA4_Chr25	682293	A	C
TcBrA4_Chr25	682394	A	G
TcBrA4_Chr25	682395	C	A
TcBrA4_Chr25	682522	T	C
TcBrA4_Chr25	682600	C	T
TcBrA4_Chr25	682728	C	T
TcBrA4_Chr25	682756	T	C
TcBrA4_Chr25	682780	T	C
TcBrA4_Chr25	682832	G	A
TcBrA4_Chr25	682881	G	C
TcBrA4_Chr25	682932	G	A
TcBrA4_Chr25	682953	T	C
TcBrA4_Chr25	682958	A	T
TcBrA4_Chr25	683044	A	C
TcBrA4_Chr25	683061	T	G
TcBrA4_Chr25	683101	T	G
TcBrA4_Chr25	683111	T	C
TcBrA4_Chr25	683112	T	C
TcBrA4_Chr25	683115	T	A
TcBrA4_Chr25	683162	A	G
TcBrA4_Chr25	683190	G	A
TcBrA4_Chr25	683203	C	CAG
TcBrA4_Chr25	683252	G	A
TcBrA4_Chr25	683269	A	G
TcBrA4_Chr25	683271	C	T
TcBrA4_Chr25	683280	C	T
TcBrA4_Chr25	683311	G	A
TcBrA4_Chr25	683468	T	C
TcBrA4_Chr25	683508	T	A
TcBrA4_Chr25	683533	T	C
TcBrA4_Chr25	683551	G	A
TcBrA4_Chr25	683557	A	C
TcBrA4_Chr25	683576	A	C
TcBrA4_Chr25	683596	T	C
TcBrA4_Chr25	683615	C	G
TcBrA4_Chr25	683616	T	G
TcBrA4_Chr25	683629	G	A
TcBrA4_Chr25	683639	A	T
TcBrA4_Chr21	599308	G	A
TcBrA4_Chr21	599328	A	C
TcBrA4_Chr21	599361	G	T
TcBrA4_Chr21	599443	G	A
TcBrA4_Chr21	599539	G	C
TcBrA4_Chr21	599632	A	G
TcBrA4_Chr21	599673	A	G
TcBrA4_Chr21	599797	G	A
TcBrA4_Chr21	599905	A	G
TcBrA4_Chr21	599950	A	G
TcBrA4_Chr21	599970	A	C
TcBrA4_Chr21	599995	C	A
TcBrA4_Chr21	599998	A	G
TcBrA4_Chr21	600034	C	T
TcBrA4_Chr21	600121	G	C
TcBrA4_Chr21	600139	T	G
TcBrA4_Chr21	600188	C	G
TcBrA4_Chr21	600204	G	T
TcBrA4_Chr21	600207	T	G
TcBrA4_Chr21	600211	A	G
TcBrA4_Chr21	600283	C	T
TcBrA4_Chr21	600307	A	C
TcBrA4_Chr21	600382	T	C
TcBrA4_Chr21	600391	C	T
TcBrA4_Chr21	600403	T	C
TcBrA4_Chr21	600472	G	A
TcBrA4_Chr21	600493	C	T
TcBrA4_Chr21	600494	A	G
TcBrA4_Chr21	600504	A	G
TcBrA4_Chr21	600544	G	A
TcBrA4_Chr21	600616	A	G
TcBrA4_Chr21	600637	A	G
TcBrA4_Chr21	600641	G	T
TcBrA4_Chr21	601631	C	G
TcBrA4_Chr21	601657	G	A
TcBrA4_Chr21	601672	A	T
TcBrA4_Chr21	601679	A	G
TcBrA4_Chr21	601697	A	G
TcBrA4_Chr21	601710	C	T
TcBrA4_Chr21	601774	A	G
TcBrA4_Chr21	601809	A	G
TcBrA4_Chr21	601861	T	G
TcBrA4_Chr21	601877	C	T
TcBrA4_Chr21	601955	A	T
TcBrA4_Chr21	601957	T	A
TcBrA4_Chr21	602162	A	G
TcBrA4_Chr21	602191	C	A
TcBrA4_Chr21	602198	T	C
TcBrA4_Chr21	602204	T	C
TcBrA4_Chr21	602233	T	G
TcBrA4_Chr21	602242	G	A
TcBrA4_Chr21	602318	C	G
TcBrA4_Chr21	602515	G	A
TcBrA4_Chr21	602539	A	G
TcBrA4_Chr21	602542	G	T
TcBrA4_Chr21	602657	G	T
TcBrA4_Chr21	602912	G	C
TcBrA4_Chr21	602917	T	C
TcBrA4_Chr21	602950	GT	G
TcBrA4_Chr21	602952	C	CAA
TcBrA4_Chr21	602954	C	A
TcBrA4_Chr21	603013	T	C
TcBrA4_Chr21	603017	G	A
TcBrA4_Chr21	603062	T	G
TcBrA4_Chr21	603182	A	G
TcBrA4_Chr21	603314	C	T
TcBrA4_Chr21	603332	A	G
TcBrA4_Chr21	603389	A	G
TcBrA4_Chr21	603475	T	C
TcBrA4_Chr21	603534	C	T
TcBrA4_Chr21	603584	A	G
TcBrA4_Chr21	603590	G	A
TcBrA4_Chr21	603643	T	C
TcBrA4_Chr21	603644	G	A
TcBrA4_Chr21	603656	A	G
TcBrA4_Chr21	603764	T	C
TcBrA4_Chr21	603791	G	A
TcBrA4_Chr21	603818	T	A
TcBrA4_Chr21	603835	A	G
TcBrA4_Chr21	603925	G	T
TcBrA4_Chr21	603953	A	G
TcBrA4_Chr21	604022	A	G
TcBrA4_Chr21	604025	A	T
TcBrA4_Chr21	604034	A	G
TcBrA4_Chr21	604106	G	T
TcBrA4_Chr21	604198	G	A
TcBrA4_Chr21	604252	T	G
TcBrA4_Chr21	604253	C	A
TcBrA4_Chr21	604352	G	A
TcBrA4_Chr21	604357	T	G
TcBrA4_Chr21	604407	G	A
TcBrA4_Chr21	604421	G	A
TcBrA4_Chr21	604454	T	C
TcBrA4_Chr21	604499	A	G
TcBrA4_Chr21	604546	C	A
TcBrA4_Chr21	604550	A	G
TcBrA4_Chr21	604574	T	C
TcBrA4_Chr21	604585	T	C
TcBrA4_Chr21	604592	A	G
TcBrA4_Chr21	604600	C	T
TcBrA4_Chr21	604669	T	C
TcBrA4_Chr21	604701	C	T
TcBrA4_Chr21	604723	C	T
TcBrA4_Chr21	604748	A	G
TcBrA4_Chr21	606064	T	C
TcBrA4_Chr21	606082	C	G
TcBrA4_Chr21	606164	G	A
TcBrA4_Chr21	606277	A	G
TcBrA4_Chr21	606383	T	A
TcBrA4_Chr21	606386	T	C
TcBrA4_Chr21	606443	C	T
TcBrA4_Chr21	606656	T	C
TcBrA4_Chr21	606683	T	C
TcBrA4_Chr21	606763	T	TC
TcBrA4_Chr21	606764	A	C
TcBrA4_Chr21	606767	T	C
TcBrA4_Chr21	606768	A	C
TcBrA4_Chr21	607108	T	C
TcBrA4_Chr21	607153	T	G
TcBrA4_Chr21	607162	T	C
TcBrA4_Chr21	607165	T	C
TcBrA4_Chr21	607174	C	T
TcBrA4_Chr21	607182	T	C
TcBrA4_Chr21	607299	C	T
TcBrA4_Chr21	607471	C	T
TcBrA4_Chr21	607493	T	A
TcBrA4_Chr21	607552	A	G
TcBrA4_Chr21	607681	T	C
TcBrA4_Chr21	607751	A	T
TcBrA4_Chr21	607783	G	GGCA
TcBrA4_Chr21	607821	C	T
TcBrA4_Chr21	607896	G	A
TcBrA4_Chr21	607904	T	C
TcBrA4_Chr21	607907	A	C
TcBrA4_Chr21	607911	C	A
TcBrA4_Chr21	607918	T	C
TcBrA4_Chr21	607949	A	G
TcBrA4_Chr21	607958	C	T
TcBrA4_Chr21	607963	T	A
TcBrA4_Chr21	608820	A	G
TcBrA4_Chr21	608833	C	T
TcBrA4_Chr21	608840	A	G
TcBrA4_Chr21	608867	G	GGATA
TcBrA4_Chr21	608876	C	T
TcBrA4_Chr21	608893	A	G
TcBrA4_Chr21	608898	A	C
TcBrA4_Chr21	609006	G	A
TcBrA4_Chr21	609093	T	C
TcBrA4_Chr21	609132	T	C
TcBrA4_Chr21	609228	T	C
TcBrA4_Chr21	609395	A	G
TcBrA4_Chr21	609435	T	C
TcBrA4_Chr21	609486	A	G
TcBrA4_Chr21	609549	A	G
TcBrA4_Chr21	609630	C	T
TcBrA4_Chr21	609632	G	A
TcBrA4_Chr21	609678	G	A
TcBrA4_Chr21	609714	G	A
TcBrA4_Chr21	609735	C	T
TcBrA4_Chr21	609771	A	G
TcBrA4_Chr21	609786	C	T
TcBrA4_Chr21	609792	G	A
TcBrA4_Chr21	609873	C	T
TcBrA4_Chr21	609918	A	G
TcBrA4_Chr21	609939	C	T
TcBrA4_Chr21	609941	G	A
TcBrA4_Chr21	610003	A	G
TcBrA4_Chr21	610158	G	A
TcBrA4_Chr21	610200	A	G
TcBrA4_Chr21	610299	G	C
TcBrA4_Chr21	610463	G	T
TcBrA4_Chr21	610486	A	G
TcBrA4_Chr21	610506	A	G
TcBrA4_Chr21	610811	ATG	A
TcBrA4_Chr21	610814	AT	A
TcBrA4_Chr21	610897	T	G
TcBrA4_Chr21	610911	T	G
TcBrA4_Chr21	610989	T	G
TcBrA4_Chr21	611064	A	C
TcBrA4_Chr21	611172	C	T
TcBrA4_Chr21	611284	T	G
TcBrA4_Chr21	611328	A	G
TcBrA4_Chr21	611376	T	C
TcBrA4_Chr21	611387	T	G
TcBrA4_Chr21	611397	T	G
TcBrA4_Chr21	611409	T	C
TcBrA4_Chr21	611493	C	T
TcBrA4_Chr21	611524	T	G
TcBrA4_Chr21	611526	G	T
TcBrA4_Chr21	611564	C	G
TcBrA4_Chr21	611610	T	C
TcBrA4_Chr21	611618	G	A
TcBrA4_Chr21	611657	T	C
TcBrA4_Chr21	611690	A	G
TcBrA4_Chr21	611757	C	CG
TcBrA4_Chr21	613108	C	T
TcBrA4_Chr21	613111	A	G
TcBrA4_Chr21	613139	A	T
TcBrA4_Chr21	613159	T	C
TcBrA4_Chr21	613213	C	T
TcBrA4_Chr21	613219	C	T
TcBrA4_Chr21	613252	C	T
TcBrA4_Chr21	613258	T	C
TcBrA4_Chr21	613272	T	G
TcBrA4_Chr21	613314	C	A
TcBrA4_Chr21	613324	C	T
TcBrA4_Chr21	613363	G	A
TcBrA4_Chr21	613431	T	A
TcBrA4_Chr21	613460	C	CG
TcBrA4_Chr21	613462	T	TA
TcBrA4_Chr21	613465	CAT	C
TcBrA4_Chr21	613469	C	G
TcBrA4_Chr21	613509	G	T
TcBrA4_Chr21	613518	A	C
TcBrA4_Chr21	613565	A	T
TcBrA4_Chr21	613618	G	A
TcBrA4_Chr21	613624	C	G
TcBrA4_Chr21	613625	C	T
TcBrA4_Chr21	613645	C	G
TcBrA4_Chr21	613655	G	C
TcBrA4_Chr21	613692	T	G
TcBrA4_Chr21	613709	C	T
TcBrA4_Chr21	613719	T	C
TcBrA4_Chr21	613735	C	A
TcBrA4_Chr21	613759	G	A
TcBrA4_Chr21	613785	T	G
TcBrA4_Chr21	613786	G	A
TcBrA4_Chr21	613818	C	T
TcBrA4_Chr21	615279	T	C
TcBrA4_Chr21	615519	G	C
TcBrA4_Chr21	615678	T	C
TcBrA4_Chr21	615696	T	C
TcBrA4_Chr21	615729	T	C
TcBrA4_Chr21	615738	A	G
TcBrA4_Chr21	615800	A	G
TcBrA4_Chr21	616480	T	C
TcBrA4_Chr21	616514	C	T
TcBrA4_Chr21	616530	T	C
TcBrA4_Chr21	616573	GCA	G
TcBrA4_Chr21	616614	C	A
TcBrA4_Chr21	616630	T	TCCCC
TcBrA4_Chr21	616655	A	C
TcBrA4_Chr21	616757	G	A
TcBrA4_Chr21	616786	C	T
TcBrA4_Chr21	616832	A	C
TcBrA4_Chr21	616895	T	C
TcBrA4_Chr21	616916	A	T
TcBrA4_Chr21	616925	A	G
TcBrA4_Chr21	617156	C	A
TcBrA4_Chr21	617540	C	T
TcBrA4_Chr21	617572	G	A
TcBrA4_Chr21	617653	C	T
TcBrA4_Chr21	617815	G	T
TcBrA4_Chr21	617851	G	A
TcBrA4_Chr21	617862	C	T
TcBrA4_Chr21	617902	A	G
TcBrA4_Chr21	617908	C	T
TcBrA4_Chr21	617942	A	G
TcBrA4_Chr21	618024	C	G
TcBrA4_Chr21	618446	C	T
TcBrA4_Chr21	618464	G	C
TcBrA4_Chr21	618477	A	G
TcBrA4_Chr21	618511	C	T
TcBrA4_Chr21	618515	A	G
TcBrA4_Chr21	618542	T	C
TcBrA4_Chr21	618563	G	C
TcBrA4_Chr21	618566	T	C
TcBrA4_Chr21	618570	T	C
TcBrA4_Chr21	618571	T	C
TcBrA4_Chr21	618635	A	C
TcBrA4_Chr21	618794	G	A
TcBrA4_Chr21	618832	C	T
TcBrA4_Chr21	618872	A	G
TcBrA4_Chr21	618890	A	G
TcBrA4_Chr21	618908	T	G
TcBrA4_Chr21	618918	C	T
TcBrA4_Chr21	619024	C	G
TcBrA4_Chr21	619219	C	T
TcBrA4_Chr21	619312	A	C
TcBrA4_Chr21	619317	C	T
TcBrA4_Chr21	619319	C	T
TcBrA4_Chr21	619349	G	C
TcBrA4_Chr21	619443	T	C
TcBrA4_Chr21	619460	T	TA
TcBrA4_Chr21	619512	A	G
TcBrA4_Chr21	619523	C	T
TcBrA4_Chr21	619528	C	T
TcBrA4_Chr21	619560	G	A
TcBrA4_Chr21	619563	G	A
TcBrA4_Chr21	619650	T	C
TcBrA4_Chr21	619665	T	C
TcBrA4_Chr21	619681	T	C
TcBrA4_Chr21	619691	C	T
TcBrA4_Chr21	619703	A	T
TcBrA4_Chr21	619758	C	T
TcBrA4_Chr21	619811	C	G
TcBrA4_Chr21	619865	C	T
TcBrA4_Chr21	619895	T	C
TcBrA4_Chr21	619896	C	T
TcBrA4_Chr21	619905	G	A
TcBrA4_Chr21	619933	G	C
TcBrA4_Chr21	620011	A	G
TcBrA4_Chr21	620086	G	A
TcBrA4_Chr21	620237	A	C
TcBrA4_Chr21	620321	A	G
TcBrA4_Chr21	620341	T	C
TcBrA4_Chr21	620342	G	A
TcBrA4_Chr21	620346	A	G
TcBrA4_Chr21	620352	T	C
TcBrA4_Chr21	620422	G	C
TcBrA4_Chr21	620501	G	A
TcBrA4_Chr21	620502	T	A
TcBrA4_Chr21	620517	A	T
TcBrA4_Chr21	620537	C	T
TcBrA4_Chr21	620566	T	C
TcBrA4_Chr21	620590	C	G
TcBrA4_Chr21	620668	C	T
TcBrA4_Chr21	620671	G	C
TcBrA4_Chr21	620710	A	G
TcBrA4_Chr21	620742	A	G
TcBrA4_Chr21	620778	C	T
TcBrA4_Chr21	620793	A	G
TcBrA4_Chr21	620806	A	C
TcBrA4_Chr21	620838	T	A
TcBrA4_Chr21	620843	A	C
TcBrA4_Chr21	620960	A	G
TcBrA4_Chr21	621084	C	T
TcBrA4_Chr21	621126	G	T
TcBrA4_Chr21	621127	T	C
TcBrA4_Chr21	621129	T	A
TcBrA4_Chr21	621172	A	C
TcBrA4_Chr21	621282	T	C
TcBrA4_Chr21	621306	C	T
TcBrA4_Chr21	621308	T	G
TcBrA4_Chr21	621309	C	T
TcBrA4_Chr21	621490	A	G
TcBrA4_Chr21	621502	C	T
TcBrA4_Chr21	621556	A	G
TcBrA4_Chr21	621570	T	C
TcBrA4_Chr21	621589	A	G
TcBrA4_Chr21	621600	C	G
TcBrA4_Chr21	621649	G	A
TcBrA4_Chr21	621676	A	C
TcBrA4_Chr21	621761	C	T
TcBrA4_Chr21	621776	T	G
TcBrA4_Chr21	621819	T	C
TcBrA4_Chr21	621826	A	G
TcBrA4_Chr21	621841	A	G
TcBrA4_Chr21	621895	G	A
TcBrA4_Chr21	621946	G	A
TcBrA4_Chr21	621976	T	C
TcBrA4_Chr21	622029	T	C
TcBrA4_Chr21	622126	G	A
TcBrA4_Chr21	622130	G	T
TcBrA4_Chr21	622155	GT	G
TcBrA4_Chr21	622180	A	G
TcBrA4_Chr21	622193	T	G
TcBrA4_Chr21	622209	A	C
TcBrA4_Chr21	622266	A	G
TcBrA4_Chr21	622327	T	C
TcBrA4_Chr21	622338	T	C
TcBrA4_Chr21	622421	C	T
TcBrA4_Chr21	622449	T	C
TcBrA4_Chr21	622524	A	G
TcBrA4_Chr21	622599	T	C
TcBrA4_Chr21	622631	C	T
TcBrA4_Chr21	622646	T	C
TcBrA4_Chr21	622682	G	C
TcBrA4_Chr21	622686	T	C
TcBrA4_Chr21	622776	T	C
TcBrA4_Chr21	622781	G	A
TcBrA4_Chr21	622807	T	C
TcBrA4_Chr21	622856	G	T
TcBrA4_Chr21	622869	C	A
TcBrA4_Chr21	622922	T	G
TcBrA4_Chr21	622951	T	C
TcBrA4_Chr21	623048	C	T
TcBrA4_Chr21	623059	T	C
TcBrA4_Chr21	623067	C	G
TcBrA4_Chr21	623069	A	G
TcBrA4_Chr21	623070	T	C
TcBrA4_Chr21	623094	C	T
TcBrA4_Chr21	623118	G	A
TcBrA4_Chr21	623241	C	G
TcBrA4_Chr21	623282	C	T
TcBrA4_Chr21	623284	C	T
TcBrA4_Chr21	623298	G	A
TcBrA4_Chr21	623409	G	A
TcBrA4_Chr21	623444	A	G
TcBrA4_Chr21	623457	A	C
TcBrA4_Chr21	623509	G	T
TcBrA4_Chr21	623569	C	G
TcBrA4_Chr21	623592	T	G
TcBrA4_Chr21	623599	C	G
TcBrA4_Chr21	623602	C	CAA
TcBrA4_Chr21	623604	TCG	T
TcBrA4_Chr21	623623	G	T
TcBrA4_Chr21	623733	G	A
TcBrA4_Chr21	623748	G	A
TcBrA4_Chr21	623817	C	T
TcBrA4_Chr21	624213	G	A
TcBrA4_Chr21	624246	T	C
TcBrA4_Chr21	624321	C	T
TcBrA4_Chr21	624327	A	G
TcBrA4_Chr21	624420	A	G
TcBrA4_Chr21	624429	C	T
TcBrA4_Chr21	624469	G	A
TcBrA4_Chr21	624495	T	C
TcBrA4_Chr21	624546	T	C
TcBrA4_Chr21	624564	T	G
TcBrA4_Chr21	624657	A	G
TcBrA4_Chr21	624660	A	G
TcBrA4_Chr21	624720	C	T
TcBrA4_Chr21	626992	G	A
TcBrA4_Chr21	627006	A	G
TcBrA4_Chr21	627110	G	C
TcBrA4_Chr21	627128	T	A
TcBrA4_Chr21	627220	A	G
TcBrA4_Chr21	627272	G	A
TcBrA4_Chr21	627281	T	C
TcBrA4_Chr21	627329	A	G
TcBrA4_Chr21	627361	A	G
TcBrA4_Chr21	627458	A	G
TcBrA4_Chr21	627560	T	G
TcBrA4_Chr21	627567	G	A
TcBrA4_Chr21	627646	T	G
TcBrA4_Chr21	627673	A	G
TcBrA4_Chr21	627695	C	T
TcBrA4_Chr21	627747	C	T
TcBrA4_Chr21	627822	G	A
TcBrA4_Chr21	627935	T	C
TcBrA4_Chr21	628001	G	A
TcBrA4_Chr21	628035	C	T
TcBrA4_Chr21	628038	T	C
TcBrA4_Chr21	628136	T	C
TcBrA4_Chr21	628303	C	T
TcBrA4_Chr21	628341	C	T
TcBrA4_Chr21	628350	C	T
TcBrA4_Chr21	628413	T	C
TcBrA4_Chr21	628462	T	C
TcBrA4_Chr21	628498	T	C
TcBrA4_Chr21	628514	C	T
TcBrA4_Chr21	628525	A	G
TcBrA4_Chr21	628528	T	G
TcBrA4_Chr21	628587	A	G
TcBrA4_Chr21	628612	A	G
TcBrA4_Chr21	628625	C	T
TcBrA4_Chr21	628718	G	A
TcBrA4_Chr21	628719	A	G
TcBrA4_Chr21	628739	T	C
TcBrA4_Chr21	628764	T	C
TcBrA4_Chr21	628766	G	A
TcBrA4_Chr21	628960	T	C
TcBrA4_Chr21	629064	G	A
TcBrA4_Chr21	629185	T	C
TcBrA4_Chr21	629216	C	T
TcBrA4_Chr21	629297	T	C
TcBrA4_Chr21	629476	C	T
TcBrA4_Chr21	629496	C	T
TcBrA4_Chr21	629545	A	G
TcBrA4_Chr21	629571	T	C
TcBrA4_Chr21	629584	C	T
TcBrA4_Chr21	629586	A	G
TcBrA4_Chr21	629648	C	A
TcBrA4_Chr21	629666	G	A
TcBrA4_Chr21	629668	C	T
TcBrA4_Chr21	630278	C	T
TcBrA4_Chr21	630317	C	A
TcBrA4_Chr21	630342	A	G
TcBrA4_Chr21	630343	C	T
TcBrA4_Chr21	630384	A	G
TcBrA4_Chr21	630406	T	C
TcBrA4_Chr21	630535	T	C
TcBrA4_Chr21	630564	C	T
TcBrA4_Chr21	630620	G	A
TcBrA4_Chr21	630662	T	TACA
TcBrA4_Chr21	630684	C	T
TcBrA4_Chr21	630694	T	C
TcBrA4_Chr21	630751	G	T
TcBrA4_Chr21	630762	T	C
TcBrA4_Chr21	630764	T	C
TcBrA4_Chr21	630868	T	A
TcBrA4_Chr21	630879	T	G
TcBrA4_Chr21	630997	C	T
TcBrA4_Chr21	631079	C	T
TcBrA4_Chr21	631149	C	T
TcBrA4_Chr21	631159	C	A
TcBrA4_Chr21	631199	A	C
TcBrA4_Chr21	631230	T	C
TcBrA4_Chr21	631289	A	G
TcBrA4_Chr21	631329	T	C
TcBrA4_Chr21	631492	A	C
TcBrA4_Chr21	631498	A	C
TcBrA4_Chr21	631535	TC	T
TcBrA4_Chr21	631617	A	G
TcBrA4_Chr21	631647	ATTCCAGCAC	A
TcBrA4_Chr21	631663	T	C
TcBrA4_Chr21	631689	GA	G
TcBrA4_Chr21	631750	A	G
TcBrA4_Chr21	631753	A	G
TcBrA4_Chr21	631819	C	T
TcBrA4_Chr21	631867	T	C
TcBrA4_Chr21	631897	T	C
TcBrA4_Chr21	631913	C	A
TcBrA4_Chr21	631919	T	C
TcBrA4_Chr21	632091	C	T
TcBrA4_Chr21	632093	T	C
TcBrA4_Chr21	632209	G	A
TcBrA4_Chr21	632218	A	C
TcBrA4_Chr21	632221	A	G
TcBrA4_Chr21	632329	G	C
TcBrA4_Chr21	632371	T	C
TcBrA4_Chr21	632397	A	G
TcBrA4_Chr21	632428	C	T
TcBrA4_Chr21	632557	A	G
TcBrA4_Chr21	632566	G	C
TcBrA4_Chr21	632569	A	G
TcBrA4_Chr21	632575	C	T
TcBrA4_Chr21	632662	G	A
TcBrA4_Chr21	632681	A	G
TcBrA4_Chr21	632770	A	G
TcBrA4_Chr21	632812	T	G
TcBrA4_Chr21	632896	C	G
TcBrA4_Chr21	632897	T	C
TcBrA4_Chr21	632919	C	A
TcBrA4_Chr21	632951	T	C
TcBrA4_Chr21	632977	G	A
TcBrA4_Chr21	632989	G	A
TcBrA4_Chr21	633025	G	A
TcBrA4_Chr21	633174	T	G
TcBrA4_Chr21	633247	T	C
TcBrA4_Chr21	633279	T	C
TcBrA4_Chr21	633323	T	G
TcBrA4_Chr21	633364	A	G
TcBrA4_Chr21	633367	T	C
TcBrA4_Chr21	633433	C	A
TcBrA4_Chr21	633442	C	T
TcBrA4_Chr21	633454	G	C
TcBrA4_Chr21	633457	A	T
TcBrA4_Chr21	633487	A	G
TcBrA4_Chr21	633568	T	C
TcBrA4_Chr21	633608	C	T
TcBrA4_Chr21	633619	C	T
TcBrA4_Chr21	633637	G	A
TcBrA4_Chr21	633644	C	A
TcBrA4_Chr21	633650	A	G
TcBrA4_Chr21	633684	C	T
TcBrA4_Chr21	633687	C	T
TcBrA4_Chr21	633689	C	T
TcBrA4_Chr21	633693	C	T
TcBrA4_Chr21	633845	T	G
TcBrA4_Chr21	633868	T	C
TcBrA4_Chr21	633980	A	G
TcBrA4_Chr21	633997	A	G
TcBrA4_Chr21	634039	C	G
TcBrA4_Chr21	634049	A	G
TcBrA4_Chr21	634064	T	G
TcBrA4_Chr21	634170	A	C
TcBrA4_Chr21	634174	G	T
TcBrA4_Chr21	634183	G	A
TcBrA4_Chr21	634187	A	C
TcBrA4_Chr21	634292	G	A
TcBrA4_Chr21	634322	T	G
TcBrA4_Chr21	634387	A	G
TcBrA4_Chr21	634430	C	T
TcBrA4_Chr21	634431	G	A
TcBrA4_Chr21	634462	T	G
TcBrA4_Chr21	634468	G	A
TcBrA4_Chr21	634521	C	T
TcBrA4_Chr21	634593	T	C
TcBrA4_Chr21	634612	T	C
TcBrA4_Chr21	634631	G	C
TcBrA4_Chr21	634638	C	T
TcBrA4_Chr21	634667	A	G
TcBrA4_Chr21	635481	C	T
TcBrA4_Chr21	635483	A	T
TcBrA4_Chr21	635484	T	G
TcBrA4_Chr21	635551	G	C
TcBrA4_Chr21	635601	T	C
TcBrA4_Chr21	635607	G	A
TcBrA4_Chr21	635616	G	A
TcBrA4_Chr21	635732	A	G
TcBrA4_Chr21	635736	T	C
TcBrA4_Chr21	635766	G	C
TcBrA4_Chr21	635793	T	G
TcBrA4_Chr21	635799	C	T
TcBrA4_Chr21	635940	A	G
TcBrA4_Chr21	635955	T	C
TcBrA4_Chr21	635973	A	G
TcBrA4_Chr21	636012	C	T
TcBrA4_Chr21	636048	G	A
TcBrA4_Chr21	636060	T	A
TcBrA4_Chr21	636063	T	C
TcBrA4_Chr21	636147	G	A
TcBrA4_Chr21	636225	A	G
TcBrA4_Chr21	636267	G	C
TcBrA4_Chr21	636438	G	A
TcBrA4_Chr21	636510	A	G
TcBrA4_Chr21	636588	C	T
TcBrA4_Chr21	636594	A	G
TcBrA4_Chr21	636606	G	A
TcBrA4_Chr21	636766	T	C
TcBrA4_Chr21	636780	C	G
TcBrA4_Chr21	636798	G	A
TcBrA4_Chr21	637020	A	C
TcBrA4_Chr21	637155	A	G
TcBrA4_Chr21	637235	A	G
TcBrA4_Chr21	637296	C	A
TcBrA4_Chr21	637326	G	A
TcBrA4_Chr21	637350	C	T
TcBrA4_Chr21	637359	T	C
TcBrA4_Chr21	637542	T	C
TcBrA4_Chr21	637569	T	C
TcBrA4_Chr21	637635	A	G
TcBrA4_Chr21	637650	A	G
TcBrA4_Chr21	637873	G	T
TcBrA4_Chr21	637922	C	T
TcBrA4_Chr21	637923	A	C
TcBrA4_Chr21	637931	C	T
TcBrA4_Chr21	637959	A	C
TcBrA4_Chr21	638152	T	C
TcBrA4_Chr21	638154	T	C
TcBrA4_Chr21	638184	C	T
TcBrA4_Chr21	638319	C	T
TcBrA4_Chr21	638372	A	C
TcBrA4_Chr21	638397	A	G
TcBrA4_Chr21	638416	A	G
TcBrA4_Chr21	638460	A	G
TcBrA4_Chr21	638550	A	C
TcBrA4_Chr21	638564	G	A
TcBrA4_Chr21	638638	C	A
TcBrA4_Chr21	638647	G	T
TcBrA4_Chr21	638650	A	T
TcBrA4_Chr21	638655	T	G
TcBrA4_Chr21	638670	C	A
TcBrA4_Chr21	638673	A	G
TcBrA4_Chr21	638682	G	A
TcBrA4_Chr21	638789	T	C
TcBrA4_Chr21	638792	G	C
TcBrA4_Chr21	638805	A	C
TcBrA4_Chr21	638893	G	C
TcBrA4_Chr21	638931	G	C
TcBrA4_Chr21	638952	C	T
TcBrA4_Chr21	639154	C	G
TcBrA4_Chr21	639167	A	G
TcBrA4_Chr21	639189	G	A
TcBrA4_Chr21	639223	T	G
TcBrA4_Chr21	639245	T	G
TcBrA4_Chr21	639254	G	GTGTA
TcBrA4_Chr21	639330	C	T
TcBrA4_Chr21	639361	A	G
TcBrA4_Chr21	639407	T	G
TcBrA4_Chr21	639438	C	T
TcBrA4_Chr21	639474	T	C
TcBrA4_Chr21	639487	T	C
TcBrA4_Chr21	639519	G	A
TcBrA4_Chr21	639549	A	C
TcBrA4_Chr21	639572	G	A
TcBrA4_Chr21	639589	G	C
TcBrA4_Chr21	639612	A	G
TcBrA4_Chr21	639619	A	G
TcBrA4_Chr21	639643	C	T
TcBrA4_Chr21	639741	G	A
TcBrA4_Chr21	639751	C	T
TcBrA4_Chr21	639808	G	C
TcBrA4_Chr21	639856	A	G
TcBrA4_Chr21	639915	A	C
TcBrA4_Chr21	639931	C	T
TcBrA4_Chr21	639976	T	C
TcBrA4_Chr21	640051	A	G
TcBrA4_Chr21	640171	C	G
TcBrA4_Chr21	640209	A	T
TcBrA4_Chr21	640224	T	G
TcBrA4_Chr21	640241	T	C
TcBrA4_Chr21	640255	G	T
TcBrA4_Chr21	640268	T	C
TcBrA4_Chr21	640301	C	A
TcBrA4_Chr21	640305	T	A
TcBrA4_Chr21	640310	G	A
TcBrA4_Chr21	640328	G	C
TcBrA4_Chr21	640329	G	A
TcBrA4_Chr21	640330	G	C
TcBrA4_Chr21	640332	A	C
TcBrA4_Chr21	640343	T	C
TcBrA4_Chr21	640357	A	C
TcBrA4_Chr21	640385	T	C
TcBrA4_Chr21	640424	C	T
TcBrA4_Chr21	640445	T	C
TcBrA4_Chr21	640472	T	TGTGTG
TcBrA4_Chr21	640492	C	T
TcBrA4_Chr21	640545	G	T
TcBrA4_Chr21	640630	C	A
TcBrA4_Chr21	640641	A	G
TcBrA4_Chr21	640672	G	C
TcBrA4_Chr21	640741	T	C
TcBrA4_Chr21	640752	T	C
TcBrA4_Chr21	640760	A	C
TcBrA4_Chr21	640858	A	G
TcBrA4_Chr21	640906	C	T
TcBrA4_Chr21	640911	G	C
TcBrA4_Chr21	641041	C	T
TcBrA4_Chr21	641071	A	G
TcBrA4_Chr21	641113	G	A
TcBrA4_Chr21	641229	C	T
TcBrA4_Chr21	641230	C	T
TcBrA4_Chr21	641248	T	C
TcBrA4_Chr21	641262	A	G
TcBrA4_Chr21	641263	T	C
TcBrA4_Chr21	641270	T	C
TcBrA4_Chr21	641287	A	G
TcBrA4_Chr21	641306	C	T
TcBrA4_Chr21	641476	G	A
TcBrA4_Chr21	641536	T	C
TcBrA4_Chr21	641551	A	G
TcBrA4_Chr21	641581	A	G
TcBrA4_Chr21	641668	T	G
TcBrA4_Chr21	641674	G	C
TcBrA4_Chr21	641688	C	A
TcBrA4_Chr21	641710	A	C
TcBrA4_Chr21	641721	T	C
TcBrA4_Chr21	641740	A	G
TcBrA4_Chr21	641850	A	G
TcBrA4_Chr21	641947	A	G
TcBrA4_Chr21	642049	T	C
TcBrA4_Chr21	642050	C	T
TcBrA4_Chr21	642073	T	C
TcBrA4_Chr21	642076	C	A
TcBrA4_Chr21	642080	C	T
TcBrA4_Chr21	642085	T	C
TcBrA4_Chr21	642166	A	C
TcBrA4_Chr21	642174	T	G
TcBrA4_Chr21	642312	T	C
TcBrA4_Chr21	642328	A	G
TcBrA4_Chr21	642384	A	C
TcBrA4_Chr21	642400	A	G
TcBrA4_Chr21	642404	G	A
TcBrA4_Chr21	642418	A	C
TcBrA4_Chr21	642431	T	C
TcBrA4_Chr21	642493	T	C
TcBrA4_Chr21	642524	A	G
TcBrA4_Chr21	642627	A	C
TcBrA4_Chr21	642635	A	G
TcBrA4_Chr21	642638	T	C
TcBrA4_Chr21	642658	T	G
TcBrA4_Chr21	642676	G	A
TcBrA4_Chr21	642729	C	T
TcBrA4_Chr21	642768	T	C
TcBrA4_Chr21	642773	G	T
TcBrA4_Chr21	642858	G	A
TcBrA4_Chr21	642866	A	C
TcBrA4_Chr21	642914	T	C
TcBrA4_Chr21	642916	T	G
TcBrA4_Chr21	642921	G	C
TcBrA4_Chr21	642958	T	C
TcBrA4_Chr21	643036	G	A
TcBrA4_Chr21	643117	T	C
TcBrA4_Chr21	643152	G	A
TcBrA4_Chr21	643159	A	T
TcBrA4_Chr21	643193	T	C
TcBrA4_Chr21	643233	G	T
TcBrA4_Chr21	643257	G	A
TcBrA4_Chr21	643284	A	G
TcBrA4_Chr21	643302	C	A
TcBrA4_Chr21	643350	T	C
TcBrA4_Chr21	643398	C	T
TcBrA4_Chr21	643402	T	C
TcBrA4_Chr21	643419	C	T
TcBrA4_Chr21	643425	C	T
TcBrA4_Chr21	643438	A	C
TcBrA4_Chr21	643455	T	C
TcBrA4_Chr21	643466	C	G
TcBrA4_Chr21	643606	G	A
TcBrA4_Chr21	643618	C	A
TcBrA4_Chr21	643628	A	C
TcBrA4_Chr21	643659	T	C
TcBrA4_Chr21	643787	G	T
TcBrA4_Chr21	643797	A	G
TcBrA4_Chr21	643799	T	G
TcBrA4_Chr21	643915	T	G
TcBrA4_Chr21	643934	C	T
TcBrA4_Chr21	643953	T	C
TcBrA4_Chr21	643966	A	G
TcBrA4_Chr21	644002	A	G
TcBrA4_Chr21	644106	C	T
TcBrA4_Chr21	644218	G	T
TcBrA4_Chr21	644241	G	T
TcBrA4_Chr21	644277	T	G
TcBrA4_Chr21	644286	C	G
TcBrA4_Chr21	644295	A	G
TcBrA4_Chr21	644317	G	A
TcBrA4_Chr21	644349	A	G
TcBrA4_Chr21	644404	T	G
TcBrA4_Chr21	644443	T	C
TcBrA4_Chr21	644458	T	A
TcBrA4_Chr21	644461	G	T
TcBrA4_Chr21	644492	G	A
TcBrA4_Chr21	644501	G	T
TcBrA4_Chr21	644518	G	A
TcBrA4_Chr21	644519	C	T
TcBrA4_Chr21	644585	C	A
TcBrA4_Chr21	644602	A	G
TcBrA4_Chr21	644604	A	C
TcBrA4_Chr21	644659	C	T
TcBrA4_Chr21	644660	T	C
TcBrA4_Chr21	644685	T	G
TcBrA4_Chr21	644788	T	C
TcBrA4_Chr21	644836	A	G
TcBrA4_Chr21	644880	C	T
TcBrA4_Chr21	644888	G	C
TcBrA4_Chr21	644911	C	G
TcBrA4_Chr21	644942	C	T
TcBrA4_Chr21	644953	T	A
TcBrA4_Chr21	644970	A	G
TcBrA4_Chr21	644971	A	G
TcBrA4_Chr21	645059	A	C
TcBrA4_Chr21	645165	G	A
TcBrA4_Chr21	645175	G	A
TcBrA4_Chr21	645188	C	T
TcBrA4_Chr21	645202	C	T
TcBrA4_Chr21	645250	T	C
TcBrA4_Chr21	645255	G	A
TcBrA4_Chr21	645265	C	T
TcBrA4_Chr21	645326	T	G
TcBrA4_Chr21	645346	G	T
TcBrA4_Chr21	645369	T	C
TcBrA4_Chr21	645381	T	G
TcBrA4_Chr21	645415	C	T
TcBrA4_Chr21	645431	C	T
TcBrA4_Chr21	645448	T	C
TcBrA4_Chr21	645607	C	T
TcBrA4_Chr21	645632	T	C
TcBrA4_Chr21	645633	T	C
TcBrA4_Chr21	645675	A	G
TcBrA4_Chr21	645707	A	G
TcBrA4_Chr21	645724	G	C
TcBrA4_Chr21	645748	T	C
TcBrA4_Chr21	645764	G	C
TcBrA4_Chr21	645823	A	C
TcBrA4_Chr21	645833	A	C
TcBrA4_Chr21	645839	T	C
TcBrA4_Chr21	645913	C	A
TcBrA4_Chr21	645971	T	C
TcBrA4_Chr21	646012	T	C
TcBrA4_Chr21	646015	A	G
TcBrA4_Chr21	646179	A	C
TcBrA4_Chr21	646183	A	G
TcBrA4_Chr21	646381	T	C
TcBrA4_Chr21	646393	G	A
TcBrA4_Chr21	646400	A	G
TcBrA4_Chr21	646408	C	T
TcBrA4_Chr21	646440	C	T
TcBrA4_Chr21	646458	T	G
TcBrA4_Chr21	646461	G	A
TcBrA4_Chr21	646964	C	T
TcBrA4_Chr21	647015	G	T
TcBrA4_Chr21	647034	A	G
TcBrA4_Chr21	647040	A	G
TcBrA4_Chr21	647103	T	C
TcBrA4_Chr21	647107	C	G
TcBrA4_Chr21	647159	T	C
TcBrA4_Chr21	647236	C	T
TcBrA4_Chr21	647296	C	T
TcBrA4_Chr21	647355	A	G
TcBrA4_Chr21	647372	C	A
TcBrA4_Chr21	647707	T	C
TcBrA4_Chr21	647709	T	C
TcBrA4_Chr21	647782	C	T
TcBrA4_Chr21	647800	G	A
TcBrA4_Chr21	647830	T	C
TcBrA4_Chr21	647836	C	T
TcBrA4_Chr21	647839	C	T
TcBrA4_Chr21	647856	T	C
TcBrA4_Chr21	647861	G	A
TcBrA4_Chr21	647864	C	T
TcBrA4_Chr21	647866	C	T
TcBrA4_Chr21	647928	A	G
TcBrA4_Chr21	647975	G	C
TcBrA4_Chr21	648001	A	G
TcBrA4_Chr21	648023	G	A
TcBrA4_Chr21	648033	C	T
TcBrA4_Chr21	648052	G	A
TcBrA4_Chr21	648055	T	C
TcBrA4_Chr21	648060	T	C
TcBrA4_Chr21	648102	A	G
TcBrA4_Chr21	648137	C	T
TcBrA4_Chr21	648193	A	C
TcBrA4_Chr21	648197	G	T
TcBrA4_Chr21	648229	G	A
TcBrA4_Chr21	648306	G	C
TcBrA4_Chr21	648393	G	C
TcBrA4_Chr21	648405	A	G
TcBrA4_Chr21	648413	A	G
TcBrA4_Chr21	648472	A	G
TcBrA4_Chr21	648498	T	C
TcBrA4_Chr21	648559	A	G
TcBrA4_Chr21	648576	C	T
TcBrA4_Chr21	648616	C	T
TcBrA4_Chr21	648655	T	A
TcBrA4_Chr21	648680	C	T
TcBrA4_Chr21	648700	T	G
TcBrA4_Chr21	648790	A	G
TcBrA4_Chr21	648794	C	T
TcBrA4_Chr21	648807	G	A
TcBrA4_Chr21	648808	G	A
TcBrA4_Chr21	648891	C	G
TcBrA4_Chr21	648937	A	G
TcBrA4_Chr21	648968	A	G
TcBrA4_Chr21	649014	G	A
TcBrA4_Chr21	649019	T	C
TcBrA4_Chr21	649028	A	G
TcBrA4_Chr21	649033	T	C
TcBrA4_Chr21	649083	A	G
TcBrA4_Chr21	649181	A	G
TcBrA4_Chr21	649225	C	A
TcBrA4_Chr21	649265	G	A
TcBrA4_Chr21	649336	G	A
TcBrA4_Chr21	649380	C	T
TcBrA4_Chr21	649483	T	C
TcBrA4_Chr21	649549	C	T
TcBrA4_Chr21	649573	T	C
TcBrA4_Chr21	649603	T	C
TcBrA4_Chr21	649720	T	C
TcBrA4_Chr21	649729	T	C
TcBrA4_Chr21	649809	C	CGT
TcBrA4_Chr21	649812	CT	C
TcBrA4_Chr21	650684	T	C
TcBrA4_Chr21	650693	T	C
TcBrA4_Chr21	650702	T	C
TcBrA4_Chr21	650794	A	G
TcBrA4_Chr21	650805	T	C
TcBrA4_Chr21	650838	T	C
TcBrA4_Chr21	650874	C	T
TcBrA4_Chr21	650904	T	C
TcBrA4_Chr21	650925	C	T
TcBrA4_Chr21	650927	A	C
TcBrA4_Chr21	651057	G	T
TcBrA4_Chr21	651069	G	T
TcBrA4_Chr21	651177	T	C
TcBrA4_Chr21	651180	A	T
TcBrA4_Chr21	651249	T	G
TcBrA4_Chr21	651351	A	G
TcBrA4_Chr21	651426	T	A
TcBrA4_Chr21	651474	A	G
TcBrA4_Chr21	651480	A	G
TcBrA4_Chr21	651509	T	G
TcBrA4_Chr21	651552	G	A
TcBrA4_Chr21	651588	G	T
TcBrA4_Chr21	651702	A	C
TcBrA4_Chr21	651876	A	G
TcBrA4_Chr21	651909	A	T
TcBrA4_Chr21	652008	C	T
[truncated: 315,752+ more rows]
