# Supplementary material for: Strain-specific genome evolution in Trypanosoma cruzi, the agent of Chagas disease
Source: PLoS Pathog. 2021 Jan 28;17(1):e1009254. doi: 10.1371/journal.ppat.1009254 (PMC7872254; doi:10.1371/journal.ppat.1009254)
Supplement: S12 Table — All sequences were retrieved from TriTrypDB database (https://tritrypdb.org/tritrypdb/) release-44. (XLSX) [file ppat.1009254.s024.xlsx]

## Sheet: Orthogroups
S12 Table. Orthologue groups in T. cruzi, T. brucei and Leishmania with total gene count > 6 in Brazil A4 and Y C6. All sequences were retrieved from TriTrypDB database (https://tritrypdb.org/tritrypdb/) release-44.
	Trypanosoma cruzi					Trypanosoma brucei			Leishmania
Group	T. cruzi Brazil A4	T. cruzi Y C6	T. cruzi Dm28c 2018 [1]	T. cruzi TCC [1]	T. cruzi SylvioX10-1 [2]	T. brucei Lister strain 427 2018 [3]	T. brucei TREU927 [4]	T. brucei gambiense DAL972 [5]	L. braziliensis MHOM/BR/75/M2903	L. donovani CL-SL [6]	L. donovani strain LV9	L. infantum JPCM5 [7]	Annotation in Brazil A4 and Y C6 ([# of genes in this group with] this annotation)	Organization in Brazil A4 and Y C6	Identity of the best matched ortholog between Brazil A4 and Y C6 (%)	Genes in the group of Brazil A4 (yellow) and Y C6 (green): [# of genes in the group with distance <= 5kb]
OG0000001	20	13	0	75	12	1	2	1	1	0	0	0	[12]putative target of rapamycin (TOR) kinase 1|[11]hypothetical protein|[7]target of rapamycin (TOR) kinase 1|[2]hypothetical protein, conserved|[1]rab1 small GTP-binding protein|	dispersed in both	94.133	[1]-TcBrA4_0006420	[1]-TcBrA4_0006450	[1]-TcBrA4_0066810	[1]-TcBrA4_0068040	[1]-TcBrA4_0081430	[1]-TcBrA4_0082190	[1]-TcBrA4_0110330	[1]-TcBrA4_0111780	[1]-TcBrA4_0115700	[1]-TcBrA4_0115890	[1]-TcBrA4_0044270	[1]-TcBrA4_0045010	[1]-TcBrA4_0050800	[1]-TcBrA4_0057920	[1]-TcBrA4_0089900	[1]-TcBrA4_0094880	[1]-TcBrA4_0096010	[1]-TcBrA4_0108010	[1]-TcBrA4_0117790	[1]-TcBrA4_0139820	[1]-TcYC6_0042890	[1]-TcYC6_0045200	[1]-TcYC6_0095580	[1]-TcYC6_0095640	[1]-TcYC6_0116330	[1]-TcYC6_0116380	[1]-TcYC6_0002300	[1]-TcYC6_0024370	[1]-TcYC6_0029090	[1]-TcYC6_0032430	[1]-TcYC6_0064900	[1]-TcYC6_0072860	[1]-TcYC6_0094010
OG0000002	10	17	27	38	4	10	4	2	15	11	14	14	[22]elongation factor 1-alpha, putative|[5]elongation factor 1-alpha (EF-1alpha) gene, pseudogene|	duplicated in both (more in Y C6), dispersed in Brazil A4	99.756	[6]-TcBrA4_0044740|TcBrA4_0047450|TcBrA4_0047460|TcBrA4_0048140|TcBrA4_0044760|TcBrA4_0048160	[2]-TcBrA4_0126660|TcBrA4_0126670	[1]-TcBrA4_0126760	[1]-TcBrA4_0126720	[17]-TcYC6_0009450|TcYC6_0009460|TcYC6_0009470|TcYC6_0009480|TcYC6_0009490|TcYC6_0009500|TcYC6_0009510|TcYC6_0009520|TcYC6_0009530|TcYC6_0009540|TcYC6_0009550|TcYC6_0009560|TcYC6_0009570|TcYC6_0009580|TcYC6_0009590|TcYC6_0009600|TcYC6_0009610
OG0000003	3	23	5	9	8	1	1	1	0	0	0	0	[25]hypothetical protein, conserved|[1]hypothetical protein, pseudogene|	duplicated (more in Y C6) and dispersed in both	94.194	[2]-TcBrA4_0020040|TcBrA4_0018920	[1]-TcBrA4_0020020	[16]-TcYC6_0063130|TcYC6_0063150|TcYC6_0063170|TcYC6_0063190|TcYC6_0063210|TcYC6_0063230|TcYC6_0063250|TcYC6_0063270|TcYC6_0063290|TcYC6_0063310|TcYC6_0063330|TcYC6_0063350|TcYC6_0063370|TcYC6_0063390|TcYC6_0063410|TcYC6_0063430	[6]-TcYC6_0063540|TcYC6_0063560|TcYC6_0063580|TcYC6_0063600|TcYC6_0063630|TcYC6_0063660	[1]-TcYC6_0089020
OG0000004	6	19	3	6	36	7	0	0	0	1	0	8	[18]beta tubulin 1.9 mRNA, pseudogene|[5]beta tubulin 1.9, pseudogene|[1]beta tubulin, pseudogene|[1]beta tubulin 2.3 mRNA, pseudogene|	dispersed in both	100	[1]-TcBrA4_0049260	[1]-TcBrA4_0049280	[1]-TcBrA4_0002630	[1]-TcBrA4_0020480	[1]-TcBrA4_0042670	[1]-TcBrA4_0072810	[1]-TcYC6_0003240	[1]-TcYC6_0003250	[1]-TcYC6_0011010	[1]-TcYC6_0011030	[1]-TcYC6_0011040	[1]-TcYC6_0091670	[1]-TcYC6_0091710	[1]-TcYC6_0091760	[1]-TcYC6_0091780	[1]-TcYC6_0091850	[1]-TcYC6_0091920	[1]-TcYC6_0091950	[1]-TcYC6_0008650	[1]-TcYC6_0017860	[1]-TcYC6_0024130	[1]-TcYC6_0026510	[1]-TcYC6_0029270	[1]-TcYC6_0033770	[1]-TcYC6_0034010
OG0000005	5	20	8	28	4	0	0	0	0	0	0	0	[25]hypothetical protein, conserved|	dispersed in both	90.265	[1]-TcBrA4_0105600	[1]-TcBrA4_0105640	[1]-TcBrA4_0107860	[1]-TcBrA4_0065280	[1]-TcBrA4_0068660	[1]-TcYC6_0020470	[1]-TcYC6_0020580	[1]-TcYC6_0020610	[1]-TcYC6_0034150	[1]-TcYC6_0034160	[1]-TcYC6_0034220	[1]-TcYC6_0034330	[1]-TcYC6_0037790	[1]-TcYC6_0038150	[1]-TcYC6_0038460	[1]-TcYC6_0038560	[1]-TcYC6_0039970	[1]-TcYC6_0040810	[1]-TcYC6_0040850	[1]-TcYC6_0040860	[1]-TcYC6_0041150	[1]-TcYC6_0041340	[1]-TcYC6_0041430	[1]-TcYC6_0057710	[1]-TcYC6_0075870
OG0000006	4	20	38	30	8	13	11	6	1	6	0	10	[24]cysteine peptidase, putative|	duplicated (more in Y C6) and dispersed in both	98.077	[3]-TcBrA4_0068570|TcBrA4_0068580|TcBrA4_0068590	[1]-TcBrA4_0068180	[14]-TcYC6_0061320|TcYC6_0061330|TcYC6_0061340|TcYC6_0061350|TcYC6_0061370|TcYC6_0061380|TcYC6_0061400|TcYC6_0061420|TcYC6_0061430|TcYC6_0061440|TcYC6_0061450|TcYC6_0061460|TcYC6_0061470|TcYC6_0061480	[6]-TcYC6_0060580|TcYC6_0060590|TcYC6_0060600|TcYC6_0060610|TcYC6_0060620|TcYC6_0060630
OG0000007	9	15	0	0	12	11	0	7	0	0	0	0	[17]hypothetical protein, pseudogene|[7]protein associated with differentiation 8, putative|	duplicated (more in Y C6) and dispersed in both	96	[3]-TcBrA4_0008190|TcBrA4_0008200|TcBrA4_0008220	[3]-TcBrA4_0090000|TcBrA4_0087280|TcBrA4_0090010	[1]-TcBrA4_0087300	[1]-TcBrA4_0087320	[1]-TcBrA4_0090090	[4]-TcYC6_0001940|TcYC6_0002020|TcYC6_0001950|TcYC6_0002010	[2]-TcYC6_0001990|TcYC6_0001920	[2]-TcYC6_0043720|TcYC6_0043730	[1]-TcYC6_0001970	[1]-TcYC6_0043660	[1]-TcYC6_0043680	[1]-TcYC6_0043700	[1]-TcYC6_0043750	[1]-TcYC6_0043770	[1]-TcYC6_0001390
OG0000008	5	19	14	11	10	11	3	0	12	8	7	12	[22]heat shock protein 70|[1]heat shock protein (HSP70) gene, pseudogene|[1]heat shock protein 70 (hsp70), putative|	duplicated in both (more in Y C6)	99.642	[5]-TcBrA4_0077200|TcBrA4_0077210|TcBrA4_0076580|TcBrA4_0077240|TcBrA4_0077250	[19]-TcYC6_0011400|TcYC6_0011410|TcYC6_0011420|TcYC6_0011430|TcYC6_0011440|TcYC6_0011450|TcYC6_0011460|TcYC6_0011470|TcYC6_0011480|TcYC6_0011490|TcYC6_0011500|TcYC6_0011510|TcYC6_0011520|TcYC6_0011530|TcYC6_0011540|TcYC6_0011550|TcYC6_0011560|TcYC6_0011570|TcYC6_0011580
OG0000009	21	23	0	0	19	1	0	0	1	1	1	1	[23]metallo-peptidase, clan MH, family M18, putative|	duplicated in both (more in Y C6), dispersed in Brazil A4	98.469	[1]-TcBrA4_0007890	[5]-TcBrA4_0034650|TcBrA4_0034660|TcBrA4_0034670|TcBrA4_0034760|TcBrA4_0034770	[2]-TcBrA4_0038360|TcBrA4_0038390	[1]-TcBrA4_0038430	[1]-TcBrA4_0040810	[3]-TcBrA4_0040930|TcBrA4_0040950|TcBrA4_0041020	[1]-TcBrA4_0041650	[5]-TcBrA4_0052130|TcBrA4_0052140|TcBrA4_0052160|TcBrA4_0052180|TcBrA4_0052240	[1]-TcBrA4_0065330	[1]-TcBrA4_0065380	[23]-TcYC6_0105760|TcYC6_0105770|TcYC6_0105780|TcYC6_0105790|TcYC6_0105800|TcYC6_0105810|TcYC6_0105820|TcYC6_0105830|TcYC6_0105840|TcYC6_0105850|TcYC6_0105860|TcYC6_0105870|TcYC6_0105890|TcYC6_0105900|TcYC6_0105910|TcYC6_0105920|TcYC6_0105930|TcYC6_0105940|TcYC6_0105950|TcYC6_0105960|TcYC6_0105970|TcYC6_0105980|TcYC6_0105990
OG0000010	11	11	11	22	6	10	18	4	5	5	5	9	[21]hexose transporter|[1]hexose transporter gene, pseudogene|	duplicated and dispersed in both	99.109	[3]-TcBrA4_0072410|TcBrA4_0072420|TcBrA4_0072430	[2]-TcBrA4_0052550|TcBrA4_0052540	[2]-TcBrA4_0071980|TcBrA4_0072000	[2]-TcBrA4_0072090|TcBrA4_0072100	[1]-TcBrA4_0012890	[1]-TcBrA4_0120200	[9]-TcYC6_0122010|TcYC6_0122020|TcYC6_0122030|TcYC6_0122040|TcYC6_0122050|TcYC6_0122060|TcYC6_0122070|TcYC6_0122080|TcYC6_0122090	[1]-TcYC6_0122150	[1]-TcYC6_0122280
OG0000011	3	18	5	20	12	12	8	3	6	0	12	0	[19]folate/pteridine transporter, putative|[1]putative folate/pteridine transporter|[1]folate/pteridine transporter, pseudogene|	duplicated in Y C6	96.947	[1]-TcBrA4_0020000	[1]-TcBrA4_0020030	[1]-TcBrA4_0123170	[6]-TcYC6_0063340|TcYC6_0063360|TcYC6_0063380|TcYC6_0063400|TcYC6_0063420|TcYC6_0063440	[5]-TcYC6_0063510|TcYC6_0063530|TcYC6_0063550|TcYC6_0063570|TcYC6_0063590	[2]-TcYC6_0063160|TcYC6_0063180	[2]-TcYC6_0063260|TcYC6_0063280	[2]-TcYC6_0063640|TcYC6_0063670	[1]-TcYC6_0089010
OG0000012	3	17	1	10	1	0	1	0	0	0	0	0	[20]hypothetical protein, conserved|	dispersed in both	80.508	[1]-TcBrA4_0022020	[1]-TcBrA4_0023060	[1]-TcBrA4_0018510	[1]-TcYC6_0036710	[1]-TcYC6_0037380	[1]-TcYC6_0037680	[1]-TcYC6_0037730	[1]-TcYC6_0038010	[1]-TcYC6_0038060	[1]-TcYC6_0038430	[1]-TcYC6_0038700	[1]-TcYC6_0039110	[1]-TcYC6_0039370	[1]-TcYC6_0041330	[1]-TcYC6_0041510	[1]-TcYC6_0041560	[1]-TcYC6_0094450	[1]-TcYC6_0094540	[1]-TcYC6_0027600	[1]-TcYC6_0118450
OG0000013	14	6	0	0	0	0	0	0	0	0	0	0	[20]hypothetical protein, conserved|	dispersed in both	93.75	[1]-TcBrA4_0099520	[1]-TcBrA4_0099600	[1]-TcBrA4_0107650	[1]-TcBrA4_0107660	[1]-TcBrA4_0107750	[1]-TcBrA4_0107770	[1]-TcBrA4_0107920	[1]-TcBrA4_0108060	[1]-TcBrA4_0022340	[1]-TcBrA4_0049890	[1]-TcBrA4_0051350	[1]-TcBrA4_0052080	[1]-TcBrA4_0056960	[1]-TcBrA4_0065240	[1]-TcYC6_0056010	[1]-TcYC6_0056710	[1]-TcYC6_0058250	[1]-TcYC6_0058340	[1]-TcYC6_0057900	[1]-TcYC6_0014950
OG0000014	8	12	0	3	8	0	2	0	0	0	0	0	[15]hypothetical protein, conserved|[5]mitotic centromere-associated kinesin (MCAK)|	dispersed in both	84.076	[1]-TcBrA4_0065420	[1]-TcBrA4_0065430	[1]-TcBrA4_0074070	[1]-TcBrA4_0075000	[1]-TcBrA4_0074350	[1]-TcBrA4_0075080	[1]-TcBrA4_0074420	[1]-TcBrA4_0074450	[1]-TcYC6_0102380	[1]-TcYC6_0102420	[1]-TcYC6_0102450	[1]-TcYC6_0102480	[1]-TcYC6_0102750	[1]-TcYC6_0102810	[1]-TcYC6_0102850	[1]-TcYC6_0103410	[1]-TcYC6_0103460	[1]-TcYC6_0103510	[1]-TcYC6_0103560	[1]-TcYC6_0103630
OG0000015	10	9	3	8	3	80	0	0	0	0	0	6	[8]putative receptor-type adenylate cyclase|[6]receptor-type adenylate cyclase|[2]receptor-type adenylate cyclase, pseudogene|[2]adenylyl cyclase|[1]adc1 gene, pseudogene|	dispersed in both	95.234	[2]-TcBrA4_0049210|TcBrA4_0049220	[1]-TcBrA4_0033560	[1]-TcBrA4_0033600	[1]-TcBrA4_0042470	[1]-TcBrA4_0042530	[1]-TcBrA4_0050480	[1]-TcBrA4_0053930	[1]-TcBrA4_0070030	[1]-TcBrA4_0102640	[2]-TcYC6_0107100|TcYC6_0107130	[1]-TcYC6_0051420	[1]-TcYC6_0051460	[1]-TcYC6_0051510	[1]-TcYC6_0106690	[1]-TcYC6_0106790	[1]-TcYC6_0106820	[1]-TcYC6_0107600
OG0000016	3	16	14	16	1	1	1	1	0	0	0	0	[19]hypothetical protein, conserved|	duplicated and dispersed in Y C6	98.828	[1]-TcBrA4_0006090	[1]-TcBrA4_0006190	[1]-TcBrA4_0049950	[6]-TcYC6_0019880|TcYC6_0019890|TcYC6_0019900|TcYC6_0019910|TcYC6_0019930|TcYC6_0019950	[4]-TcYC6_0010380|TcYC6_0010390|TcYC6_0010400|TcYC6_0010410	[4]-TcYC6_0055200|TcYC6_0055220|TcYC6_0055240|TcYC6_0055260	[2]-TcYC6_0055120|TcYC6_0055140
OG0000017	8	10	0	23	4	4	1	1	1	1	1	1	[13]hypothetical protein, conserved|[5]Fungal tRNA ligase phosphodiesterase domain containing protein, putative|	dispersed in both	97.101	[1]-TcBrA4_0139090	[1]-TcBrA4_0139290	[1]-TcBrA4_0020660	[1]-TcBrA4_0048990	[1]-TcBrA4_0065730	[1]-TcBrA4_0069530	[1]-TcBrA4_0070630	[1]-TcBrA4_0076480	[1]-TcYC6_0031590	[1]-TcYC6_0031620	[1]-TcYC6_0031780	[1]-TcYC6_0031800	[1]-TcYC6_0031850	[1]-TcYC6_0031870	[1]-TcYC6_0031920	[1]-TcYC6_0031930	[1]-TcYC6_0032050	[1]-TcYC6_0032080
OG0000018	4	14	11	25	2	2	2	2	0	0	0	0	[13]putative membrane-bound acid phosphatase|[2]membrane-bound acid phosphatase, pseudogene|[2]membrane-bound acid phosphatase|[1]membrane-bound acid phosphatase, putative|	duplicated in both (more in Y C6)	96.794	[3]-TcBrA4_0077580|TcBrA4_0077590|TcBrA4_0076700	[1]-TcBrA4_0077540	[14]-TcYC6_0011820|TcYC6_0011830|TcYC6_0011840|TcYC6_0014370|TcYC6_0011850|TcYC6_0011860|TcYC6_0011870|TcYC6_0011880|TcYC6_0011890|TcYC6_0011900|TcYC6_0011910|TcYC6_0011920|TcYC6_0011930|TcYC6_0011940
OG0000019	2	16	2	12	1	1	1	1	1	2	1	2	[18]Lys-63-specific deubiquitinase BRCC36, putative|	dispersed in both	97.386	[1]-TcBrA4_0097120	[1]-TcBrA4_0097160	[1]-TcYC6_0020900	[1]-TcYC6_0020920	[1]-TcYC6_0020940	[1]-TcYC6_0020960	[1]-TcYC6_0020980	[1]-TcYC6_0021000	[1]-TcYC6_0021030	[1]-TcYC6_0021050	[1]-TcYC6_0021070	[1]-TcYC6_0021090	[1]-TcYC6_0086660	[1]-TcYC6_0087060	[1]-TcYC6_0087080	[1]-TcYC6_0087110	[1]-TcYC6_0087130	[1]-TcYC6_0087160
OG0000020	1	17	0	0	0	0	0	0	0	0	0	0	[18]hypothetical protein|	dispersed in both	85.981	[1]-TcBrA4_0131140	[1]-TcYC6_0002390	[1]-TcYC6_0002430	[1]-TcYC6_0002470	[1]-TcYC6_0003930	[1]-TcYC6_0004200	[1]-TcYC6_0004240	[1]-TcYC6_0015780	[1]-TcYC6_0015830	[1]-TcYC6_0015880	[1]-TcYC6_0024390	[1]-TcYC6_0024450	[1]-TcYC6_0112100	[1]-TcYC6_0112160	[1]-TcYC6_0112210	[1]-TcYC6_0002840	[1]-TcYC6_0009100	[1]-TcYC6_0064770
OG0000021	2	15	3	0	1	1	0	1	0	0	0	0	[15]protein kinase, putative|[1]Aurora kinase C|[1]putative protein kinase|	dispersed in both	98.438	[1]-TcBrA4_0071720	[1]-TcBrA4_0097170	[1]-TcYC6_0020910	[1]-TcYC6_0020930	[1]-TcYC6_0020950	[1]-TcYC6_0020970	[1]-TcYC6_0020990	[1]-TcYC6_0021010	[1]-TcYC6_0021020	[1]-TcYC6_0021040	[1]-TcYC6_0021080	[1]-TcYC6_0086670	[1]-TcYC6_0087050	[1]-TcYC6_0087070	[1]-TcYC6_0087100	[1]-TcYC6_0087120	[1]-TcYC6_0087150
OG0000022	10	7	52	36	0	3	6	3	2	1	2	1	[17]flagellar calcium-binding 24 kDa protein|	duplicated in both, dispersed in Brazil A4	99.057	[8]-TcBrA4_0006620|TcBrA4_0006640|TcBrA4_0006690|TcBrA4_0006740|TcBrA4_0006780|TcBrA4_0006790|TcBrA4_0006800|TcBrA4_0006810	[2]-TcBrA4_0006360|TcBrA4_0006390	[7]-TcYC6_0054920|TcYC6_0054930|TcYC6_0054940|TcYC6_0054950|TcYC6_0054960|TcYC6_0054970|TcYC6_0054980
OG0000023	12	4	0	0	3	0	0	0	0	0	0	0	[11]hypothetical protein|[4]hypothetical protein, conserved|[1]hypothetical protein, pseudogene|	dispersed in both	91.176	[1]-TcBrA4_0109620	[1]-TcBrA4_0110680	[1]-TcBrA4_0110870	[1]-TcBrA4_0110880	[1]-TcBrA4_0110980	[1]-TcBrA4_0111650	[1]-TcBrA4_0018350	[1]-TcBrA4_0022040	[1]-TcBrA4_0031440	[1]-TcBrA4_0060290	[1]-TcBrA4_0066010	[1]-TcBrA4_0076340	[1]-TcYC6_0039190	[1]-TcYC6_0039230	[1]-TcYC6_0040030	[1]-TcYC6_0029200
OG0000024	13	3	10	4	1	0	0	0	0	0	0	0	[9]putative multidrug resistance protein E|[3]hypothetical protein|[2]multidrug resistance protein E|[1]multidrug resistance-associated protein, putative (fragment)|[1]multidrug resistance protein A,p-glycoprotein|	dispersed in both	98.23	[2]-TcBrA4_0072490|TcBrA4_0072520	[1]-TcBrA4_0080420	[1]-TcBrA4_0080460	[1]-TcBrA4_0138830	[1]-TcBrA4_0139070	[1]-TcBrA4_0020690	[1]-TcBrA4_0031360	[1]-TcBrA4_0051280	[1]-TcBrA4_0066150	[1]-TcBrA4_0066300	[1]-TcBrA4_0068980	[1]-TcBrA4_0069550	[1]-TcYC6_0031970	[1]-TcYC6_0032200	[1]-TcYC6_0033300
OG0000025	13	3	0	0	8	0	2	0	0	0	0	0	[13]hypothetical protein, conserved|[3]SH3 domain protein|	dispersed in both	84.462	[1]-TcBrA4_0006340	[1]-TcBrA4_0007380	[1]-TcBrA4_0081420	[1]-TcBrA4_0086780	[1]-TcBrA4_0017700	[1]-TcBrA4_0026030	[1]-TcBrA4_0029010	[1]-TcBrA4_0039380	[1]-TcBrA4_0048770	[1]-TcBrA4_0107560	[1]-TcBrA4_0119960	[1]-TcBrA4_0121700	[1]-TcBrA4_0135270	[1]-TcYC6_0029610	[1]-TcYC6_0089060	[1]-TcYC6_0094590
OG0000026	14	2	0	0	0	0	0	0	0	0	0	0	[14]hypothetical protein, conserved|[2]minichromosomal repetitive DNA (pTCNRE3), pseudogene|	duplicated and dispersed in both	81.579	[4]-TcBrA4_0109630|TcBrA4_0109640|TcBrA4_0109650|TcBrA4_0109660	[2]-TcBrA4_0041350|TcBrA4_0041370	[2]-TcBrA4_0109710|TcBrA4_0109730	[1]-TcBrA4_0041360	[1]-TcBrA4_0065030	[1]-TcBrA4_0065040	[1]-TcBrA4_0039460	[1]-TcBrA4_0053190	[1]-TcBrA4_0070340	[2]-TcYC6_0008050|TcYC6_0008060
OG0000027	14	2	1	1	12	1	2	1	1	0	0	0	[15]hypothetical protein|[1]putative target of rapamycin (TOR) kinase 1|	dispersed in both	88.106	[1]-TcBrA4_0045600	[1]-TcBrA4_0045900	[1]-TcBrA4_0046850	[1]-TcBrA4_0051860	[1]-TcBrA4_0051890	[1]-TcBrA4_0066950	[1]-TcBrA4_0067040	[1]-TcBrA4_0071330	[1]-TcBrA4_0071470	[1]-TcBrA4_0071350	[1]-TcBrA4_0075270	[1]-TcBrA4_0086880	[1]-TcBrA4_0088660	[1]-TcBrA4_0123180	[1]-TcYC6_0005750	[1]-TcYC6_0090690
OG0000028	10	5	36	23	4	4	1	1	1	1	1	1	[7]Fungal tRNA ligase phosphodiesterase domain containing protein, putative|[4]hypothetical protein, pseudogene|[4]hypothetical protein, conserved|	dispersed in both	95.627	[1]-TcBrA4_0048980	[1]-TcBrA4_0048940	[1]-TcBrA4_0138600	[1]-TcBrA4_0138630	[1]-TcBrA4_0139230	[1]-TcBrA4_0139240	[1]-TcBrA4_0000200	[1]-TcBrA4_0051250	[1]-TcBrA4_0066080	[1]-TcBrA4_0066380	[1]-TcYC6_0032250	[1]-TcYC6_0032260	[1]-TcYC6_0032290	[1]-TcYC6_0033290	[1]-TcYC6_0032390
OG0000029	10	5	0	0	1	0	0	0	0	0	0	0	[15]hypothetical protein, conserved|	dispersed in both	91.146	[1]-TcBrA4_0081530	[1]-TcBrA4_0081690	[1]-TcBrA4_0081800	[1]-TcBrA4_0116420	[1]-TcBrA4_0119860	[1]-TcBrA4_0002010	[1]-TcBrA4_0044350	[1]-TcBrA4_0044990	[1]-TcBrA4_0092250	[1]-TcBrA4_0105230	[1]-TcYC6_0007470	[1]-TcYC6_0007510	[1]-TcYC6_0007540	[1]-TcYC6_0026520	[1]-TcYC6_0120680
OG0000030	4	10	12	27	14	1	1	1	0	0	0	0	[14]tyrosine aminotransferase|	duplicated and dispersed in Y C6	99.449	[1]-TcBrA4_0017660	[1]-TcBrA4_0018030	[1]-TcBrA4_0002890	[1]-TcBrA4_0030350	[7]-TcYC6_0047080|TcYC6_0047090|TcYC6_0047100|TcYC6_0047110|TcYC6_0047120|TcYC6_0047130|TcYC6_0047140	[2]-TcYC6_0126730|TcYC6_0126740	[1]-TcYC6_0085550
OG0000031	13	1	33	33	13	1	1	1	1	1	1	1	[14]clathrin coat assembly protein ap19, putative|	duplicated and dispersed in Brazil A4	98.214	[5]-TcBrA4_0042270|TcBrA4_0042290|TcBrA4_0042300|TcBrA4_0042280|TcBrA4_0042310	[3]-TcBrA4_0128950|TcBrA4_0128960|TcBrA4_0128970	[2]-TcBrA4_0070230|TcBrA4_0070240	[2]-TcBrA4_0070260|TcBrA4_0070270	[1]-TcBrA4_0128930	[1]-TcYC6_0109780
OG0000032	2	12	14	18	1	3	4	4	1	1	1	1	[13]serine peptidase, Clan SC, Family S10, putative|[1]isolate C45 serine carboxypeptidase gene, pseudogene|	duplicated in both (more in Y C6)	98.953	[2]-TcBrA4_0044610|TcBrA4_0048170	[12]-TcYC6_0022300|TcYC6_0022310|TcYC6_0022320|TcYC6_0022330|TcYC6_0022340|TcYC6_0022350|TcYC6_0022360|TcYC6_0022370|TcYC6_0022380|TcYC6_0022390|TcYC6_0022400|TcYC6_0022410
OG0000033	12	2	0	6	10	1	4	1	1	1	0	1	[13]hypothetical protein|[1]Basal body protein|	duplicated in both (more in Brazil A4), dispersed in Brazil A4	97.214	[7]-TcBrA4_0051640|TcBrA4_0051660|TcBrA4_0051670|TcBrA4_0051690|TcBrA4_0051720|TcBrA4_0051710|TcBrA4_0051750	[4]-TcBrA4_0025780|TcBrA4_0025790|TcBrA4_0025800|TcBrA4_0025810	[1]-TcBrA4_0051770	[2]-TcYC6_0005940|TcYC6_0005950
OG0000034	9	5	3	0	0	1	0	0	3	5	4	4	[14]amino acid permease, putative|	duplicated in both, dispersed in Brazil A4	98.409	[3]-TcBrA4_0034230|TcBrA4_0034240|TcBrA4_0034250	[3]-TcBrA4_0126490|TcBrA4_0126500|TcBrA4_0126510	[2]-TcBrA4_0070820|TcBrA4_0070810	[1]-TcBrA4_0126470	[5]-TcYC6_0107410|TcYC6_0107420|TcYC6_0107430|TcYC6_0107440|TcYC6_0107450
OG0000035	5	9	8	5	3	0	0	0	0	0	0	0	[6]Trypomastigote, Alanine, Serine and Valine rich protein (TASV), subfamily C|[4]Trypomastigote, Alanine, Serine and Valine rich protein (TASV), subfamily B|[2]TASV-C-11 gene, pseudogene|[2]hypothetical protein|	duplicated and dispersed in both	96	[3]-TcBrA4_0006080|TcBrA4_0006100|TcBrA4_0005280	[2]-TcBrA4_0006180|TcBrA4_0005290	[3]-TcYC6_0010480|TcYC6_0010430|TcYC6_0010440	[3]-TcYC6_0020030|TcYC6_0019920|TcYC6_0019940	[1]-TcYC6_0055130	[1]-TcYC6_0055210	[1]-TcYC6_0055250
OG0000036	2	12	0	0	0	0	0	0	0	0	0	0	[10]hypothetical protein|[2]hypothetical protein, conserved|[1]phosphatidylinositol-4-phosphate 5-kinase-like, putative|[1]phosphatidylinositol-4-phosphate 5-kinase|	dispersed in both	79.487	[1]-TcBrA4_0009750	[1]-TcBrA4_0009790	[1]-TcYC6_0001200	[1]-TcYC6_0001240	[1]-TcYC6_0001250	[1]-TcYC6_0004500	[1]-TcYC6_0004520	[1]-TcYC6_0004550	[1]-TcYC6_0082300	[1]-TcYC6_0082320	[1]-TcYC6_0082350	[1]-TcYC6_0082390	[1]-TcYC6_0082510	[1]-TcYC6_0082560
OG0000037	1	13	40	0	3	1	0	7	2	3	0	0	[14]protein associated with differentiation 8, putative|	dispersed in both	95.955	[1]-TcBrA4_0009770	[2]-TcYC6_0001220|TcYC6_0001230	[2]-TcYC6_0082410|TcYC6_0082430	[1]-TcYC6_0001160	[1]-TcYC6_0001890	[1]-TcYC6_0001910	[1]-TcYC6_0043670	[1]-TcYC6_0043690	[1]-TcYC6_0043740	[1]-TcYC6_0043760	[1]-TcYC6_0082370	[1]-TcYC6_0082540
OG0000038	1	13	2	5	2	2	2	2	1	1	1	1	[14]RNA-binding protein, putative|	duplicated in Y C6	99.49	[1]-TcBrA4_0104680	[13]-TcYC6_0053600|TcYC6_0053620|TcYC6_0053640|TcYC6_0053660|TcYC6_0053680|TcYC6_0053700|TcYC6_0053720|TcYC6_0053740|TcYC6_0053760|TcYC6_0053780|TcYC6_0053800|TcYC6_0053820|TcYC6_0053840
OG0000039	6	8	8	14	13	0	0	0	2	4	4	3	[11]D-isomer specific 2-hydroxyacid dehydrogenase-protein, putative|[2]hypothetical protein|[1]d-isomer specific 2-hydroxyacid dehydrogenase- like protein|	duplicated and dispersed in both	98.24	[4]-TcBrA4_0122740|TcBrA4_0122780|TcBrA4_0122800|TcBrA4_0122830	[1]-TcBrA4_0122680	[1]-TcBrA4_0122900	[6]-TcYC6_0088550|TcYC6_0088580|TcYC6_0088620|TcYC6_0088650|TcYC6_0088680|TcYC6_0088710	[2]-TcYC6_0088480|TcYC6_0088510
OG0000040	1	13	1	9	0	0	0	0	1	1	1	1	[8]DnaJ chaperone protein, putative|[6]putative DnaJ chaperone protein|	dispersed in both	79.343	[1]-TcBrA4_0129360	[1]-TcYC6_0002370	[1]-TcYC6_0002410	[1]-TcYC6_0002450	[1]-TcYC6_0003950	[1]-TcYC6_0004220	[1]-TcYC6_0004250	[1]-TcYC6_0015770	[1]-TcYC6_0015820	[1]-TcYC6_0015870	[1]-TcYC6_0024380	[1]-TcYC6_0024460	[1]-TcYC6_0112040	[1]-TcYC6_0112120
OG0000041	6	7	0	16	2	1	1	1	1	1	1	1	[11]UEV domain/Zinc finger, C3HC4 type (RING finger), putative|[2]hypothetical protein, pseudogene|	dispersed in both	96.774	[1]-TcBrA4_0018300	[1]-TcBrA4_0018370	[1]-TcBrA4_0018410	[1]-TcBrA4_0023590	[1]-TcBrA4_0068780	[1]-TcBrA4_0110300	[1]-TcYC6_0007740	[1]-TcYC6_0007750	[1]-TcYC6_0007760	[1]-TcYC6_0007770	[1]-TcYC6_0036880	[1]-TcYC6_0037920	[1]-TcYC6_0027350
OG0000042	11	2	0	1	11	0	0	0	0	0	0	0	[8]hypothetical protein, conserved|[3]hypothetical protein, pseudogene|[2]hypothetical protein|	dispersed in both	72.222	[1]-TcBrA4_0069060	[1]-TcBrA4_0069070	[1]-TcBrA4_0007850	[1]-TcBrA4_0011300	[1]-TcBrA4_0032110	[1]-TcBrA4_0039880	[1]-TcBrA4_0050370	[1]-TcBrA4_0067630	[1]-TcBrA4_0080600	[1]-TcBrA4_0086890	[1]-TcBrA4_0087050	[1]-TcYC6_0077420	[1]-TcYC6_0078540
OG0000043	9	4	22	0	5	1	1	1	3	1	1	1	[12]lipase, putative|[1]phospholipase A1 (PLA1) gene, pseudogene|	duplicated and dispersed in both	89.914	[3]-TcBrA4_0041880|TcBrA4_0041890|TcBrA4_0041910	[2]-TcBrA4_0031890|TcBrA4_0031900	[2]-TcBrA4_0041930|TcBrA4_0041500	[1]-TcBrA4_0052400	[1]-TcBrA4_0052430	[3]-TcYC6_0105190|TcYC6_0105210|TcYC6_0105220	[1]-TcYC6_0105160
OG0000044	1	12	11	11	0	0	0	0	1	1	2	2	[13]prostaglandin F2alpha synthase|	duplicated and dispersed in Y C6	97.895	[1]-TcBrA4_0061050	[9]-TcYC6_0070510|TcYC6_0070520|TcYC6_0070530|TcYC6_0070540|TcYC6_0070550|TcYC6_0070560|TcYC6_0070570|TcYC6_0070580|TcYC6_0070590	[2]-TcYC6_0070450|TcYC6_0070460	[1]-TcYC6_0070610
OG0000045	5	8	11	7	6	15	5	4	5	1	2	2	[13]cation transporter, putative|	duplicated in both	97.844	[5]-TcBrA4_0077700|TcBrA4_0077710|TcBrA4_0077720|TcBrA4_0077730|TcBrA4_0077740	[8]-TcYC6_0013970|TcYC6_0013980|TcYC6_0013990|TcYC6_0012050|TcYC6_0014000|TcYC6_0014010|TcYC6_0014020|TcYC6_0012060
OG0000046	3	10	5	10	0	2	2	1	2	2	2	3	[9]P-type H+-ATPase, putative|[4]proton motive P-type ATPase, pseudogene|	duplicated in both (more in Y C6), and dispersed in Brazil A4	98.596	[2]-TcBrA4_0083310|TcBrA4_0083320	[1]-TcBrA4_0083240	[5]-TcYC6_0116900|TcYC6_0116910|TcYC6_0116920|TcYC6_0116930|TcYC6_0116940	[5]-TcYC6_0116960|TcYC6_0116970|TcYC6_0116980|TcYC6_0116990|TcYC6_0117000
OG0000047	11	1	10	11	8	9	11	3	8	5	7	10	[9]heat shock protein 85, putative|[3]heat shock protein-like, pseudogene|	duplicated and dispersed in Brazil A4	99.716	[5]-TcBrA4_0002230|TcBrA4_0002250|TcBrA4_0002260|TcBrA4_0002280|TcBrA4_0002270	[3]-TcBrA4_0064950|TcBrA4_0064960|TcBrA4_0064940	[2]-TcBrA4_0015160|TcBrA4_0015170	[1]-TcBrA4_0011580	[1]-TcYC6_0124540
OG0000048	9	3	0	0	2	0	0	0	0	0	0	0	[12]hypothetical protein, conserved|	dispersed in both	81.538	[1]-TcBrA4_0040320	[1]-TcBrA4_0040450	[1]-TcBrA4_0002340	[1]-TcBrA4_0018670	[1]-TcBrA4_0031940	[1]-TcBrA4_0039820	[1]-TcBrA4_0042210	[1]-TcBrA4_0049370	[1]-TcBrA4_0053150	[1]-TcYC6_0104700	[1]-TcYC6_0104710	[1]-TcYC6_0104720
OG0000049	10	2	0	0	3	0	0	0	0	0	0	0	[12]hypothetical protein, conserved|	dispersed in both	83.158	[1]-TcBrA4_0021010	[1]-TcBrA4_0021120	[1]-TcBrA4_0064250	[1]-TcBrA4_0064270	[1]-TcBrA4_0064290	[1]-TcBrA4_0140090	[1]-TcBrA4_0140140	[1]-TcBrA4_0052910	[1]-TcBrA4_0068730	[1]-TcBrA4_0139680	[1]-TcYC6_0026120	[1]-TcYC6_0037510
OG0000050	9	3	21	1	0	0	0	0	0	0	0	0	[12]putative glycine dehydrogenase|	dispersed in both	93.13	[1]-TcBrA4_0031260	[1]-TcBrA4_0039580	[1]-TcBrA4_0066230	[1]-TcBrA4_0066910	[1]-TcBrA4_0080260	[1]-TcBrA4_0081620	[1]-TcBrA4_0097850	[1]-TcBrA4_0116480	[1]-TcBrA4_0126950	[1]-TcYC6_0120420	[1]-TcYC6_0120790	[1]-TcYC6_0120880
OG0000051	3	9	0	0	0	0	0	0	1	1	1	1	[12]hypothetical protein, conserved|	dispersed in both	89.055	[1]-TcBrA4_0046110	[1]-TcBrA4_0046930	[1]-TcBrA4_0071290	[1]-TcYC6_0021370	[1]-TcYC6_0021400	[1]-TcYC6_0022240	[1]-TcYC6_0022950	[1]-TcYC6_0022980	[1]-TcYC6_0023020	[1]-TcYC6_0023050	[1]-TcYC6_0000740	[1]-TcYC6_0015230
OG0000052	6	6	5	9	1	1	1	1	1	1	1	1	[10]hypothetical protein, conserved|[1]hypothetical protein, pseudogene|[1]hypothetical protein|	dispersed in both	96.484	[1]-TcBrA4_0044830	[1]-TcBrA4_0044840	[1]-TcBrA4_0067090	[1]-TcBrA4_0112680	[1]-TcBrA4_0114660	[1]-TcBrA4_0136720	[1]-TcYC6_0003380	[1]-TcYC6_0003390	[1]-TcYC6_0015440	[1]-TcYC6_0015450	[1]-TcYC6_0030180	[1]-TcYC6_0059850
OG0000053	2	10	4	1	3	0	0	0	0	0	0	0	[12]hypothetical protein|	dispersed in both	89.524	[1]-TcBrA4_0060260	[1]-TcBrA4_0060270	[1]-TcYC6_0033440	[1]-TcYC6_0033510	[1]-TcYC6_0035620	[1]-TcYC6_0035650	[1]-TcYC6_0035670	[1]-TcYC6_0037280	[1]-TcYC6_0037300	[1]-TcYC6_0037860	[1]-TcYC6_0015330	[1]-TcYC6_0117740
OG0000054	4	8	21	39	73	1	2	1	1	1	1	1	[12]serine sulfhydrylase|	duplicated and dispersed in both	99.673	[2]-TcBrA4_0089280|TcBrA4_0089290	[1]-TcBrA4_0088730	[1]-TcBrA4_0089310	[5]-TcYC6_0044870|TcYC6_0044880|TcYC6_0044890|TcYC6_0044900|TcYC6_0044910	[1]-TcYC6_0044440	[1]-TcYC6_0046320	[1]-TcYC6_0128170
OG0000055	1	11	1	5	0	1	1	1	1	1	1	1	[12]hypothetical protein, conserved|	duplicated in Y C6	97.255	[1]-TcBrA4_0104690	[11]-TcYC6_0053610|TcYC6_0053630|TcYC6_0053670|TcYC6_0053690|TcYC6_0053710|TcYC6_0053730|TcYC6_0053750|TcYC6_0053770|TcYC6_0053790|TcYC6_0053810|TcYC6_0053830
OG0000056	4	8	7	12	1	1	1	1	0	0	0	0	[12]hypothetical protein, conserved|	dispersed in both	97.297	[2]-TcBrA4_0122700|TcBrA4_0122730	[1]-TcBrA4_0122820	[1]-TcBrA4_0122890	[3]-TcYC6_0088470|TcYC6_0088500|TcYC6_0088530	[3]-TcYC6_0088570|TcYC6_0088600|TcYC6_0088640	[2]-TcYC6_0088700|TcYC6_0088730
OG0000057	3	9	7	12	1	1	1	1	1	1	1	1	[12]hypothetical protein, conserved|	duplicated and dispersed in Y C6	97.656	[1]-TcBrA4_0122720	[1]-TcBrA4_0122810	[1]-TcBrA4_0122880	[6]-TcYC6_0088560|TcYC6_0088590|TcYC6_0088630|TcYC6_0088660|TcYC6_0088690|TcYC6_0088720	[3]-TcYC6_0088460|TcYC6_0088490|TcYC6_0088520
OG0000058	4	8	0	0	8	0	0	0	0	0	0	0	[12]hypothetical protein|	dispersed in both	92.233	[1]-TcBrA4_0131130	[1]-TcBrA4_0131290	[1]-TcBrA4_0131580	[1]-TcBrA4_0131610	[1]-TcYC6_0015790	[1]-TcYC6_0015840	[1]-TcYC6_0015890	[1]-TcYC6_0110120	[1]-TcYC6_0110160	[1]-TcYC6_0112090	[1]-TcYC6_0112150	[1]-TcYC6_0009110
OG0000059	10	1	10	3	2	0	0	0	0	0	0	0	[11]hypothetical protein, conserved|	dispersed in both	83.077	[1]-TcBrA4_0021850	[1]-TcBrA4_0022140	[1]-TcBrA4_0110450	[1]-TcBrA4_0110500	[1]-TcBrA4_0111140	[1]-TcBrA4_0108550	[1]-TcBrA4_0111580	[1]-TcBrA4_0018520	[1]-TcBrA4_0031430	[1]-TcBrA4_0117490	[1]-TcYC6_0038980
OG0000060	4	7	1	12	2	1	2	2	0	0	0	0	[7]zinc finger protein, putative|[4]hypothetical protein, conserved|	dispersed in both	93.548	[1]-TcBrA4_0002020	[1]-TcBrA4_0039510	[1]-TcBrA4_0080220	[1]-TcBrA4_0104920	[1]-TcYC6_0094310	[1]-TcYC6_0094370	[1]-TcYC6_0120380	[1]-TcYC6_0120830	[1]-TcYC6_0049360	[1]-TcYC6_0067150	[1]-TcYC6_0112880
OG0000061	3	8	9	12	0	0	0	0	3	4	4	4	[11]hypothetical protein, conserved|	dispersed in both	87.017	[1]-TcBrA4_0046910	[1]-TcBrA4_0071300	[1]-TcBrA4_0115030	[1]-TcYC6_0023460	[1]-TcYC6_0023680	[1]-TcYC6_0023770	[1]-TcYC6_0023800	[1]-TcYC6_0023820	[1]-TcYC6_0023860	[1]-TcYC6_0001080	[1]-TcYC6_0010000
OG0000062	6	5	16	14	2	5	6	3	0	0	0	0	[6]amino acid transporter|[5]putative amino acid transporter|	duplicated and dispersed in both	95.91	[3]-TcBrA4_0050260|TcBrA4_0050270|TcBrA4_0050280	[1]-TcBrA4_0032570	[1]-TcBrA4_0032640	[1]-TcBrA4_0032700	[4]-TcYC6_0026750|TcYC6_0026760|TcYC6_0026770|TcYC6_0026780	[1]-TcYC6_0106040
OG0000063	2	9	6	14	1	0	0	0	1	1	1	1	[11]hypothetical protein, conserved|	duplicated in both (more in Y C6)	92.798	[2]-TcBrA4_0050860|TcBrA4_0050870	[9]-TcYC6_0040390|TcYC6_0040400|TcYC6_0040410|TcYC6_0040420|TcYC6_0040430|TcYC6_0040440|TcYC6_0040450|TcYC6_0040460|TcYC6_0040470
OG0000064	8	3	0	0	0	0	0	0	0	0	0	0	[11]hypothetical protein|	dispersed in both	93.478	[1]-TcBrA4_0107570	[1]-TcBrA4_0107680	[1]-TcBrA4_0107720	[1]-TcBrA4_0107870	[1]-TcBrA4_0108040	[1]-TcBrA4_0065190	[1]-TcBrA4_0082170	[1]-TcBrA4_0111380	[1]-TcYC6_0119860	[1]-TcYC6_0119930	[1]-TcYC6_0120010
OG0000065	5	6	2	6	1	2	2	2	0	5	5	3	[11]60S ribosomal protein L5, putative|	duplicated in both	100	[5]-TcBrA4_0063880|TcBrA4_0063890|TcBrA4_0063900|TcBrA4_0063910|TcBrA4_0063930	[6]-TcYC6_0067510|TcYC6_0067520|TcYC6_0067530|TcYC6_0067540|TcYC6_0067550|TcYC6_0067560
OG0000066	2	9	1	6	0	1	1	0	0	0	0	0	[5]Flagellar Member 3|[2]hypothetical protein|[2]Tcc2i18.3|[1]TC3_70K14.6|[1]Tcc2i18.2|	duplicated in Y C6	91.134	[1]-TcBrA4_0092780	[1]-TcBrA4_0092840	[9]-TcYC6_0092570|TcYC6_0092580|TcYC6_0092630|TcYC6_0092640|TcYC6_0092650|TcYC6_0092660|TcYC6_0092670|TcYC6_0092710|TcYC6_0092740
OG0000067	4	6	4	5	1	3	2	2	1	1	1	1	[9]Mitochondrial outer membrane protein porin, putative|[1]hypothetical protein, pseudogene|	duplicated and dispersed in both	98.305	[2]-TcBrA4_0115510|TcBrA4_0115520	[1]-TcBrA4_0114980	[1]-TcBrA4_0020530	[4]-TcYC6_0000560|TcYC6_0000570|TcYC6_0000580|TcYC6_0000590	[2]-TcYC6_0000100|TcYC6_0000110
OG0000069	7	3	0	0	0	0	0	0	0	0	0	0	[10]hypothetical protein|	duplicated in both, dispersed in Brazil A4	75.41	[2]-TcBrA4_0049580|TcBrA4_0049600	[2]-TcBrA4_0069280|TcBrA4_0069300	[1]-TcBrA4_0040020	[1]-TcBrA4_0047870	[1]-TcBrA4_0051120	[3]-TcYC6_0010180|TcYC6_0010200|TcYC6_0010210
OG0000070	8	2	5	0	4	0	0	0	0	0	0	0	[10]hypothetical protein, conserved|	dispersed in both	83.702	[1]-TcBrA4_0105850	[1]-TcBrA4_0108100	[1]-TcBrA4_0108160	[1]-TcBrA4_0051360	[1]-TcBrA4_0065200	[1]-TcBrA4_0066510	[1]-TcBrA4_0101510	[1]-TcBrA4_0121150	[1]-TcYC6_0014870	[1]-TcYC6_0014900
OG0000071	9	1	0	24	2	0	0	0	0	0	0	0	[9]amino acid transporter|[1]putative amino acid transporter|	duplicated and dispersed in Brazil A4	95.669	[6]-TcBrA4_0071030|TcBrA4_0071040|TcBrA4_0071050|TcBrA4_0071070|TcBrA4_0071060|TcBrA4_0071080	[3]-TcBrA4_0032580|TcBrA4_0032610|TcBrA4_0032620	[1]-TcYC6_0026820
OG0000072	2	8	1	5	0	0	1	1	1	1	1	1	[10]hypothetical protein, conserved|	dispersed in both	86.364	[1]-TcBrA4_0071410	[1]-TcBrA4_0071480	[1]-TcYC6_0021360	[1]-TcYC6_0023510	[1]-TcYC6_0022960	[1]-TcYC6_0022990	[1]-TcYC6_0023030	[1]-TcYC6_0023870	[1]-TcYC6_0010010	[1]-TcYC6_0015220
OG0000073	5	5	0	0	2	0	0	0	0	0	0	0	[10]surface protein TolT, putative|	duplicated in both, dispersed in Brazil A4	94.382	[3]-TcBrA4_0101950|TcBrA4_0101960|TcBrA4_0101970	[1]-TcBrA4_0101180	[1]-TcBrA4_0120940	[5]-TcYC6_0078130|TcYC6_0078140|TcYC6_0078150|TcYC6_0078160|TcYC6_0078170
OG0000074	5	5	0	0	0	0	0	0	0	0	0	0	[10]hypothetical protein|	duplicated and dispersed in both	95.706	[2]-TcBrA4_0032850|TcBrA4_0032860	[2]-TcBrA4_0032970|TcBrA4_0033000	[1]-TcBrA4_0032960	[3]-TcYC6_0106070|TcYC6_0106090|TcYC6_0106120	[1]-TcYC6_0026840	[1]-TcYC6_0026850
OG0000075	2	8	8	8	4	2	2	1	3	3	3	3	[10]ATP synthase F1, alpha subunit|	duplicated in both (more in Y C6)	99.474	[2]-TcBrA4_0044160|TcBrA4_0044170	[8]-TcYC6_0041970|TcYC6_0041980|TcYC6_0041990|TcYC6_0042000|TcYC6_0042010|TcYC6_0042020|TcYC6_0042030|TcYC6_0042040
OG0000076	6	4	0	11	1	1	0	0	0	0	0	0	[9]Trypomastigote small surface antigen protein 3|[1]hypothetical protein|	duplicated in both (more in Brazil A4)	85.333	[6]-TcBrA4_0103930|TcBrA4_0103940|TcBrA4_0103950|TcBrA4_0103960|TcBrA4_0103970|TcBrA4_0103980	[4]-TcYC6_0052850|TcYC6_0052860|TcYC6_0052870|TcYC6_0052880
OG0000077	8	1	0	8	8	0	2	0	0	0	0	0	[9]hypothetical protein, conserved|	dispersed in both	74.299	[1]-TcBrA4_0094400	[1]-TcBrA4_0094870	[1]-TcBrA4_0136690	[1]-TcBrA4_0138470	[1]-TcBrA4_0002610	[1]-TcBrA4_0008330	[1]-TcBrA4_0059950	[1]-TcBrA4_0111680	[1]-TcYC6_0050460
OG0000078	6	3	1	8	1	0	0	0	0	0	0	0	[9]putative syntaxin binding protein|	dispersed in both	89.147	[1]-TcBrA4_0022320	[1]-TcBrA4_0022360	[1]-TcBrA4_0018530	[1]-TcBrA4_0031420	[1]-TcBrA4_0031520	[1]-TcBrA4_0111630	[1]-TcYC6_0038780	[1]-TcYC6_0038970	[1]-TcYC6_0039850
OG0000079	3	6	8	0	0	0	0	0	0	0	0	0	[9]hypothetical protein, conserved|	dispersed in both	80.07	[1]-TcBrA4_0018540	[1]-TcBrA4_0018570	[1]-TcBrA4_0110400	[1]-TcYC6_0037710	[1]-TcYC6_0038860	[1]-TcYC6_0039180	[1]-TcYC6_0039210	[1]-TcYC6_0020370	[1]-TcYC6_0027500
OG0000080	4	5	4	3	2	3	2	2	0	0	0	0	[5]hypothetical protein, conserved|[3]hypothetical protein, pseudogene|[1]zinc finger protein, pseudogene|	dispersed in both	93.93	[1]-TcBrA4_0021680	[1]-TcBrA4_0027060	[1]-TcBrA4_0053510	[1]-TcBrA4_0107450	[1]-TcYC6_0009040	[1]-TcYC6_0054130	[1]-TcYC6_0056120	[1]-TcYC6_0065100	[1]-TcYC6_0120940
OG0000081	6	3	0	0	3	0	0	0	0	0	0	0	[9]hypothetical protein|	dispersed in both	80.851	[1]-TcBrA4_0111110	[1]-TcBrA4_0111600	[1]-TcBrA4_0021900	[1]-TcBrA4_0069130	[1]-TcBrA4_0095790	[1]-TcBrA4_0105720	[1]-TcYC6_0005190	[1]-TcYC6_0005200	[1]-TcYC6_0005210
OG0000082	3	6	0	0	0	0	0	0	0	0	0	0	[7]hypothetical protein|[2]hypothetical protein, pseudogene|	dispersed in both	90.741	[1]-TcBrA4_0000240	[1]-TcBrA4_0021630	[1]-TcBrA4_0044220	[1]-TcYC6_0017490	[1]-TcYC6_0017530	[1]-TcYC6_0017540	[1]-TcYC6_0026960	[1]-TcYC6_0067240	[1]-TcYC6_0100860
OG0000083	6	3	6	1	4	1	2	2	3	3	3	3	[2]kinesin-like protein|[2]kinesin K39|[2]kinesin-like protein, pseudogene|[1]hypothetical protein|[1]putative kinesin-like protein|[1]kinesin, putative (fragment)|	duplicated in both, dispersed in Brazil A4	97.246	[3]-TcBrA4_0038610|TcBrA4_0038690|TcBrA4_0038710	[1]-TcBrA4_0133340	[1]-TcBrA4_0135900	[1]-TcBrA4_0075820	[3]-TcYC6_0019620|TcYC6_0018430|TcYC6_0019630
OG0000084	4	5	8	9	5	3	0	0	0	0	0	0	[4]UDP-Gal or UDP-GlcNAc-dependent glycosyltransferase , putative|[3]UDP-Gal or UDP-GlcNAc-dependent glycosyltransferase, putative (fragment)|[1]hypothetical protein, conserved|[1]UDP-Gal or UDP-GlcNAc-dependent glycosyltransferase|	duplicated in Y C6	86.076	[1]-TcBrA4_0005200	[1]-TcBrA4_0005260	[1]-TcBrA4_0042200	[1]-TcBrA4_0060380	[5]-TcYC6_0060780|TcYC6_0060800|TcYC6_0060820|TcYC6_0060840|TcYC6_0060860
OG0000085	3	6	0	0	4	0	0	0	0	0	0	0	[9]hypothetical protein|	dispersed in both	50.794	[1]-TcBrA4_0049360	[1]-TcBrA4_0049390	[1]-TcBrA4_0042240	[1]-TcYC6_0021270	[1]-TcYC6_0021300	[1]-TcYC6_0021310	[1]-TcYC6_0021330	[1]-TcYC6_0022270	[1]-TcYC6_0022290
OG0000086	6	3	12	24	2	0	0	3	0	0	0	0	[9]hypothetical protein, conserved|	duplicated in both (more in Brazil A4)	97.095	[6]-TcBrA4_0048670|TcBrA4_0048680|TcBrA4_0048690|TcBrA4_0048700|TcBrA4_0048710|TcBrA4_0048720	[3]-TcYC6_0114130|TcYC6_0114140|TcYC6_0114150
OG0000087	5	4	0	0	4	0	0	0	0	0	0	0	[9]hypothetical protein, conserved|	dispersed in both	90.476	[1]-TcBrA4_0049660	[1]-TcBrA4_0052050	[1]-TcBrA4_0052100	[1]-TcBrA4_0099570	[1]-TcBrA4_0126200	[1]-TcYC6_0058370	[1]-TcYC6_0058990	[1]-TcYC6_0057030	[1]-TcYC6_0059650
OG0000088	6	3	7	48	1	0	1	0	0	0	0	0	[7]hypothetical protein, conserved|[2]hypothetical protein|	dispersed in both	87.5	[1]-TcBrA4_0024390	[1]-TcBrA4_0024600	[1]-TcBrA4_0024650	[1]-TcBrA4_0081370	[1]-TcBrA4_0082930	[1]-TcBrA4_0051230	[1]-TcYC6_0118410	[1]-TcYC6_0118430	[1]-TcYC6_0118460
OG0000089	2	7	0	7	1	0	0	0	0	0	0	0	[8]hypothetical protein, conserved|[1]cosmid C71 mucin-like protein gene and c71 surface protein (sp1) gene, pseudogene|	dispersed in both	61.194	[1]-TcBrA4_0051510	[1]-TcBrA4_0110490	[1]-TcYC6_0038630	[1]-TcYC6_0038770	[1]-TcYC6_0039160	[1]-TcYC6_0039520	[1]-TcYC6_0039570	[1]-TcYC6_0039780	[1]-TcYC6_0020500
OG0000090	6	3	12	0	2	1	1	0	1	1	1	1	[9]Checkpoint protein HUS1, putative|	dispersed in both	98.033	[1]-TcBrA4_0138650	[1]-TcBrA4_0138770	[1]-TcBrA4_0139330	[1]-TcBrA4_0065720	[1]-TcBrA4_0066120	[1]-TcBrA4_0066370	[1]-TcYC6_0031650	[1]-TcYC6_0031940	[1]-TcYC6_0032370
OG0000091	4	5	12	14	2	2	2	2	3	1	1	1	[9]Amastin surface glycoprotein, putative|	duplicated in both, dispersed in Brazil A4	95.312	[2]-TcBrA4_0075490|TcBrA4_0075520	[1]-TcBrA4_0075460	[1]-TcBrA4_0121990	[5]-TcYC6_0087480|TcYC6_0087510|TcYC6_0087540|TcYC6_0087570|TcYC6_0087600
OG0000092	3	6	4	7	9	0	0	0	0	0	0	0	[5]protein associated with differentiation 8, putative|[3]hypothetical protein, pseudogene|[1]putative protein associated with differentiation 4|	duplicated in Y C6	94.529	[1]-TcBrA4_0090030	[1]-TcBrA4_0090060	[1]-TcBrA4_0075930	[3]-TcYC6_0001170|TcYC6_0001370|TcYC6_0001180	[2]-TcYC6_0082520|TcYC6_0082530	[1]-TcYC6_0001150
OG0000093	2	7	6	6	4	3	2	1	4	5	6	4	[8]elongation factor 2|[1]elongation factor 2, pseudogene|	duplicated in Y C6	99.528	[1]-TcBrA4_0003270	[1]-TcBrA4_0002980	[7]-TcYC6_0080610|TcYC6_0080620|TcYC6_0080630|TcYC6_0080640|TcYC6_0080650|TcYC6_0080660|TcYC6_0080670
OG0000094	2	7	3	13	2	2	2	1	1	1	1	1	[9]RNA-binding protein, putative|	duplicated in both (more in Y C6)	100	[2]-TcBrA4_0004900|TcBrA4_0004910	[7]-TcYC6_0078850|TcYC6_0078860|TcYC6_0078870|TcYC6_0078880|TcYC6_0078890|TcYC6_0078900|TcYC6_0078910
OG0000095	5	4	1	0	0	0	0	0	0	0	0	0	[9]Trypomastigote, Alanine, Serine and Valine rich protein (TASV), subfamily A|	duplicated in both	92.754	[5]-TcBrA4_0024950|TcBrA4_0024960|TcBrA4_0024990|TcBrA4_0025000|TcBrA4_0025020	[4]-TcYC6_0007900|TcYC6_0007910|TcYC6_0007920|TcYC6_0006460
OG0000096	1	8	6	4	9	7	6	3	17	8	0	8	[9]beta tubulin, putative|	duplicated and dispersed in Y C6	100	[1]-TcBrA4_0038090	[2]-TcYC6_0091800|TcYC6_0091820	[1]-TcYC6_0010870	[1]-TcYC6_0010910	[1]-TcYC6_0010960	[1]-TcYC6_0091880	[1]-TcYC6_0091970	[1]-TcYC6_0033950
OG0000097	6	2	5	3	2	0	0	0	0	0	0	0	[6]putative antigenic protein|[1]antigenic protein, putative (fragment)|[1]hypothetical protein|	duplicated and dispersed in both	94.662	[2]-TcBrA4_0123850|TcBrA4_0123870	[2]-TcBrA4_0126170|TcBrA4_0126180	[1]-TcBrA4_0002730	[1]-TcBrA4_0002770	[2]-TcYC6_0089690|TcYC6_0089700
OG0000098	3	5	10	2	1	0	0	0	0	0	0	0	[8]hypothetical protein, conserved|	dispersed in both	78.01	[1]-TcBrA4_0018340	[1]-TcBrA4_0037900	[1]-TcBrA4_0070380	[1]-TcYC6_0029020	[1]-TcYC6_0029040	[1]-TcYC6_0062140	[1]-TcYC6_0062160	[1]-TcYC6_0038810
OG0000099	1	7	0	0	7	0	0	0	0	0	0	0	[8]hypothetical protein, conserved|	dispersed in both	79.444	[1]-TcBrA4_0020970	[1]-TcYC6_0036830	[1]-TcYC6_0039670	[1]-TcYC6_0040790	[1]-TcYC6_0041310	[1]-TcYC6_0002210	[1]-TcYC6_0020330	[1]-TcYC6_0029210
OG0000100	4	4	20	10	3	0	0	0	0	1	1	1	[8]hypothetical protein|	duplicated in both, dispersed in Brazil A4	96.053	[2]-TcBrA4_0041810|TcBrA4_0041850	[2]-TcBrA4_0052380|TcBrA4_0052390	[4]-TcYC6_0105230|TcYC6_0105240|TcYC6_0105250|TcYC6_0105260
OG0000101	3	5	7	9	4	0	0	0	0	0	0	0	[7]Trypomastigote, Alanine, Serine and Valine rich protein (TASV), subfamily A|[1]hypothetical protein|	dispersed in both	86.286	[1]-TcBrA4_0049940	[1]-TcBrA4_0049970	[1]-TcBrA4_0006220	[2]-TcYC6_0020000|TcYC6_0020010	[1]-TcYC6_0055110	[1]-TcYC6_0055190	[1]-TcYC6_0055230
OG0000102	5	3	6	5	1	2	2	2	3	3	5	3	[7]ribosomal protein L3, putative|[1]ribosomal protein L3, pseudogene|	duplicated in both, dispersed in Brazil A4	99.767	[2]-TcBrA4_0050040|TcBrA4_0050060	[2]-TcBrA4_0124290|TcBrA4_0124300	[1]-TcBrA4_0121520	[3]-TcYC6_0090030|TcYC6_0090040|TcYC6_0090050
OG0000103	1	7	2	11	0	0	0	0	0	0	0	0	[7]hypothetical protein|[1]putative SLACS retrotransposable element|	dispersed in both	82.031	[1]-TcBrA4_0050330	[1]-TcYC6_0104270	[1]-TcYC6_0104320	[1]-TcYC6_0104420	[1]-TcYC6_0104460	[1]-TcYC6_0104530	[1]-TcYC6_0104590	[1]-TcYC6_0064850
OG0000104	5	3	9	6	4	0	0	0	0	0	0	0	[8]hypothetical protein, conserved|	dispersed in both	76.087	[1]-TcBrA4_0024410	[1]-TcBrA4_0024580	[1]-TcBrA4_0024670	[1]-TcBrA4_0051180	[1]-TcBrA4_0051240	[1]-TcYC6_0042660	[1]-TcYC6_0042680	[1]-TcYC6_0118440
OG0000105	5	3	0	0	2	0	0	0	0	0	0	0	[6]hypothetical protein, pseudogene|[2]cosmid C71 mucin-like protein gene and c71 surface protein (sp1) gene, pseudogene|	dispersed in both	86.139	[1]-TcBrA4_0023390	[1]-TcBrA4_0023480	[1]-TcBrA4_0068630	[1]-TcBrA4_0076320	[1]-TcBrA4_0112730	[1]-TcYC6_0038880	[1]-TcYC6_0041040	[1]-TcYC6_0065420
OG0000106	3	5	0	0	9	0	0	0	0	0	0	0	[8]hypothetical protein, conserved|	dispersed in both	90.196	[1]-TcBrA4_0069200	[1]-TcBrA4_0069230	[1]-TcBrA4_0095810	[1]-TcYC6_0084800	[1]-TcYC6_0084920	[1]-TcYC6_0085100	[1]-TcYC6_0085160	[1]-TcYC6_0085590
OG0000107	2	6	0	0	0	0	0	0	0	0	0	0	[8]hypothetical protein|	dispersed in both	94.18	[1]-TcBrA4_0066980	[1]-TcBrA4_0105210	[1]-TcYC6_0030080	[1]-TcYC6_0030130	[1]-TcYC6_0030160	[1]-TcYC6_0059860	[1]-TcYC6_0059890	[1]-TcYC6_0059920
OG0000108	2	6	8	10	0	1	0	0	0	0	0	6	[7]receptor-type adenylate cyclase, putative|[1]receptor-type adenylate cyclase, pseudogene|	dispersed in both	93.604	[1]-TcBrA4_0069690	[1]-TcBrA4_0102870	[1]-TcYC6_0051730	[1]-TcYC6_0051770	[1]-TcYC6_0051800	[1]-TcYC6_0122100	[1]-TcYC6_0122290	[1]-TcYC6_0015740
OG0000109	3	5	13	15	6	2	2	2	1	1	1	1	[8]DNA-directed RNA polymerase subunit, putative|	duplicated in both (more in Y C6)	99.31	[2]-TcBrA4_0075480|TcBrA4_0075500	[1]-TcBrA4_0121950	[5]-TcYC6_0087490|TcYC6_0087520|TcYC6_0087550|TcYC6_0087580|TcYC6_0087610
OG0000110	4	4	10	18	5	6	5	5	1	1	1	1	[4]Nodulin-like, putative|[3]hypothetical protein, conserved|[1]Pyruvate transporter, putative|	dispersed in both	97.19	[1]-TcBrA4_0128870	[1]-TcBrA4_0128990	[1]-TcBrA4_0015790	[1]-TcBrA4_0073600	[2]-TcYC6_0101840|TcYC6_0101860	[1]-TcYC6_0101900	[1]-TcYC6_0109690
OG0000111	5	3	3	1	2	4	9	2	1	3	3	5	[2]hypothetical protein|[2]putative calpain-like cysteine peptidase|[2]cysteine peptidase, Clan CA, family C2, putative|[1]calpain-like cysteine peptidase, putative,cysteine peptidase, Clan CA, family C2, putative|[1]putative calpain cysteine peptidase|	duplicated and dispersed in both	98.958	[4]-TcBrA4_0056890|TcBrA4_0056900|TcBrA4_0056910|TcBrA4_0056920	[1]-TcBrA4_0080760	[2]-TcYC6_0074550|TcYC6_0074560	[1]-TcYC6_0074570
OG0000112	2	6	0	0	0	0	0	0	0	0	0	0	[8]hypothetical protein|	duplicated and dispersed in Y C6	87.692	[1]-TcBrA4_0005080	[1]-TcBrA4_0063670	[4]-TcYC6_0101850|TcYC6_0101870|TcYC6_0101890|TcYC6_0101910	[2]-TcYC6_0113890|TcYC6_0113910
OG0000113	3	5	4	10	2	2	4	1	1	2	2	2	[7]sterol 24-c-methyltransferase, putative|[1]sterol 24-c-methyltransferase, pseudogene|	duplicated in both (more in Y C6)	97.765	[3]-TcBrA4_0011720|TcBrA4_0017980|TcBrA4_0017990	[5]-TcYC6_0126820|TcYC6_0126830|TcYC6_0126850|TcYC6_0126870|TcYC6_0126890
OG0000114	4	4	5	6	0	1	1	1	0	0	0	0	[8]Surface membrane protein|	duplicated in both	89.706	[4]-TcBrA4_0015480|TcBrA4_0015490|TcBrA4_0015500|TcBrA4_0015510	[4]-TcYC6_0124740|TcYC6_0124750|TcYC6_0124760|TcYC6_0124770
OG0000115	4	4	8	10	0	4	0	1	2	2	2	2	[8]hypothetical protein, conserved|	duplicated and dispersed in both	93.878	[2]-TcBrA4_0010120|TcBrA4_0010130	[1]-TcBrA4_0010020	[1]-TcBrA4_0010070	[2]-TcYC6_0082810|TcYC6_0082830	[1]-TcYC6_0082900	[1]-TcYC6_0082960
OG0000116	2	6	4	6	1	4	2	2	0	1	1	1	[7]Sphingosine N-acyltransferase, putative|[1]ceramide synthase (CerS1) gene, pseudogene|	duplicated in both, dispersed in Y C6	97.537	[2]-TcBrA4_0032870|TcBrA4_0032900	[2]-TcYC6_0026710|TcYC6_0026730	[2]-TcYC6_0106180|TcYC6_0106200	[1]-TcYC6_0026610	[1]-TcYC6_0106060
OG0000117	2	6	0	0	0	0	0	0	0	0	0	0	[8]hypothetical protein|	duplicated in both, dispersed in Y C6	95.217	[2]-TcBrA4_0032980|TcBrA4_0032990	[3]-TcYC6_0026620|TcYC6_0026630|TcYC6_0026650	[3]-TcYC6_0106080|TcYC6_0106100|TcYC6_0106110
OG0000118	2	6	2	0	7	0	0	0	0	0	0	0	[6]ATP-dependent DEAD/H RNA helicase, pseudogene|[2]hypothetical protein, pseudogene|	dispersed in both	75.477	[1]-TcBrA4_0076540	[1]-TcBrA4_0108300	[1]-TcYC6_0028790	[1]-TcYC6_0028810	[1]-TcYC6_0028830	[1]-TcYC6_0019850	[1]-TcYC6_0042870	[1]-TcYC6_0078290
OG0000119	1	7	4	6	1	1	1	1	1	0	0	0	[7]putative amastin|[1]amastin, putative|	dispersed in both	95.361	[1]-TcBrA4_0080030	[1]-TcYC6_0013650	[1]-TcYC6_0013710	[1]-TcYC6_0013820	[1]-TcYC6_0013840	[1]-TcYC6_0017890	[1]-TcYC6_0017910	[1]-TcYC6_0017930
OG0000120	3	5	0	1	2	0	0	0	0	0	0	0	[8]hypothetical protein, conserved|	dispersed in both	84.071	[1]-TcBrA4_0093650	[1]-TcBrA4_0103990	[1]-TcBrA4_0106180	[1]-TcYC6_0123170	[1]-TcYC6_0123190	[1]-TcYC6_0123210	[1]-TcYC6_0123230	[1]-TcYC6_0112530
OG0000121	1	7	11	19	2	1	1	1	0	0	0	0	[3]serine/threonine protein kinase|[3]serine/threonine protein kinase, pseudogene|[1]hypothetical protein|[1]serine/threonine protein kinase, putative|	duplicated in Y C6	93.056	[1]-TcBrA4_0096720	[7]-TcYC6_0086020|TcYC6_0086030|TcYC6_0086040|TcYC6_0086050|TcYC6_0086060|TcYC6_0086070|TcYC6_0086080
OG0000122	6	1	4	16	4	1	1	0	1	1	1	1	[7]hypothetical protein, conserved|	dispersed in both	97.143	[1]-TcBrA4_0020670	[1]-TcBrA4_0032320	[1]-TcBrA4_0048960	[1]-TcBrA4_0066130	[1]-TcBrA4_0066360	[1]-TcBrA4_0072320	[1]-TcYC6_0032360
OG0000123	6	1	1	0	0	0	0	0	0	0	0	0	[7]hypothetical protein, conserved|	dispersed in both	78.896	[1]-TcBrA4_0020900	[1]-TcBrA4_0020930	[1]-TcBrA4_0140110	[1]-TcBrA4_0140150	[1]-TcBrA4_0052900	[1]-TcBrA4_0099150	[1]-TcYC6_0047520
OG0000124	4	3	1	0	4	0	0	0	0	0	0	0	[7]hypothetical protein, conserved|	dispersed in both	86.31	[1]-TcBrA4_0021790	[1]-TcBrA4_0021800	[1]-TcBrA4_0021880	[1]-TcBrA4_0022060	[1]-TcYC6_0039820	[1]-TcYC6_0040820	[1]-TcYC6_0006750
OG0000125	3	4	0	1	1	0	0	0	0	0	0	0	[7]hypothetical protein|	dispersed in both	80.408	[1]-TcBrA4_0001870	[1]-TcBrA4_0022980	[1]-TcBrA4_0104900	[1]-TcYC6_0057320	[1]-TcYC6_0059680	[1]-TcYC6_0023640	[1]-TcYC6_0120720
OG0000126	3	4	10	18	0	0	0	0	1	1	1	1	[4]hypothetical protein, pseudogene|[3]hypothetical protein, conserved|	dispersed in both	98.077	[1]-TcBrA4_0000310	[1]-TcBrA4_0022950	[1]-TcBrA4_0044210	[1]-TcYC6_0017500	[1]-TcYC6_0017550	[1]-TcYC6_0026970	[1]-TcYC6_0100850
OG0000127	4	3	7	5	1	1	2	1	0	0	0	0	[6]CRAL/TRIO domain containing protein, putative|[1]hypothetical protein, conserved|	dispersed in both	96.681	[1]-TcBrA4_0094930	[1]-TcBrA4_0094970	[1]-TcBrA4_0042100	[1]-TcBrA4_0066440	[2]-TcYC6_0104830|TcYC6_0104860	[1]-TcYC6_0104800
OG0000128	2	5	0	0	7	0	0	0	0	0	0	0	[5]hypothetical protein|[2]hypothetical protein, pseudogene|	dispersed in both	91.02	[1]-TcBrA4_0041290	[1]-TcBrA4_0105420	[1]-TcYC6_0006650	[1]-TcYC6_0007970	[1]-TcYC6_0059370	[1]-TcYC6_0058730	[1]-TcYC6_0004990
OG0000129	5	2	2	0	1	0	0	0	0	0	0	0	[7]hypothetical protein|	dispersed in both	95.431	[1]-TcBrA4_0105590	[1]-TcBrA4_0105730	[1]-TcBrA4_0108080	[1]-TcBrA4_0049870	[1]-TcBrA4_0065220	[1]-TcYC6_0057250	[1]-TcYC6_0057830
OG0000130	1	6	3	1	7	7	4	1	18	5	10	12	[7]alpha tubulin, putative|	duplicated and dispersed in Y C6	100	[1]-TcBrA4_0064530	[3]-TcYC6_0091790|TcYC6_0091810|TcYC6_0091830	[1]-TcYC6_0091680	[1]-TcYC6_0091770	[1]-TcYC6_0010880
OG0000131	6	1	5	70	4	0	0	0	0	0	0	0	[7]hypothetical protein, conserved|	dispersed in both	91.176	[1]-TcBrA4_0099530	[1]-TcBrA4_0099510	[1]-TcBrA4_0105580	[1]-TcBrA4_0105660	[1]-TcBrA4_0108070	[1]-TcBrA4_0065230	[1]-TcYC6_0057640
OG0000132	3	4	0	0	0	0	0	0	0	0	0	0	[6]hypothetical protein|[1]hypothetical protein, pseudogene|	dispersed in both	73.846	[1]-TcBrA4_0071370	[1]-TcBrA4_0091420	[1]-TcBrA4_0115690	[1]-TcYC6_0025970	[1]-TcYC6_0060670	[1]-TcYC6_0100870	[1]-TcYC6_0102980
OG0000133	4	3	5	7	1	1	1	1	1	1	1	1	[4]ferric reductase, pseudogene|[3]ferric reductase transmembrane protein, putative|	duplicated in both	97.921	[4]-TcBrA4_0072820|TcBrA4_0072830|TcBrA4_0072840|TcBrA4_0072850	[3]-TcYC6_0101450|TcYC6_0101460|TcYC6_0101470
OG0000134	1	6	0	0	1	0	0	0	0	0	0	0	[7]hypothetical protein|	dispersed in both	93.798	[1]-TcBrA4_0074460	[1]-TcYC6_0102390	[1]-TcYC6_0102490	[1]-TcYC6_0102820	[1]-TcYC6_0103440	[1]-TcYC6_0103490	[1]-TcYC6_0103540
OG0000135	3	4	12	12	1	9	12	4	9	7	9	9	[7]69 kDa paraflagellar rod protein, putative|	duplicated in both	99.667	[3]-TcBrA4_0076250|TcBrA4_0076240|TcBrA4_0076260	[4]-TcYC6_0055660|TcYC6_0055670|TcYC6_0055690|TcYC6_0055700
OG0000136	1	6	0	0	4	0	0	0	0	0	0	0	[7]hypothetical protein|	duplicated and dispersed in Y C6	89.13	[1]-TcBrA4_0080680	[4]-TcYC6_0026540|TcYC6_0026550|TcYC6_0026560|TcYC6_0026570	[1]-TcYC6_0026590	[1]-TcYC6_0106030
OG0000137	2	5	1	5	1	0	0	0	0	0	0	0	[7]hypothetical protein, conserved|	dispersed in both	96.865	[1]-TcBrA4_0099450	[1]-TcBrA4_0114490	[1]-TcYC6_0066830	[1]-TcYC6_0066870	[1]-TcYC6_0066910	[1]-TcYC6_0066990	[1]-TcYC6_0067030
OG0000138	2	5	4	12	0	0	0	0	1	1	1	1	[6]glycerate kinase, putative|[1]putative glycerate kinase|	duplicated in both (more in Y C6)	97.529	[2]-TcBrA4_0115390|TcBrA4_0115400	[5]-TcYC6_0000650|TcYC6_0001040|TcYC6_0000660|TcYC6_0000670|TcYC6_0001050
OG0000139	1	6	0	0	1	0	0	0	0	0	0	0	[6]hypothetical protein|[1]hypothetical protein, pseudogene|	dispersed in both	87.349	[1]-TcBrA4_0004500	[1]-TcYC6_0079310	[1]-TcYC6_0079340	[1]-TcYC6_0079370	[1]-TcYC6_0079390	[1]-TcYC6_0079430	[1]-TcYC6_0093990
OG0000140	2	5	7	10	0	1	1	1	1	1	1	1	[7]Protein of unknown function (DUF778), putative|	duplicated in both (more in Y C6)	95.025	[2]-TcBrA4_0016310|TcBrA4_0016320	[5]-TcYC6_0125410|TcYC6_0125420|TcYC6_0125430|TcYC6_0125450|TcYC6_0125470
OG0000141	3	4	14	20	6	6	8	3	0	0	0	0	[6]amino acid transporter, putative|[1]arginine/ornithine transporter gene, pseudogene|	duplicated in both	98.886	[3]-TcBrA4_0019080|TcBrA4_0019090|TcBrA4_0018780	[4]-TcYC6_0064700|TcYC6_0064710|TcYC6_0064720|TcYC6_0064730
OG0000142	4	3	0	0	4	0	0	0	0	0	0	0	[4]hypothetical protein, conserved|[3]hypothetical protein|	dispersed in both	84.444	[1]-TcBrA4_0023570	[1]-TcBrA4_0023630	[1]-TcBrA4_0023740	[1]-TcBrA4_0024640	[1]-TcYC6_0006930	[1]-TcYC6_0010290	[1]-TcYC6_0026090
OG0000143	4	3	3	8	0	1	0	4	0	0	0	0	[6]UDP-Gal or UDP-GlcNAc-dependent glycosyltransferase, putative|[1]UDP-Gal or UDP-GlcNAc-dependent glycosyltransferase|	duplicated and dispersed in both	89.218	[2]-TcBrA4_0033970|TcBrA4_0033990	[1]-TcBrA4_0033950	[1]-TcBrA4_0034050	[2]-TcYC6_0107290|TcYC6_0107300	[1]-TcYC6_0107220
OG0000144	1	6	0	0	8	0	1	0	0	0	0	0	[6]hypothetical protein|[1]hypothetical protein, conserved|	dispersed in both	63.333	[1]-TcBrA4_0043200	[1]-TcYC6_0107730	[1]-TcYC6_0107780	[1]-TcYC6_0001530	[1]-TcYC6_0009140	[1]-TcYC6_0054990	[1]-TcYC6_0067190
OG0000145	3	4	0	0	8	0	0	0	0	0	0	0	[4]hypothetical protein|[3]TcC31.11|	dispersed in both	92.857	[1]-TcBrA4_0059970	[1]-TcBrA4_0060390	[1]-TcBrA4_0091410	[1]-TcYC6_0071190	[1]-TcYC6_0071490	[1]-TcYC6_0071560	[1]-TcYC6_0071970
OG0000146	3	4	0	0	0	0	1	0	0	0	0	0	[4]hypothetical protein, conserved|[2]hypothetical protein|[1]hypothetical protein, pseudogene|	dispersed in both	49.821	[1]-TcBrA4_0057930	[1]-TcBrA4_0058470	[1]-TcBrA4_0124930	[1]-TcYC6_0077520	[1]-TcYC6_0077650	[1]-TcYC6_0077670	[1]-TcYC6_0034370
OG0000147	3	4	0	0	0	0	0	0	0	0	0	0	[7]hypothetical protein, conserved|	dispersed in both	76.923	[1]-TcBrA4_0059520	[1]-TcBrA4_0059880	[1]-TcBrA4_0060310	[1]-TcYC6_0071180	[1]-TcYC6_0071500	[1]-TcYC6_0071570	[1]-TcYC6_0071960
OG0000148	1	6	0	27	8	0	2	1	1	0	0	0	[7]hypothetical protein, conserved|	dispersed in both	67.778	[1]-TcBrA4_0055440	[1]-TcYC6_0052070	[1]-TcYC6_0052080	[1]-TcYC6_0052110	[1]-TcYC6_0052230	[1]-TcYC6_0052240	[1]-TcYC6_0052260
OG0000149	2	5	0	0	8	2	0	0	0	0	0	0	[6]hypothetical protein|[1]hypothetical protein, pseudogene|	dispersed in both	87.952	[1]-TcBrA4_0089890	[1]-TcBrA4_0110350	[1]-TcYC6_0040950	[1]-TcYC6_0041100	[1]-TcYC6_0001640	[1]-TcYC6_0028920	[1]-TcYC6_0104280
OG0000150	2	5	0	6	0	1	1	0	0	0	0	0	[6]hypothetical protein|[1]hypothetical protein, pseudogene|	duplicated in both, dispersed in Y C6	81.197	[2]-TcBrA4_0092850|TcBrA4_0091950	[3]-TcYC6_0092680|TcYC6_0092700|TcYC6_0092730	[2]-TcYC6_0092600|TcYC6_0092620
OG0000151	1	6	4	0	1	0	0	0	0	0	0	0	[7]hypothetical protein|	dispersed in both	88.274	[1]-TcBrA4_0105700	[1]-TcYC6_0057880	[1]-TcYC6_0056380	[1]-TcYC6_0057200	[1]-TcYC6_0056540	[1]-TcYC6_0056310	[1]-TcYC6_0014960
OG0000152	3	4	3	6	1	3	3	4	0	0	0	0	[7]arginine kinase|	dispersed in both	99.721	[1]-TcBrA4_0118760	[1]-TcBrA4_0118800	[1]-TcBrA4_0118850	[1]-TcYC6_0027850	[1]-TcYC6_0027890	[1]-TcYC6_0027930	[1]-TcYC6_0027970
OG0000153	5	2	0	0	3	0	0	0	0	0	0	0	[7]hypothetical protein, conserved|	dispersed in both	93.043	[1]-TcBrA4_0117930	[1]-TcBrA4_0117940	[1]-TcBrA4_0118010	[1]-TcBrA4_0118260	[1]-TcBrA4_0120080	[1]-TcYC6_0084880	[1]-TcYC6_0085080
References
[1]	Berna L, Rodriguez M, Chiribao ML, Parodi-Talice A, Pita S, Rijo G, et al. Expanding an expanded genome: long-read sequencing of Trypanosoma cruzi. Microb Genom. 2018;4(5). Epub 2018/05/01. doi: 10.1099/mgen.0.000177. PubMed PMID: 29708484; PubMed Central PMCID: PMCPMC5994713.
[2]	Carlos Talavera-López JLR-C, Louisa A. Messenger, Michael D. Lewis, Matthew Yeo, et al. Repeat-driven generation of antigenic diversity in a major human pathogen, Trypanosoma cruzi. bioRxiv. 2018. doi: https://doi.org/10.1101/283531.
[3]	Muller LSM, Cosentino RO, Forstner KU, Guizetti J, Wedel C, Kaplan N, et al. Genome organization and DNA accessibility control antigenic variation in trypanosomes. Nature. 2018;563(7729):121-5. Epub 2018/10/20. doi: 10.1038/s41586-018-0619-8. PubMed PMID: 30333624; PubMed Central PMCID: PMCPMC6784898.
[4]	Berriman M, Ghedin E, Hertz-Fowler C, Blandin G, Renauld H, Bartholomeu DC, et al. The genome of the African trypanosome Trypanosoma brucei. Science. 2005;309(5733):416-22. Epub 2005/07/16. doi: 10.1126/science.1112642. PubMed PMID: 16020726.
[5]	Jackson AP, Sanders M, Berry A, McQuillan J, Aslett MA, Quail MA, et al. The genome sequence of Trypanosoma brucei gambiense, causative agent of chronic human african trypanosomiasis. PLoS Negl Trop Dis. 2010;4(4):e658. Epub 2010/04/21. doi: 10.1371/journal.pntd.0000658. PubMed PMID: 20404998; PubMed Central PMCID: PMCPMC2854126.
[6]	Lypaczewski P, Hoshizaki J, Zhang WW, McCall LI, Torcivia-Rodriguez J, Simonyan V, et al. A complete Leishmania donovani reference genome identifies novel genetic variations associated with virulence. Sci Rep. 2018;8(1):16549. Epub 2018/11/10. doi: 10.1038/s41598-018-34812-x. PubMed PMID: 30409989; PubMed Central PMCID: PMCPMC6224596.
[7]	Gonzalez-de la Fuente S, Peiro-Pastor R, Rastrojo A, Moreno J, Carrasco-Ramiro F, Requena JM, et al. Resequencing of the Leishmania infantum (strain JPCM5) genome and de novo assembly into 36 contigs. Sci Rep. 2017;7(1):18050. Epub 2017/12/24. doi: 10.1038/s41598-017-18374-y. PubMed PMID: 29273719; PubMed Central PMCID: PMCPMC5741766.
