# Supplementary material for: Strain-specific genome evolution in Trypanosoma cruzi, the agent of Chagas disease
Source: PLoS Pathog. 2021 Jan 28;17(1):e1009254. doi: 10.1371/journal.ppat.1009254 (PMC7872254; doi:10.1371/journal.ppat.1009254)
Supplement: S14 Table — (XLSX) [file ppat.1009254.s026.xlsx]

## Sheet: BUSCO
S14 Table. BLASTP result of the best match analysis in 6 large gene families between the two strains.
Single copy core genes (BUSCO)
Y C6	Best hit in Brazil A4	Percentage of identity	Coverage (bp)
TcYC6_0121490	TcBrA4_0012260	100	350
TcYC6_0117480	TcBrA4_0091580	100	448
TcYC6_0121810	TcBrA4_0012640	100	261
TcYC6_0067380	TcBrA4_0064050	100	374
TcYC6_0101620	TcBrA4_0073430	100	246
TcYC6_0002770	TcBrA4_0131490	100	230
TcYC6_0024200	TcBrA4_0131490	100	230
TcYC6_0029670	TcBrA4_0131490	100	230
TcYC6_0079030	TcBrA4_0004780	100	183
TcYC6_0077820	TcBrA4_0101880	100	152
TcYC6_0078040	TcBrA4_0101880	100	152
TcYC6_0114120	TcBrA4_0101880	100	152
TcYC6_0127610	TcBrA4_0039030	100	111
TcYC6_0073280	TcBrA4_0058170	100	216
TcYC6_0067820	TcBrA4_0063620	100	144
TcYC6_0083690	TcBrA4_0063620	100	144
TcYC6_0013630	TcBrA4_0079720	100	118
TcYC6_0089980	TcBrA4_0124220	100	103
TcYC6_0012510	TcBrA4_0078260	100	114
TcYC6_0102590	TcBrA4_0074190	100	78
TcYC6_0118040	TcBrA4_0091120	100	85
TcYC6_0040720	TcBrA4_0022440	99.791	478
TcYC6_0078600	TcBrA4_0005160	99.781	456
TcYC6_0008770	TcBrA4_0043000	99.761	418
TcYC6_0013050	TcBrA4_0078960	99.693	652
TcYC6_0013060	TcBrA4_0078960	99.693	652
TcYC6_0013070	TcBrA4_0078960	99.693	652
TcYC6_0011430	TcBrA4_0077240	99.661	590
TcYC6_0080540	TcBrA4_0003400	99.592	490
TcYC6_0099030	TcBrA4_0027200	99.556	225
TcYC6_0011410	TcBrA4_0077200	99.547	662
TcYC6_0011420	TcBrA4_0077200	99.547	662
TcYC6_0011470	TcBrA4_0077200	99.547	662
TcYC6_0011480	TcBrA4_0077200	99.547	662
TcYC6_0011540	TcBrA4_0077200	99.547	662
TcYC6_0011550	TcBrA4_0077200	99.547	662
TcYC6_0011560	TcBrA4_0077200	99.547	662
TcYC6_0011570	TcBrA4_0077200	99.547	662
TcYC6_0069660	TcBrA4_0061790	99.528	212
TcYC6_0111310	TcBrA4_0130500	99.523	419
TcYC6_0011580	TcBrA4_0077200	99.519	624
TcYC6_0113770	TcBrA4_0086200	99.492	394
TcYC6_0125800	TcBrA4_0016670	99.482	193
TcYC6_0098450	TcBrA4_0027780	99.461	371
TcYC6_0098970	TcBrA4_0027260	99.457	184
TcYC6_0123640	TcBrA4_0014090	99.414	683
TcYC6_0056720	TcBrA4_0106220	99.381	646
TcYC6_0050100	TcBrA4_0036060	99.372	478
TcYC6_0070170	TcBrA4_0061340	99.333	2398
TcYC6_0013220	TcBrA4_0079130	99.333	150
TcYC6_0087490	TcBrA4_0121950	99.31	145
TcYC6_0087520	TcBrA4_0121950	99.31	145
TcYC6_0087550	TcBrA4_0121950	99.31	145
TcYC6_0087580	TcBrA4_0121950	99.31	145
TcYC6_0087610	TcBrA4_0121950	99.31	145
TcYC6_0022130	TcBrA4_0045060	99.301	429
TcYC6_0100110	TcBrA4_0001140	99.292	565
TcYC6_0069990	TcBrA4_0061520	99.286	140
TcYC6_0070000	TcBrA4_0061520	99.286	140
TcYC6_0059740	TcBrA4_0107310	99.261	406
TcYC6_0008860	TcBrA4_0043100	99.225	129
TcYC6_0109410	TcBrA4_0128600	99.2	375
TcYC6_0109420	TcBrA4_0128600	99.2	375
TcYC6_0013610	TcBrA4_0079720	99.153	118
TcYC6_0113810	TcBrA4_0086160	99.143	350
TcYC6_0099550	TcBrA4_0076000	99.139	581
TcYC6_0122980	TcBrA4_0013520	99.136	1157
TcYC6_0070090	TcBrA4_0061420	99.101	445
TcYC6_0092250	TcBrA4_0092320	99.088	658
TcYC6_0091650	TcBrA4_0125870	99.087	219
TcYC6_0053890	TcBrA4_0104760	99.057	212
TcYC6_0097000	TcBrA4_0029050	99.043	209
TcYC6_0016690	TcBrA4_0037450	99.037	727
TcYC6_0080470	TcBrA4_0003470	99.034	207
TcYC6_0042280	TcBrA4_0042740	99.024	205
TcYC6_0051680	TcBrA4_0102820	99.02	204
TcYC6_0028530	TcBrA4_0119430	98.985	197
TcYC6_0098330	TcBrA4_0027900	98.976	293
TcYC6_0107920	TcBrA4_0127330	98.974	390
TcYC6_0053270	TcBrA4_0104350	98.964	193
TcYC6_0022780	TcBrA4_0046630	98.96	481
TcYC6_0056770	TcBrA4_0105990	98.958	192
TcYC6_0100730	TcBrA4_0001750	98.957	1247
TcYC6_0113640	TcBrA4_0086320	98.955	670
TcYC6_0112490	TcBrA4_0131880	98.947	380
TcYC6_0011460	TcBrA4_0077200	98.943	662
TcYC6_0011500	TcBrA4_0077200	98.943	662
TcYC6_0011510	TcBrA4_0077200	98.943	662
TcYC6_0011520	TcBrA4_0077200	98.943	662
TcYC6_0011530	TcBrA4_0077200	98.943	662
TcYC6_0031980	TcBrA4_0080430	98.936	188
TcYC6_0032180	TcBrA4_0080430	98.936	188
TcYC6_0093100	TcBrA4_0093460	98.919	185
TcYC6_0121960	TcBrA4_0011460	98.913	3495
TcYC6_0068990	TcBrA4_0062490	98.905	548
TcYC6_0096850	TcBrA4_0029200	98.901	182
TcYC6_0055620	TcBrA4_0005760	98.897	272
TcYC6_0056490	TcBrA4_0106490	98.889	540
TcYC6_0123270	TcBrA4_0013720	98.881	268
TcYC6_0104070	TcBrA4_0120470	98.876	267
TcYC6_0030910	TcBrA4_0137680	98.832	428
TcYC6_0080080	TcBrA4_0003860	98.769	325
TcYC6_0012150	TcBrA4_0077830	98.765	405
TcYC6_0050730	TcBrA4_0035250	98.759	403
TcYC6_0011740	TcBrA4_0077440	98.742	1113
TcYC6_0117410	TcBrA4_0091660	98.731	394
TcYC6_0127040	TcBrA4_0017790	98.724	862
TcYC6_0050130	TcBrA4_0036100	98.723	548
TcYC6_0101400	TcBrA4_0073280	98.722	2113
TcYC6_0007230	TcBrA4_0023930	98.718	624
TcYC6_0123840	TcBrA4_0014280	98.696	230
TcYC6_0115120	TcBrA4_0084920	98.693	153
TcYC6_0127870	TcBrA4_0038790	98.693	153
TcYC6_0075070	TcBrA4_0056250	98.69	1298
TcYC6_0064190	TcBrA4_0019610	98.673	226
TcYC6_0007190	TcBrA4_0023880	98.663	374
TcYC6_0098770	TcBrA4_0027460	98.647	961
TcYC6_0120160	TcBrA4_0082020	98.646	443
TcYC6_0071230	TcBrA4_0060230	98.617	723
TcYC6_0043620	TcBrA4_0090130	98.611	360
TcYC6_0072920	TcBrA4_0058510	98.562	626
TcYC6_0096450	TcBrA4_0029590	98.554	484
TcYC6_0079270	TcBrA4_0004540	98.552	829
TcYC6_0093890	TcBrA4_0094490	98.519	270
TcYC6_0113620	TcBrA4_0086340	98.513	874
TcYC6_0108400	TcBrA4_0127830	98.488	926
TcYC6_0122450	TcBrA4_0013000	98.485	330
TcYC6_0049030	TcBrA4_0135980	98.467	1044
TcYC6_0054210	TcBrA4_0007530	98.462	130
TcYC6_0080780	TcBrA4_0003150	98.45	258
TcYC6_0113480	TcBrA4_0086480	98.444	257
TcYC6_0011490	TcBrA4_0077200	98.442	642
TcYC6_0069960	TcBrA4_0061550	98.438	768
TcYC6_0022740	TcBrA4_0046590	98.433	766
TcYC6_0098600	TcBrA4_0027630	98.424	571
TcYC6_0071940	TcBrA4_0059540	98.368	429
TcYC6_0124140	TcBrA4_0014580	98.358	609
TcYC6_0030490	TcBrA4_0137160	98.346	665
TcYC6_0016370	TcBrA4_0037090	98.344	302
TcYC6_0016410	TcBrA4_0037090	98.344	302
TcYC6_0011400	TcBrA4_0077200	98.338	662
TcYC6_0011450	TcBrA4_0077200	98.338	662
TcYC6_0066360	TcBrA4_0114050	98.335	1201
TcYC6_0021670	TcBrA4_0045620	98.316	475
TcYC6_0049260	TcBrA4_0134350	98.287	467
TcYC6_0011440	TcBrA4_0077200	98.276	638
TcYC6_0076440	TcBrA4_0100330	98.267	750
TcYC6_0070780	TcBrA4_0060790	98.257	2238
TcYC6_0100820	TcBrA4_0001840	98.251	343
TcYC6_0044850	TcBrA4_0088750	98.242	967
TcYC6_0089500	TcBrA4_0123650	98.221	506
TcYC6_0047790	TcBrA4_0132960	98.187	717
TcYC6_0115070	TcBrA4_0084970	98.187	331
TcYC6_0076330	TcBrA4_0100440	98.182	110
TcYC6_0101770	TcBrA4_0074950	98.176	329
TcYC6_0115510	TcBrA4_0084540	98.16	326
TcYC6_0052520	TcBrA4_0103590	98.154	325
TcYC6_0098810	TcBrA4_0027420	98.148	702
TcYC6_0075610	TcBrA4_0055720	98.141	269
TcYC6_0028690	TcBrA4_0119510	98.127	694
TcYC6_0009900	TcBrA4_0047270	98.103	896
TcYC6_0005870	TcBrA4_0025880	98.07	1192
TcYC6_0044600	TcBrA4_0089100	98.058	206
TcYC6_0117580	TcBrA4_0091480	98.052	154
TcYC6_0095270	TcBrA4_0030690	98.048	461
TcYC6_0054740	TcBrA4_0007000	98.039	459
TcYC6_0017450	TcBrA4_0037760	98.02	202
TcYC6_0119310	TcBrA4_0082710	98.02	202
TcYC6_0101560	TcBrA4_0073370	97.991	1095
TcYC6_0016170	TcBrA4_0036870	97.977	346
TcYC6_0094930	TcBrA4_0031030	97.971	345
TcYC6_0118000	TcBrA4_0091160	97.97	394
TcYC6_0052550	TcBrA4_0103620	97.966	295
TcYC6_0091290	TcBrA4_0125510	97.959	441
TcYC6_0124930	TcBrA4_0015820	97.954	391
TcYC6_0071830	TcBrA4_0059650	97.934	242
TcYC6_0012020	TcBrA4_0077670	97.923	337
TcYC6_0118150	TcBrA4_0090970	97.902	572
TcYC6_0025210	TcBrA4_0054990	97.888	663
TcYC6_0100380	TcBrA4_0001400	97.872	611
TcYC6_0057130	TcBrA4_0049690	97.832	369
TcYC6_0066540	TcBrA4_0007000	97.821	459
TcYC6_0113290	TcBrA4_0086690	97.81	411
TcYC6_0085920	TcBrA4_0096520	97.806	319
TcYC6_0072540	TcBrA4_0058950	97.804	683
TcYC6_0048350	TcBrA4_0135070	97.793	725
TcYC6_0113020	TcBrA4_0086800	97.792	317
TcYC6_0106250	TcBrA4_0032810	97.765	179
TcYC6_0006110	TcBrA4_0025600	97.739	973
TcYC6_0080750	TcBrA4_0003180	97.727	616
TcYC6_0103200	TcBrA4_0074680	97.717	4424
TcYC6_0123160	TcBrA4_0013680	97.697	521
TcYC6_0032540	TcBrA4_0136810	97.686	389
TcYC6_0016770	TcBrA4_0037550	97.674	516
TcYC6_0050580	TcBrA4_0035400	97.638	127
TcYC6_0102760	TcBrA4_0075070	97.611	293
TcYC6_0103610	TcBrA4_0075070	97.611	293
TcYC6_0000190	TcBrA4_0115160	97.601	542
TcYC6_0074900	TcBrA4_0056430	97.6	125
TcYC6_0089950	TcBrA4_0124190	97.59	581
TcYC6_0006120	TcBrA4_0025580	97.59	332
TcYC6_0092530	TcBrA4_0092880	97.579	413
TcYC6_0012010	TcBrA4_0077660	97.578	578
TcYC6_0113720	TcBrA4_0086250	97.577	454
TcYC6_0048680	TcBrA4_0134860	97.558	737
TcYC6_0054330	TcBrA4_0007360	97.496	679
TcYC6_0053220	TcBrA4_0104300	97.488	1035
TcYC6_0068460	TcBrA4_0063020	97.436	156
TcYC6_0049500	TcBrA4_0035500	97.433	779
TcYC6_0095380	TcBrA4_0030580	97.408	463
TcYC6_0043380	TcBrA4_0090370	97.396	192
TcYC6_0019570	TcBrA4_0134300	97.36	303
TcYC6_0030370	TcBrA4_0136920	97.276	257
TcYC6_0032550	TcBrA4_0136870	97.273	550
TcYC6_0064790	TcBrA4_0092320	97.264	658
TcYC6_0054850	TcBrA4_0006880	97.243	399
TcYC6_0122800	TcBrA4_0013340	97.234	470
TcYC6_0118110	TcBrA4_0091010	97.215	395
TcYC6_0067630	TcBrA4_0063800	97.196	535
TcYC6_0116130	TcBrA4_0083920	97.192	1211
TcYC6_0096230	TcBrA4_0029770	97.185	675
TcYC6_0116160	TcBrA4_0083890	97.17	530
TcYC6_0119590	TcBrA4_0082430	97.161	317
TcYC6_0062850	TcBrA4_0020310	97.159	352
TcYC6_0014030	TcBrA4_0077850	97.139	769
TcYC6_0098610	TcBrA4_0027620	97.116	971
TcYC6_0035890	TcBrA4_0109500	97.111	623
TcYC6_0089240	TcBrA4_0123390	97.105	449
TcYC6_0059310	TcBrA4_0106210	97.063	681
TcYC6_0112560	TcBrA4_0131940	97.038	574
TcYC6_0096550	TcBrA4_0029490	96.981	265
TcYC6_0111100	TcBrA4_0130290	96.954	952
TcYC6_0080570	TcBrA4_0003370	96.935	261
TcYC6_0075310	TcBrA4_0056010	96.928	293
TcYC6_0117080	TcBrA4_0083140	96.914	648
TcYC6_0067830	TcBrA4_0063610	96.903	775
TcYC6_0041670	TcBrA4_0080070	96.875	128
TcYC6_0006080	TcBrA4_0025630	96.853	286
TcYC6_0079610	TcBrA4_0004320	96.835	316
TcYC6_0108580	TcBrA4_0128010	96.8	625
TcYC6_0088110	TcBrA4_0122320	96.774	465
TcYC6_0123720	TcBrA4_0014170	96.75	523
TcYC6_0067600	TcBrA4_0063830	96.735	245
TcYC6_0053430	TcBrA4_0104510	96.687	332
TcYC6_0049190	TcBrA4_0134420	96.682	874
TcYC6_0106350	TcBrA4_0033230	96.667	270
TcYC6_0055580	TcBrA4_0005800	96.667	600
TcYC6_0018960	TcBrA4_0133900	96.651	866
TcYC6_0125900	TcBrA4_0016770	96.645	775
TcYC6_0042130	TcBrA4_0044040	96.641	923
TcYC6_0097430	TcBrA4_0028640	96.627	415
TcYC6_0006200	TcBrA4_0025340	96.623	385
TcYC6_0110660	TcBrA4_0129860	96.591	264
TcYC6_0118140	TcBrA4_0090980	96.573	496
TcYC6_0066240	TcBrA4_0113930	96.564	1135
TcYC6_0089900	TcBrA4_0124140	96.543	376
TcYC6_0090430	TcBrA4_0124660	96.45	507
TcYC6_0099750	TcBrA4_0000870	96.424	783
TcYC6_0118060	TcBrA4_0091100	96.422	531
TcYC6_0092230	TcBrA4_0091990	96.397	1027
TcYC6_0054390	TcBrA4_0007310	96.371	496
TcYC6_0096260	TcBrA4_0029740	96.346	301
TcYC6_0091590	TcBrA4_0125810	96.33	109
TcYC6_0025410	TcBrA4_0055210	96.283	834
TcYC6_0094070	TcBrA4_0094650	96.281	242
TcYC6_0006130	TcBrA4_0025570	96.247	373
TcYC6_0110360	TcBrA4_0129570	96.238	824
TcYC6_0116090	TcBrA4_0083960	96.23	610
TcYC6_0109700	TcBrA4_0128880	96.207	870
TcYC6_0112470	TcBrA4_0131860	96.111	1080
TcYC6_0005740	TcBrA4_0026050	95.962	421
TcYC6_0111720	TcBrA4_0130900	95.954	1038
TcYC6_0088430	TcBrA4_0122640	95.906	342
TcYC6_0008800	TcBrA4_0042910	95.897	585
TcYC6_0048420	TcBrA4_0135000	95.814	430
TcYC6_0016470	TcBrA4_0037140	95.699	372
TcYC6_0040550	TcBrA4_0022790	95.652	253
TcYC6_0083200	TcBrA4_0010370	95.625	320
TcYC6_0096160	TcBrA4_0029840	95.431	766
TcYC6_0119320	TcBrA4_0082700	95.076	264
TcYC6_0052040	TcBrA4_0103160	94.979	239
TcYC6_0123820	TcBrA4_0014260	94.924	197
TcYC6_0100750	TcBrA4_0001770	94.747	514
TcYC6_0054370	TcBrA4_0007330	94.737	228
TcYC6_0122350	TcBrA4_0012900	94.674	1089
TcYC6_0051930	TcBrA4_0103050	94.15	359
TcYC6_0054890	TcBrA4_0006840	94.039	671
TcYC6_0060480	TcBrA4_0067600	94.03	134
TcYC6_0119750	TcBrA4_0082280	92.494	453
TcYC6_0019440	TcBrA4_0133270	91.034	580
TcYC6_0048430	TcBrA4_0039740	81.259	699

## Sheet: b-gal GT
S14 Table. BLASTP result of the best match analysis in 6 large gene families between the two strains.
b-gal GT genes
Y C6	Best hit in Brazil A4	Percentage of identity	Coverage (bp)
TcYC6_0029590	TcBrA4_0055590	95.954	173
TcYC6_0080900	TcBrA4_0066990	94.975	398
TcYC6_0005070	TcBrA4_0055590	94.286	175
TcYC6_0035000	TcBrA4_0067030	93.6	125
TcYC6_0010690	TcBrA4_0066990	93.567	342
TcYC6_0061790	TcBrA4_0067030	93.567	342
TcYC6_0100900	TcBrA4_0055590	93.363	226
TcYC6_0094720	TcBrA4_0066990	93.298	373
TcYC6_0004470	TcBrA4_0066990	92.982	342
TcYC6_0027430	TcBrA4_0066990	92.982	342
TcYC6_0002310	TcBrA4_0066990	92.69	342
TcYC6_0021240	TcBrA4_0066990	92.69	342
TcYC6_0029540	TcBrA4_0066990	92.398	342
TcYC6_0030220	TcBrA4_0066990	92.398	342
TcYC6_0127910	TcBrA4_0066990	91.957	373
TcYC6_0107810	TcBrA4_0066990	91.87	246
TcYC6_0080840	TcBrA4_0003060	91.422	443
TcYC6_0100930	TcBrA4_0066990	91.228	342
TcYC6_0102960	TcBrA4_0067030	91.228	342
TcYC6_0015120	TcBrA4_0066990	91.184	397
TcYC6_0094710	TcBrA4_0066990	91	400
TcYC6_0025800	TcBrA4_0066990	90.955	398
TcYC6_0005270	TcBrA4_0066990	90.909	319
TcYC6_0003710	TcBrA4_0067030	90.643	342
TcYC6_0005080	TcBrA4_0066990	90.541	148
TcYC6_0028880	TcBrA4_0039550	90.541	148
TcYC6_0008880	TcBrA4_0039550	89.865	148
TcYC6_0027050	TcBrA4_0066990	89.526	401
TcYC6_0027420	TcBrA4_0066990	89.526	401
TcYC6_0035320	TcBrA4_0066990	89.526	401
TcYC6_0102990	TcBrA4_0003060	89.333	375
TcYC6_0023980	TcBrA4_0066990	89.277	401
TcYC6_0010760	TcBrA4_0066990	88.889	342
TcYC6_0086690	TcBrA4_0066990	88.11	328
TcYC6_0015940	TcBrA4_0001970	87.719	342

## Sheet: TS
S14 Table. BLASTP result of the best match analysis in 6 large gene families between the two strains.
TS genes
Y C6	Best hit in Brazil A4	Percentage of identity	Coverage (bp)
TcYC6_0130900	TcBrA4_0148930	94.583	683
TcYC6_0134750	TcBrA4_0148930	94.282	682
TcYC6_0141680	TcBrA4_0143270	94.127	630
TcYC6_0131460	TcBrA4_0143270	94.009	701
TcYC6_0130910	TcBrA4_0148930	93.855	358
TcYC6_0142550	TcBrA4_0154520	92.671	614
TcYC6_0130920	TcBrA4_0148930	92.662	695
TcYC6_0130180	TcBrA4_0140450	92.558	739
TcYC6_0130170	TcBrA4_0140450	92.422	739
TcYC6_0135210	TcBrA4_0142770	91.711	567
TcYC6_0131430	TcBrA4_0148970	91.445	713
TcYC6_0142350	TcBrA4_0143270	91.317	357
TcYC6_0133880	TcBrA4_0148750	90.909	451
TcYC6_0131420	TcBrA4_0148750	90.717	711
TcYC6_0129490 (could be in the blue/yellow group)	TcBrA4_0148390	90.411	146
TcYC6_0131410	TcBrA4_0148970	90.323	713
TcYC6_0130240	TcBrA4_0140450	90.257	739
TcYC6_0135200	TcBrA4_0142770	90.102	394
TcYC6_0133940	TcBrA4_0042730	89.823	226
TcYC6_0131300	TcBrA4_0142770	89.716	739
TcYC6_0134760	TcBrA4_0148930	89.711	311
TcYC6_0132980	TcBrA4_0042730	89.381	226
TcYC6_0131320	TcBrA4_0142770	89.175	739
TcYC6_0131350	TcBrA4_0142770	89.175	739
TcYC6_0133640	TcBrA4_0148980	88.577	534
TcYC6_0132990	TcBrA4_0042730	88.496	226
TcYC6_0132970	TcBrA4_0042730	88.053	226
TcYC6_0141330	TcBrA4_0143260	87.926	646
TcYC6_0132010	TcBrA4_0042730	87.923	207
TcYC6_0130470	TcBrA4_0143310	87.784	925
TcYC6_0130490	TcBrA4_0143310	87.784	925
TcYC6_0130540	TcBrA4_0143310	87.771	924
TcYC6_0131340	TcBrA4_0142770	87.646	769
TcYC6_0132960	TcBrA4_0042730	87.611	226
TcYC6_0133010	TcBrA4_0042730	87.611	226
TcYC6_0133030	TcBrA4_0042730	87.611	226
TcYC6_0130480	TcBrA4_0143310	87.568	925
TcYC6_0131330	TcBrA4_0142770	87.516	769
TcYC6_0133020	TcBrA4_0042730	87.466	367
TcYC6_0133040	TcBrA4_0042730	87.168	226
TcYC6_0131850	TcBrA4_0140360	86.768	786
TcYC6_0130840	TcBrA4_0142240	86.763	763
TcYC6_0133460	TcBrA4_0042730	86.649	367
TcYC6_0133470	TcBrA4_0042730	86.649	367
TcYC6_0133480	TcBrA4_0042730	86.649	367
TcYC6_0129070	TcBrA4_0042730	86.632	389
TcYC6_0130860	TcBrA4_0147480	86.148	758
TcYC6_0134440	TcBrA4_0143330	86.111	540
TcYC6_0129020	TcBrA4_0117250	85.808	916
TcYC6_0132680	TcBrA4_0143030	85.45	433
TcYC6_0131290	TcBrA4_0147840	85.263	665
TcYC6_0131200	TcBrA4_0141930	85.19	790
TcYC6_0134120	TcBrA4_0140440	85.119	336
TcYC6_0129530	TcBrA4_0141360	85.084	838
TcYC6_0128710	TcBrA4_0154600	84.944	797
TcYC6_0128730	TcBrA4_0154600	84.944	797
TcYC6_0131070	TcBrA4_0141360	84.856	832
TcYC6_0129210	TcBrA4_0141080	84.795	901
TcYC6_0133270	TcBrA4_0147430	84.716	229
TcYC6_0133430	TcBrA4_0117250	84.567	635
TcYC6_0134570	TcBrA4_0142180	84.198	405
TcYC6_0130160	TcBrA4_0141360	84.173	834
TcYC6_0130770	TcBrA4_0141850	84.165	1042
TcYC6_0131020	TcBrA4_0141360	84.116	831
TcYC6_0130690	TcBrA4_0144830	83.996	956
TcYC6_0134420	TcBrA4_0142000	83.974	624
TcYC6_0133980	TcBrA4_0143330	83.897	621
TcYC6_0130800	TcBrA4_0141850	83.797	1043
TcYC6_0130790	TcBrA4_0141850	83.701	1043
TcYC6_0130810	TcBrA4_0141850	83.685	1042
TcYC6_0131890	TcBrA4_0142350	83.621	928
TcYC6_0131880	TcBrA4_0142350	83.603	927
TcYC6_0130370	TcBrA4_0154300	83.602	994
TcYC6_0133690	TcBrA4_0141360	83.573	487
TcYC6_0133820	TcBrA4_0142210	83.501	497
TcYC6_0130360	TcBrA4_0154300	83.4	994
TcYC6_0133390	TcBrA4_0143330	83.368	487
TcYC6_0130870	TcBrA4_0142210	83.265	729
TcYC6_0130380	TcBrA4_0154300	83.099	994
TcYC6_0130780	TcBrA4_0141850	82.934	1043
TcYC6_0129640	TcBrA4_0141820	82.921	890
TcYC6_0133920	TcBrA4_0148080	82.869	251
TcYC6_0132950	TcBrA4_0140970	82.754	690
TcYC6_0129090	TcBrA4_0142210	82.74	730
TcYC6_0129100	TcBrA4_0142210	82.74	730
TcYC6_0130220	TcBrA4_0141820	82.716	891
TcYC6_0129220	TcBrA4_0142350	82.688	930
TcYC6_0130960	TcBrA4_0145780	82.677	762
TcYC6_0131590	TcBrA4_0147480	82.609	690
TcYC6_0135490	TcBrA4_0148950	82.558	516
TcYC6_0128410	TcBrA4_0140970	82.557	837
TcYC6_0128520	TcBrA4_0141850	82.55	1043
TcYC6_0128590	TcBrA4_0143330	82.538	922
TcYC6_0129390	TcBrA4_0141220	82.459	724
TcYC6_0129850	TcBrA4_0142240	82.33	764
TcYC6_0129370	TcBrA4_0141220	82.32	724
TcYC6_0129380	TcBrA4_0141220	82.32	724
TcYC6_0131310	TcBrA4_0142780	82.265	874
TcYC6_0134660	TcBrA4_0143330	82.255	603
TcYC6_0129890	TcBrA4_0142210	82.192	730
TcYC6_0129950	TcBrA4_0141820	82.178	909
TcYC6_0133500	TcBrA4_0144140	82.172	488
TcYC6_0131140	TcBrA4_0141360	82.104	827
TcYC6_0130980	TcBrA4_0145780	82.034	757
TcYC6_0128210	TcBrA4_0143100	81.998	1061
TcYC6_0128600	TcBrA4_0142000	81.923	697
TcYC6_0130970	TcBrA4_0145780	81.902	757
TcYC6_0132550	TcBrA4_0142210	81.871	342
TcYC6_0129080	TcBrA4_0142210	81.781	730
TcYC6_0129900	TcBrA4_0141820	81.738	909
TcYC6_0130090	TcBrA4_0141360	81.72	837
TcYC6_0135020	TcBrA4_0140160	81.687	486
TcYC6_0129930	TcBrA4_0142000	81.636	697
TcYC6_0132020	TcBrA4_0140970	81.633	294
TcYC6_0132360	TcBrA4_0140970	81.633	294
TcYC6_0128630	TcBrA4_0142630	81.624	702
TcYC6_0134480	TcBrA4_0146080	81.529	628
TcYC6_0128530	TcBrA4_0142000	81.492	697
TcYC6_0131160	TcBrA4_0141360	81.49	832
TcYC6_0132000	TcBrA4_0144580	81.481	459
TcYC6_0135010	TcBrA4_0141360	81.413	538
TcYC6_0128250	TcBrA4_0142240	81.389	763
TcYC6_0130280	TcBrA4_0142630	81.312	701
TcYC6_0132390	TcBrA4_0142840	81.267	363
TcYC6_0131220	TcBrA4_0143330	81.132	954
TcYC6_0128990	TcBrA4_0140180	81.117	752
TcYC6_0132530	TcBrA4_0141380	81.081	518
TcYC6_0133630	TcBrA4_0142190	81.034	696
TcYC6_0128580	TcBrA4_0141600	81.008	774
TcYC6_0131010	TcBrA4_0145780	81.003	758
TcYC6_0134870	TcBrA4_0144750	80.989	263
TcYC6_0128330	TcBrA4_0141600	80.879	774
TcYC6_0130600	TcBrA4_0142210	80.822	730
TcYC6_0132880	TcBrA4_0140320	80.769	234
TcYC6_0132160	TcBrA4_0144140	80.657	274
TcYC6_0129860	TcBrA4_0142260	80.649	770
TcYC6_0131240	TcBrA4_0141360	80.641	842
TcYC6_0131920	TcBrA4_0143330	80.608	954
TcYC6_0130990	TcBrA4_0145780	80.607	758
TcYC6_0131000	TcBrA4_0145780	80.607	758
TcYC6_0131780	TcBrA4_0141360	80.562	818
TcYC6_0130550	TcBrA4_0142000	80.452	752
TcYC6_0130510	TcBrA4_0148850	80.392	612
TcYC6_0129130	TcBrA4_0141820	80.311	899
TcYC6_0131610	TcBrA4_0141240	80.253	790
TcYC6_0134710	TcBrA4_0141380	80.236	339
TcYC6_0129000	TcBrA4_0143330	80.189	954
TcYC6_0132850	TcBrA4_0141910	80.142	282
TcYC6_0128320	TcBrA4_0142240	80.103	774
TcYC6_0129160	TcBrA4_0140210	80.084	949
TcYC6_0131980	TcBrA4_0144620	80.074	542
TcYC6_0130500	TcBrA4_0148850	80.065	612
TcYC6_0129030	TcBrA4_0142970	80.05	797
TcYC6_0132420	TcBrA4_0141360	79.964	554
TcYC6_0130560	TcBrA4_0143330	79.937	952
TcYC6_0130850	TcBrA4_0141360	79.927	822
TcYC6_0129200	TcBrA4_0145790	79.921	757
TcYC6_0132830	TcBrA4_0140320	79.915	234
TcYC6_0133760	TcBrA4_0142560	79.883	343
TcYC6_0131600	TcBrA4_0141240	79.873	790
TcYC6_0132840	TcBrA4_0141910	79.787	282
TcYC6_0133210	TcBrA4_0142000	79.767	257
TcYC6_0129150	TcBrA4_0140210	79.763	929
TcYC6_0128220	TcBrA4_0142260	79.74	770
TcYC6_0132440	TcBrA4_0142000	79.74	538
TcYC6_0128370	TcBrA4_0142590	79.728	809
TcYC6_0129230	TcBrA4_0148780	79.708	823
TcYC6_0135360	TcBrA4_0141360	79.624	638
TcYC6_0132690	TcBrA4_0148950	79.605	304
TcYC6_0129840	TcBrA4_0142590	79.604	809
TcYC6_0129110	TcBrA4_0140210	79.57	930
TcYC6_0129120	TcBrA4_0140210	79.57	930
TcYC6_0129940	TcBrA4_0140210	79.557	949
TcYC6_0129170	TcBrA4_0140210	79.548	929
TcYC6_0130670	TcBrA4_0142180	79.545	968
TcYC6_0135300	TcBrA4_0141140	79.545	484
TcYC6_0131900	TcBrA4_0140820	79.524	840
TcYC6_0135180	TcBrA4_0142840	79.524	210
TcYC6_0128310	TcBrA4_0142240	79.328	774
TcYC6_0129330	TcBrA4_0141360	79.285	811
TcYC6_0130400	TcBrA4_0145780	79.26	757
TcYC6_0131500	TcBrA4_0141360	79.207	832
TcYC6_0128860	TcBrA4_0145790	79.128	757
TcYC6_0128200	TcBrA4_0142590	79.11	809
TcYC6_0131030	TcBrA4_0151950	79.103	847
TcYC6_0129700	TcBrA4_0143220	79.028	1049
TcYC6_0131090	TcBrA4_0151950	78.985	847
TcYC6_0131510	TcBrA4_0141360	78.966	832
TcYC6_0133840	TcBrA4_0142000	78.919	370
TcYC6_0129360	TcBrA4_0145230	78.857	1050
TcYC6_0130230	TcBrA4_0141360	78.851	818
TcYC6_0128270	TcBrA4_0142260	78.839	775
TcYC6_0132200	TcBrA4_0145230	78.824	255
TcYC6_0134100	TcBrA4_0141360	78.808	755
TcYC6_0133160	TcBrA4_0147850	78.803	618
TcYC6_0128950	TcBrA4_0142970	78.795	797
TcYC6_0128490	TcBrA4_0142590	78.792	811
TcYC6_0128560	TcBrA4_0141360	78.792	811
TcYC6_0131370	TcBrA4_0141820	78.731	898
TcYC6_0130410	TcBrA4_0145780	78.628	758
TcYC6_0130460	TcBrA4_0141360	78.58	817
TcYC6_0129880	TcBrA4_0142590	78.545	811
TcYC6_0133540	TcBrA4_0148900	78.541	233
TcYC6_0128440	TcBrA4_0141360	78.501	814
TcYC6_0128960	TcBrA4_0142970	78.419	797
TcYC6_0128510	TcBrA4_0141060	78.405	815
TcYC6_0132400	TcBrA4_0141360	78.404	213
TcYC6_0129480	TcBrA4_0145230	78.402	1051
TcYC6_0129140	TcBrA4_0140210	78.398	949
TcYC6_0128720	TcBrA4_0145160	78.312	770
TcYC6_0131960	TcBrA4_0145160	78.285	723
TcYC6_0134690	TcBrA4_0141950	78.261	299
TcYC6_0128340	TcBrA4_0141360	78.256	814
TcYC6_0131060	TcBrA4_0142260	78.182	770
TcYC6_0129440	TcBrA4_0145230	78.178	1054
TcYC6_0128930	TcBrA4_0142210	78.159	728
TcYC6_0128480	TcBrA4_0142590	78.121	809
TcYC6_0134310	TcBrA4_0144750	78.116	329
TcYC6_0131100	TcBrA4_0142260	78.052	770
TcYC6_0131530	TcBrA4_0141360	78.014	846
TcYC6_0129630	TcBrA4_0145780	77.997	759
TcYC6_0129650	TcBrA4_0141030	77.971	976
TcYC6_0128740	TcBrA4_0140180	77.945	730
TcYC6_0131520	TcBrA4_0141360	77.896	846
TcYC6_0128390	TcBrA4_0141360	77.887	814
TcYC6_0128550	TcBrA4_0142190	77.823	744
TcYC6_0134020	TcBrA4_0144750	77.812	329
TcYC6_0128420	TcBrA4_0141360	77.764	814
TcYC6_0129800	TcBrA4_0142970	77.735	777
TcYC6_0128430	TcBrA4_0141360	77.723	817
TcYC6_0135540	TcBrA4_0142840	77.682	578
TcYC6_0133620	TcBrA4_0143450	77.663	873
TcYC6_0134450	TcBrA4_0146080	77.662	770
TcYC6_0130570	TcBrA4_0142190	77.584	745
TcYC6_0128450	TcBrA4_0141360	77.534	819
TcYC6_0131360	TcBrA4_0140210	77.532	948
TcYC6_0132560	TcBrA4_0151950	77.53	672
TcYC6_0128380	TcBrA4_0141360	77.518	814
TcYC6_0130950	TcBrA4_0142260	77.503	769
TcYC6_0133350	TcBrA4_0144390	77.489	231
TcYC6_0132150	TcBrA4_0142970	77.465	639
TcYC6_0133450	TcBrA4_0142970	77.465	639
TcYC6_0131210	TcBrA4_0143220	77.45	1051
TcYC6_0129400	TcBrA4_0145780	77.398	761
TcYC6_0130530	TcBrA4_0140220	77.354	786
TcYC6_0128540	TcBrA4_0140210	77.287	929
TcYC6_0128400	TcBrA4_0141360	77.273	814
TcYC6_0131950	TcBrA4_0140930	77.162	1064
TcYC6_0131180	TcBrA4_0140840	77.154	801
TcYC6_0131080	TcBrA4_0142260	77.143	770
TcYC6_0131840	TcBrA4_0156320	77.134	984
TcYC6_0133680	TcBrA4_0143450	77.089	371
TcYC6_0130580	TcBrA4_0140210	77.072	929
TcYC6_0130930	TcBrA4_0142050	76.986	856
TcYC6_0129710	TcBrA4_0141530	76.972	951
TcYC6_0130590	TcBrA4_0140210	76.964	929
TcYC6_0133990	TcBrA4_0143330	76.865	791
TcYC6_0129190	TcBrA4_0140210	76.857	929
TcYC6_0129430	TcBrA4_0141770	76.835	1049
TcYC6_0132130	TcBrA4_0141360	76.8	250
TcYC6_0134070	TcBrA4_0148770	76.796	181
TcYC6_0133380	TcBrA4_0141360	76.748	615
TcYC6_0132540	TcBrA4_0145780	76.699	206
TcYC6_0128700	TcBrA4_0141060	76.667	750
TcYC6_0130140	TcBrA4_0142790	76.639	732
TcYC6_0130150	TcBrA4_0142790	76.639	732
TcYC6_0131130	TcBrA4_0142650	76.608	902
TcYC6_0129450	TcBrA4_0145230	76.586	1072
TcYC6_0134740	TcBrA4_0145230	76.522	345
TcYC6_0129730	TcBrA4_0141530	76.502	949
TcYC6_0130720	TcBrA4_0141530	76.477	948
TcYC6_0131540	TcBrA4_0140180	76.438	730
TcYC6_0128500	TcBrA4_0141570	76.341	820
TcYC6_0129760	TcBrA4_0141530	76.285	953
TcYC6_0134860	TcBrA4_0147850	76.25	1040
TcYC6_0129770	TcBrA4_0141720	76.247	922
TcYC6_0131170	TcBrA4_0140840	76.244	804
TcYC6_0131480	TcBrA4_0154600	76.226	795
TcYC6_0134940	TcBrA4_0147850	76.108	406
TcYC6_0130190	TcBrA4_0141770	76.095	1050
TcYC6_0129720	TcBrA4_0141400	76.093	732
TcYC6_0129470	TcBrA4_0142190	76.077	1045
TcYC6_0134970	TcBrA4_0140820	76.062	518
TcYC6_0129690	TcBrA4_0141760	76.06	731
TcYC6_0131830	TcBrA4_0145160	76.005	771
TcYC6_0132320	TcBrA4_0147850	75.98	1020
TcYC6_0129350	TcBrA4_0141770	75.954	1048
TcYC6_0129420	TcBrA4_0145800	75.948	765
TcYC6_0128470	TcBrA4_0142450	75.858	816
TcYC6_0129410	TcBrA4_0145800	75.817	765
TcYC6_0132460	TcBrA4_0142520	75.801	624
TcYC6_0130710	TcBrA4_0141530	75.738	948
TcYC6_0131150	TcBrA4_0140160	75.729	1063
TcYC6_0132900	TcBrA4_0142240	75.714	490
TcYC6_0132910	TcBrA4_0142240	75.714	490
TcYC6_0128820	TcBrA4_0145790	75.623	763
TcYC6_0131190	TcBrA4_0141080	75.61	902
TcYC6_0133410	TcBrA4_0117250	75.542	323
TcYC6_0129910	TcBrA4_0141360	75.43	814
TcYC6_0130430	TcBrA4_0147700	75.424	944
TcYC6_0129180	TcBrA4_0153180	75.362	828
TcYC6_0128840	TcBrA4_0145790	75.36	763
TcYC6_0129550	TcBrA4_0142650	75.248	909
TcYC6_0128830	TcBrA4_0145790	75.229	763
TcYC6_0131580	TcBrA4_0148950	75.208	960
TcYC6_0131400	TcBrA4_0141770	75.167	1051
TcYC6_0129830	TcBrA4_0147700	75.106	944
TcYC6_0129340	TcBrA4_0140160	74.976	1063
TcYC6_0129590	TcBrA4_0142650	74.945	910
TcYC6_0134880	TcBrA4_0145780	74.906	267
TcYC6_0131490	TcBrA4_0156320	74.873	987
TcYC6_0133300	TcBrA4_0143720	74.856	521
TcYC6_0133530	TcBrA4_0146750	74.79	476
TcYC6_0129610	TcBrA4_0142650	74.67	908
TcYC6_0131040	TcBrA4_0141770	74.67	1062
TcYC6_0134460	TcBrA4_0146080	74.627	871
TcYC6_0130250	TcBrA4_0142650	74.533	911
TcYC6_0129460	TcBrA4_0140160	74.504	1059
TcYC6_0130320	TcBrA4_0141770	74.381	1050
TcYC6_0129570	TcBrA4_0142650	74.283	906
TcYC6_0134260	TcBrA4_0145780	74.272	206
TcYC6_0128460	TcBrA4_0142590	74.146	820
TcYC6_0129250	TcBrA4_0141040	74.086	957
TcYC6_0128780	TcBrA4_0141050	74.004	1054
TcYC6_0130310	TcBrA4_0143240	73.983	1057
TcYC6_0128660	TcBrA4_0141040	73.958	960
TcYC6_0133870	TcBrA4_0147990	73.934	211
TcYC6_0131550	TcBrA4_0142960	73.888	877
TcYC6_0130680	TcBrA4_0140220	73.875	800
TcYC6_0130000	TcBrA4_0140690	73.855	895
TcYC6_0130440	TcBrA4_0151980	73.846	780
TcYC6_0129580	TcBrA4_0142650	73.823	913
TcYC6_0128760	TcBrA4_0141050	73.789	1053
TcYC6_0129040	TcBrA4_0142820	73.764	789
TcYC6_0133370	TcBrA4_0142210	73.743	537
TcYC6_0131230	TcBrA4_0143290	73.67	752
TcYC6_0128300	TcBrA4_0142960	73.66	877
TcYC6_0134490	TcBrA4_0147850	73.64	1066
TcYC6_0134200	TcBrA4_0147850	73.625	1073
TcYC6_0128680	TcBrA4_0142300	73.613	955
TcYC6_0128900	TcBrA4_0140310	73.585	954
TcYC6_0131910	TcBrA4_0142790	73.582	723
TcYC6_0135090	TcBrA4_0147850	73.544	1013
TcYC6_0130650	TcBrA4_0140220	73.533	801
TcYC6_0130300	TcBrA4_0143240	73.51	1057
TcYC6_0130730	TcBrA4_0143240	73.51	1057
TcYC6_0130120	TcBrA4_0140310	73.48	954
TcYC6_0128910	TcBrA4_0143290	73.44	753
TcYC6_0128790	TcBrA4_0141050	73.435	1054
TcYC6_0128800	TcBrA4_0141050	73.435	1054
TcYC6_0128240	TcBrA4_0142930	73.378	894
TcYC6_0133490	TcBrA4_0147850	73.353	1032
TcYC6_0131970	TcBrA4_0142790	73.306	723
TcYC6_0133890	TcBrA4_0142580	73.253	415
TcYC6_0128810	TcBrA4_0141050	73.245	1054
TcYC6_0128770	TcBrA4_0141050	73.219	1053
TcYC6_0129600	TcBrA4_0142650	73.106	911
TcYC6_0130080	TcBrA4_0141040	73.069	958
TcYC6_0128750	TcBrA4_0141050	73.029	1053
TcYC6_0130010	TcBrA4_0143290	72.908	753
TcYC6_0129750	TcBrA4_0142580	72.727	946
TcYC6_0129740	TcBrA4_0142520	72.698	934
TcYC6_0130620	TcBrA4_0143290	72.643	753
TcYC6_0129990	TcBrA4_0140760	72.638	921
TcYC6_0131700	TcBrA4_0143290	72.606	752
TcYC6_0129960	TcBrA4_0141040	72.604	960
TcYC6_0129560	TcBrA4_0142650	72.597	905
TcYC6_0128260	TcBrA4_0142930	72.483	894
TcYC6_0133280	TcBrA4_0147850	72.395	1094
TcYC6_0135040	TcBrA4_0148270	72.331	712
TcYC6_0131440	TcBrA4_0143290	72.281	754
TcYC6_0131450	TcBrA4_0143290	72.281	754
TcYC6_0128280	TcBrA4_0142930	72.26	894
TcYC6_0131940	TcBrA4_0140170	72.201	777
TcYC6_0135170	TcBrA4_0143430	72.182	683
TcYC6_0130020	TcBrA4_0142300	72.176	956
TcYC6_0129980	TcBrA4_0151980	72.144	779
TcYC6_0133550	TcBrA4_0145800	72.059	272
TcYC6_0128230	TcBrA4_0140920	72	825
TcYC6_0131110	TcBrA4_0140690	71.953	927
TcYC6_0129670	TcBrA4_0140590	71.861	231
TcYC6_0128920	TcBrA4_0117250	71.855	938
TcYC6_0132590	TcBrA4_0141360	71.815	628
TcYC6_0129870	TcBrA4_0140570	71.757	871
TcYC6_0129920	TcBrA4_0142780	71.727	718
TcYC6_0130630	TcBrA4_0145160	71.683	731
TcYC6_0128650	TcBrA4_0151950	71.667	840
TcYC6_0129970	TcBrA4_0151980	71.667	780
TcYC6_0131990	TcBrA4_0142930	71.663	487
TcYC6_0131800	TcBrA4_0142350	71.632	772
TcYC6_0129010	TcBrA4_0151950	71.583	834
TcYC6_0131690	TcBrA4_0141300	71.557	893
TcYC6_0134580	TcBrA4_0146080	71.55	703
TcYC6_0128640	TcBrA4_0148800	71.474	943
TcYC6_0131570	TcBrA4_0144480	71.409	731
TcYC6_0132210	TcBrA4_0145790	71.358	405
TcYC6_0128290	TcBrA4_0140570	71.311	854
TcYC6_0130750	TcBrA4_0151950	71.19	840
TcYC6_0131120	TcBrA4_0142270	71.122	980
TcYC6_0135460	TcBrA4_0141020	71.078	204
TcYC6_0132190	TcBrA4_0148890	71	200
TcYC6_0130200	TcBrA4_0141360	70.988	810
TcYC6_0130760	TcBrA4_0151950	70.918	839
TcYC6_0130260	TcBrA4_0143660	70.916	808
TcYC6_0130070	TcBrA4_0142300	70.816	956
TcYC6_0133050	TcBrA4_0142420	70.813	209
TcYC6_0130740	TcBrA4_0151950	70.799	839
TcYC6_0131270	TcBrA4_0140170	70.722	789
TcYC6_0128940	TcBrA4_0117250	70.714	939
TcYC6_0129680	TcBrA4_0151950	70.714	840
TcYC6_0130700	TcBrA4_0141720	70.688	945
TcYC6_0131630	TcBrA4_0141300	70.661	893
TcYC6_0130030	TcBrA4_0141610	70.632	950
TcYC6_0128980	TcBrA4_0151950	70.609	837
TcYC6_0131730	TcBrA4_0141240	70.588	799
TcYC6_0130450	TcBrA4_0141610	70.526	950
TcYC6_0134130	TcBrA4_0144750	70.5	200
TcYC6_0134140	TcBrA4_0144750	70.5	200
TcYC6_0131930	TcBrA4_0140170	70.431	788
TcYC6_0131680	TcBrA4_0141240	70.338	799
TcYC6_0131720	TcBrA4_0141240	70.338	799
TcYC6_0129810	TcBrA4_0151950	70.33	819
TcYC6_0132310	TcBrA4_0141950	70.325	246
TcYC6_0129050	TcBrA4_0151950	70.203	839
TcYC6_0129060	TcBrA4_0151950	70.203	839
TcYC6_0130520	TcBrA4_0142840	70.145	968
TcYC6_0130040	TcBrA4_0141590	70.011	947
TcYC6_0130110	TcBrA4_0145080	69.937	795
TcYC6_0133800	TcBrA4_0141950	69.919	246
TcYC6_0131860	TcBrA4_0148880	69.912	914
TcYC6_0128690	TcBrA4_0141740	69.87	843
TcYC6_0131050	TcBrA4_0145080	69.823	792
TcYC6_0133860	TcBrA4_0141720	69.722	862
TcYC6_0134850	TcBrA4_0148820	69.682	409
TcYC6_0131620	TcBrA4_0142540	69.626	935
TcYC6_0131660	TcBrA4_0141240	69.609	793
TcYC6_0132770	TcBrA4_0151980	69.579	309
TcYC6_0132480	TcBrA4_0140440	69.355	248
TcYC6_0129240	TcBrA4_0141590	69.206	945
TcYC6_0131790	TcBrA4_0140570	69.131	852
TcYC6_0131640	TcBrA4_0141240	69.105	793
TcYC6_0131770	TcBrA4_0141240	69.105	793
TcYC6_0131740	TcBrA4_0141240	68.979	793
TcYC6_0131750	TcBrA4_0141240	68.979	793
TcYC6_0131760	TcBrA4_0141240	68.979	793
TcYC6_0131870	TcBrA4_0142530	68.881	813
TcYC6_0130270	TcBrA4_0143970	68.671	316
TcYC6_0131810	TcBrA4_0143620	68.527	448
TcYC6_0130660	TcBrA4_0142470	68.519	810
TcYC6_0132780	TcBrA4_0151980	68.506	308
TcYC6_0133260	TcBrA4_0147850	68.489	1079
TcYC6_0135590	TcBrA4_0148600	68.396	212
TcYC6_0130350	TcBrA4_0141740	68.357	493
TcYC6_0135480	TcBrA4_0151960	67.98	203
TcYC6_0130420	TcBrA4_0148680	67.821	895
TcYC6_0130060	TcBrA4_0151580	67.568	925
TcYC6_0130050	TcBrA4_0141880	67.521	936
TcYC6_0129310	TcBrA4_0141720	67.505	954
TcYC6_0129780	TcBrA4_0148680	67.483	898
TcYC6_0134350	TcBrA4_0145020	67.339	248
TcYC6_0134380	TcBrA4_0145020	67.339	248
TcYC6_0134600	TcBrA4_0142350	67.329	453
TcYC6_0132720	TcBrA4_0140570	67.252	797
TcYC6_0128360	TcBrA4_0143770	67.176	850
TcYC6_0134640	TcBrA4_0143030	67.069	331
TcYC6_0133850	TcBrA4_0143290	66.993	306
TcYC6_0131560	TcBrA4_0140570	66.97	878
TcYC6_0130830	TcBrA4_0142460	66.483	907
TcYC6_0130820	TcBrA4_0142460	66.373	907
TcYC6_0130890	TcBrA4_0142460	66.373	907
TcYC6_0130880	TcBrA4_0142460	65.932	907
TcYC6_0131650	TcBrA4_0142180	65.806	968
TcYC6_0135110	TcBrA4_0140590	65.645	620
TcYC6_0132670	TcBrA4_0142540	65.628	899
TcYC6_0131670	TcBrA4_0142180	65.253	967
TcYC6_0132510	TcBrA4_0142350	65.239	607
TcYC6_0133130	TcBrA4_0142350	65.183	382
TcYC6_0130100	TcBrA4_0148810	65.036	695
TcYC6_0131710	TcBrA4_0140910	64.975	808
TcYC6_0133100	TcBrA4_0141510	64.589	401
TcYC6_0130390	TcBrA4_0142030	64.427	908
TcYC6_0130340	TcBrA4_0142030	64.317	908
TcYC6_0129820	TcBrA4_0141610	64.043	940
TcYC6_0133600	TcBrA4_0141460	63.93	341
TcYC6_0128850	TcBrA4_0144070	63.804	920
TcYC6_0132180	TcBrA4_0141460	63.429	350
TcYC6_0134720	TcBrA4_0147860	63.182	220
TcYC6_0135470	TcBrA4_0141240	63.068	352
TcYC6_0135190	TcBrA4_0147940	62.441	213
TcYC6_0130940	TcBrA4_0143130	62.149	819
TcYC6_0132100	TcBrA4_0143030	61.89	328
TcYC6_0131820	TcBrA4_0141230	61.755	957
TcYC6_0128570	TcBrA4_0141250	61.449	856
TcYC6_0132930	TcBrA4_0146340	60.563	213
TcYC6_0129260	TcBrA4_0148030	60.357	729
TcYC6_0129540	TcBrA4_0140180	60.333	721
TcYC6_0133570	TcBrA4_0141460	60.317	252
TcYC6_0129280	TcBrA4_0148030	59.034	725
TcYC6_0129270	TcBrA4_0148030	58.527	733
TcYC6_0129290	TcBrA4_0148030	58.197	732
TcYC6_0128350	TcBrA4_0141850	57.801	1064
TcYC6_0135000	TcBrA4_0148760	55.986	284

## Sheet: TS with enzymatic domain
S14 Table. BLASTP result of the best match analysis in 6 large gene families between the two strains.
TS genes with the enzymatic domain
Y C6	Best match in Brazil A4	Identity(%)	Coverage (bp)
TcYC6_0130900	TcBrA4_0148930	94.583	683
TcYC6_0134750	TcBrA4_0148930	94.282	682
TcYC6_0141680	TcBrA4_0143270	94.127	630
TcYC6_0131460	TcBrA4_0143270	94.009	701
TcYC6_0130910	TcBrA4_0148930	93.855	358
TcYC6_0142550	TcBrA4_0154520	92.671	614
TcYC6_0130920	TcBrA4_0148930	92.662	695
TcYC6_0142350	TcBrA4_0143270	91.317	357
TcYC6_0134760	TcBrA4_0148930	89.711	311
TcYC6_0133640	TcBrA4_0148980	88.577	534
TcYC6_0141330	TcBrA4_0143260	87.926	646

## Sheet: mucin
S14 Table. BLASTP result of the best match analysis in 6 large gene families between the two strains.
mucin genes
Y C6	Best hit in Brazil A4	Percentage of identity	Coverage (bp)
TcYC6_0155010	TcBrA4_0169220	89.674	184
TcYC6_0154900	TcBrA4_0169220	86.413	184
TcYC6_0153700	TcBrA4_0164860	86.381	257
TcYC6_0155090	TcBrA4_0165100	86.301	73
TcYC6_0151610	TcBrA4_0167310	85.714	168
TcYC6_0151570	TcBrA4_0167310	84.431	167
TcYC6_0153870	TcBrA4_0165060	84.211	114
TcYC6_0154890	TcBrA4_0164510	84.066	182
TcYC6_0154920	TcBrA4_0165000	83.75	160
TcYC6_0153160	TcBrA4_0164820	83.415	205
TcYC6_0155060	TcBrA4_0164820	83.415	205
TcYC6_0155080	TcBrA4_0164230	83.069	189
TcYC6_0153120	TcBrA4_0166090	83.06	366
TcYC6_0154910	TcBrA4_0164510	82.873	181
TcYC6_0153170	TcBrA4_0164820	82.723	191
TcYC6_0155670	TcBrA4_0166090	82.682	179
TcYC6_0155160	TcBrA4_0166090	82.609	368
TcYC6_0154970	TcBrA4_0166050	82.493	337
TcYC6_0154020	TcBrA4_0165060	82.456	114
TcYC6_0154250	TcBrA4_0164820	82.439	205
TcYC6_0155020	TcBrA4_0164820	82.199	191
TcYC6_0153690	TcBrA4_0164860	82.051	273
TcYC6_0153940	TcBrA4_0165130	82	50
TcYC6_0151840	TcBrA4_0165930	81.739	230
TcYC6_0152120	TcBrA4_0165470	81.592	201
TcYC6_0153670	TcBrA4_0165900	81.567	217
TcYC6_0153920	TcBrA4_0165580	81.481	162
TcYC6_0153820	TcBrA4_0166090	81.167	377
TcYC6_0151620	TcBrA4_0167310	81.065	169
TcYC6_0152980	TcBrA4_0166090	80.707	368
TcYC6_0152990	TcBrA4_0166090	80.707	368
TcYC6_0153000	TcBrA4_0166090	80.707	368
TcYC6_0153010	TcBrA4_0166090	80.707	368
TcYC6_0153020	TcBrA4_0166090	80.707	368
TcYC6_0153040	TcBrA4_0166090	80.707	368
TcYC6_0153340	TcBrA4_0166090	80.707	368
TcYC6_0153380	TcBrA4_0166090	80.707	368
TcYC6_0153390	TcBrA4_0166090	80.707	368
TcYC6_0153400	TcBrA4_0166090	80.707	368
TcYC6_0153410	TcBrA4_0166090	80.707	368
TcYC6_0150980	TcBrA4_0165930	80.435	230
TcYC6_0152970	TcBrA4_0166090	80.435	368
TcYC6_0153030	TcBrA4_0166090	80.435	368
TcYC6_0153050	TcBrA4_0166090	80.435	368
TcYC6_0153350	TcBrA4_0166090	80.435	368
TcYC6_0154240	TcBrA4_0164820	80.105	191
TcYC6_0152090	TcBrA4_0165470	80.1	201
TcYC6_0155710	TcBrA4_0166090	79.888	179
TcYC6_0153200	TcBrA4_0164530	79.803	203
TcYC6_0151760	TcBrA4_0164130	79.793	193
TcYC6_0151790	TcBrA4_0165930	79.237	236
TcYC6_0151860	TcBrA4_0166090	79.2	375
TcYC6_0154070	TcBrA4_0165090	78.916	166
TcYC6_0151770	TcBrA4_0164130	78.756	193
TcYC6_0152100	TcBrA4_0165470	78.607	201
TcYC6_0155130	TcBrA4_0166090	78.249	377
TcYC6_0151330	TcBrA4_0164130	77.949	195
TcYC6_0154330	TcBrA4_0168310	77.707	157
TcYC6_0154350	TcBrA4_0168310	77.707	157
TcYC6_0151630	TcBrA4_0164340	77.178	241
TcYC6_0152900	TcBrA4_0165730	77.027	222
TcYC6_0150680	TcBrA4_0165730	76.923	221
TcYC6_0154090	TcBrA4_0165090	76.389	216
TcYC6_0153830	TcBrA4_0166410	76.316	228
TcYC6_0153970	TcBrA4_0165090	76.19	189
TcYC6_0152760	TcBrA4_0165730	76.018	221
TcYC6_0153240	TcBrA4_0165730	76.018	221
TcYC6_0151800	TcBrA4_0166410	75.771	227
TcYC6_0151050	TcBrA4_0165730	75.676	222
TcYC6_0153900	TcBrA4_0165060	75.652	115
TcYC6_0151590	TcBrA4_0164340	75.519	241
TcYC6_0152940	TcBrA4_0166410	75.446	224
TcYC6_0154200	TcBrA4_0163940	75.385	195
TcYC6_0151410	TcBrA4_0164040	75.225	222
TcYC6_0154320	TcBrA4_0168310	75.159	157
TcYC6_0151500	TcBrA4_0164080	75	188
TcYC6_0152930	TcBrA4_0166410	75	224
TcYC6_0152950	TcBrA4_0166410	75	224
TcYC6_0154150	TcBrA4_0165060	75	116
TcYC6_0154310	TcBrA4_0163980	75	196
TcYC6_0151150	TcBrA4_0164040	74.661	221
TcYC6_0155100	TcBrA4_0164490	74.611	193
TcYC6_0154160	TcBrA4_0165060	74.359	117
TcYC6_0153260	TcBrA4_0165730	74.257	202
TcYC6_0152960	TcBrA4_0166410	74.222	225
TcYC6_0152840	TcBrA4_0164040	74.208	221
TcYC6_0150600	TcBrA4_0164040	73.756	221
TcYC6_0153370	TcBrA4_0166410	73.661	224
TcYC6_0150580	TcBrA4_0165930	73.617	235
TcYC6_0154870	TcBrA4_0163670	73.593	231
TcYC6_0154110	TcBrA4_0165580	73.196	194
TcYC6_0154210	TcBrA4_0163970	73.054	167
TcYC6_0154280	TcBrA4_0163910	73.054	167
TcYC6_0152650	TcBrA4_0165460	72.993	137
TcYC6_0153840	TcBrA4_0164670	72.897	214
TcYC6_0150650	TcBrA4_0164090	72.881	177
TcYC6_0150950	TcBrA4_0165730	72.772	202
TcYC6_0153250	TcBrA4_0165930	72.727	231
TcYC6_0150940	TcBrA4_0164520	72.687	227
TcYC6_0151200	TcBrA4_0164040	72.566	226
TcYC6_0151210	TcBrA4_0164040	72.566	226
TcYC6_0152450	TcBrA4_0165180	72.555	317
TcYC6_0151480	TcBrA4_0164950	72.381	210
TcYC6_0152860	TcBrA4_0164090	72.376	181
TcYC6_0151380	TcBrA4_0164520	72.321	224
TcYC6_0150730	TcBrA4_0163780	72.17	212
TcYC6_0155300	TcBrA4_0164520	71.889	217
TcYC6_0154180	TcBrA4_0163980	71.859	199
TcYC6_0151000	TcBrA4_0164090	71.823	181
TcYC6_0153860	TcBrA4_0165090	71.649	194
TcYC6_0154120	TcBrA4_0165040	71.628	215
TcYC6_0151950	TcBrA4_0166410	71.616	229
TcYC6_0150900	TcBrA4_0165590	71.22	205
TcYC6_0151710	TcBrA4_0165620	71.186	177
TcYC6_0153950	TcBrA4_0165080	71.179	229
TcYC6_0154170	TcBrA4_0165890	71.144	201
TcYC6_0152770	TcBrA4_0164080	71.123	187
TcYC6_0152250	TcBrA4_0165780	71.111	135
TcYC6_0150910	TcBrA4_0165590	71.078	204
TcYC6_0154730	TcBrA4_0165630	70.968	186
TcYC6_0150640	TcBrA4_0164090	70.95	179
TcYC6_0152870	TcBrA4_0164090	70.95	179
TcYC6_0153650	TcBrA4_0165630	70.833	192
TcYC6_0151390	TcBrA4_0164090	70.811	185
TcYC6_0151510	TcBrA4_0164040	70.776	219
TcYC6_0151190	TcBrA4_0164080	70.681	191
TcYC6_0153090	TcBrA4_0164520	70.667	225
TcYC6_0155270	TcBrA4_0164040	70.667	225
TcYC6_0155520	TcBrA4_0164040	70.667	225
TcYC6_0153880	TcBrA4_0165060	70.647	201
TcYC6_0151850	TcBrA4_0164670	70.561	214
TcYC6_0155150	TcBrA4_0166410	70.536	224
TcYC6_0153660	TcBrA4_0164040	70.259	232
TcYC6_0155120	TcBrA4_0164670	70.256	195
TcYC6_0150920	TcBrA4_0165590	70.244	205
TcYC6_0154800	TcBrA4_0164080	70.213	188
TcYC6_0154230	TcBrA4_0163970	70.199	151
TcYC6_0151220	TcBrA4_0164040	70.13	231
TcYC6_0153730	TcBrA4_0164040	69.828	232
TcYC6_0154940	TcBrA4_0165040	69.767	215
TcYC6_0151010	TcBrA4_0164090	69.73	185
TcYC6_0152460	TcBrA4_0165180	69.697	165
TcYC6_0152350	TcBrA4_0164320	69.663	178
TcYC6_0154340	TcBrA4_0164130	69.444	144
TcYC6_0153110	TcBrA4_0164670	69.388	196
TcYC6_0154360	TcBrA4_0165400	69.369	222
TcYC6_0153680	TcBrA4_0164040	69.264	231
TcYC6_0152470	TcBrA4_0165180	69.091	165
TcYC6_0151720	TcBrA4_0165620	68.927	177
TcYC6_0150550	TcBrA4_0165400	68.919	222
TcYC6_0152600	TcBrA4_0165190	68.812	202
TcYC6_0151810	TcBrA4_0164520	68.722	227
TcYC6_0155700	TcBrA4_0165930	68.59	156
TcYC6_0151420	TcBrA4_0164950	68.586	191
TcYC6_0155230	TcBrA4_0166300	68.493	219
TcYC6_0155240	TcBrA4_0166300	68.493	219
TcYC6_0155250	TcBrA4_0166300	68.493	219
TcYC6_0152270	TcBrA4_0165530	68.387	155
TcYC6_0155140	TcBrA4_0164520	68	225
TcYC6_0151730	TcBrA4_0166410	67.826	230
TcYC6_0151780	TcBrA4_0166410	67.826	230
TcYC6_0151180	TcBrA4_0023240	67.822	202
TcYC6_0154840	TcBrA4_0023240	67.822	202
TcYC6_0151740	TcBrA4_0166410	67.686	229
TcYC6_0151240	TcBrA4_0164040	67.532	231
TcYC6_0151530	TcBrA4_0164040	67.391	230
TcYC6_0152310	TcBrA4_0165180	67.273	165
TcYC6_0153220	TcBrA4_0164080	67.172	198
TcYC6_0151830	TcBrA4_0164670	67.15	207
TcYC6_0151260	TcBrA4_0164070	67.13	216
TcYC6_0155330	TcBrA4_0166300	67.123	219
TcYC6_0155340	TcBrA4_0166300	67.123	219
TcYC6_0150570	TcBrA4_0164250	67.027	185
TcYC6_0153980	TcBrA4_0165060	66.995	203
TcYC6_0153320	TcBrA4_0165460	66.897	145
TcYC6_0155400	TcBrA4_0163620	66.667	216
TcYC6_0155590	TcBrA4_0165930	66.667	162
TcYC6_0155280	TcBrA4_0163620	66.21	219
TcYC6_0152790	TcBrA4_0164070	66.204	216
TcYC6_0152810	TcBrA4_0164070	66.204	216
TcYC6_0150870	TcBrA4_0163700	66.154	195
TcYC6_0154050	TcBrA4_0165080	66.079	227
TcYC6_0152140	TcBrA4_0165440	66.038	318
TcYC6_0151070	TcBrA4_0164250	65.957	188
TcYC6_0154260	TcBrA4_0163910	65.909	176
TcYC6_0151140	TcBrA4_0163700	65.644	163
TcYC6_0151490	TcBrA4_0164040	65.6	250
TcYC6_0151560	TcBrA4_0164070	65.566	212
TcYC6_0152670	TcBrA4_0164600	65.563	151
TcYC6_0151340	TcBrA4_0165400	65.532	235
TcYC6_0150970	TcBrA4_0164070	65.464	194
TcYC6_0151040	TcBrA4_0023240	65.366	205
TcYC6_0154040	TcBrA4_0165060	65.347	202
TcYC6_0151700	TcBrA4_0164670	65.258	213
TcYC6_0154680	TcBrA4_0165630	65.241	187
TcYC6_0151400	TcBrA4_0164250	65.079	189
TcYC6_0151750	TcBrA4_0166410	64.783	230
TcYC6_0152880	TcBrA4_0164090	64.773	176
TcYC6_0154860	TcBrA4_0163700	64.607	178
TcYC6_0154300	TcBrA4_0166050	64.516	124
TcYC6_0152820	TcBrA4_0164950	64.433	194
TcYC6_0151090	TcBrA4_0164250	64.398	191
TcYC6_0152000	TcBrA4_0165620	64.398	191
TcYC6_0151250	TcBrA4_0164070	64.384	219
TcYC6_0150520	TcBrA4_0164250	64.362	188
TcYC6_0153230	TcBrA4_0166410	64.126	223
TcYC6_0151310	TcBrA4_0165040	64.019	214
TcYC6_0151470	TcBrA4_0164070	63.918	194
TcYC6_0154010	TcBrA4_0165080	63.913	230
TcYC6_0154270	TcBrA4_0164130	63.819	199
TcYC6_0152780	TcBrA4_0164140	63.784	185
TcYC6_0151110	TcBrA4_0163700	63.59	195
TcYC6_0150620	TcBrA4_0164250	63.522	159
TcYC6_0150850	TcBrA4_0165920	63.507	211
TcYC6_0154500	TcBrA4_0163880	62.944	197
TcYC6_0152280	TcBrA4_0165480	62.832	226
TcYC6_0151120	TcBrA4_0164070	62.736	212
TcYC6_0151130	TcBrA4_0164070	62.736	212
TcYC6_0154000	TcBrA4_0165090	62.656	241
TcYC6_0151170	TcBrA4_0163700	62.57	179
TcYC6_0150690	TcBrA4_0164040	62.332	223
TcYC6_0152410	TcBrA4_0165460	62.238	143
TcYC6_0152300	TcBrA4_0165460	62.222	180
TcYC6_0155110	TcBrA4_0164670	62.048	166
TcYC6_0152290	TcBrA4_0165480	61.947	226
TcYC6_0151350	TcBrA4_0164670	61.905	126
TcYC6_0152480	TcBrA4_0165480	61.607	224
TcYC6_0151540	TcBrA4_0023240	61.579	190
TcYC6_0151060	TcBrA4_0163700	61.236	178
TcYC6_0154480	TcBrA4_0024330	60.952	210
TcYC6_0151320	TcBrA4_0164670	60.902	133
TcYC6_0152430	TcBrA4_0164670	60.839	143
TcYC6_0152510	TcBrA4_0165540	60.819	171
TcYC6_0154450	TcBrA4_0163880	60.577	208
TcYC6_0152330	TcBrA4_0165490	60.538	223
TcYC6_0152920	TcBrA4_0164670	60.36	222
TcYC6_0152080	TcBrA4_0165480	60.177	226
TcYC6_0150960	TcBrA4_0165960	60	175
TcYC6_0154390	TcBrA4_0164130	59.669	181
TcYC6_0154430	TcBrA4_0164130	59.669	181
TcYC6_0153960	TcBrA4_0165090	59.641	223
TcYC6_0154470	TcBrA4_0024330	59.535	215
TcYC6_0154220	TcBrA4_0164130	59.259	189
TcYC6_0151300	TcBrA4_0164670	59.155	142
TcYC6_0152380	TcBrA4_0165460	59.116	181
TcYC6_0152260	TcBrA4_0165480	59.031	227
TcYC6_0152890	TcBrA4_0164670	58.915	129
TcYC6_0150710	TcBrA4_0164040	58.577	239
TcYC6_0151270	TcBrA4_0164670	58.451	142
TcYC6_0152580	TcBrA4_0163830	58.228	158
TcYC6_0153310	TcBrA4_0165480	58.222	225
TcYC6_0152490	TcBrA4_0165480	58.12	234
TcYC6_0151360	TcBrA4_0164670	57.895	133
TcYC6_0152550	TcBrA4_0165480	57.778	225
TcYC6_0152060	TcBrA4_0165480	57.709	227
TcYC6_0152690	TcBrA4_0165440	57.627	118
TcYC6_0152700	TcBrA4_0165440	57.627	118
TcYC6_0151020	TcBrA4_0164250	57.527	186
TcYC6_0152850	TcBrA4_0164250	57.527	186
TcYC6_0150880	TcBrA4_0164250	57.143	196
TcYC6_0150840	TcBrA4_0164250	56.915	188
TcYC6_0152230	TcBrA4_0165480	56.388	227
TcYC6_0153850	TcBrA4_0164040	56.223	233
TcYC6_0154420	TcBrA4_0165920	56.221	217
TcYC6_0151430	TcBrA4_0165920	56.132	212
TcYC6_0152620	TcBrA4_0165480	56.087	230
TcYC6_0152630	TcBrA4_0165480	55.745	235
TcYC6_0153270	TcBrA4_0165480	55.745	235
TcYC6_0151520	TcBrA4_0165920	55.556	216
TcYC6_0152150	TcBrA4_0165480	55.556	234
TcYC6_0155070	TcBrA4_0163620	55.405	222
TcYC6_0152050	TcBrA4_0165480	55.31	226
TcYC6_0150630	TcBrA4_0164670	55.276	199
TcYC6_0154060	TcBrA4_0164040	55.172	232
TcYC6_0151650	TcBrA4_0164520	55.042	238
TcYC6_0151820	TcBrA4_0165920	54.976	211
TcYC6_0153140	TcBrA4_0163620	54.955	222
TcYC6_0152170	TcBrA4_0166150	54.808	208
TcYC6_0151670	TcBrA4_0163620	54.667	225
TcYC6_0152210	TcBrA4_0166150	54.592	196
TcYC6_0153210	TcBrA4_0163620	54.505	222
TcYC6_0151080	TcBrA4_0165920	54.46	213
TcYC6_0150820	TcBrA4_0165920	54.245	212
TcYC6_0155220	TcBrA4_0164670	54.187	203
TcYC6_0150740	TcBrA4_0165920	54.091	220
TcYC6_0151160	TcBrA4_0163620	54.07	172
TcYC6_0153990	TcBrA4_0164040	54.043	235
TcYC6_0152440	TcBrA4_0165480	53.982	226
TcYC6_0153180	TcBrA4_0164670	53.793	145
TcYC6_0155040	TcBrA4_0164670	53.793	145
TcYC6_0153190	TcBrA4_0164670	53.103	145
TcYC6_0152540	TcBrA4_0166150	53.093	194
TcYC6_0150720	TcBrA4_0165920	53.081	211
TcYC6_0150930	TcBrA4_0163620	52.907	172
TcYC6_0153130	TcBrA4_0164520	52.869	244
TcYC6_0151680	TcBrA4_0165920	52.83	212
TcYC6_0154980	TcBrA4_0165920	52.83	212
TcYC6_0154990	TcBrA4_0165920	52.83	212
TcYC6_0152500	TcBrA4_0165480	52.655	226
TcYC6_0155030	TcBrA4_0165470	52.632	171
TcYC6_0150830	TcBrA4_0165920	52.607	211
TcYC6_0154530	TcBrA4_0165920	52.582	213
TcYC6_0154550	TcBrA4_0165920	52.582	213
TcYC6_0152240	TcBrA4_0166150	52.511	219
TcYC6_0155050	TcBrA4_0164670	52.414	145
TcYC6_0155180	TcBrA4_0165920	52.336	214
TcYC6_0151440	TcBrA4_0163620	52.326	172
TcYC6_0152740	TcBrA4_0165480	52.301	239
TcYC6_0153280	TcBrA4_0166150	52.261	199
TcYC6_0153300	TcBrA4_0166150	52.261	199
TcYC6_0155000	TcBrA4_0165920	51.887	212
TcYC6_0151660	TcBrA4_0164670	51.724	145
TcYC6_0152420	TcBrA4_0166150	51.707	205
TcYC6_0153810	TcBrA4_0166150	51.598	219
TcYC6_0152570	TcBrA4_0165480	51.556	225
TcYC6_0152160	TcBrA4_0165480	51.515	231
TcYC6_0152590	TcBrA4_0165480	51.515	231
TcYC6_0152220	TcBrA4_0166150	51.415	212
TcYC6_0151370	TcBrA4_0165920	51.185	211
TcYC6_0150780	TcBrA4_0165920	51.121	223
TcYC6_0152640	TcBrA4_0165490	51.053	190
TcYC6_0150990	TcBrA4_0165920	50.893	224
TcYC6_0152520	TcBrA4_0165480	50.885	226
TcYC6_0151970	TcBrA4_0165480	50.8	250
TcYC6_0155530	TcBrA4_0165920	50.754	199
TcYC6_0150610	TcBrA4_0165920	50.711	211
TcYC6_0154810	TcBrA4_0165920	50.711	211
TcYC6_0151290	TcBrA4_0165920	50.685	219
TcYC6_0152030	TcBrA4_0165480	50.667	225
TcYC6_0152360	TcBrA4_0165480	50.661	227
TcYC6_0152560	TcBrA4_0165480	50.649	231
TcYC6_0152910	TcBrA4_0163620	50.581	172
TcYC6_0152130	TcBrA4_0166150	50.515	194
TcYC6_0154100	TcBrA4_0166150	50.481	208
TcYC6_0150530	TcBrA4_0165920	50.472	212
TcYC6_0150700	TcBrA4_0165920	50.427	234
TcYC6_0152040	TcBrA4_0165480	50.427	234
TcYC6_0152110	TcBrA4_0165480	50.42	238
TcYC6_0152750	TcBrA4_0165920	50.254	197
TcYC6_0153100	TcBrA4_0165480	50	226
TcYC6_0153290	TcBrA4_0166150	50	212
TcYC6_0154820	TcBrA4_0165920	50	212
TcYC6_0154830	TcBrA4_0165480	50	230
TcYC6_0150540	TcBrA4_0165920	49.778	225
TcYC6_0152320	TcBrA4_0165480	49.776	223
TcYC6_0154370	TcBrA4_0165040	49.774	221
TcYC6_0154380	TcBrA4_0165040	49.774	221
TcYC6_0154400	TcBrA4_0165040	49.774	221
TcYC6_0154410	TcBrA4_0165040	49.774	221
TcYC6_0154460	TcBrA4_0164670	49.772	219
TcYC6_0150510	TcBrA4_0165920	49.763	211
TcYC6_0152370	TcBrA4_0165480	49.55	222
TcYC6_0150590	TcBrA4_0165920	49.528	212
TcYC6_0152680	TcBrA4_0165480	49.327	223
TcYC6_0150560	TcBrA4_0164250	49.198	187
TcYC6_0152800	TcBrA4_0164250	49.198	187
TcYC6_0150890	TcBrA4_0165920	49.091	220
TcYC6_0154030	TcBrA4_0164860	49.049	263
TcYC6_0150750	TcBrA4_0165920	48.815	211
TcYC6_0153750	TcBrA4_0166150	48.815	211
TcYC6_0153770	TcBrA4_0166150	48.815	211
TcYC6_0153780	TcBrA4_0166150	48.815	211
TcYC6_0154490	TcBrA4_0166150	48.731	197
TcYC6_0152340	TcBrA4_0165480	48.673	226
TcYC6_0153710	TcBrA4_0165480	48.673	226
TcYC6_0153720	TcBrA4_0165480	48.673	226
TcYC6_0152830	TcBrA4_0165920	48.585	212
TcYC6_0153760	TcBrA4_0166150	48.341	211
TcYC6_0150660	TcBrA4_0165920	48.113	212
TcYC6_0150800	TcBrA4_0165920	48.113	212
TcYC6_0154080	TcBrA4_0165920	48.113	212
TcYC6_0151030	TcBrA4_0165920	47.867	211
TcYC6_0152720	TcBrA4_0165480	47.598	229
TcYC6_0154130	TcBrA4_0164040	47.556	225
TcYC6_0152660	TcBrA4_0165480	47.534	223
TcYC6_0150670	TcBrA4_0165920	47.418	213
TcYC6_0150810	TcBrA4_0165920	47.393	211
TcYC6_0153740	TcBrA4_0166150	47.393	211
TcYC6_0152610	TcBrA4_0165480	47.345	226
TcYC6_0151690	TcBrA4_0165480	47.321	224
TcYC6_0152530	TcBrA4_0165480	47.297	222
TcYC6_0154510	TcBrA4_0165040	47.222	216
TcYC6_0150860	TcBrA4_0166150	47.115	208
TcYC6_0152730	TcBrA4_0165480	47.085	223
TcYC6_0151460	TcBrA4_0165480	46.781	233
TcYC6_0152200	TcBrA4_0165480	46.753	231
TcYC6_0152710	TcBrA4_0165480	46.725	229
TcYC6_0152400	TcBrA4_0165480	46.667	225
TcYC6_0151280	TcBrA4_0165480	46.429	224
TcYC6_0151450	TcBrA4_0165480	46.352	233
TcYC6_0151230	TcBrA4_0165480	46.122	245
TcYC6_0154520	TcBrA4_0164520	45.852	229
TcYC6_0154850	TcBrA4_0165480	45.763	236
TcYC6_0150770	TcBrA4_0164040	45.714	245
TcYC6_0152010	TcBrA4_0165480	45.455	231
TcYC6_0152180	TcBrA4_0165480	45.339	236
TcYC6_0151990	TcBrA4_0166150	45.178	197
TcYC6_0153640	TcBrA4_0165480	45.089	224
TcYC6_0151550	TcBrA4_0165920	45.07	213
TcYC6_0154930	TcBrA4_0165040	45	220
TcYC6_0154880	TcBrA4_0165480	44.856	243
TcYC6_0154290	TcBrA4_0165480	44.534	247
TcYC6_0153070	TcBrA4_0165480	44.493	227
TcYC6_0153330	TcBrA4_0165480	44.493	227
TcYC6_0153360	TcBrA4_0165480	44.493	227
TcYC6_0154960	TcBrA4_0166150	44.444	252
TcYC6_0150790	TcBrA4_0165920	44.34	212
TcYC6_0153060	TcBrA4_0165480	44.053	227
TcYC6_0150500	TcBrA4_0165920	43.874	253
TcYC6_0150760	TcBrA4_0165920	43.874	253
TcYC6_0151100	TcBrA4_0165920	43.874	253
TcYC6_0154950	TcBrA4_0166150	43.6	250
TcYC6_0155210	TcBrA4_0165040	43.379	219
TcYC6_0154540	TcBrA4_0166150	43.29	231
TcYC6_0154440	TcBrA4_0164520	42.795	229
TcYC6_0154140	TcBrA4_0164040	42.667	225
TcYC6_0155200	TcBrA4_0165040	42.523	214
TcYC6_0153910	TcBrA4_0163800	42.169	166
TcYC6_0153890	TcBrA4_0165480	41.964	224
TcYC6_0153930	TcBrA4_0165480	40.611	229
TcYC6_0151600	TcBrA4_0165040	40.408	245
TcYC6_0155190	TcBrA4_0165920	40.094	212
TcYC6_0153150	TcBrA4_0165480	39.453	256
TcYC6_0154190	TcBrA4_0164040	38.655	238
TcYC6_0152190	TcBrA4_0165480	37.124	299
TcYC6_0151870	TcBrA4_0164040	36.818	220
TcYC6_0151920	TcBrA4_0164040	36.818	220
TcYC6_0151880	TcBrA4_0165960	35.795	176

## Sheet: MASP
S14 Table. BLASTP result of the best match analysis in 6 large gene families between the two strains.
MASP genes
Y C6	Best hit in Brazil A4	Percentage of identity	Coverage (bp)
TcYC6_0162750	TcBrA4_0171610	96.296	27
TcYC6_0162790	TcBrA4_0172830	92.555	497
TcYC6_0162800	TcBrA4_0172830	92.354	497
TcYC6_0162720	TcBrA4_0172830	91.952	497
TcYC6_0158710	TcBrA4_0176990	91.02	245
TcYC6_0158720	TcBrA4_0176990	91.02	245
TcYC6_0160370	TcBrA4_0176990	91.02	245
TcYC6_0160380	TcBrA4_0176990	91.02	245
TcYC6_0160400	TcBrA4_0176990	91.02	245
TcYC6_0162080	TcBrA4_0176990	91.02	245
TcYC6_0162710	TcBrA4_0172830	90.946	497
TcYC6_0163770	TcBrA4_0171780	90.714	420
TcYC6_0164140	TcBrA4_0170650	90.638	470
TcYC6_0160360	TcBrA4_0176990	90.612	245
TcYC6_0160390	TcBrA4_0176990	90.612	245
TcYC6_0161470	TcBrA4_0176990	90.612	245
TcYC6_0162380	TcBrA4_0176990	90.612	245
TcYC6_0162390	TcBrA4_0176990	90.612	245
TcYC6_0163560	TcBrA4_0176990	90.612	245
TcYC6_0163570	TcBrA4_0176990	90.612	245
TcYC6_0163580	TcBrA4_0176990	90.612	245
TcYC6_0162810	TcBrA4_0172830	90.361	498
TcYC6_0160480	TcBrA4_0171500	90.05	402
TcYC6_0163500	TcBrA4_0171500	90.05	402
TcYC6_0161130	TcBrA4_0171500	89.801	402
TcYC6_0166160	TcBrA4_0174920	89.791	431
TcYC6_0163310	TcBrA4_0171500	89.776	401
TcYC6_0163250	TcBrA4_0171440	89.623	424
TcYC6_0164470	TcBrA4_0171500	89.552	402
TcYC6_0162120	TcBrA4_0174920	89.416	548
TcYC6_0162650	TcBrA4_0171500	89.303	402
TcYC6_0161030	TcBrA4_0172010	89.266	354
TcYC6_0164360	TcBrA4_0174920	89.234	548
TcYC6_0162640	TcBrA4_0171500	89.055	402
TcYC6_0162110	TcBrA4_0174920	89.051	548
TcYC6_0162730	TcBrA4_0172830	88.956	498
TcYC6_0161050	TcBrA4_0173310	88.767	454
TcYC6_0161740	TcBrA4_0172860	88.767	454
TcYC6_0160420	TcBrA4_0172010	88.764	356
TcYC6_0162130	TcBrA4_0172010	88.764	356
TcYC6_0160530	TcBrA4_0171500	88.557	402
TcYC6_0162060	TcBrA4_0171500	88.557	402
TcYC6_0160710	TcBrA4_0172860	88.546	454
TcYC6_0160720	TcBrA4_0172860	88.546	454
TcYC6_0161730	TcBrA4_0172860	88.377	456
TcYC6_0160730	TcBrA4_0172860	88.326	454
TcYC6_0164260	TcBrA4_0171170	88.131	396
TcYC6_0163800	TcBrA4_0176260	88.081	344
TcYC6_0161420	TcBrA4_0173400	87.99	408
TcYC6_0159180	TcBrA4_0171270	87.838	296
TcYC6_0163110	TcBrA4_0171270	87.755	294
TcYC6_0163340	TcBrA4_0171440	87.736	424
TcYC6_0160740	TcBrA4_0172860	87.665	454
TcYC6_0161750	TcBrA4_0172860	87.665	454
TcYC6_0161760	TcBrA4_0172860	87.445	454
TcYC6_0159280	TcBrA4_0173700	87.31	197
TcYC6_0160750	TcBrA4_0172860	87.225	454
TcYC6_0160150	TcBrA4_0171880	87.205	508
TcYC6_0161080	TcBrA4_0173310	87.09	457
TcYC6_0163980	TcBrA4_0175240	86.939	245
TcYC6_0164230	TcBrA4_0173480	86.605	433
TcYC6_0164000	TcBrA4_0179310	86.466	266
TcYC6_0162250	TcBrA4_0171880	86.417	508
TcYC6_0163210	TcBrA4_0172030	86.375	389
TcYC6_0158700	TcBrA4_0171860	86.355	513
TcYC6_0159270	TcBrA4_0173700	86.294	197
TcYC6_0166300	TcBrA4_0172830	86.254	291
TcYC6_0163190	TcBrA4_0171410	86.234	385
TcYC6_0163200	TcBrA4_0172030	86.224	392
TcYC6_0159500	TcBrA4_0173760	86.192	449
TcYC6_0159170	TcBrA4_0171270	86.149	296
TcYC6_0158520	TcBrA4_0171860	86.047	516
TcYC6_0160140	TcBrA4_0171880	86.024	508
TcYC6_0165350	TcBrA4_0172810	86	200
TcYC6_0162200	TcBrA4_0171880	85.855	509
TcYC6_0164210	TcBrA4_0179310	85.714	266
TcYC6_0161230	TcBrA4_0173430	85.56	464
TcYC6_0163280	TcBrA4_0171920	85.488	379
TcYC6_0163220	TcBrA4_0171410	85.455	385
TcYC6_0159140	TcBrA4_0174290	85.366	492
TcYC6_0165410	TcBrA4_0173760	85.366	328
TcYC6_0161930	TcBrA4_0172620	85.156	384
TcYC6_0161990	TcBrA4_0172620	85.156	384
TcYC6_0163380	TcBrA4_0172060	85.124	242
TcYC6_0159470	TcBrA4_0173760	85.078	449
TcYC6_0159090	TcBrA4_0173760	85.045	448
TcYC6_0159380	TcBrA4_0174290	85.02	494
TcYC6_0160030	TcBrA4_0171920	84.96	379
TcYC6_0161220	TcBrA4_0173430	84.914	464
TcYC6_0161860	TcBrA4_0171510	84.77	348
TcYC6_0163150	TcBrA4_0171340	84.658	365
TcYC6_0159210	TcBrA4_0173760	84.633	449
TcYC6_0166500	TcBrA4_0175240	84.507	213
TcYC6_0158530	TcBrA4_0173640	84.449	463
TcYC6_0162980	TcBrA4_0172180	84.406	404
TcYC6_0159150	TcBrA4_0170880	84.394	487
TcYC6_0158780	TcBrA4_0179150	84.343	198
TcYC6_0163680	TcBrA4_0171790	84.282	369
TcYC6_0163750	TcBrA4_0170570	84.221	488
TcYC6_0159360	TcBrA4_0170880	84.211	494
TcYC6_0164170	TcBrA4_0179310	84.211	266
TcYC6_0164180	TcBrA4_0179310	84.211	266
TcYC6_0162090	TcBrA4_0173460	84.167	360
TcYC6_0164270	TcBrA4_0173120	84.103	390
TcYC6_0165920	TcBrA4_0172850	84.103	390
TcYC6_0166180	TcBrA4_0173240	84.1	239
TcYC6_0159220	TcBrA4_0173640	84.017	463
TcYC6_0159190	TcBrA4_0173760	83.929	448
TcYC6_0165670	TcBrA4_0174920	83.902	205
TcYC6_0164280	TcBrA4_0173120	83.846	390
TcYC6_0164430	TcBrA4_0172040	83.799	358
TcYC6_0159510	TcBrA4_0173760	83.742	449
TcYC6_0162570	TcBrA4_0172020	83.691	466
TcYC6_0160160	TcBrA4_0171920	83.641	379
TcYC6_0164160	TcBrA4_0173120	83.632	391
TcYC6_0163430	TcBrA4_0171370	83.577	274
TcYC6_0159370	TcBrA4_0170880	83.401	494
TcYC6_0162260	TcBrA4_0170880	83.401	494
TcYC6_0163260	TcBrA4_0173260	83.381	349
TcYC6_0161160	TcBrA4_0174170	83.24	358
TcYC6_0163050	TcBrA4_0171200	83.235	340
TcYC6_0159350	TcBrA4_0170880	83.232	495
TcYC6_0158640	TcBrA4_0180100	83.15	273
TcYC6_0163610	TcBrA4_0180100	83.15	273
TcYC6_0164450	TcBrA4_0170940	83.125	480
TcYC6_0161440	TcBrA4_0171920	83.113	379
TcYC6_0163070	TcBrA4_0170680	83.081	396
TcYC6_0161880	TcBrA4_0171510	83.046	348
TcYC6_0162340	TcBrA4_0171510	83.046	348
TcYC6_0160210	TcBrA4_0173240	83.03	495
TcYC6_0163970	TcBrA4_0170570	83.027	489
TcYC6_0163090	TcBrA4_0173450	83.012	518
TcYC6_0160680	TcBrA4_0174170	83.008	359
TcYC6_0160690	TcBrA4_0174170	83.008	359
TcYC6_0160220	TcBrA4_0170880	82.996	494
TcYC6_0162700	TcBrA4_0173140	82.966	499
TcYC6_0163000	TcBrA4_0171200	82.941	340
TcYC6_0163160	TcBrA4_0171200	82.941	340
TcYC6_0160780	TcBrA4_0173230	82.933	416
TcYC6_0164530	TcBrA4_0173230	82.933	416
TcYC6_0162480	TcBrA4_0171130	82.866	321
TcYC6_0162180	TcBrA4_0179150	82.857	210
TcYC6_0162310	TcBrA4_0171510	82.857	350
TcYC6_0159290	TcBrA4_0179150	82.828	198
TcYC6_0159330	TcBrA4_0179150	82.828	198
TcYC6_0159340	TcBrA4_0179150	82.828	198
TcYC6_0159690	TcBrA4_0179790	82.828	99
TcYC6_0164130	TcBrA4_0172520	82.789	337
TcYC6_0162300	TcBrA4_0170940	82.708	480
TcYC6_0160260	TcBrA4_0177330	82.672	479
TcYC6_0159940	TcBrA4_0172090	82.653	98
TcYC6_0160200	TcBrA4_0172090	82.653	98
TcYC6_0163300	TcBrA4_0171200	82.647	340
TcYC6_0163240	TcBrA4_0174570	82.621	351
TcYC6_0163320	TcBrA4_0174570	82.621	351
TcYC6_0161370	TcBrA4_0181680	82.593	270
TcYC6_0160270	TcBrA4_0177330	82.563	476
TcYC6_0160820	TcBrA4_0174380	82.527	372
TcYC6_0163460	TcBrA4_0174060	82.512	406
TcYC6_0161940	TcBrA4_0170940	82.463	479
TcYC6_0162400	TcBrA4_0175910	82.377	244
TcYC6_0163420	TcBrA4_0171370	82.288	271
TcYC6_0159010	TcBrA4_0174060	82.266	406
TcYC6_0163660	TcBrA4_0174060	82.266	406
TcYC6_0163720	TcBrA4_0170880	82.222	495
TcYC6_0162370	TcBrA4_0173020	82.185	421
TcYC6_0158430	TcBrA4_0170820	82.143	364
TcYC6_0161060	TcBrA4_0170620	82.143	448
TcYC6_0166260	TcBrA4_0172810	82.095	296
TcYC6_0159710	TcBrA4_0180100	82.051	273
TcYC6_0158940	TcBrA4_0174060	82.02	406
TcYC6_0158570	TcBrA4_0171790	81.989	372
TcYC6_0161400	TcBrA4_0171580	81.852	270
TcYC6_0159700	TcBrA4_0179790	81.818	99
TcYC6_0163520	TcBrA4_0171430	81.791	335
TcYC6_0158680	TcBrA4_0173590	81.789	626
TcYC6_0160460	TcBrA4_0172640	81.72	372
TcYC6_0158830	TcBrA4_0172090	81.633	98
TcYC6_0160250	TcBrA4_0044260	81.633	245
TcYC6_0161430	TcBrA4_0172090	81.633	98
TcYC6_0163670	TcBrA4_0173590	81.629	626
TcYC6_0163940	TcBrA4_0173030	81.627	332
TcYC6_0160290	TcBrA4_0177330	81.59	478
TcYC6_0158490	TcBrA4_0173590	81.44	625
TcYC6_0158510	TcBrA4_0174190	81.418	409
TcYC6_0161770	TcBrA4_0170940	81.366	483
TcYC6_0162360	TcBrA4_0173010	81.325	498
TcYC6_0158590	TcBrA4_0180100	81.319	273
TcYC6_0162520	TcBrA4_0171130	81.308	321
TcYC6_0161540	TcBrA4_0174180	81.265	427
TcYC6_0161550	TcBrA4_0174180	81.265	427
TcYC6_0161040	TcBrA4_0170620	81.195	452
TcYC6_0162560	TcBrA4_0174930	81.174	409
TcYC6_0161950	TcBrA4_0170940	81.159	483
TcYC6_0163930	TcBrA4_0173030	81.024	332
TcYC6_0164670	TcBrA4_0172260	81.024	332
TcYC6_0164250	TcBrA4_0173030	80.967	331
TcYC6_0163510	TcBrA4_0173560	80.966	352
TcYC6_0161700	TcBrA4_0180100	80.952	273
TcYC6_0163030	TcBrA4_0171320	80.952	378
TcYC6_0164810	TcBrA4_0172200	80.952	189
TcYC6_0164830	TcBrA4_0172200	80.952	189
TcYC6_0158560	TcBrA4_0174190	80.929	409
TcYC6_0161070	TcBrA4_0170620	80.804	448
TcYC6_0159160	TcBrA4_0172810	80.796	427
TcYC6_0165430	TcBrA4_0173590	80.734	545
TcYC6_0161090	TcBrA4_0170620	80.71	451
TcYC6_0163600	TcBrA4_0174190	80.685	409
TcYC6_0163710	TcBrA4_0174190	80.685	409
TcYC6_0158300	TcBrA4_0172090	80.612	98
TcYC6_0159950	TcBrA4_0172090	80.612	98
TcYC6_0160190	TcBrA4_0172090	80.612	98
TcYC6_0165160	TcBrA4_0172200	80.531	226
TcYC6_0158950	TcBrA4_0174190	80.44	409
TcYC6_0164770	TcBrA4_0172260	80.422	332
TcYC6_0165030	TcBrA4_0172260	80.422	332
TcYC6_0160130	TcBrA4_0172810	80.374	428
TcYC6_0160440	TcBrA4_0174420	80.274	365
TcYC6_0158540	TcBrA4_0173900	80.132	302
TcYC6_0163440	TcBrA4_0173900	80.132	302
TcYC6_0161490	TcBrA4_0174060	80.049	406
TcYC6_0166280	TcBrA4_0172830	80	215
TcYC6_0160280	TcBrA4_0172340	79.912	453
TcYC6_0158460	TcBrA4_0173830	79.854	412
TcYC6_0158650	TcBrA4_0180100	79.853	273
TcYC6_0163390	TcBrA4_0179790	79.798	99
TcYC6_0159790	TcBrA4_0170730	79.71	345
TcYC6_0161670	TcBrA4_0170730	79.71	345
TcYC6_0164660	TcBrA4_0172980	79.651	344
TcYC6_0159410	TcBrA4_0173360	79.623	265
TcYC6_0160760	TcBrA4_0173290	79.586	338
TcYC6_0158550	TcBrA4_0173900	79.47	302
TcYC6_0160490	TcBrA4_0174420	79.452	365
TcYC6_0160500	TcBrA4_0174420	79.452	365
TcYC6_0162450	TcBrA4_0170600	79.359	281
TcYC6_0164520	TcBrA4_0173290	79.29	338
TcYC6_0161620	TcBrA4_0172980	79.275	386
TcYC6_0161100	TcBrA4_0173310	79.249	453
TcYC6_0164060	TcBrA4_0173030	79.154	331
TcYC6_0161570	TcBrA4_0173900	79.139	302
TcYC6_0158880	TcBrA4_0173830	79.075	411
TcYC6_0162950	TcBrA4_0178890	78.947	95
TcYC6_0160050	TcBrA4_0172260	78.919	370
TcYC6_0161630	TcBrA4_0172260	78.919	370
TcYC6_0160540	TcBrA4_0172660	78.718	390
TcYC6_0162050	TcBrA4_0172660	78.718	390
TcYC6_0160080	TcBrA4_0172260	78.649	370
TcYC6_0160300	TcBrA4_0174500	78.603	458
TcYC6_0163180	TcBrA4_0173920	78.599	257
TcYC6_0159930	TcBrA4_0172090	78.571	98
TcYC6_0160100	TcBrA4_0170730	78.551	345
TcYC6_0163400	TcBrA4_0171350	78.497	386
TcYC6_0164010	TcBrA4_0171130	78.261	322
TcYC6_0166340	TcBrA4_0172650	78.261	161
TcYC6_0158330	TcBrA4_0173830	78.102	411
TcYC6_0161600	TcBrA4_0173830	78.102	411
TcYC6_0159730	TcBrA4_0180520	78.082	146
TcYC6_0163810	TcBrA4_0178870	78.075	187
TcYC6_0161180	TcBrA4_0176100	78.007	291
TcYC6_0162280	TcBrA4_0176100	78.007	291
TcYC6_0164610	TcBrA4_0170730	77.994	309
TcYC6_0162580	TcBrA4_0181680	77.86	271
TcYC6_0162620	TcBrA4_0174880	77.778	162
TcYC6_0164480	TcBrA4_0172660	77.778	387
TcYC6_0163540	TcBrA4_0173540	77.755	481
TcYC6_0164150	TcBrA4_0173110	77.681	345
TcYC6_0159980	TcBrA4_0174130	77.679	336
TcYC6_0159020	TcBrA4_0171090	77.652	264
TcYC6_0158910	TcBrA4_0173830	77.616	411
TcYC6_0164290	TcBrA4_0174070	77.528	445
TcYC6_0163840	TcBrA4_0171360	77.5	320
TcYC6_0159110	TcBrA4_0172980	77.461	386
TcYC6_0162470	TcBrA4_0174350	77.46	315
TcYC6_0160550	TcBrA4_0172660	77.436	390
TcYC6_0162070	TcBrA4_0172660	77.179	390
TcYC6_0159240	TcBrA4_0172580	77.16	324
TcYC6_0160430	TcBrA4_0174350	77.143	315
TcYC6_0166080	TcBrA4_0172450	77.143	210
TcYC6_0164200	TcBrA4_0170900	77.101	345
TcYC6_0158660	TcBrA4_0172090	77.083	96
TcYC6_0164190	TcBrA4_0174070	77.079	445
TcYC6_0166630	TcBrA4_0172670	76.887	212
TcYC6_0159420	TcBrA4_0172260	76.862	376
TcYC6_0159540	TcBrA4_0175010	76.488	336
TcYC6_0160930	TcBrA4_0172430	76.486	370
TcYC6_0158310	TcBrA4_0173860	76.471	272
TcYC6_0159550	TcBrA4_0172400	76.435	331
TcYC6_0164550	TcBrA4_0174930	76.341	410
TcYC6_0160120	TcBrA4_0174220	76.23	366
TcYC6_0165910	TcBrA4_0175170	76.224	286
TcYC6_0162230	TcBrA4_0170840	76.218	349
TcYC6_0163760	TcBrA4_0179470	76.136	88
TcYC6_0164440	TcBrA4_0170970	76.131	398
TcYC6_0163630	TcBrA4_0175010	76.036	338
TcYC6_0159520	TcBrA4_0175070	75.926	270
TcYC6_0159400	TcBrA4_0174130	75.893	336
TcYC6_0164040	TcBrA4_0171130	75.776	322
TcYC6_0159430	TcBrA4_0171090	75.758	264
TcYC6_0160590	TcBrA4_0171740	75.67	448
TcYC6_0160600	TcBrA4_0171740	75.67	448
TcYC6_0159750	TcBrA4_0174930	75.669	411
TcYC6_0159570	TcBrA4_0170840	75.645	349
TcYC6_0162220	TcBrA4_0170840	75.645	349
TcYC6_0161190	TcBrA4_0171040	75.575	348
TcYC6_0158820	TcBrA4_0174130	75.522	335
TcYC6_0164560	TcBrA4_0174930	75.485	412
TcYC6_0164070	TcBrA4_0172180	75.434	403
TcYC6_0161900	TcBrA4_0174430	75.379	264
TcYC6_0163490	TcBrA4_0172430	75.335	373
TcYC6_0161720	TcBrA4_0174160	75.309	405
TcYC6_0160520	TcBrA4_0175110	75.251	299
TcYC6_0158970	TcBrA4_0173640	75.162	463
TcYC6_0163130	TcBrA4_0171430	75.14	358
TcYC6_0159860	TcBrA4_0173860	75.092	273
TcYC6_0159880	TcBrA4_0171740	75.056	449
TcYC6_0164540	TcBrA4_0174150	74.946	467
TcYC6_0160090	TcBrA4_0174220	74.932	367
TcYC6_0163020	TcBrA4_0172300	74.9	502
TcYC6_0161530	TcBrA4_0173640	74.837	461
TcYC6_0159320	TcBrA4_0171090	74.809	262
TcYC6_0160580	TcBrA4_0172550	74.388	449
TcYC6_0161790	TcBrA4_0170970	74.185	399
TcYC6_0162490	TcBrA4_0171920	74.177	395
TcYC6_0163100	TcBrA4_0172300	74.104	502
TcYC6_0158800	TcBrA4_0175070	73.993	273
TcYC6_0159820	TcBrA4_0175070	73.993	273
TcYC6_0161140	TcBrA4_0173320	73.973	365
TcYC6_0162140	TcBrA4_0172870	73.89	383
TcYC6_0159200	TcBrA4_0174020	73.864	264
TcYC6_0162240	TcBrA4_0174020	73.864	264
TcYC6_0159040	TcBrA4_0174160	73.827	405
TcYC6_0158630	TcBrA4_0172330	73.81	504
TcYC6_0158760	TcBrA4_0175010	73.81	336
TcYC6_0158770	TcBrA4_0175010	73.81	336
TcYC6_0163550	TcBrA4_0173540	73.711	194
TcYC6_0160610	TcBrA4_0172550	73.661	448
TcYC6_0163890	TcBrA4_0171140	73.611	360
TcYC6_0159440	TcBrA4_0175030	73.547	344
TcYC6_0163650	TcBrA4_0175030	73.547	344
TcYC6_0159890	TcBrA4_0175070	73.358	274
TcYC6_0159900	TcBrA4_0175070	73.358	274
TcYC6_0158790	TcBrA4_0175070	73.333	270
TcYC6_0160650	TcBrA4_0170760	73.19	373
TcYC6_0165980	TcBrA4_0173430	73.099	171
TcYC6_0158610	TcBrA4_0172330	73.069	505
TcYC6_0158580	TcBrA4_0174190	72.993	411
TcYC6_0159000	TcBrA4_0175070	72.894	273
TcYC6_0160660	TcBrA4_0170870	72.872	376
TcYC6_0163330	TcBrA4_0173510	72.81	331
TcYC6_0162420	TcBrA4_0171040	72.647	340
TcYC6_0160060	TcBrA4_0171720	72.553	470
TcYC6_0162350	TcBrA4_0173540	72.539	193
TcYC6_0160450	TcBrA4_0173190	72.519	393
TcYC6_0159850	TcBrA4_0174220	72.48	367
TcYC6_0161820	TcBrA4_0170970	72.431	399
TcYC6_0163910	TcBrA4_0173800	72.414	348
TcYC6_0161870	TcBrA4_0172510	72.358	369
TcYC6_0162460	TcBrA4_0171040	72.353	340
TcYC6_0159120	TcBrA4_0171720	72.128	470
TcYC6_0163880	TcBrA4_0174920	72.101	552
TcYC6_0159480	TcBrA4_0117400	72.065	247
TcYC6_0158990	TcBrA4_0171720	71.915	470
TcYC6_0162320	TcBrA4_0172510	71.892	370
TcYC6_0162330	TcBrA4_0172510	71.892	370
TcYC6_0158390	TcBrA4_0174110	71.739	276
TcYC6_0158840	TcBrA4_0174110	71.739	276
TcYC6_0163870	TcBrA4_0174920	71.739	552
TcYC6_0160040	TcBrA4_0171720	71.642	469
TcYC6_0159760	TcBrA4_0117400	71.193	243
TcYC6_0159560	TcBrA4_0170840	71.182	347
TcYC6_0160910	TcBrA4_0173190	71.139	395
TcYC6_0162630	TcBrA4_0173190	71.111	405
TcYC6_0165600	TcBrA4_0177090	71.091	339
TcYC6_0160630	TcBrA4_0173830	70.944	413
TcYC6_0158340	TcBrA4_0170760	70.933	375
TcYC6_0163700	TcBrA4_0170760	70.933	375
TcYC6_0161610	TcBrA4_0171720	70.878	467
TcYC6_0165590	TcBrA4_0177090	70.796	339
TcYC6_0160640	TcBrA4_0173830	70.702	413
TcYC6_0160020	TcBrA4_0171720	70.701	471
TcYC6_0160350	TcBrA4_0172310	70.588	255
TcYC6_0165230	TcBrA4_0171720	70.423	355
TcYC6_0163900	TcBrA4_0171760	70.391	358
TcYC6_0158470	TcBrA4_0173190	70.38	395
TcYC6_0161840	TcBrA4_0173190	70.25	400
TcYC6_0166190	TcBrA4_0174190	70.18	389
TcYC6_0160790	TcBrA4_0173190	70.025	397
TcYC6_0161710	TcBrA4_0172090	70	140
TcYC6_0160810	TcBrA4_0173190	69.949	396
TcYC6_0160230	TcBrA4_0172160	69.831	295
TcYC6_0160180	TcBrA4_0170600	69.751	281
TcYC6_0159640	TcBrA4_0174990	69.69	452
TcYC6_0158900	TcBrA4_0171040	69.679	343
TcYC6_0159720	TcBrA4_0171870	69.615	441
TcYC6_0161260	TcBrA4_0173830	69.586	411
TcYC6_0158420	TcBrA4_0174110	69.455	275
TcYC6_0161360	TcBrA4_0173380	69.333	375
TcYC6_0165690	TcBrA4_0170970	69.333	225
TcYC6_0164020	TcBrA4_0174570	69.231	351
TcYC6_0160880	TcBrA4_0173190	69.192	396
TcYC6_0165940	TcBrA4_0170970	69.13	230
TcYC6_0158400	TcBrA4_0174110	69.118	272
TcYC6_0161510	TcBrA4_0117400	69.106	246
TcYC6_0160070	TcBrA4_0171040	68.895	344
TcYC6_0160170	TcBrA4_0173870	68.852	305
TcYC6_0158890	TcBrA4_0171040	68.805	343
TcYC6_0165830	TcBrA4_0170970	68.722	227
TcYC6_0160310	TcBrA4_0171170	68.689	412
TcYC6_0159910	TcBrA4_0170600	68.683	281
TcYC6_0160830	TcBrA4_0173190	68.608	395
TcYC6_0159990	TcBrA4_0117400	68.526	251
TcYC6_0161830	TcBrA4_0173190	68.514	397
TcYC6_0161680	TcBrA4_0117400	68.254	252
TcYC6_0163860	TcBrA4_0174350	68.254	315
TcYC6_0164460	TcBrA4_0173190	68.238	403
TcYC6_0163920	TcBrA4_0108710	68.235	340
TcYC6_0160010	TcBrA4_0117400	68.163	245
TcYC6_0159870	TcBrA4_0117400	68.127	251
TcYC6_0158440	TcBrA4_0171830	68	275
TcYC6_0159580	TcBrA4_0117400	67.984	253
TcYC6_0161120	TcBrA4_0173190	67.98	406
TcYC6_0159920	TcBrA4_0170600	67.972	281
TcYC6_0164050	TcBrA4_0171360	67.576	330
TcYC6_0161330	TcBrA4_0171500	67.568	407
TcYC6_0161340	TcBrA4_0171500	67.568	407
TcYC6_0158960	TcBrA4_0174160	67.47	415
TcYC6_0161850	TcBrA4_0173190	67.419	399
TcYC6_0164030	TcBrA4_0170670	67.333	150
TcYC6_0161210	TcBrA4_0171500	67.157	408
TcYC6_0162010	TcBrA4_0174440	67.156	545
TcYC6_0159490	TcBrA4_0173930	67.07	413
TcYC6_0161020	TcBrA4_0171070	67.066	501
TcYC6_0159800	TcBrA4_0173040	66.983	421
TcYC6_0161380	TcBrA4_0171500	66.912	408
TcYC6_0161410	TcBrA4_0171500	66.83	407
TcYC6_0159070	TcBrA4_0174080	66.803	244
TcYC6_0159450	TcBrA4_0173360	66.792	265
TcYC6_0160920	TcBrA4_0173190	66.751	394
TcYC6_0163170	TcBrA4_0171090	66.667	267
TcYC6_0161300	TcBrA4_0171500	66.585	407
TcYC6_0161350	TcBrA4_0171500	66.585	407
TcYC6_0160110	TcBrA4_0170730	66.583	398
TcYC6_0161170	TcBrA4_0173380	66.492	382
TcYC6_0163530	TcBrA4_0173540	66.452	310
TcYC6_0158980	TcBrA4_0117400	66.393	244
TcYC6_0163850	TcBrA4_0174350	66.349	315
TcYC6_0159590	TcBrA4_0174160	66.341	410
TcYC6_0163350	TcBrA4_0171090	66.308	279
TcYC6_0163360	TcBrA4_0171090	66.308	279
TcYC6_0164350	TcBrA4_0173100	66.197	355
TcYC6_0164490	TcBrA4_0170590	66.092	174
TcYC6_0163370	TcBrA4_0171090	65.95	279
TcYC6_0161320	TcBrA4_0171500	65.848	407
TcYC6_0159080	TcBrA4_0172060	65.844	243
TcYC6_0161310	TcBrA4_0171500	65.602	407
TcYC6_0159030	TcBrA4_0117400	65.476	252
TcYC6_0165960	TcBrA4_0173380	65.373	335
TcYC6_0161390	TcBrA4_0171500	65.356	407
TcYC6_0161650	TcBrA4_0117400	65.164	244
TcYC6_0161450	TcBrA4_0173040	65.083	421
TcYC6_0161460	TcBrA4_0173040	65.083	421
TcYC6_0163080	TcBrA4_0172060	65.021	243
TcYC6_0163270	TcBrA4_0172060	64.876	242
TcYC6_0161150	TcBrA4_0170810	64.835	364
TcYC6_0161200	TcBrA4_0171830	64.835	273
TcYC6_0159740	TcBrA4_0117400	64.822	253
TcYC6_0159230	TcBrA4_0174080	64.73	241
TcYC6_0163040	TcBrA4_0171810	64.651	430
TcYC6_0158620	TcBrA4_0117400	64.615	260
TcYC6_0158690	TcBrA4_0117400	64.615	260
TcYC6_0162290	TcBrA4_0171370	64.599	274
TcYC6_0158410	TcBrA4_0174110	64.516	279
TcYC6_0162000	TcBrA4_0174440	64.486	535
TcYC6_0160950	TcBrA4_0176100	64.483	290
TcYC6_0161240	TcBrA4_0173860	64.402	368
TcYC6_0159810	TcBrA4_0117400	64.4	250
TcYC6_0160850	TcBrA4_0173200	64.341	258
TcYC6_0160800	TcBrA4_0173200	64.314	255
TcYC6_0161500	TcBrA4_0174160	64.286	420
TcYC6_0163230	TcBrA4_0170670	64.238	151
TcYC6_0158750	TcBrA4_0117400	64.231	260
TcYC6_0158380	TcBrA4_0176100	64.214	299
TcYC6_0163640	TcBrA4_0171090	64.179	268
TcYC6_0158920	TcBrA4_0170600	64.158	279
TcYC6_0161250	TcBrA4_0173860	64.11	365
TcYC6_0163010	TcBrA4_0170590	63.83	282
TcYC6_0159310	TcBrA4_0174160	63.768	414
TcYC6_0158320	TcBrA4_0171810	63.721	430
TcYC6_0163960	TcBrA4_0178870	63.682	201
TcYC6_0160990	TcBrA4_0173200	63.672	256
TcYC6_0159250	TcBrA4_0170590	63.669	278
TcYC6_0163740	TcBrA4_0173800	63.533	351
TcYC6_0158730	TcBrA4_0170590	63.273	275
TcYC6_0159840	TcBrA4_0117400	63.2	250
TcYC6_0159620	TcBrA4_0173930	63.158	418
TcYC6_0161980	TcBrA4_0173340	63.084	214
TcYC6_0159650	TcBrA4_0176100	63.051	295
TcYC6_0160860	TcBrA4_0173200	63.035	257
TcYC6_0159630	TcBrA4_0173930	62.99	408
TcYC6_0159390	TcBrA4_0171090	62.989	281
TcYC6_0159260	TcBrA4_0117400	62.977	262
TcYC6_0163450	TcBrA4_0170600	62.937	286
TcYC6_0163830	TcBrA4_0178870	62.887	194
TcYC6_0162760	TcBrA4_0172650	62.712	295
TcYC6_0160320	TcBrA4_0172170	62.671	292
TcYC6_0160970	TcBrA4_0173200	62.642	265
TcYC6_0162690	TcBrA4_0176100	62.63	289
TcYC6_0161960	TcBrA4_0173340	62.617	214
TcYC6_0161970	TcBrA4_0173340	62.617	214
TcYC6_0162600	TcBrA4_0174880	62.5	368
TcYC6_0162610	TcBrA4_0174880	62.5	368
TcYC6_0161640	TcBrA4_0173930	62.41	415
TcYC6_0160940	TcBrA4_0173200	62.353	255
TcYC6_0159060	TcBrA4_0174160	62.26	416
TcYC6_0158350	TcBrA4_0171090	62.121	264
TcYC6_0160770	TcBrA4_0172660	62.121	396
TcYC6_0162170	TcBrA4_0171090	62.121	264
TcYC6_0159830	TcBrA4_0174160	62.11	417
TcYC6_0162740	TcBrA4_0172650	62.034	295
TcYC6_0159530	TcBrA4_0170600	62.007	279
TcYC6_0159100	TcBrA4_0172060	61.983	242
TcYC6_0163620	TcBrA4_0172060	61.983	242
TcYC6_0160700	TcBrA4_0173040	61.848	422
TcYC6_0162190	TcBrA4_0171090	61.742	264
TcYC6_0162020	TcBrA4_0173340	61.682	214
TcYC6_0166540	TcBrA4_0179210	61.644	73
TcYC6_0164510	TcBrA4_0172660	61.616	396
TcYC6_0160560	TcBrA4_0171630	61.538	260
TcYC6_0162040	TcBrA4_0171630	61.538	260
TcYC6_0160240	TcBrA4_0171920	61.5	400
TcYC6_0158740	TcBrA4_0171830	61.255	271
TcYC6_0158450	TcBrA4_0174110	61.246	289
TcYC6_0166440	TcBrA4_0175250	61.24	258
TcYC6_0159680	TcBrA4_0172890	61.194	268
TcYC6_0162960	TcBrA4_0178320	61.194	134
TcYC6_0162590	TcBrA4_0173320	61.096	365
TcYC6_0163690	TcBrA4_0170590	61.011	277
TcYC6_0158860	TcBrA4_0170600	60.932	279
TcYC6_0159600	TcBrA4_0173930	60.911	417
TcYC6_0160340	TcBrA4_0171920	60.75	400
TcYC6_0163790	TcBrA4_0174350	60.692	318
TcYC6_0159960	TcBrA4_0171090	60.662	272
TcYC6_0164980	TcBrA4_0172650	60.643	249
TcYC6_0163290	TcBrA4_0174110	60.573	279
TcYC6_0160620	TcBrA4_0171090	60.377	265
TcYC6_0164240	TcBrA4_0174350	60.377	318
TcYC6_0162970	TcBrA4_0178320	60.305	131
TcYC6_0165270	TcBrA4_0173100	60.289	277
TcYC6_0159670	TcBrA4_0171090	60.223	269
TcYC6_0160330	TcBrA4_0172280	60.208	289
TcYC6_0159300	TcBrA4_0173930	60.19	422
TcYC6_0159610	TcBrA4_0173930	60.142	424
TcYC6_0163780	TcBrA4_0170590	60.071	283
TcYC6_0158810	TcBrA4_0170600	60	280
TcYC6_0160570	TcBrA4_0171630	60	260
TcYC6_0160840	TcBrA4_0173200	60	255
TcYC6_0162820	TcBrA4_0173210	60	295
TcYC6_0164120	TcBrA4_0173110	59.889	359
TcYC6_0162770	TcBrA4_0172040	59.884	344
TcYC6_0164300	TcBrA4_0170590	59.859	284
TcYC6_0161690	TcBrA4_0117400	59.846	259
TcYC6_0161000	TcBrA4_0173200	59.843	254
TcYC6_0161910	TcBrA4_0171630	59.774	266
TcYC6_0161920	TcBrA4_0171630	59.774	266
TcYC6_0161800	TcBrA4_0171630	59.696	263
TcYC6_0162900	TcBrA4_0173170	59.606	203
TcYC6_0162830	TcBrA4_0172040	59.593	344
TcYC6_0162680	TcBrA4_0174440	59.585	579
TcYC6_0159660	TcBrA4_0171090	59.48	269
TcYC6_0162940	TcBrA4_0178320	59.398	133
TcYC6_0161010	TcBrA4_0174110	59.396	298
TcYC6_0160000	TcBrA4_0117400	59.316	263
TcYC6_0162840	TcBrA4_0172040	59.302	344
TcYC6_0162850	TcBrA4_0172040	59.302	344
TcYC6_0162860	TcBrA4_0172040	59.302	344
TcYC6_0159050	TcBrA4_0171090	59.245	265
TcYC6_0158930	TcBrA4_0174160	59.242	422
TcYC6_0160960	TcBrA4_0173200	59.144	257
TcYC6_0164380	TcBrA4_0178320	59.091	132
TcYC6_0162870	TcBrA4_0172040	59.078	347
TcYC6_0162880	TcBrA4_0172040	59.012	344
TcYC6_0158850	TcBrA4_0171090	58.868	265
TcYC6_0162660	TcBrA4_0171630	58.647	266
TcYC6_0162670	TcBrA4_0171630	58.647	266
TcYC6_0160870	TcBrA4_0170600	58.511	282
TcYC6_0158360	TcBrA4_0170590	58.423	279
TcYC6_0160510	TcBrA4_0172280	58.416	303
TcYC6_0162990	TcBrA4_0021830	58.245	376
TcYC6_0163140	TcBrA4_0117400	58.238	261
TcYC6_0163590	TcBrA4_0107980	58.091	241
TcYC6_0162890	TcBrA4_0173170	58.049	205
TcYC6_0162410	TcBrA4_0021830	57.937	378
TcYC6_0159460	TcBrA4_0171830	57.875	273
TcYC6_0165200	TcBrA4_0172980	57.637	347
TcYC6_0160980	TcBrA4_0173200	57.588	257
TcYC6_0161660	TcBrA4_0171090	57.576	264
TcYC6_0164500	TcBrA4_0172290	57.282	412
TcYC6_0161560	TcBrA4_0174350	56.825	315
TcYC6_0162780	TcBrA4_0172650	56.477	386
TcYC6_0164710	TcBrA4_0170590	56.388	227
TcYC6_0159130	TcBrA4_0170600	56.383	282
TcYC6_0158600	TcBrA4_0174350	56.19	315
TcYC6_0158670	TcBrA4_0174350	56.19	315
TcYC6_0161580	TcBrA4_0174350	56.19	315
TcYC6_0162030	TcBrA4_0173200	56.154	260
TcYC6_0160890	TcBrA4_0173200	55.985	259
TcYC6_0158370	TcBrA4_0174350	55.873	315
TcYC6_0162500	TcBrA4_0170650	55.696	474
TcYC6_0166310	TcBrA4_0172040	55.642	257
TcYC6_0163470	TcBrA4_0171240	55.528	407
TcYC6_0162510	TcBrA4_0170650	55.485	474
TcYC6_0162530	TcBrA4_0170650	55.485	474
TcYC6_0158480	TcBrA4_0174350	55.238	315
TcYC6_0158500	TcBrA4_0174350	55.238	315
TcYC6_0160670	TcBrA4_0174160	55.059	425
TcYC6_0160900	TcBrA4_0172290	55	420
TcYC6_0166250	TcBrA4_0022290	54.772	241
TcYC6_0161280	TcBrA4_0172650	54.701	351
TcYC6_0164730	TcBrA4_0171830	54.054	222
TcYC6_0161890	TcBrA4_0174430	52.49	261
TcYC6_0161810	TcBrA4_0174430	50.943	265
TcYC6_0165970	TcBrA4_0172650	50.273	183
TcYC6_0161110	TcBrA4_0117400	50.185	271
TcYC6_0162910	TcBrA4_0173170	49.51	204
TcYC6_0161780	TcBrA4_0117400	49.446	271
TcYC6_0162430	TcBrA4_0174250	48.845	303
TcYC6_0161270	TcBrA4_0174430	48.659	261
TcYC6_0162270	TcBrA4_0172290	48.13	401
TcYC6_0163480	TcBrA4_0117400	47.94	267
TcYC6_0163990	TcBrA4_0174250	47.91	311
TcYC6_0162440	TcBrA4_0174250	47.855	303
TcYC6_0162100	TcBrA4_0117400	47.692	260
TcYC6_0162150	TcBrA4_0117400	47.692	260
TcYC6_0162160	TcBrA4_0117400	47.692	260
TcYC6_0160410	TcBrA4_0117400	47.308	260
TcYC6_0161290	TcBrA4_0117400	46.693	257
TcYC6_0165680	TcBrA4_0177470	46.121	232
TcYC6_0159970	TcBrA4_0173820	45.833	240
TcYC6_0162210	TcBrA4_0173820	45.833	240
TcYC6_0159770	TcBrA4_0173110	42.642	265
TcYC6_0159780	TcBrA4_0173110	42.642	265
TcYC6_0162550	TcBrA4_0173560	42.632	380
TcYC6_0162540	TcBrA4_0173560	42.105	380
TcYC6_0163060	TcBrA4_0173110	42.066	271
TcYC6_0166660	TcBrA4_0172340	41.834	349
TcYC6_0161590	TcBrA4_0173110	41.729	266
TcYC6_0160470	TcBrA4_0172090	41.509	106
TcYC6_0163120	TcBrA4_0173110	41.176	272
TcYC6_0166380	TcBrA4_0173110	41.121	214
TcYC6_0161480	TcBrA4_0173110	39.85	266
TcYC6_0164220	TcBrA4_0172030	39.024	451
TcYC6_0164570	TcBrA4_0173010	36.812	527
TcYC6_0164580	TcBrA4_0173760	35.537	484
TcYC6_0164590	TcBrA4_0173760	35.537	484
TcYC6_0164600	TcBrA4_0173760	35.537	484
TcYC6_0163410	TcBrA4_0173560	31.926	379
TcYC6_0164080	TcBrA4_0171130	28.571	364
TcYC6_0163820	TcBrA4_0171130	28.184	369
TcYC6_0164310	TcBrA4_0171130	28.011	357
TcYC6_0163730	TcBrA4_0174350	27.528	356
TcYC6_0164090	TcBrA4_0174350	27.528	356
TcYC6_0164100	TcBrA4_0174350	27.528	356
TcYC6_0164110	TcBrA4_0174350	27.528	356
TcYC6_0164320	TcBrA4_0174350	27.528	356
TcYC6_0164330	TcBrA4_0174350	27.528	356
TcYC6_0164340	TcBrA4_0174350	27.528	356
TcYC6_0163950	TcBrA4_0174350	27.457	346

## Sheet: GP63
S14 Table. BLASTP result of the best match analysis in 6 large gene families between the two strains.
GP63 genes
Y C6	Best hit in Brazil A4	Percentage of identity	Coverage (bp)
TcYC6_0169130	TcBrA4_0181960	96.552	261
TcYC6_0169120	TcBrA4_0181960	96.459	593
TcYC6_0169050	TcBrA4_0182140	95.797	571
TcYC6_0169090	TcBrA4_0181840	95.221	544
TcYC6_0168730	TcBrA4_0076190	93.135	437
TcYC6_0169080	TcBrA4_0181840	92.279	544
TcYC6_0169060	TcBrA4_0181840	92.096	544
TcYC6_0169070	TcBrA4_0181840	91.912	544
TcYC6_0168830	TcBrA4_0181950	91.776	535
TcYC6_0168670	TcBrA4_0182090	91.364	660
TcYC6_0168720	TcBrA4_0182040	91.212	660
TcYC6_0169040	TcBrA4_0181990	90.909	539
TcYC6_0168970	TcBrA4_0182020	90.625	768
TcYC6_0169380	TcBrA4_0185060	90.141	568
TcYC6_0171460	TcBrA4_0185090	90	180
TcYC6_0168840	TcBrA4_0181950	89.661	561
TcYC6_0169820	TcBrA4_0182580	89.535	258
TcYC6_0170970	TcBrA4_0182900	89.522	544
TcYC6_0171290	TcBrA4_0185090	89.5	200
TcYC6_0169390	TcBrA4_0185060	89.437	568
TcYC6_0169400	TcBrA4_0185060	89.437	568
TcYC6_0169410	TcBrA4_0185060	89.085	568
TcYC6_0169420	TcBrA4_0185060	89.085	568
TcYC6_0169310	TcBrA4_0182580	88.889	567
TcYC6_0168800	TcBrA4_0182180	88.608	711
TcYC6_0169290	TcBrA4_0182580	88.536	567
TcYC6_0169800	TcBrA4_0182580	88.411	302
TcYC6_0168960	TcBrA4_0182020	88.396	767
TcYC6_0169430	TcBrA4_0182080	88.204	568
TcYC6_0169460	TcBrA4_0182080	88.204	568
TcYC6_0169480	TcBrA4_0182080	88.028	568
TcYC6_0169500	TcBrA4_0182080	88.028	568
TcYC6_0169300	TcBrA4_0182580	88.007	567
TcYC6_0169440	TcBrA4_0182080	87.852	568
TcYC6_0169470	TcBrA4_0182080	87.852	568
TcYC6_0169450	TcBrA4_0182080	87.676	568
TcYC6_0169360	TcBrA4_0182080	87.5	568
TcYC6_0169490	TcBrA4_0182080	87.324	568
TcYC6_0169260	TcBrA4_0182580	87.302	567
TcYC6_0169700	TcBrA4_0182990	87.269	542
TcYC6_0168810	TcBrA4_0182180	87.183	710
TcYC6_0171400	TcBrA4_0182080	87.079	534
TcYC6_0171370	TcBrA4_0183130	86.94	268
TcYC6_0168910	TcBrA4_0181890	86.62	568
TcYC6_0169720	TcBrA4_0182910	86.581	544
TcYC6_0171350	TcBrA4_0185090	86.538	208
TcYC6_0171240	TcBrA4_0183890	86.486	296
TcYC6_0171250	TcBrA4_0183890	86.486	296
TcYC6_0169270	TcBrA4_0182080	86.467	569
TcYC6_0169320	TcBrA4_0182080	86.444	568
TcYC6_0169340	TcBrA4_0182080	86.444	568
TcYC6_0170370	TcBrA4_0182210	86.301	365
TcYC6_0169350	TcBrA4_0182080	86.292	569
TcYC6_0168870	TcBrA4_0181890	86.268	568
TcYC6_0170390	TcBrA4_0182580	86.207	290
TcYC6_0168740	TcBrA4_0182040	86.152	686
TcYC6_0168900	TcBrA4_0181890	86.092	568
TcYC6_0169330	TcBrA4_0182080	86.092	568
TcYC6_0169370	TcBrA4_0182080	86.092	568
TcYC6_0168930	TcBrA4_0181890	85.915	568
TcYC6_0168880	TcBrA4_0181890	85.792	549
TcYC6_0168890	TcBrA4_0181890	85.792	549
TcYC6_0168860	TcBrA4_0181890	85.739	568
TcYC6_0168920	TcBrA4_0181890	85.739	568
TcYC6_0168940	TcBrA4_0181890	85.387	568
TcYC6_0169250	TcBrA4_0182080	85.387	568
TcYC6_0168950	TcBrA4_0181840	85.24	542
TcYC6_0168650	TcBrA4_0182080	85.211	568
TcYC6_0168850	TcBrA4_0181890	85.035	568
TcYC6_0169280	TcBrA4_0182080	85.035	568
TcYC6_0169100	TcBrA4_0182080	84.929	564
TcYC6_0171310	TcBrA4_0182880	84.47	528
TcYC6_0169110	TcBrA4_0182080	84.397	564
TcYC6_0169170	TcBrA4_0182190	84.396	737
TcYC6_0169020	TcBrA4_0181890	84.331	568
TcYC6_0171410	TcBrA4_0185090	84.17	259
TcYC6_0169180	TcBrA4_0182200	83.989	712
TcYC6_0169030	TcBrA4_0182080	83.979	568
TcYC6_0168710	TcBrA4_0181940	83.951	810
TcYC6_0168680	TcBrA4_0181940	83.946	816
TcYC6_0168980	TcBrA4_0181890	83.803	568
TcYC6_0169010	TcBrA4_0182080	83.803	568
TcYC6_0169730	TcBrA4_0182990	83.794	543
TcYC6_0168700	TcBrA4_0181940	83.753	794
TcYC6_0168990	TcBrA4_0181890	83.627	568
TcYC6_0169000	TcBrA4_0181890	83.627	568
TcYC6_0168690	TcBrA4_0181940	83.375	794
TcYC6_0168660	TcBrA4_0181840	83.21	542
TcYC6_0170540	TcBrA4_0183880	82.927	451
TcYC6_0169200	TcBrA4_0182910	82.689	543
TcYC6_0169210	TcBrA4_0182910	82.689	543
TcYC6_0169150	TcBrA4_0182200	82.584	712
TcYC6_0169220	TcBrA4_0182910	82.505	543
TcYC6_0169160	TcBrA4_0182200	82.449	735
TcYC6_0169190	TcBrA4_0182200	82.062	708
TcYC6_0170560	TcBrA4_0182210	81.006	537
TcYC6_0168630	TcBrA4_0181860	80.893	717
TcYC6_0169230	TcBrA4_0181910	80.697	689
TcYC6_0168640	TcBrA4_0181860	80.195	717
TcYC6_0169240	TcBrA4_0181910	79.971	689
TcYC6_0169540	TcBrA4_0182160	79.286	140
TcYC6_0168790	TcBrA4_0182150	78.732	710
TcYC6_0168760	TcBrA4_0181910	78.551	690
TcYC6_0168780	TcBrA4_0182160	78.531	708
TcYC6_0169810	TcBrA4_0182160	78.235	340
TcYC6_0168750	TcBrA4_0182010	77.733	741
TcYC6_0168820	TcBrA4_0182150	77.083	768
TcYC6_0168770	TcBrA4_0182010	75.237	739
TcYC6_0169140	TcBrA4_0182010	75.101	739
TcYC6_0170920	TcBrA4_0182810	72.308	195
TcYC6_0170990	TcBrA4_0182790	71.579	190
TcYC6_0170870	TcBrA4_0183840	70.588	204
TcYC6_0170170	TcBrA4_0184240	63.877	227
TcYC6_0170180	TcBrA4_0184240	63.877	227
TcYC6_0169710	TcBrA4_0184240	63.197	269
TcYC6_0170650	TcBrA4_0183290	53.846	221

## Sheet: RHS
S14 Table. BLASTP result of the best match analysis in 6 large gene families between the two strains.
RHS genes
Y C6	Best hit in Brazil A4	Percentage of identity	Coverage (bp)
TcYC6_0142650	TcBrA4_0156880	94.212	501
TcYC6_0142640	TcBrA4_0156880	94.012	501
TcYC6_0142660	TcBrA4_0156880	94.012	501
TcYC6_0142670	TcBrA4_0156880	94.012	501
TcYC6_0142680	TcBrA4_0156880	94.012	501
TcYC6_0142690	TcBrA4_0156880	94.012	501
TcYC6_0142700	TcBrA4_0156880	94.012	501
TcYC6_0142710	TcBrA4_0156880	94.012	501
TcYC6_0142720	TcBrA4_0156880	93.812	501
TcYC6_0142830	TcBrA4_0156880	93.214	501
TcYC6_0143890	TcBrA4_0159390	91.322	242
TcYC6_0143910	TcBrA4_0161790	90.553	434
TcYC6_0143920	TcBrA4_0161790	90.553	434
TcYC6_0144320	TcBrA4_0161790	90.553	434
TcYC6_0145060	TcBrA4_0161790	90.553	434
TcYC6_0143900	TcBrA4_0161790	90.323	434
TcYC6_0144330	TcBrA4_0161790	90.323	434
TcYC6_0142910	TcBrA4_0160970	86.234	632
TcYC6_0142820	TcBrA4_0157200	85.772	246
TcYC6_0145570	TcBrA4_0160420	85.601	632
TcYC6_0144340	TcBrA4_0157130	85.554	713
TcYC6_0144850	TcBrA4_0157130	85.414	713
TcYC6_0144810	TcBrA4_0157130	84.993	713
TcYC6_0143820	TcBrA4_0157130	84.572	713
TcYC6_0142900	TcBrA4_0160420	84.335	632
TcYC6_0144610	TcBrA4_0157130	83.871	713
TcYC6_0144240	TcBrA4_0159040	83.721	301
TcYC6_0142620	TcBrA4_0157350	83.443	761
TcYC6_0142630	TcBrA4_0157350	83.245	758
TcYC6_0144350	TcBrA4_0157130	83.074	579
TcYC6_0142850	TcBrA4_0157090	80.915	503
TcYC6_0143870	TcBrA4_0158520	79.911	224
TcYC6_0143710	TcBrA4_0157750	79.216	765
TcYC6_0144430	TcBrA4_0156980	79.167	192
TcYC6_0145830	TcBrA4_0158520	78.97	233
TcYC6_0145450	TcBrA4_0157140	78.917	351
TcYC6_0142870	TcBrA4_0157750	78.431	765
TcYC6_0144190	TcBrA4_0156830	78.396	898
TcYC6_0145800	TcBrA4_0158490	78.373	971
TcYC6_0144230	TcBrA4_0156830	77.938	902
TcYC6_0144310	TcBrA4_0157750	77.834	591
TcYC6_0145930	TcBrA4_0157140	77.178	241
TcYC6_0145810	TcBrA4_0158490	76.254	977
TcYC6_0142840	TcBrA4_0157140	75.776	322
TcYC6_0142810	TcBrA4_0157040	75.314	239
TcYC6_0144220	TcBrA4_0157750	75.083	606
TcYC6_0144890	TcBrA4_0156830	74.671	912
TcYC6_0145130	TcBrA4_0156830	74.671	912
TcYC6_0145780	TcBrA4_0159460	74.468	235
TcYC6_0144750	TcBrA4_0157140	73.272	217
TcYC6_0145560	TcBrA4_0158490	73.096	814
TcYC6_0145480	TcBrA4_0159610	72.512	633
TcYC6_0143550	TcBrA4_0156950	72.346	358
TcYC6_0145150	TcBrA4_0156830	71.757	871
TcYC6_0142610	TcBrA4_0159610	71.751	931
TcYC6_0145520	TcBrA4_0157140	71.296	216
TcYC6_0143160	TcBrA4_0158490	71.261	769
TcYC6_0143330	TcBrA4_0157470	71.25	400
TcYC6_0145220	TcBrA4_0158700	70.968	186
TcYC6_0142880	TcBrA4_0161340	70.87	230
TcYC6_0143340	TcBrA4_0157470	70.5	400
TcYC6_0145610	TcBrA4_0156830	70.349	887
TcYC6_0144880	TcBrA4_0159610	69.973	373
TcYC6_0145180	TcBrA4_0158490	69.444	432
TcYC6_0144700	TcBrA4_0158490	68.871	983
TcYC6_0142920	TcBrA4_0160100	68.69	626
TcYC6_0143560	TcBrA4_0159700	68.372	215
TcYC6_0144030	TcBrA4_0157500	67.865	946
TcYC6_0145090	TcBrA4_0156830	67.592	901
TcYC6_0145260	TcBrA4_0159610	67.315	771
TcYC6_0142860	TcBrA4_0158490	66.633	986
TcYC6_0145230	TcBrA4_0158490	66.453	936
TcYC6_0143630	TcBrA4_0157390	66.361	327
TcYC6_0143950	TcBrA4_0159610	65.045	555
TcYC6_0143640	TcBrA4_0157950	65	240
TcYC6_0145240	TcBrA4_0159610	64.875	800
TcYC6_0145210	TcBrA4_0159610	64.633	803
TcYC6_0143720	TcBrA4_0158520	64.414	222
TcYC6_0143540	TcBrA4_0157330	61.579	190
TcYC6_0144540	TcBrA4_0157950	61.417	254
TcYC6_0142770	TcBrA4_0161720	60.101	198
TcYC6_0142760	TcBrA4_0157880	59.184	196
TcYC6_0143570	TcBrA4_0159520	58.16	337
TcYC6_0143580	TcBrA4_0159520	57.864	337
TcYC6_0143760	TcBrA4_0156900	57.191	299
TcYC6_0143250	TcBrA4_0159610	53.483	933
TcYC6_0143240	TcBrA4_0159610	53.162	933

## Sheet: DGF-1
S14 Table. BLASTP result of the best match analysis in 6 large gene families between the two strains.
DGF-1 genes
Y C6	Best hit in Brazil A4	Percentage of identity	Coverage (bp)
TcYC6_0172900	TcBrA4_0185540	94.97	3320
TcYC6_0174290	TcBrA4_0185550	89.601	3029
TcYC6_0174280	TcBrA4_0185550	88.913	2318
TcYC6_0172930	TcBrA4_0185570	88.769	3508
TcYC6_0172590	TcBrA4_0186960	88.588	3435
TcYC6_0173160	TcBrA4_0185590	88.402	3466
TcYC6_0172940	TcBrA4_0185570	88.369	3508
TcYC6_0174460	TcBrA4_0186960	88.352	2670
TcYC6_0172750	TcBrA4_0185590	88.341	3465
TcYC6_0172580	TcBrA4_0186960	88.297	3435
TcYC6_0173100	TcBrA4_0186960	88.093	3435
TcYC6_0174080	TcBrA4_0186960	87.987	2797
TcYC6_0174090	TcBrA4_0186960	87.94	2670
TcYC6_0173130	TcBrA4_0185590	87.879	3465
TcYC6_0173410	TcBrA4_0185590	87.835	3436
TcYC6_0172520	TcBrA4_0185580	87.797	3491
TcYC6_0173170	TcBrA4_0185590	87.579	3462
TcYC6_0173150	TcBrA4_0185590	87.475	3465
TcYC6_0173180	TcBrA4_0185590	87.392	3466
TcYC6_0172910	TcBrA4_0185650	87.327	3472
TcYC6_0172970	TcBrA4_0185640	87.269	3456
TcYC6_0172770	TcBrA4_0185590	87.244	3465
TcYC6_0172760	TcBrA4_0185590	87.211	3464
TcYC6_0173190	TcBrA4_0186110	87.032	3470
TcYC6_0173210	TcBrA4_0185810	87.024	3468
TcYC6_0173450	TcBrA4_0186110	87.011	3449
TcYC6_0174490	TcBrA4_0186110	86.982	3257
TcYC6_0172980	TcBrA4_0185590	86.941	3469
TcYC6_0172650	TcBrA4_0185590	86.905	3467
TcYC6_0172950	TcBrA4_0186110	86.895	3449
TcYC6_0172500	TcBrA4_0185580	86.782	3465
TcYC6_0173330	TcBrA4_0186110	86.695	2548
TcYC6_0174240	TcBrA4_0186110	86.643	3122
TcYC6_0173790	TcBrA4_0186110	86.583	3421
TcYC6_0174140	TcBrA4_0186110	86.559	3214
TcYC6_0172530	TcBrA4_0185580	86.555	3466
TcYC6_0173120	TcBrA4_0187660	86.532	3423
TcYC6_0173930	TcBrA4_0186020	86.496	2266
TcYC6_0172540	TcBrA4_0185720	86.466	3458
TcYC6_0172740	TcBrA4_0186110	86.436	3465
TcYC6_0173110	TcBrA4_0187660	86.415	3423
TcYC6_0173140	TcBrA4_0186110	86.394	3469
TcYC6_0172730	TcBrA4_0187660	86.357	3423
TcYC6_0172510	TcBrA4_0185580	86.348	3494
TcYC6_0172700	TcBrA4_0185620	86.327	3452
TcYC6_0173010	TcBrA4_0185560	86.323	3429
TcYC6_0173040	TcBrA4_0185590	86.282	3470
TcYC6_0174420	TcBrA4_0185530	85.782	2961
TcYC6_0173060	TcBrA4_0185620	85.494	3440
TcYC6_0172660	TcBrA4_0185900	85.438	3468
TcYC6_0173350	TcBrA4_0185810	85.243	3456
TcYC6_0172640	TcBrA4_0185620	85.236	3468
TcYC6_0173050	TcBrA4_0185900	85.192	3444
TcYC6_0172570	TcBrA4_0185810	85.069	3476
TcYC6_0172840	TcBrA4_0185810	85.03	3487
TcYC6_0173850	TcBrA4_0185900	84.972	3081
TcYC6_0172480	TcBrA4_0185810	84.802	3461
TcYC6_0173250	TcBrA4_0185810	84.795	3433
TcYC6_0172710	TcBrA4_0185810	84.678	3459
TcYC6_0172630	TcBrA4_0185810	84.662	3462
TcYC6_0172810	TcBrA4_0185550	84.604	3436
TcYC6_0173900	TcBrA4_0185850	84.498	2632
TcYC6_0172490	TcBrA4_0185810	84.487	3468
TcYC6_0172960	TcBrA4_0185810	84.475	3446
TcYC6_0173320	TcBrA4_0185810	84.457	3352
TcYC6_0172680	TcBrA4_0185810	84.434	3469
TcYC6_0173310	TcBrA4_0185810	84.395	3454
TcYC6_0172620	TcBrA4_0185810	84.371	3468
TcYC6_0172550	TcBrA4_0185810	84.361	3472
TcYC6_0173030	TcBrA4_0185810	84.352	3470
TcYC6_0172670	TcBrA4_0185810	84.34	3461
TcYC6_0174350	TcBrA4_0185810	84.324	3381
TcYC6_0172600	TcBrA4_0185810	84.314	3468
TcYC6_0172790	TcBrA4_0185810	84.281	3499
TcYC6_0172780	TcBrA4_0185810	84.26	3488
TcYC6_0172820	TcBrA4_0185810	84.204	3463
TcYC6_0172560	TcBrA4_0185810	84.112	3468
TcYC6_0173080	TcBrA4_0185810	84.015	3472
TcYC6_0172830	TcBrA4_0185810	84.013	3484
TcYC6_0173020	TcBrA4_0185810	83.994	3455
TcYC6_0173380	TcBrA4_0185810	83.925	3434
TcYC6_0172890	TcBrA4_0185810	83.877	3436
TcYC6_0174060	TcBrA4_0185810	83.871	3007
TcYC6_0172920	TcBrA4_0185810	83.868	3459
TcYC6_0172880	TcBrA4_0185810	83.867	3465
TcYC6_0173230	TcBrA4_0185810	83.802	3482
TcYC6_0173090	TcBrA4_0185810	83.759	3485
TcYC6_0172720	TcBrA4_0185810	83.737	3468
TcYC6_0172870	TcBrA4_0185810	83.72	3489
TcYC6_0172860	TcBrA4_0185550	83.702	3436
TcYC6_0173200	TcBrA4_0185810	83.675	3467
TcYC6_0172460	TcBrA4_0185810	83.66	3470
TcYC6_0173220	TcBrA4_0185810	83.635	3483
TcYC6_0172450	TcBrA4_0185810	83.535	3468
TcYC6_0172610	TcBrA4_0185810	83.501	3473
TcYC6_0172990	TcBrA4_0185810	83.391	3468
TcYC6_0173240	TcBrA4_0185810	83.319	3483
TcYC6_0174500	TcBrA4_0185810	83.232	3137
TcYC6_0172850	TcBrA4_0185810	83.137	3487
TcYC6_0172690	TcBrA4_0185810	83.045	3474
TcYC6_0173070	TcBrA4_0185810	83.021	3463
TcYC6_0174170	TcBrA4_0185810	82.571	3345
TcYC6_0172470	TcBrA4_0185810	82.555	3468
TcYC6_0172800	TcBrA4_0185810	82.497	3468
TcYC6_0173460	TcBrA4_0185530	82.426	2737
TcYC6_0174110	TcBrA4_0186720	82.422	2469
TcYC6_0173880	TcBrA4_0185810	82.252	2744
TcYC6_0173390	TcBrA4_0185600	81.934	2120
TcYC6_0173870	TcBrA4_0186720	81.753	2499
TcYC6_0173950	TcBrA4_0185810	81.485	2452
TcYC6_0173000	TcBrA4_0186560	80.969	3447
TcYC6_0174440	TcBrA4_0185900	80.872	1950
TcYC6_0174220	TcBrA4_0185620	80.843	2041
